# Supplementary material for: hTERT and SV40LgT Renal Cell Lines Adjust Their Transcriptional Responses After Copy Number Changes from the Parent Proximal Tubule Cells
Source: Int J Mol Sci. 2025 Apr 11;26(8):3607. doi: 10.3390/ijms26083607 (PMC12027150; doi:10.3390/ijms26083607)
Supplement: Supplementary file 1 [file ijms-26-03607-s001.zip]

Archive with 11 entries (11 files):
- Figure S1 Slc22a11 Orthologs.pdf
- Table S1 Mm.RNASeq_Data Summary.xlsx
- Table S10 CNV.Gene.Exp.FC Summary.xlsx
- Table S2 Shared pathways Parent, hTERT.xlsx
- Table S3 Shared pathways Parent, LgT.xlsx
- Table S4 Pathway analysis, 800 UpDEGs,hTERT.xlsx
- Table S5 Pathway analysis, 1,262 UpDEGs,LgT.xlsx
- Table S6  Functional Class DEGs, hTERT, LgT.xlsx
- Table S7 Zscores Cyp,IonChan,Transprt.xlsx
- Table S8 Nanostring nCounter Data.xlsx
- Table S9 CisPt FC hTERT, LgT.xlsx
