# Supplementary material for: hTERT and SV40LgT Renal Cell Lines Adjust Their Transcriptional Responses After Copy Number Changes from the Parent Proximal Tubule Cells
Source: Int J Mol Sci. 2025 Apr 11;26(8):3607. doi: 10.3390/ijms26083607 (PMC12027150; doi:10.3390/ijms26083607)
Supplement: Supplementary file 1 [file ijms-26-03607-s001.zip › Table S1 Mm.RNASeq_Data Summary.xlsx]

## Sheet: ReadMe File
Sample	Replicate	Group	Genotype
Parent.1	1	Ctl	Parent primary moRPTEC
Parent.2	2	Ctl	Parent primary moRPTEC
Parent.3	3	Ctl	Parent primary moRPTEC
Parent.4	4	Ctl	Parent primary moRPTEC
Parent.5	5	Ctl	Parent primary moRPTEC
Parent.6	6	Ctl	Parent primary moRPTEC
LgT.1	1	LgT	Immortalized
LgT.2	2	LgT	Immortalized
LgT.3	3	LgT	Immortalized
LgT.4	4	LgT	Immortalized
LgT.5	5	LgT	Immortalized
LgT.6	6	LgT	Immortalized
hTERT.1	1	hTert	Immortalized
hTERT.2	2	hTert	Immortalized
hTERT.3	3	hTert	Immortalized
hTERT.4	4	hTert	Immortalized
hTERT.5	5	hTert	Immortalized
hTERT.6	6	hTert	Immortalized
moRPTEC = mouse renal proximal tubule epithelial cells
Parent = CD1 strain used to derive immortalized cells
DE = Differential Expression from Parent control cells
Upregulated = Up; Downregulated = Down
FC = Fold Change (2X, Adjp<0.05)
Call = Up is 2X fold change greater than Parent cells at p<0.05
Call = Down is -2X fold change below Parent cells at p<0.05
Call = No change is fold change not <2X ,or not >2X
pAdj =-adjusted p-values at p<0.05
IfcSE = std error value as a variance estimate from deSEQ algorithm
BMC = Base Mean counts from RNA-seq analysis (average of normalized count values per gene)

## Sheet: DE for hTert
ENSEMBL	SYMBOL	GENENAME	REFSEQ	ENTREZID	baseMean	log2FoldChange	lfcSE	stat	pvalue	padj	Fold_Change	Call
ENSMUSG00000109644	0610005C13Rik	RIKEN cDNA 0610005C13 gene	NR_038165	71661	57.3078	0.0640134	0.245066	0.261209	0.793931	0.85114	1.04537	No change
ENSMUSG00000007777	0610009B22Rik	RIKEN cDNA 0610009B22 gene	NM_025319	66050	5031.94	0.232518	0.035906	6.47574	9.43458e-11	3.04408e-10	1.17488	No change
ENSMUSG00000086714	0610009E02Rik	RIKEN cDNA 0610009E02 gene	NR_152207	100125929	93.001	-0.532845	0.196653	-2.70958	0.00673694	0.0129862	-1.44678	No change
ENSMUSG00000043644	0610009L18Rik	RIKEN cDNA 0610009L18 gene	NR_038126	66838	124.372	-1.0695	0.119367	-8.95983	3.25187e-19	1.40411e-18	-2.09871	Down
ENSMUSG00000020831	0610010K14Rik	RIKEN cDNA 0610010K14 gene	NM_001177601	104457	197.907	0.252899	0.107604	2.35029	0.018759	0.0340011	1.1916	No change
ENSMUSG00000107002	0610012G03Rik	RIKEN cDNA 0610012G03 gene	NM_025320	106264	8233.26	0.0529339	0.0387696	1.36535	0.172144	0.252776	1.03737	No change
ENSMUSG00000058706	0610030E20Rik	RIKEN cDNA 0610030E20 gene	NM_026696	68364	5778.74	0.478042	0.0262949	18.18	7.42834e-74	7.98949e-73	1.39285	No change
ENSMUSG00000099146	0610031O16Rik	RIKEN cDNA 0610031O16 gene	NR_045760	68369	47.5575	2.38084	0.259941	9.15914	5.23116e-20	2.30729e-19	5.2084	Up
ENSMUSG00000097882	0610038B21Rik	RIKEN cDNA 0610038B21 gene	NR_028125	70345	471.838	0.979166	0.0924337	10.5932	3.20538e-26	1.64529e-25	1.97133	No change
ENSMUSG00000058812	0610039K10Rik	RIKEN cDNA 0610039K10 gene	NR_028113	68386	14.0057	0.929556	0.437317	2.12559	0.0335376	0.0583284	1.90469	No change
ENSMUSG00000089889	0610040B10Rik	RIKEN cDNA 0610040B10 gene	NR_027874	67672	146.78	-0.173649	0.144848	-1.19884	0.230591	0.323476	-1.12791	No change
ENSMUSG00000087341	0610040F04Rik	RIKEN cDNA 0610040F04 gene	NR_040757	75394	32.484	-1.10186	0.233697	-4.71491	2.41818e-06	6.27573e-06	-2.14631	Down
ENSMUSG00000060512	0610040J01Rik	RIKEN cDNA 0610040J01 gene	NM_029554	76261	19689.4	-1.26428	0.0296972	-42.5723	0	0	-2.40207	Down
ENSMUSG00000087361	0610043K17Rik	RIKEN cDNA 0610043K17 gene	NR_040640	68400	7.06366	-3.1262	0.633831	-4.93223	8.12947e-07	2.17337e-06	-8.73132	Down
ENSMUSG00000090066	1110002E22Rik	RIKEN cDNA 1110002E22 gene	NM_001370862	102634333	2126.42	-1.02163	0.0598211	-17.0781	2.16081e-65	2.09824e-64	-2.03021	Down
ENSMUSG00000071456	1110002L01Rik	RIKEN cDNA 1110002L01 gene	NR_030694	100043040	914.28	-0.0388014	0.0604926	-0.641425	0.521247	0.622334	-1.02726	No change
ENSMUSG00000030663	1110004F10Rik	RIKEN cDNA 1110004F10 gene	NM_019772	56372	35918.1	0.344726	0.0203132	16.9705	1.35697e-64	1.30328e-63	1.26991	No change
ENSMUSG00000107121	1110006O24Rik	RIKEN cDNA 1110006O24 gene	NM_021417	66123	124.985	-0.203489	0.145207	-1.40137	0.161103	0.238532	-1.15148	No change
ENSMUSG00000098659	1110015O18Rik	RIKEN cDNA 1110015O18 gene	NR_045272	100503859	10.0702	-1.22506	0.492358	-2.48814	0.0128413	0.0238971	-2.33765	Down
ENSMUSG00000028441	1110017D15Rik	RIKEN cDNA 1110017D15 gene	NM_001048005	73721	16.9864	0.0897634	0.368851	0.243359	0.807727	0.861549	1.0642	No change
ENSMUSG00000097616	1110019D14Rik	RIKEN cDNA 1110019D14 gene	NR_045995	76311	906.241	0.528941	0.0641944	8.23967	1.72686e-16	6.86239e-16	1.44287	No change
ENSMUSG00000097047	1110020A21Rik	RIKEN cDNA 1110020A21 gene	NR_027929	68531	121.211	-0.462971	0.133024	-3.48036	0.000500742	0.00109848	-1.37838	No change
ENSMUSG00000068073	1110025L11Rik	RIKEN cDNA 1110025L11 gene	NM_001276278	68637	0	0	NA	NA	1	1	1	No change
ENSMUSG00000099139	1110028F18Rik	RIKEN cDNA 1110028F18 gene	NR_045470	68692	2.6709	-0.0602815	1.02207	-0.0589796	0.952968	0.969376	-1.04267	No change
ENSMUSG00000037971	1110032A03Rik	RIKEN cDNA 1110032A03 gene	NM_001311073	68721	1387.85	-0.642384	0.0633754	-10.1362	3.81757e-24	1.86824e-23	-1.56091	No change
ENSMUSG00000046999	1110032F04Rik	RIKEN cDNA 1110032F04 gene	NM_001167996	68725	13.2413	-3.6696	0.554984	-6.61209	3.78925e-11	1.24139e-10	-12.7251	Down
ENSMUSG00000092203	1110038B12Rik	RIKEN cDNA 1110038B12 gene	NR_015536	68763	8817.48	0.883296	0.0342101	25.8198	5.32041e-147	1.13652e-145	1.84458	No change
ENSMUSG00000063236	1110038F14Rik	RIKEN cDNA 1110038F14 gene	NM_001347540	117171	4684.49	0.103723	0.0270371	3.83631	0.000124899	0.000288354	1.07454	No change
ENSMUSG00000085457	1110046J04Rik	RIKEN cDNA 1110046J04 gene	NR_040707	68808	393.246	0.646967	0.0760457	8.5076	1.77566e-17	7.27806e-17	1.56587	No change
ENSMUSG00000040591	1110051M20Rik	RIKEN cDNA 1110051M20 gene	NM_001311144	228356	3847.43	-0.226823	0.0633236	-3.58196	0.000341022	0.000758863	-1.17025	No change
ENSMUSG00000035171	1110059E24Rik	RIKEN cDNA 1110059E24 gene	NM_025423	66206	8052.36	0.101371	0.0353113	2.87076	0.00409481	0.00812156	1.07279	No change
ENSMUSG00000032551	1110059G10Rik	RIKEN cDNA 1110059G10 gene	NM_025419	66202	1918.97	-0.885328	0.0449334	-19.7031	2.02775e-86	2.52501e-85	-1.84718	No change
ENSMUSG00000078570	1110065P20Rik	RIKEN cDNA 1110065P20 gene	NM_001142727	68920	1680.96	-1.25405	0.0710257	-17.6562	9.11282e-70	9.29152e-69	-2.38509	Down
ENSMUSG00000043687	1190005I06Rik	RIKEN cDNA 1190005I06 gene	NM_197988	68918	9.47607	0.672611	0.457598	1.46987	0.141596	0.213605	1.59396	No change
ENSMUSG00000063320	1190007I07Rik	RIKEN cDNA 1190007I07 gene	NM_001135567	544717	844.299	0.385516	0.0537185	7.1766	7.1466e-13	2.51241e-12	1.30633	No change
ENSMUSG00000110013	1190028D05Rik	RIKEN cDNA 1190028D05 gene	NR_151738	330767	6.21394	2.60568	0.758882	3.43358	0.000595674	0.0012962	6.08678	Up
ENSMUSG00000097290	1300002E11Rik	RIKEN cDNA 1300002E11 gene	NR_037957	100043489	2313.92	0.324841	0.0707054	4.59429	4.34222e-06	1.11006e-05	1.25253	No change
ENSMUSG00000033688	1300017J02Rik	RIKEN cDNA 1300017J02 gene	NM_027918	71775	20.0545	-1.97236	0.358179	-5.50663	3.65764e-08	1.05322e-07	-3.92409	Down
ENSMUSG00000098912	1500004A13Rik	RIKEN cDNA 1500004A13 gene	NR_015498	319830	207.143	-3.1144	0.14324	-21.7426	8.12541e-105	1.2183e-103	-8.66023	Down
ENSMUSG00000087651	1500009L16Rik	RIKEN cDNA 1500009L16 gene	NM_001145198	69784	915.304	-4.69169	0.101828	-46.0748	0	0	-25.8427	Down
ENSMUSG00000072694	1500011B03Rik	RIKEN cDNA 1500011B03 gene	NR_027817	66236	4727.44	-0.34091	0.0456401	-7.46953	8.04819e-14	2.92663e-13	-1.26656	No change
ENSMUSG00000097247	1500012K07Rik	RIKEN cDNA 1500012K07 gene	NR_045812	68954	0	0	NA	NA	1	1	1	No change
ENSMUSG00000098702	1500015A07Rik	RIKEN cDNA 1500015A07 gene	NR_029432	68982	5190.63	-1.28545	0.0299119	-42.9746	0	0	-2.43759	Down
ENSMUSG00000094732	1500015L24Rik	RIKEN cDNA 1500015L24 gene	NM_183277	68994	67.4826	-0.454599	0.180899	-2.513	0.0119708	0.0223854	-1.3704	No change
ENSMUSG00000097383	1500026H17Rik	RIKEN cDNA 1500026H17 gene	NR_130956	69002	44.9268	0.998011	0.290544	3.43498	0.000592606	0.00129016	1.99724	No change
ENSMUSG00000059631	1500035N22Rik	RIKEN cDNA 1500035N22 gene	NR_166410	70258	0.326529	-1.88631	3.0922	-0.610022	0.541847	1	-3.69688	No change
ENSMUSG00000043747	1520401A03Rik	RIKEN cDNA 1520401A03 gene	NM_177132	320309	20.3355	1.09082	0.34414	3.1697	0.00152599	0.00317965	2.12995	Up
ENSMUSG00000117232	1600002D24Rik	RIKEN cDNA 1600002D24 gene	NR_040484	69776	0.672674	1.39396	2.0284	0.68722	0.491944	0.595361	2.62799	No change
ENSMUSG00000101585	1600010M07Rik	RIKEN cDNA 1600010M07 gene	NR_037959	69781	2.04684	2.82827	1.40509	2.01287	0.0441288	0.0750463	7.1022	No change
ENSMUSG00000050088	1600012H06Rik	RIKEN cDNA 1600012H06 gene	NM_001083880	67912	8051.37	0.246885	0.0409972	6.022	1.72276e-09	5.28399e-09	1.18664	No change
ENSMUSG00000047661	1600012P17Rik	RIKEN cDNA 1600012P17 gene	NR_163823	72025	0.143283	0.875791	3.11654	0.281014	0.7787	1	1.83501	No change
ENSMUSG00000054676	1600014C10Rik	RIKEN cDNA 1600014C10 gene	NM_001085385	72244	3642.46	-0.0526208	0.0401745	-1.30981	0.190261	0.275269	-1.03715	No change
ENSMUSG00000094690	1600014C23Rik	RIKEN cDNA 1600014C23 gene	NM_028164	72240	3.11133	-0.819897	0.902506	-0.908467	0.363631	0.469104	-1.76528	No change
ENSMUSG00000099429	1600019K03Rik	RIKEN cDNA 1600019K03 gene	NR_040481	69768	0.935269	-3.39891	1.75828	-1.93309	0.0532254	0.0889893	-10.5481	No change
ENSMUSG00000097048	1600020E01Rik	RIKEN cDNA 1600020E01 gene	NR_037960	72012	1119.79	-0.458304	0.0677289	-6.76674	1.3172e-11	4.39238e-11	-1.37393	No change
ENSMUSG00000104986	1600023N17Rik	RIKEN cDNA 1600023N17 gene	NR_073433	69788	43.4482	-0.300721	0.265671	-1.13193	0.257664	0.354588	-1.23176	No change
ENSMUSG00000085114	1600025M17Rik	RIKEN cDNA 1600025M17 gene	NR_038168	72030	0	0	NA	NA	1	1	1	No change
ENSMUSG00000110340	1600027J07Rik	RIKEN cDNA 1600027J07 gene	NR_036588	69794	76.7353	-4.76139	0.300606	-15.8393	1.66707e-56	1.42901e-55	-27.122	Down
ENSMUSG00000046242	1600029I14Rik	RIKEN cDNA 1600029I14 gene	NR_028123	69797	10.1374	-4.93417	0.820678	-6.01231	1.82895e-09	5.60299e-09	-30.5727	Down
ENSMUSG00000057818	1600029O15Rik	ribosomal protein L17 pseudogene	NR_033522	665268	3.45628	-4.25423	1.09458	-3.88663	0.000101647	0.000236393	-19.0831	Down
ENSMUSG00000047150	1700001C19Rik	RIKEN cDNA 1700001C19 gene	NM_001172091	75462	10.2668	-0.850208	0.427349	-1.98949	0.0466468	0.0789206	-1.80276	No change
ENSMUSG00000099419	1700001D01Rik	RIKEN cDNA 1700001D01 gene	NR_045475	69279	2.18201	-2.11414	1.2151	-1.7399	0.0818768	0.131404	-4.32933	No change
ENSMUSG00000095384	1700001F09Rik	RIKEN cDNA 1700001F09 gene	NM_027940	71826	12.1916	1.44198	0.59095	2.44011	0.014683	0.0271031	2.71694	Up
ENSMUSG00000087170	1700001G01Rik	RIKEN cDNA 1700001G01 gene	NR_130158	75433	0.265432	-1.55865	3.11231	-0.500802	0.616511	1	-2.94578	No change
ENSMUSG00000085984	1700001G11Rik	RIKEN cDNA 1700001G11 gene	NR_038077	69303	85.9305	-0.111429	0.184975	-0.6024	0.546908	0.646254	-1.0803	No change
ENSMUSG00000103746	1700001G17Rik	RIKEN cDNA 1700001G17 gene	NM_026204	67503	64.807	0.56089	0.178626	3.14003	0.00168929	0.00350237	1.47518	No change
ENSMUSG00000095040	1700001J03Rik	RIKEN cDNA 1700001J03 gene	NM_001008547	69282	4.49106	-0.255533	0.696794	-0.366726	0.713823	0.790477	-1.19378	No change
ENSMUSG00000086135	1700001J04Rik	RIKEN cDNA 1700001J04 gene	NR_166725	102633312	0	0	NA	NA	1	1	1	No change
ENSMUSG00000101963	1700001J11Rik	ring finger protein 19A pseudogene	NR_033613	72224	7.49664	-0.378434	0.601652	-0.628992	0.529355	0.630188	-1.29993	No change
ENSMUSG00000056508	1700001K19Rik	RIKEN cDNA 1700001K19 gene	NM_025488	66323	6.82211	-2.468	0.589976	-4.18322	2.87405e-05	6.97429e-05	-5.53276	Down
ENSMUSG00000118314	1700001K23Rik	RIKEN cDNA 1700001K23 gene	NR_036590	69319	7.18894	1.81756	0.59625	3.04832	0.00230125	0.00469742	3.52485	Up
ENSMUSG00000021534	1700001L19Rik	RIKEN cDNA 1700001L19 gene	NM_027035	69315	45.175	-1.70308	0.23103	-7.37167	1.68502e-13	6.0608e-13	-3.25595	Down
ENSMUSG00000044320	1700001O22Rik	RIKEN cDNA 1700001O22 gene	NM_198000	73598	650.65	-0.288918	0.0618454	-4.67162	2.98828e-06	7.71301e-06	-1.22172	No change
ENSMUSG00000018543	1700001P01Rik	RIKEN cDNA 1700001P01 gene	NM_028156	72215	39.0276	0.0619565	0.196695	0.314988	0.752771	0.820304	1.04388	No change
ENSMUSG00000099391	1700003C15Rik	RIKEN cDNA 1700003C15 gene	NR_045478	69345	0	0	NA	NA	1	1	1	No change
ENSMUSG00000085944	1700003D09Rik	RIKEN cDNA 1700003D09 gene	NR_045477	69338	0.0788207	0.394898	3.11654	0.12671	0.89917	1	1.31485	No change
ENSMUSG00000030030	1700003E16Rik	RIKEN cDNA 1700003E16 gene	NM_027948	71837	713.465	-0.11057	0.0689142	-1.60446	0.108613	0.169163	-1.07965	No change
ENSMUSG00000095110	1700003E24Rik	RIKEN cDNA 1700003E24 gene	NR_103799	100042663	0	0	NA	NA	1	1	1	No change
ENSMUSG00000038523	1700003F12Rik	RIKEN cDNA 1700003F12 gene	NM_029305	75480	30.781	0.90606	0.26648	3.4001	0.000673604	0.0014563	1.87392	No change
ENSMUSG00000087621	1700003G18Rik	RIKEN cDNA 1700003G18 gene	NR_029433	69350	11.9127	-0.939807	0.580071	-1.62016	0.105198	0.164451	-1.91827	No change
ENSMUSG00000039174	1700003H04Rik	RIKEN cDNA 1700003H04 gene	NM_001368235	384775	0.497351	0.837551	2.97889	0.281162	0.778586	0.839514	1.78701	No change
ENSMUSG00000100372	1700003I22Rik	RIKEN cDNA 1700003I22 gene	NR_126075	69356	0	0	NA	NA	1	1	1	No change
ENSMUSG00000101565	1700003L19Rik	RIKEN cDNA 1700003L19 gene	NR_040507	75493	0.158456	-1.04778	3.11654	-0.336199	0.736721	1	-2.06734	No change
ENSMUSG00000100727	1700003P14Rik	RIKEN cDNA 1700003P14 gene	NR_045982	75890	0	0	NA	NA	1	1	1	No change
ENSMUSG00000027973	1700006A11Rik	RIKEN cDNA 1700006A11 gene	NM_001357195	71824	0	0	NA	NA	1	1	1	No change
ENSMUSG00000100274	1700006F04Rik	RIKEN cDNA 1700006F04 gene	NR_045621	75432	0	0	NA	NA	1	1	1	No change
ENSMUSG00000102000	1700006H21Rik	RIKEN cDNA 1700006H21 gene	NR_045900	72257	1.04485	-2.35977	1.82887	-1.29029	0.19695	0.28319	-5.13289	No change
ENSMUSG00000100666	1700007F19Rik	RIKEN cDNA 1700007F19 gene	NR_040538	67850	0.148096	-1.04778	3.11654	-0.336199	0.736721	1	-2.06734	No change
ENSMUSG00000086330	1700007J10Rik	RIKEN cDNA 1700007J10 gene	NR_045476	69320	119.855	-0.57801	0.125943	-4.58945	4.4442e-06	1.13538e-05	-1.49279	No change
ENSMUSG00000026831	1700007K13Rik	RIKEN cDNA 1700007K13 gene	NM_027040	69327	2257.23	1.18773	0.051478	23.0725	8.74965e-118	1.48392e-116	2.27793	Up
ENSMUSG00000097318	1700007L15Rik	RIKEN cDNA 1700007L15 gene	NR_045709	100502742	282.585	0.0845743	0.0840092	1.00673	0.314066	0.416348	1.06037	No change
ENSMUSG00000089730	1700007P06Rik	RIKEN cDNA 1700007P06 gene	NR_040554	69308	0.286565	1.62504	3.0977	0.524596	0.599864	1	3.08452	No change
ENSMUSG00000111986	1700008C04Rik	RIKEN cDNA 1700008C04 gene	NR_126468	75494	0	0	NA	NA	1	1	1	No change
ENSMUSG00000101225	1700008J07Rik	RIKEN cDNA 1700008J07 gene	NR_024331	629159	207.229	-0.000661912	0.142627	-0.00464087	0.996297	0.997361	-1.00046	No change
ENSMUSG00000101012	1700008K24Rik	RIKEN cDNA 1700008K24 gene	NR_038141	69311	0	0	NA	NA	1	1	1	No change
ENSMUSG00000008028	1700008O03Rik	RIKEN cDNA 1700008O03 gene	NM_027049	69349	26.6993	-0.509801	0.340743	-1.49615	0.134615	0.204427	-1.42385	No change
ENSMUSG00000069118	1700008P02Rik	RIKEN cDNA 1700008P02 gene	NM_027048	69347	0	0	NA	NA	1	1	1	No change
ENSMUSG00000101404	1700009C05Rik	RIKEN cDNA 1700009C05 gene	NR_046040	74220	0.356867	-2.00145	3.08546	-0.64867	0.516552	1	-4.00401	No change
ENSMUSG00000096573	1700009J07Rik	RIKEN cDNA 1700009J07 gene	NM_029200	75188	1.18934	-2.56697	2.57154	-0.998223	0.318171	0.420792	-5.92563	No change
ENSMUSG00000028287	1700009N14Rik	RIKEN cDNA 1700009N14 gene	NM_001081095	75471	12.4147	-0.686528	0.438732	-1.5648	0.11763	0.181498	-1.60941	No change
ENSMUSG00000057047	1700010B08Rik	RIKEN cDNA 1700010B08 gene	NM_029308	75485	0.498574	0.835723	2.48459	0.336362	0.736598	0.808024	1.78475	No change
ENSMUSG00000071721	1700010D01Rik	RIKEN cDNA 1700010D01 gene	NM_029590	76386	0	0	NA	NA	1	1	1	No change
ENSMUSG00000100010	1700010I02Rik	RIKEN cDNA 1700010I02 gene	NR_040587	75476	0.25413	-1.5471	3.11288	-0.496998	0.619191	1	-2.92228	No change
ENSMUSG00000023873	1700010I14Rik	RIKEN cDNA 1700010I14 gene	NM_001347544	66931	591.97	-1.10214	0.0879348	-12.5336	4.89068e-36	3.0611e-35	-2.14673	Down
ENSMUSG00000100314	1700010J16Rik	RIKEN cDNA 1700010J16 gene	NR_040579	69355	0	0	NA	NA	1	1	1	No change
ENSMUSG00000092599	1700010K23Rik	RIKEN cDNA 1700010K23 gene	NR_040512	75501	0	0	NA	NA	1	1	1	No change
ENSMUSG00000101855	1700010N08Rik	RIKEN cDNA 1700010N08 gene	NR_153826	105247250	0	0	NA	NA	1	1	1	No change
ENSMUSG00000102099	1700011B04Rik	RIKEN cDNA 1700011B04 gene	NR_045616	100503727	0	0	NA	NA	1	1	1	No change
ENSMUSG00000108800	1700011C11Rik	RIKEN cDNA 1700011C11 gene	NR_126462	75451	0	0	NA	NA	1	1	1	No change
ENSMUSG00000031682	1700011L22Rik	RIKEN cDNA 1700011L22 gene	NM_026315	67687	1.19559	-0.476954	1.32789	-0.359182	0.719459	0.794964	-1.3918	No change
ENSMUSG00000079476	1700011M02Rik	RIKEN cDNA 1700011M02 gene	NR_073044	75443	0.275978	-1.57431	3.11155	-0.505958	0.612886	1	-2.97794	No change
ENSMUSG00000029766	1700012A03Rik	RIKEN cDNA 1700012A03 gene	NM_029587	76382	0.340198	-1.94	3.08899	-0.628038	0.529979	1	-3.83707	No change
ENSMUSG00000020617	1700012B07Rik	RIKEN cDNA 1700012B07 gene	NM_001162428	69324	0	0	NA	NA	1	1	1	No change
ENSMUSG00000031927	1700012B09Rik	RIKEN cDNA 1700012B09 gene	NM_029306	69325	1.91848	-1.55964	1.38429	-1.12667	0.259882	0.357046	-2.94781	No change
ENSMUSG00000085470	1700012C14Rik	RIKEN cDNA 1700012C14 gene	NR_131049	69337	0.429281	-0.648194	3.08051	-0.210418	0.833342	1	-1.5672	No change
ENSMUSG00000040195	1700012D01Rik	RIKEN cDNA 1700012D01 gene	NR_045171	72243	7732.35	0.60501	0.0528874	11.4396	2.65149e-30	1.48316e-29	1.52099	No change
ENSMUSG00000110424	1700012D14Rik	RIKEN cDNA 1700012D14 gene	NR_015573	75479	150.752	0.558494	0.125454	4.45178	8.51631e-06	2.13703e-05	1.47273	No change
ENSMUSG00000105023	1700012D16Rik	RIKEN cDNA 1700012D16 gene	NR_126464	75489	0	0	NA	NA	1	1	1	No change
ENSMUSG00000102069	1700012I11Rik	RIKEN cDNA 1700012I11 gene	NR_045140	69334	0.855225	-3.28123	2.16761	-1.51376	0.130088	0.198393	-9.72186	No change
ENSMUSG00000107394	1700012J15Rik	RIKEN cDNA 1700012J15 gene	NR_167673	75487	0.763031	-1.14301	1.58896	-0.719343	0.471929	0.575696	-2.20841	No change
ENSMUSG00000028589	1700012P22Rik	RIKEN cDNA 1700012P22 gene	NM_027056	69364	0.164267	0.875791	3.11654	0.281014	0.7787	1	1.83501	No change
ENSMUSG00000079346	1700013D24Rik	RIKEN cDNA 1700013D24 gene	NM_001177502	76921	0.474625	-2.42856	2.91162	-0.834092	0.404229	1	-5.38354	No change
ENSMUSG00000027886	1700013F07Rik	RIKEN cDNA 1700013F07 gene	NM_029314	75504	29.2149	2.52233	0.433745	5.81523	6.0552e-09	1.81103e-08	5.74508	Up
ENSMUSG00000041399	1700013G24Rik	RIKEN cDNA 1700013G24 gene	NM_027063	69380	0.738248	-2.41549	1.9059	-1.26738	0.205021	0.293123	-5.33501	No change
ENSMUSG00000054727	1700013H16Rik	RIKEN cDNA 1700013H16 gene	NM_001200013	75514	0	0	NA	NA	1	1	1	No change
ENSMUSG00000051054	1700014D04Rik	RIKEN cDNA 1700014D04 gene	XM_017315672	102638268	6.00129	-0.243527	0.49747	-0.489532	0.624465	0.715781	-1.18388	No change
ENSMUSG00000094445	1700015G11Rik	RIKEN cDNA 1700015G11 gene	NM_001195601	100503036	0.356867	-2.00145	3.08546	-0.64867	0.516552	1	-4.00401	No change
ENSMUSG00000102737	1700016A09Rik	RIKEN cDNA 1700016A09 gene	NR_151732	74227	9.9806	-0.799667	0.500679	-1.59716	0.110229	0.171454	-1.7407	No change
ENSMUSG00000104538	1700016B01Rik	RIKEN cDNA 1700016B01 gene	NR_166436	75640	0	0	NA	NA	1	1	1	No change
ENSMUSG00000015962	1700016C15Rik	RIKEN cDNA 1700016C15 gene	NM_027077	69428	103.582	-1.01085	0.144586	-6.99135	2.72251e-12	9.34587e-12	-2.0151	Down
ENSMUSG00000031509	1700016D06Rik	RIKEN cDNA 1700016D06 gene	NM_024271	76413	0.6664	1.42588	1.75603	0.811991	0.416797	0.521984	2.68678	No change
ENSMUSG00000100625	1700016G22Rik	RIKEN cDNA 1700016G22 gene	NR_045891	71867	62.1186	-0.3685	0.203305	-1.81255	0.0699012	0.113902	-1.29101	No change
ENSMUSG00000029320	1700016H13Rik	RIKEN cDNA 1700016H13 gene	NM_001163550	74218	38.0725	-5.86962	0.566681	-10.3579	3.85378e-25	1.93204e-24	-58.4697	Down
ENSMUSG00000114563	1700016K05Rik	RIKEN cDNA 1700016K05 gene	NR_151453	102639882	1.97391	-0.493641	1.22538	-0.402848	0.68706	0.768722	-1.40799	No change
ENSMUSG00000053783	1700016K19Rik	RIKEN cDNA 1700016K19 gene	NM_198637	74230	229.171	2.02651	0.121698	16.652	2.92468e-62	2.71249e-61	4.07419	Up
ENSMUSG00000101483	1700016L21Rik	RIKEN cDNA 1700016L21 gene	NR_040460	72208	0.0892167	-0.566887	3.11654	-0.181896	0.855664	1	-1.48132	No change
ENSMUSG00000101894	1700016P04Rik	RIKEN cDNA 1700016P04 gene	NR_038149	69413	0	0	NA	NA	1	1	1	No change
ENSMUSG00000032300	1700017B05Rik	RIKEN cDNA 1700017B05 gene	NM_028820	74211	14003.8	-0.230116	0.0493692	-4.66112	3.14488e-06	8.10565e-06	-1.17293	No change
ENSMUSG00000037884	1700017G19Rik	RIKEN cDNA 1700017G19 gene	NR_040445	100040882	2.54774	-3.79689	1.23248	-3.0807	0.00206515	0.00423569	-13.8988	Down
ENSMUSG00000086348	1700017J07Rik	RIKEN cDNA 1700017J07 gene	NR_040326	75508	0	0	NA	NA	1	1	1	No change
ENSMUSG00000107232	1700017L05Rik	RIKEN cDNA 1700017L05 gene	NR_131050	69370	0	0	NA	NA	1	1	1	No change
ENSMUSG00000105651	1700017M07Rik	RIKEN cDNA 1700017M07 gene	XR_880766	76398	2.95471	-4.02237	1.15992	-3.46781	0.000524724	0.00114863	-16.25	Down
ENSMUSG00000056912	1700017N19Rik	RIKEN cDNA 1700017N19 gene	NM_001081246	66605	0	0	NA	NA	1	1	1	No change
ENSMUSG00000038408	1700018A04Rik	RIKEN cDNA 1700018A04 gene	NR_029439	71307	14.3682	1.67913	0.419935	3.99855	6.37316e-05	0.000150582	3.20235	Up
ENSMUSG00000031809	1700018B08Rik	RIKEN cDNA 1700018B08 gene	NM_001357259	76405	1.40315	0.0857983	1.69495	0.0506201	0.959628	0.973645	1.06127	No change
ENSMUSG00000037910	1700018B24Rik	enhancer of rudimentary homolog pseudogene	NM_025493	66332	0	0	NA	NA	1	1	1	No change
ENSMUSG00000029620	1700018F24Rik	RIKEN cDNA 1700018F24 gene	NM_027069	69396	0	0	NA	NA	1	1	1	No change
ENSMUSG00000109745	1700018G05Rik	RIKEN cDNA 1700018G05 gene	NR_045422	69388	2.55674	-4.84842	1.19335	-4.06285	4.84767e-05	0.000115496	-28.8085	Down
ENSMUSG00000060715	1700019A02Rik	RIKEN cDNA 1700019A02 gene	NM_001368200	69397	7.39004	0.623862	0.546151	1.14229	0.253334	0.349661	1.54099	No change
ENSMUSG00000113770	1700019C18Rik	RIKEN cDNA 1700019C18 gene	NR_126478	75543	0.458316	-2.35933	2.94799	-0.800317	0.423527	1	-5.13132	No change
ENSMUSG00000043629	1700019D03Rik	RIKEN cDNA 1700019D03 gene	NM_001368274	67080	588.782	0.721956	0.0692707	10.4222	1.9627e-25	9.91561e-25	1.64942	No change
ENSMUSG00000086202	1700019E08Rik	RIKEN cDNA 1700019E08 gene	NR_040497	69405	0.0716413	0.394898	3.11654	0.12671	0.89917	1	1.31485	No change
ENSMUSG00000107027	1700019F05Rik	RIKEN cDNA 1700019F05 gene	NR_166206	69402	0.0850496	-0.566887	3.11654	-0.181896	0.855664	1	-1.48132	No change
ENSMUSG00000085416	1700019G24Rik	RIKEN cDNA 1700019G24 gene	NR_040255	72249	0.820584	1.82642	1.91607	0.953213	0.340482	0.445063	3.54657	No change
ENSMUSG00000111489	1700019J19Rik	RIKEN cDNA 1700019J19 gene	NR_166640	76412	1.00513	-1.04224	2.28744	-0.455634	0.648653	0.736702	-2.05942	No change
ENSMUSG00000026931	1700019N19Rik	RIKEN cDNA 1700019N19 gene	NM_001368688	67507	0	0	NA	NA	1	1	1	No change
ENSMUSG00000099808	1700019P21Rik	RIKEN cDNA 1700019P21 gene	NR_138576	75546	0	0	NA	NA	1	1	1	No change
ENSMUSG00000027409	1700020A23Rik	RIKEN cDNA 1700020A23 gene	NM_001163483	75656	0.312229	-0.990613	2.72094	-0.364071	0.715805	1	-1.98703	No change
ENSMUSG00000101796	1700020D14Rik	RIKEN cDNA 1700020D14 gene	NR_126545	69438	0	0	NA	NA	1	1	1	No change
ENSMUSG00000101801	1700020G17Rik	RIKEN cDNA 1700020G17 gene	NR_045979	75630	2.64347	1.12263	0.857827	1.30869	0.190638	0.275659	2.17744	No change
ENSMUSG00000013928	1700020L13Rik	RIKEN cDNA 1700020L13 gene	NR_144498	108167416	14.0939	0.819561	0.384637	2.13074	0.0331109	0.0576318	1.76487	No change
ENSMUSG00000035085	1700020L24Rik	RIKEN cDNA 1700020L24 gene	NM_025492	66330	37.7425	-0.476256	0.272504	-1.7477	0.0805155	0.129462	-1.39113	No change
ENSMUSG00000100146	1700020M21Rik	RIKEN cDNA 1700020M21 gene	NR_040742	76402	0.0844085	-0.566887	3.11654	-0.181896	0.855664	1	-1.48132	No change
ENSMUSG00000050844	1700020N01Rik	RIKEN cDNA 1700020N01 gene	NM_183266	67692	0.171561	0.875791	3.11654	0.281014	0.7787	1	1.83501	No change
ENSMUSG00000059690	1700020N15Rik	RIKEN cDNA 1700020N15 gene	NM_029316	75509	0.654416	2.79522	2.73003	1.02388	0.305893	0.407325	6.94135	No change
ENSMUSG00000100253	1700020N18Rik	RIKEN cDNA 1700020N18 gene	NR_026924	67086	0	0	NA	NA	1	1	1	No change
ENSMUSG00000105426	1700021F02Rik	RIKEN cDNA 1700021F02 gene	NR_152117	75519	2.52868	-0.477113	1.01178	-0.471557	0.637243	0.72645	-1.39196	No change
ENSMUSG00000027518	1700021F07Rik	RIKEN cDNA 1700021F07 gene	NM_028158	72221	0.0821336	0.394898	3.11654	0.12671	0.89917	1	1.31485	No change
ENSMUSG00000112387	1700021G15Rik	RIKEN cDNA 1700021G15 gene	NR_166082	73256	0	0	NA	NA	1	1	1	No change
ENSMUSG00000087343	1700021N21Rik	RIKEN cDNA 1700021N21 gene	NR_045800	69409	0.573228	-2.70233	1.92713	-1.40226	0.160838	0.238196	-6.50854	No change
ENSMUSG00000038165	1700022A21Rik	glycerol-3-phosphate dehydrogenase 1-like pseudogene	NR_003953	72252	0.148096	-1.04778	3.11654	-0.336199	0.736721	1	-2.06734	No change
ENSMUSG00000099751	1700022A22Rik	RIKEN cDNA 1700022A22 gene	NR_045509	71120	0	0	NA	NA	1	1	1	No change
ENSMUSG00000099983	1700022E09Rik	RIKEN cDNA 1700022E09 gene	NR_040568	75636	0.340724	-1.94198	3.08888	-0.628702	0.529544	1	-3.84234	No change
ENSMUSG00000099360	1700022H16Rik	RIKEN cDNA 1700022H16 gene	NR_045488	69420	0.081893	0.394898	3.11654	0.12671	0.89917	1	1.31485	No change
ENSMUSG00000028451	1700022I11Rik	RIKEN cDNA 1700022I11 gene	NM_026088	67317	11.8191	-1.82081	0.582148	-3.12775	0.00176152	0.00364427	-3.5328	Down
ENSMUSG00000097523	1700022N22Rik	RIKEN cDNA 1700022N22 gene	NR_166912	69431	88.8993	0.610945	0.171914	3.55379	0.000379719	0.000841748	1.52726	No change
ENSMUSG00000087393	1700023C21Rik	RIKEN cDNA 1700023C21 gene	NR_045909	73257	0	0	NA	NA	1	1	1	No change
ENSMUSG00000052334	1700024B05Rik	RIKEN cDNA 1700024B05 gene	NM_029322	100503856	0.33076	0.858682	2.67973	0.320436	0.748638	1	1.81338	No change
ENSMUSG00000099994	1700024B18Rik	RIKEN cDNA 1700024B18 gene	NR_045479	69393	0.0821336	0.394898	3.11654	0.12671	0.89917	1	1.31485	No change
ENSMUSG00000072473	1700024G13Rik	RIKEN cDNA 1700024G13 gene	NM_001034037	67085	0	0	NA	NA	1	1	1	No change
ENSMUSG00000113825	1700024I08Rik	RIKEN cDNA 1700024I08 gene	NR_126476	75522	0	0	NA	NA	1	1	1	No change
ENSMUSG00000101113	1700025B11Rik	RIKEN cDNA 1700025B11 gene	NR_040310	76409	0	0	NA	NA	1	1	1	No change
ENSMUSG00000078935	1700025C18Rik	RIKEN cDNA 1700025C18 gene	NR_033448	72211	0	0	NA	NA	1	1	1	No change
ENSMUSG00000086760	1700025D23Rik	RIKEN cDNA 1700025D23 gene	NR_166914	100041739	0	0	NA	NA	1	1	1	No change
ENSMUSG00000100558	1700025F24Rik	RIKEN cDNA 1700025F24 gene	NR_040578	67081	0.751925	0.923215	1.59132	0.580157	0.561809	0.659759	1.89634	No change
ENSMUSG00000032666	1700025G04Rik	RIKEN cDNA 1700025G04 gene	NM_197990	69399	10696.4	0.167834	0.0383192	4.37991	1.1873e-05	2.95381e-05	1.12337	No change
ENSMUSG00000108409	1700025J12Rik	RIKEN cDNA 1700025J12 gene	NR_131051	69407	0.0853125	-0.566887	3.11654	-0.181896	0.855664	1	-1.48132	No change
ENSMUSG00000099747	1700025K24Rik	RIKEN cDNA 1700025K24 gene	NR_045825	69418	0	0	NA	NA	1	1	1	No change
ENSMUSG00000100175	1700025M24Rik	RIKEN cDNA 1700025M24 gene	NR_040687	72276	0.420078	-0.587879	2.58631	-0.227304	0.820187	1	-1.50304	No change
ENSMUSG00000100121	1700025N23Rik	RIKEN cDNA 1700025N23 gene	NR_040523	69986	0	0	NA	NA	1	1	1	No change
ENSMUSG00000028244	1700025O08Rik	RIKEN cDNA 1700025O08 gene	NR_169002	117962243	0	0	NA	NA	1	1	1	No change
ENSMUSG00000086379	1700026D11Rik	RIKEN cDNA 1700026D11 gene	NR_028286	70371	0.337634	-1.93031	3.08956	-0.624784	0.532113	1	-3.81137	No change
ENSMUSG00000101854	1700026F02Rik	RIKEN cDNA 1700026F02 gene	NR_045487	69419	0.170625	-1.04778	3.11654	-0.336199	0.736721	1	-2.06734	No change
ENSMUSG00000073976	1700026J12Rik	RIKEN cDNA 1700026J12 gene	NR_166907	73255	0	0	NA	NA	1	1	1	No change
ENSMUSG00000097716	1700026J14Rik	RIKEN cDNA 1700026J14 gene	NR_130985	69432	3.49637	-2.90515	1.06517	-2.72742	0.00638325	0.0123376	-7.49096	Down
ENSMUSG00000101968	1700027A15Rik	RIKEN cDNA 1700027A15 gene	NR_038001	69449	0.178433	-1.04778	3.11654	-0.336199	0.736721	1	-2.06734	No change
ENSMUSG00000100911	1700027F09Rik	RIKEN cDNA 1700027F09 gene	NR_040681	69999	0.157641	0.875791	3.11654	0.281014	0.7787	1	1.83501	No change
ENSMUSG00000100799	1700027H10Rik	RIKEN cDNA 1700027H10 gene	NR_040594	72274	0	0	NA	NA	1	1	1	No change
ENSMUSG00000098304	1700027I24Rik	RIKEN cDNA 1700027I24 gene	NR_040741	75567	0.615016	-2.78839	2.29149	-1.21684	0.223663	0.315282	-6.9086	No change
ENSMUSG00000111422	1700027J07Rik	RIKEN cDNA 1700027J07 gene	NR_040581	69443	1.15918	-2.52429	1.55574	-1.62256	0.104683	0.163737	-5.7529	No change
ENSMUSG00000099417	1700028B04Rik	NADH dehydrogenase (ubiquinone) 1 beta subcomplex 8 pseudogene	NR_033605	70001	0.328534	1.79958	3.08708	0.582939	0.559934	1	3.48119	No change
ENSMUSG00000101683	1700028D13Rik	RIKEN cDNA 1700028D13 gene	NR_045377	75569	1.5647	0.0943093	1.89595	0.0497424	0.960328	0.974125	1.06755	No change
ENSMUSG00000097321	1700028E10Rik	RIKEN cDNA 1700028E10 gene	NR_045699	625175	59.3528	-0.000982409	0.241817	-0.00406262	0.996759	0.997634	-1.00068	No change
ENSMUSG00000056821	1700028I16Rik	RIKEN cDNA 1700028I16 gene	NR_038042	70003	37.7057	-0.920325	0.215556	-4.26954	1.95881e-05	4.8037e-05	-1.89254	No change
ENSMUSG00000038782	1700028J19Rik	RIKEN cDNA 1700028J19 gene	NR_029436	70004	161.355	-0.244776	0.106477	-2.29886	0.0215127	0.0386418	-1.18491	No change
ENSMUSG00000089798	1700028K03Rik	RIKEN cDNA 1700028K03 gene	NM_175241	76421	3.15208	0.0919609	0.926198	0.0992885	0.920909	0.947124	1.06582	No change
ENSMUSG00000101334	1700028M03Rik	RIKEN cDNA 1700028M03 gene	NR_036591	69460	0	0	NA	NA	1	1	1	No change
ENSMUSG00000033053	1700028P14Rik	RIKEN cDNA 1700028P14 gene	NM_026188	67483	0.617516	-2.79333	2.29014	-1.21972	0.222572	0.314002	-6.93226	No change
ENSMUSG00000086823	1700028P15Rik	RIKEN cDNA 1700028P15 gene	NR_040509	75655	0	0	NA	NA	1	1	1	No change
ENSMUSG00000100759	1700029B22Rik	RIKEN cDNA 1700029B22 gene	NR_040531	69495	0	0	NA	NA	1	1	1	No change
ENSMUSG00000052075	1700029F12Rik	RIKEN cDNA 1700029F12 gene	NM_001080777	66479	0	0	NA	NA	1	1	1	No change
ENSMUSG00000031452	1700029H14Rik	RIKEN cDNA 1700029H14 gene	NM_001080781	66501	0	0	NA	NA	1	1	1	No change
ENSMUSG00000044916	1700029I15Rik	RIKEN cDNA 1700029I15 gene	NM_183112	75641	78.82	-0.414598	0.192199	-2.15713	0.0309955	0.0542012	-1.33293	No change
ENSMUSG00000099968	1700029J03Rik	RIKEN cDNA 1700029J03 gene	NR_040494	72264	0	0	NA	NA	1	1	1	No change
ENSMUSG00000071103	1700029J07Rik	RIKEN cDNA 1700029J07 gene	NM_001033148	69479	639.533	0.296647	0.146584	2.02373	0.0429978	0.073299	1.22829	No change
ENSMUSG00000101189	1700029M03Rik	RIKEN cDNA 1700029M03 gene	NR_166148	69476	0	0	NA	NA	1	1	1	No change
ENSMUSG00000086788	1700029M20Rik	RIKEN cDNA 1700029M20 gene	NM_028688	73937	2.45682	-4.79321	1.08847	-4.40362	1.06458e-05	2.65644e-05	-27.7269	Down
ENSMUSG00000098144	1700029N11Rik	RIKEN cDNA 1700029N11 gene	NR_045489	69491	0	0	NA	NA	1	1	1	No change
ENSMUSG00000085333	1700030A11Rik	RIKEN cDNA 1700030A11 gene	NR_045457	74179	0.338916	-1.93516	3.08928	-0.626413	0.531044	1	-3.82421	No change
ENSMUSG00000099759	1700030C10Rik	RIKEN cDNA 1700030C10 gene	NR_015521	69513	0.5067	-1.00904	2.44863	-0.412086	0.680277	0.763284	-2.01258	No change
ENSMUSG00000086459	1700030C12Rik	RIKEN cDNA 1700030C12 gene	NR_166705	72246	1.20016	-0.574808	1.64875	-0.348632	0.727366	0.801151	-1.48948	No change
ENSMUSG00000087148	1700030C14Rik	RIKEN cDNA 1700030C14 gene	NR_156705	75662	0.190666	-1.04778	3.11654	-0.336199	0.736721	1	-2.06734	No change
ENSMUSG00000099869	1700030F04Rik	RIKEN cDNA 1700030F04 gene	NR_045731	72263	0	0	NA	NA	1	1	1	No change
ENSMUSG00000031847	1700030J22Rik	RIKEN cDNA 1700030J22 gene	NM_001357253	69528	952.096	0.0959971	0.0715974	1.34079	0.179989	0.262629	1.0688	No change
ENSMUSG00000052794	1700030K09Rik	RIKEN cDNA 1700030K09 gene	NM_028170	72254	2582.64	0.652723	0.0368997	17.6891	5.08674e-70	5.20545e-69	1.57213	No change
ENSMUSG00000099508	1700030L20Rik	RIKEN cDNA 1700030L20 gene	NR_040592	70055	0	0	NA	NA	1	1	1	No change
ENSMUSG00000097424	1700030M09Rik	RIKEN cDNA 1700030M09 gene	NR_045903	72259	1.8665	1.72621	1.3817	1.24933	0.211543	0.301005	3.30857	No change
ENSMUSG00000100969	1700030N03Rik	RIKEN cDNA 1700030N03 gene	NR_045304	70011	5.79865	-4.09065	0.960153	-4.26041	2.04049e-05	4.99564e-05	-17.0376	Down
ENSMUSG00000100198	1700030O20Rik	RIKEN cDNA 1700030O20 gene	NR_045345	72286	0.0740478	-0.566887	3.11654	-0.181896	0.855664	1	-1.48132	No change
ENSMUSG00000092239	1700031A10Rik	RIKEN cDNA 1700031A10 gene	NR_045439	73286	2.27699	-3.06057	1.28586	-2.38017	0.0173044	0.0315466	-8.34304	Down
ENSMUSG00000032894	1700031F05Rik	RIKEN cDNA 1700031F05 gene	NM_028496	73300	0.170625	-1.04778	3.11654	-0.336199	0.736721	1	-2.06734	No change
ENSMUSG00000099863	1700031L13Rik	RIKEN cDNA 1700031L13 gene	NR_138557	67327	0	0	NA	NA	1	1	1	No change
ENSMUSG00000099353	1700031M16Rik	RIKEN cDNA 1700031M16 gene	NR_015496	73302	0.0953328	-0.566887	3.11654	-0.181896	0.855664	1	-1.48132	No change
ENSMUSG00000100315	1700031P21Rik	RIKEN cDNA 1700031P21 gene	NR_045910	73278	0.239534	1.36601	3.11391	0.438679	0.660894	1	2.57756	No change
ENSMUSG00000097302	1700034B16Rik	RIKEN cDNA 1700034B16 gene	XR_877561	73282	0	0	NA	NA	1	1	1	No change
ENSMUSG00000024532	1700034E13Rik	RIKEN cDNA 1700034E13 gene	NM_030097	78414	0	0	NA	NA	1	1	1	No change
ENSMUSG00000097962	1700034G24Rik	RIKEN cDNA 1700034G24 gene	NR_045396	67325	0	0	NA	NA	1	1	1	No change
ENSMUSG00000055833	1700034H15Rik	RIKEN cDNA 1700034H15 gene	NM_001024489	98736	91.9555	-1.76958	0.180786	-9.78828	1.26423e-22	5.96862e-22	-3.40956	Down
ENSMUSG00000074619	1700034I23Rik	RIKEN cDNA 1700034I23 gene	NM_028494	73297	1.88862	0.546504	1.24206	0.439997	0.659939	0.746299	1.46054	No change
ENSMUSG00000040163	1700034J05Rik	RIKEN cDNA 1700034J05 gene	NM_001164236	73344	1.18086	-0.26755	1.45125	-0.184358	0.853733	0.896028	-1.20376	No change
ENSMUSG00000100294	1700034K08Rik	RIKEN cDNA 1700034K08 gene	NR_040756	78349	0	0	NA	NA	1	1	1	No change
ENSMUSG00000099995	1700036G14Rik	RIKEN cDNA 1700036G14 gene	NR_040542	73283	0.950072	-3.41833	1.79537	-1.90397	0.0569139	0.0946883	-10.691	No change
ENSMUSG00000005983	1700037C18Rik	RIKEN cDNA 1700037C18 gene	NM_028484	73261	784.312	0.323367	0.0809573	3.99429	6.48897e-05	0.000153272	1.25125	No change
ENSMUSG00000027327	1700037H04Rik	RIKEN cDNA 1700037H04 gene	NM_001311138	67326	12067.3	1.07774	0.0272217	39.5913	0	0	2.11073	Up
ENSMUSG00000092369	1700039E22Rik	RIKEN cDNA 1700039E22 gene	NR_045315	73322	66.9254	0.276472	0.162141	1.70514	0.0881686	0.14036	1.21123	No change
ENSMUSG00000097933	1700039M10Rik	RIKEN cDNA 1700039M10 gene	NR_152103	67518	0.890745	-0.334891	1.75254	-0.191089	0.848456	0.892071	-1.26128	No change
ENSMUSG00000097515	1700040D17Rik	RIKEN cDNA 1700040D17 gene	NR_152121	76602	22.3366	0.572271	0.304178	1.88137	0.0599222	0.09912	1.48686	No change
ENSMUSG00000100535	1700040F15Rik	RIKEN cDNA 1700040F15 gene	XM_017318757	73329	0	0	NA	NA	1	1	1	No change
ENSMUSG00000100282	1700041C23Rik	RIKEN cDNA 1700041C23 gene	NR_033784	67319	0	0	NA	NA	1	1	1	No change
ENSMUSG00000100857	1700041M19Rik	RIKEN cDNA 1700041M19 gene	NR_040573	76601	0.174529	-1.04778	3.11654	-0.336199	0.736721	1	-2.06734	No change
ENSMUSG00000086391	1700042O10Rik	RIKEN cDNA 1700042O10 gene	NR_045178	73321	1.19773	-2.57958	1.817	-1.41969	0.155698	0.231547	-5.97765	No change
ENSMUSG00000099911	1700044C05Rik	RIKEN cDNA 1700044C05 gene	NR_045624	73306	0	0	NA	NA	1	1	1	No change
ENSMUSG00000100297	1700044K03Rik	RIKEN cDNA 1700044K03 gene	NR_033785	67321	0	0	NA	NA	1	1	1	No change
ENSMUSG00000078492	1700045H11Rik	RIKEN cDNA 1700045H11 gene	NR_040649	73348	16.5322	-2.44063	0.391435	-6.2351	4.51485e-10	1.41639e-09	-5.4288	Down
ENSMUSG00000085561	1700046C09Rik	RIKEN cDNA 1700046C09 gene	NR_045918	73307	0	0	NA	NA	1	1	1	No change
ENSMUSG00000085437	1700047A11Rik	RIKEN cDNA 1700047A11 gene	NR_110583	76604	0.495698	0.820348	1.87867	0.436664	0.662355	0.748261	1.76583	No change
ENSMUSG00000115294	1700047E10Rik	RIKEN cDNA 1700047E10 gene	NR_073363	74328	0.171561	0.875791	3.11654	0.281014	0.7787	1	1.83501	No change
ENSMUSG00000099349	1700047G03Rik	RIKEN cDNA 1700047G03 gene	NR_040447	73339	2.15786	-1.71011	1.17414	-1.45647	0.145261	0.218524	-3.27186	No change
ENSMUSG00000101762	1700047L14Rik	RIKEN cDNA 1700047L14 gene	NR_040691	73295	0	0	NA	NA	1	1	1	No change
ENSMUSG00000100147	1700047M11Rik	RIKEN cDNA 1700047M11 gene	NR_015458	67330	1.48359	-2.93242	1.52256	-1.92597	0.0541076	0.0903466	-7.6339	No change
ENSMUSG00000105274	1700048F04Rik	RIKEN cDNA 1700048F04 gene	NR_166411	73396	0	0	NA	NA	1	1	1	No change
ENSMUSG00000085637	1700048M11Rik	RIKEN cDNA 1700048M11 gene	NR_045300	100503166	47.4335	0.325195	0.269068	1.2086	0.226818	0.319056	1.25283	No change
ENSMUSG00000118016	1700048O14Rik	RIKEN cDNA 1700048O14 gene	NR_166754	73433	0	0	NA	NA	1	1	1	No change
ENSMUSG00000043773	1700048O20Rik	RIKEN cDNA 1700048O20 gene	NR_033553	69430	195.103	-6.22843	0.27236	-22.8683	9.60276e-116	1.59177e-114	-74.9797	Down
ENSMUSG00000085077	1700049E15Rik	RIKEN cDNA 1700049E15 gene	NR_033636	100039727	0.402603	-2.19374	2.49628	-0.878804	0.379507	1	-4.57489	No change
ENSMUSG00000079271	1700049E17Rik1	RIKEN cDNA 1700049E17 gene, gene 1	NM_001358038	666214	0	0	NA	NA	1	1	1	No change
ENSMUSG00000090440	1700049E17Rik2	tandem duplication of RIKEN cDNA 1700049E17 gene, gene 2	NM_001358037	100041722	0	0	NA	NA	1	1	1	No change
ENSMUSG00000101553	1700049E22Rik	RIKEN cDNA 1700049E22 gene	NR_040525	73395	0.163786	0.875791	3.11654	0.281014	0.7787	1	1.83501	No change
ENSMUSG00000086951	1700051A21Rik	RIKEN cDNA 1700051A21 gene	NR_045922	73366	0	0	NA	NA	1	1	1	No change
ENSMUSG00000101912	1700052I22Rik	RIKEN cDNA 1700052I22 gene	NR_033786	67340	0	0	NA	NA	1	1	1	No change
ENSMUSG00000099988	1700054A03Rik	RIKEN cDNA 1700054A03 gene	NR_045320	78457	49.5069	0.217076	0.193878	1.11965	0.262863	0.360582	1.16237	No change
ENSMUSG00000100219	1700054K19Rik	RIKEN cDNA 1700054K19 gene	NR_027865	67336	0.253484	0.3949	3.11654	0.126711	0.899169	1	1.31485	No change
ENSMUSG00000085889	1700054M17Rik	RIKEN cDNA 1700054M17 gene	NR_045919	73358	0.170099	-1.04778	3.11654	-0.336199	0.736721	1	-2.06734	No change
ENSMUSG00000093616	1700055C04Rik	RIKEN cDNA 1700055C04 gene	NR_040726	73397	0	0	NA	NA	1	1	1	No change
ENSMUSG00000070997	1700055D18Rik	RIKEN cDNA 1700055D18 gene	NM_175197	73405	82.5045	-1.35278	0.190657	-7.09537	1.29005e-12	4.49061e-12	-2.55404	Down
ENSMUSG00000044854	1700056E22Rik	RIKEN cDNA 1700056E22 gene	NM_028516	73363	413.435	-0.123354	0.0940023	-1.31224	0.189437	0.274193	-1.08926	No change
ENSMUSG00000074139	1700057G04Rik	RIKEN cDNA 1700057G04 gene	NM_001033184	78459	4.00497	-0.787344	0.797956	-0.9867	0.32379	0.426921	-1.72589	No change
ENSMUSG00000086007	1700057H21Rik	RIKEN cDNA 1700057H21 gene	NR_130155	73375	0.692942	-1.62575	2.79695	-0.581257	0.561067	0.658999	-3.08602	No change
ENSMUSG00000086887	1700060C16Rik	RIKEN cDNA 1700060C16 gene	NR_045732	73425	0.236462	1.35916	3.11408	0.436456	0.662506	1	2.56535	No change
ENSMUSG00000078957	1700060C20Rik	RIKEN cDNA 1700060C20 gene	NR_036606	73399	0	0	NA	NA	1	1	1	No change
ENSMUSG00000085580	1700061F12Rik	RIKEN cDNA 1700061F12 gene	NR_038180	73438	0	0	NA	NA	1	1	1	No change
ENSMUSG00000028009	1700061I17Rik	RIKEN cDNA 1700061I17 gene	NR_038029	433646	16.266	3.02975	0.519416	5.833	5.44409e-09	1.6319e-08	8.16668	Up
ENSMUSG00000086366	1700061J23Rik	RIKEN cDNA 1700061J23 gene	NR_131065	76993	0	0	NA	NA	1	1	1	No change
ENSMUSG00000110464	1700061N14Rik	RIKEN cDNA 1700061N14 gene	NR_151456	105243184	2.42968	-0.00517295	0.941818	-0.00549252	0.995618	0.997075	-1.00359	No change
ENSMUSG00000100062	1700063A18Rik	RIKEN cDNA 1700063A18 gene	NR_040467	73454	0	0	NA	NA	1	1	1	No change
ENSMUSG00000100837	1700063D05Rik	RIKEN cDNA 1700063D05 gene	NR_040392	78500	0.164267	0.875791	3.11654	0.281014	0.7787	1	1.83501	No change
ENSMUSG00000040657	1700063H04Rik	RIKEN cDNA 1700063H04 gene	NR_152109	74269	0.157641	0.875791	3.11654	0.281014	0.7787	1	1.83501	No change
ENSMUSG00000101978	1700063O14Rik	RIKEN cDNA 1700063O14 gene	NR_045383	73452	0	0	NA	NA	1	1	1	No change
ENSMUSG00000100681	1700064J06Rik	RIKEN cDNA 1700064J06 gene	NR_045348	73400	0	0	NA	NA	1	1	1	No change
ENSMUSG00000100211	1700064M15Rik	RIKEN cDNA 1700064M15 gene	NR_045288	73457	0.170099	-1.04778	3.11654	-0.336199	0.736721	1	-2.06734	No change
ENSMUSG00000096655	1700065D16Rik	RIKEN cDNA 1700065D16 gene	NM_001271569	73410	6.41379	-0.675322	0.638809	-1.05716	0.290439	0.390698	-1.59695	No change
ENSMUSG00000099435	1700065I16Rik	gasdermin pseudogene	NR_040315	78462	0	0	NA	NA	1	1	1	No change
ENSMUSG00000107341	1700065J11Rik	RIKEN cDNA 1700065J11 gene	NR_040526	73409	2.37108	0.106573	1.16219	0.0916998	0.926937	0.951289	1.07667	No change
ENSMUSG00000107408	1700065L07Rik	RIKEN cDNA 1700065L07 gene	NR_108032	73408	0	0	NA	NA	1	1	1	No change
ENSMUSG00000100134	1700065O20Rik	RIKEN cDNA 1700065O20 gene	NR_045386	76609	0.313382	-0.0859913	3.11654	-0.0275919	0.977988	1	-1.06142	No change
ENSMUSG00000101634	1700066B17Rik	RIKEN cDNA 1700066B17 gene	NR_040465	73426	0.339442	-1.93715	3.08916	-0.627079	0.530608	1	-3.82948	No change
ENSMUSG00000073598	1700066B19Rik	RIKEN cDNA 1700066B19 gene	NM_001033168	73449	188.238	0.230751	0.160312	1.43939	0.15004	0.224451	1.17345	No change
ENSMUSG00000101810	1700066C05Rik	RIKEN cDNA 1700066C05 gene	NR_169071	78654	0.686256	2.20577	2.29092	0.962831	0.335632	0.439933	4.61321	No change
ENSMUSG00000097717	1700066J03Rik	RIKEN cDNA 1700066J03 gene	NR_126543	67339	1.35377	-0.414079	1.67298	-0.24751	0.804514	0.859552	-1.33245	No change
ENSMUSG00000038323	1700066M21Rik	RIKEN cDNA 1700066M21 gene	NM_028546	73467	2877.61	0.214285	0.0594839	3.6024	0.000315288	0.000704193	1.16013	No change
ENSMUSG00000099605	1700066N21Rik	RIKEN cDNA 1700066N21 gene	NR_045924	73471	0.190666	-1.04778	3.11654	-0.336199	0.736721	1	-2.06734	No change
ENSMUSG00000085800	1700066O22Rik	RIKEN cDNA 1700066O22 gene	NR_015541	74916	0	0	NA	NA	1	1	1	No change
ENSMUSG00000099378	1700067G17Rik	RIKEN cDNA 1700067G17 gene	NR_040471	73475	0.0716413	0.394898	3.11654	0.12671	0.89917	1	1.31485	No change
ENSMUSG00000046408	1700067K01Rik	RIKEN cDNA 1700067K01 gene	NM_183097	73453	151.965	0.511287	0.154634	3.30643	0.000944919	0.00201305	1.42532	No change
ENSMUSG00000042184	1700069L16Rik	RIKEN cDNA 1700069L16 gene	NR_033216	381707	0.0821336	0.394898	3.11654	0.12671	0.89917	1	1.31485	No change
ENSMUSG00000107637	1700069P05Rik	RIKEN cDNA 1700069P05 gene	NR_040527	73531	0	0	NA	NA	1	1	1	No change
ENSMUSG00000086376	1700071G01Rik	RIKEN cDNA 1700071G01 gene	XR_377011	73485	0.148096	-1.04778	3.11654	-0.336199	0.736721	1	-2.06734	No change
ENSMUSG00000080980	1700071K01Rik	RIKEN cDNA 1700071K01 gene	NM_001033765	237880	0.170099	-1.04778	3.11654	-0.336199	0.736721	1	-2.06734	No change
ENSMUSG00000090307	1700071M16Rik	RIKEN cDNA 1700071M16 gene	NR_045444	73504	42.5632	0.00929772	0.302474	0.0307389	0.975478	0.984207	1.00647	No change
ENSMUSG00000100487	1700072B07Rik	RIKEN cDNA 1700072B07 gene	NR_040727	73529	0	0	NA	NA	1	1	1	No change
ENSMUSG00000099872	1700074H08Rik	RIKEN cDNA 1700074H08 gene	NR_138420	73480	1.39749	0.867093	1.29881	0.667605	0.504386	0.606697	1.82398	No change
ENSMUSG00000084859	1700080N15Rik	RIKEN cDNA 1700080N15 gene	NR_040500	73489	0	0	NA	NA	1	1	1	No change
ENSMUSG00000100573	1700081H04Rik	RIKEN cDNA 1700081H04 gene	NR_040693	73477	0	0	NA	NA	1	1	1	No change
ENSMUSG00000100668	1700083H02Rik	RIKEN cDNA 1700083H02 gene	NR_136902	67348	0	0	NA	NA	1	1	1	No change
ENSMUSG00000114333	1700084D21Rik	RIKEN cDNA 1700084D21 gene	NR_131045	76720	0	0	NA	NA	1	1	1	No change
ENSMUSG00000099639	1700084F23Rik	RIKEN cDNA 1700084F23 gene	NR_045965	74280	0.506451	-2.51464	3.06107	-0.821491	0.411367	0.516592	-5.71457	No change
ENSMUSG00000058101	1700084J12Rik	ribosomal protein L7-like 1 pseudogene	NM_028551	73486	8.40586	-0.242615	0.487389	-0.497785	0.618635	0.710921	-1.18314	No change
ENSMUSG00000057805	1700084M14Rik	Gm5941 pseudogene	NR_126536	73487	0	0	NA	NA	1	1	1	No change
ENSMUSG00000100890	1700085C21Rik	RIKEN cDNA 1700085C21 gene	NR_046045	74283	1.43205	-4.01509	1.65484	-2.42627	0.0152548	0.0280744	-16.1682	Down
ENSMUSG00000071265	1700086L19Rik	RIKEN cDNA 1700086L19 gene	NR_030733	74284	0.958616	-2.82953	1.58958	-1.78005	0.0750674	0.121489	-7.10843	No change
ENSMUSG00000097080	1700086O06Rik	RIKEN cDNA 1700086O06 gene	NR_015475	73516	270.193	0.778143	0.103684	7.50493	6.14592e-14	2.24577e-13	1.71492	No change
ENSMUSG00000085085	1700086P04Rik	RIKEN cDNA 1700086P04 gene	XR_003955282	67349	60.7896	0.0526883	0.181653	0.290049	0.771778	0.834747	1.0372	No change
ENSMUSG00000115723	1700087M22Rik	RIKEN cDNA 1700087M22 gene	XR_874489	78467	0.169458	-1.04778	3.11654	-0.336199	0.736721	1	-2.06734	No change
ENSMUSG00000033029	1700088E04Rik	RIKEN cDNA 1700088E04 gene	NM_001310576	27660	358.681	0.881937	0.108238	8.14811	3.69649e-16	1.45338e-15	1.84285	No change
ENSMUSG00000090462	1700091H14Rik	RIKEN cDNA 1700091H14 gene	NM_028570	73553	0	0	NA	NA	1	1	1	No change
ENSMUSG00000086781	1700092C02Rik	RIKEN cDNA 1700092C02 gene	NR_045467	67357	0	0	NA	NA	1	1	1	No change
ENSMUSG00000092499	1700092C10Rik	RIKEN cDNA 1700092C10 gene	NR_045931	73554	0.248201	-0.566885	2.8679	-0.197665	0.843307	1	-1.48132	No change
ENSMUSG00000084811	1700092E19Rik	RIKEN cDNA 1700092E19 gene	NR_045933	73576	0.768549	-3.1147	2.18405	-1.42611	0.153836	0.229271	-8.66203	No change
ENSMUSG00000078600	1700092K14Rik	RIKEN cDNA 1700092K14 gene	NR_045930	73536	0	0	NA	NA	1	1	1	No change
ENSMUSG00000090840	1700092M07Rik	RIKEN cDNA 1700092M07 gene	NM_001177347	74307	38.8656	-0.541983	0.22284	-2.43216	0.015009	0.0276567	-1.45597	No change
ENSMUSG00000020286	1700093K21Rik	RIKEN cDNA 1700093K21 gene	NM_001110133	67358	2.91265	-5.03272	1.50957	-3.33389	0.00085642	0.00183428	-32.734	Down
ENSMUSG00000118506	1700094D03Rik	RIKEN cDNA 1700094D03 gene	NM_028567	73545	110.834	-0.799408	0.181252	-4.41049	1.03139e-05	2.57591e-05	-1.74039	No change
ENSMUSG00000101695	1700094J05Rik	RIKEN cDNA 1700094J05 gene	NR_040580	67523	0.893263	1.97856	2.2258	0.88892	0.374046	0.479326	3.94099	No change
ENSMUSG00000107895	1700094M24Rik	RIKEN cDNA 1700094M24 gene	NR_046049	74304	0	0	NA	NA	1	1	1	No change
ENSMUSG00000086046	1700095A21Rik	RIKEN cDNA 1700095A21 gene	NR_045468	67524	0.264791	-1.55459	2.81711	-0.551838	0.581059	1	-2.9375	No change
ENSMUSG00000098230	1700095B10Rik	RIKEN cDNA 1700095B10 gene	NR_040675	67360	0	0	NA	NA	1	1	1	No change
ENSMUSG00000085407	1700095J03Rik	RIKEN cDNA 1700095J03 gene	NR_152110	74293	1.65924	-4.22057	1.49807	-2.81733	0.00484243	0.00952702	-18.6431	Down
ENSMUSG00000084861	1700095J07Rik	RIKEN cDNA 1700095J07 gene	NR_166056	115490402	0.395584	1.25408	2.18731	0.573342	0.566413	1	2.38515	No change
ENSMUSG00000084804	1700095J12Rik	RIKEN cDNA 1700095J12 gene	NR_126429	73563	0.163786	0.875791	3.11654	0.281014	0.7787	1	1.83501	No change
ENSMUSG00000108505	1700095K22Rik	RIKEN cDNA 1700095K22 gene	NR_165473	115486499	0	0	NA	NA	1	1	1	No change
ENSMUSG00000099630	1700096J18Rik	RIKEN cDNA 1700096J18 gene	NR_027883	67927	0.168817	-1.04778	3.11654	-0.336199	0.736721	1	-2.06734	No change
ENSMUSG00000101856	1700096K18Rik	RIKEN cDNA 1700096K18 gene	NR_027388	73571	242.745	0.880274	0.156641	5.61968	1.9131e-08	5.59303e-08	1.84073	No change
ENSMUSG00000099474	1700097N02Rik	RIKEN cDNA 1700097N02 gene	NR_045287	67522	0.917324	-3.37382	1.77057	-1.9055	0.0567155	0.094394	-10.3663	No change
ENSMUSG00000091906	1700099I09Rik	RIKEN cDNA 1700099I09 gene	NR_130171	76624	7.14878	0.140871	0.504863	0.279029	0.780222	0.840689	1.10257	No change
ENSMUSG00000115372	1700100I10Rik	RIKEN cDNA 1700100I10 gene	NR_126548	74982	0	0	NA	NA	1	1	1	No change
ENSMUSG00000101051	1700100L14Rik	RIKEN cDNA 1700100L14 gene	NR_045934	73584	0.761424	-2.47593	1.9071	-1.29827	0.194196	0.279909	-5.56324	No change
ENSMUSG00000097675	1700101I11Rik	RIKEN cDNA 1700101I11 gene	NR_045270	100504641	31.6585	-1.16123	0.296041	-3.92253	8.76236e-05	0.000204988	-2.23648	Down
ENSMUSG00000102096	1700101O22Rik	RIKEN cDNA 1700101O22 gene	NR_045045	73575	0	0	NA	NA	1	1	1	No change
ENSMUSG00000116852	1700102H20Rik	RIKEN cDNA 1700102H20 gene	NR_045302	68230	12.6556	-1.09965	0.414139	-2.65527	0.00792453	0.0151557	-2.14303	Down
ENSMUSG00000032611	1700102P08Rik	RIKEN cDNA 1700102P08 gene	NM_053216	112418	40.222	-1.54721	0.202895	-7.62566	2.42787e-14	8.9901e-14	-2.92251	Down
ENSMUSG00000112821	1700104L18Rik	RIKEN cDNA 1700104L18 gene	NR_108033	73592	0	0	NA	NA	1	1	1	No change
ENSMUSG00000101009	1700108F19Rik	RIKEN cDNA 1700108F19 gene	NR_015485	73272	27.023	-1.3547	0.312962	-4.32865	1.50025e-05	3.70483e-05	-2.55744	Down
ENSMUSG00000100585	1700108J01Rik	RIKEN cDNA 1700108J01 gene	NR_015532	68245	0.0716413	0.394898	3.11654	0.12671	0.89917	1	1.31485	No change
ENSMUSG00000101505	1700109G14Rik	RIKEN cDNA 1700109G14 gene	NR_033788	67355	0.988976	0.479085	1.51729	0.31575	0.752193	0.819872	1.39386	No change
ENSMUSG00000085044	1700109G15Rik	RIKEN cDNA 1700109G15 gene	NR_046197	78471	0	0	NA	NA	1	1	1	No change
ENSMUSG00000008307	1700109H08Rik	RIKEN cDNA 1700109H08 gene	NM_029843	77036	219.538	-0.395348	0.101773	-3.88459	0.000102502	0.000238345	-1.31526	No change
ENSMUSG00000101261	1700109I08Rik	RIKEN cDNA 1700109I08 gene	NR_045936	73591	0	0	NA	NA	1	1	1	No change
ENSMUSG00000097267	1700109K24Rik	RIKEN cDNA 1700109K24 gene	NR_108037	74303	104.646	0.422296	0.13175	3.20529	0.00134926	0.00282518	1.34006	No change
ENSMUSG00000099384	1700110C19Rik	RIKEN cDNA 1700110C19 gene	NR_045461	76634	19.0111	0.486392	0.352803	1.37865	0.168003	0.247462	1.40094	No change
ENSMUSG00000079407	1700110I01Rik	RIKEN cDNA 1700110I01 gene	NR_038059	73549	0.190666	-1.04778	3.11654	-0.336199	0.736721	1	-2.06734	No change
ENSMUSG00000108490	1700110I07Rik	RIKEN cDNA 1700110I07 gene	NR_131068	77001	0	0	NA	NA	1	1	1	No change
ENSMUSG00000100511	1700111N16Rik	RIKEN cDNA 1700111N16 gene	NR_033213	74305	0.411461	-1.45857	2.17226	-0.671454	0.501931	1	-2.74836	No change
ENSMUSG00000101574	1700112H15Rik	RIKEN cDNA 1700112H15 gene	NR_040472	73590	1.28862	-3.28099	1.75369	-1.87091	0.0613578	0.101255	-9.7202	No change
ENSMUSG00000086632	1700112J05Rik	RIKEN cDNA 1700112J05 gene	NR_077218	68246	3.41179	-0.271026	0.730214	-0.37116	0.710518	0.787724	-1.20667	No change
ENSMUSG00000097527	1700112J16Rik	RIKEN cDNA 1700112J16 gene	NR_131043	76628	44.463	0.459492	0.21933	2.09498	0.036173	0.0625689	1.37506	No change
ENSMUSG00000096935	1700113A16Rik	RIKEN cDNA 1700113A16 gene	NR_045997	76642	102.977	-0.0875361	0.133799	-0.654236	0.51296	0.614693	-1.06255	No change
ENSMUSG00000112028	1700113B09Rik	RIKEN cDNA 1700113B09 gene	NR_131003	78638	0.081893	0.394898	3.11654	0.12671	0.89917	1	1.31485	No change
ENSMUSG00000047129	1700113H08Rik	RIKEN cDNA 1700113H08 gene	NM_029685	76640	0	0	NA	NA	1	1	1	No change
ENSMUSG00000092276	1700116B05Rik	RIKEN cDNA 1700116B05 gene	NR_131005	78639	0.255675	-1.55292	3.1126	-0.498914	0.61784	1	-2.9341	No change
ENSMUSG00000100593	1700119H24Rik	RIKEN cDNA 1700119H24 gene	NR_040536	76649	0.602786	-0.52293	2.45102	-0.213352	0.831053	0.879118	-1.43687	No change
ENSMUSG00000100599	1700120C14Rik	RIKEN cDNA 1700120C14 gene	NR_045627	73600	139.663	-0.335897	0.137619	-2.44077	0.0146559	0.0270595	-1.26216	No change
ENSMUSG00000100717	1700120G07Rik	RIKEN cDNA 1700120G07 gene	NR_046050	74314	0.493975	-1.74346	2.06884	-0.842726	0.399382	0.504878	-3.34838	No change
ENSMUSG00000099579	1700120K04Rik	RIKEN cDNA 1700120K04 gene	NM_026628	68232	0	0	NA	NA	1	1	1	No change
ENSMUSG00000100364	1700121L16Rik	RIKEN cDNA 1700121L16 gene	NR_045453	76643	0	0	NA	NA	1	1	1	No change
ENSMUSG00000092066	1700121N20Rik	RIKEN cDNA 1700121N20 gene	NR_036593	76639	0	0	NA	NA	1	1	1	No change
ENSMUSG00000117800	1700122C19Rik	RIKEN cDNA 1700122C19 gene	NR_131008	78640	0	0	NA	NA	1	1	1	No change
ENSMUSG00000099735	1700122H20Rik	RIKEN cDNA 1700122H20 gene	NR_152131	73617	0.726638	0.878975	1.61679	0.543653	0.58668	0.681916	1.83907	No change
ENSMUSG00000094928	1700122O11Rik	RIKEN cDNA 1700122O11 gene	NM_029689	76651	0.8646	-3.28302	2.10071	-1.56281	0.118096	0.182142	-9.73394	No change
ENSMUSG00000108676	1700123J17Rik	RIKEN cDNA 1700123J17 gene	NR_131046	76728	0	0	NA	NA	1	1	1	No change
ENSMUSG00000029526	1700123K08Rik	RIKEN cDNA 1700123K08 gene	NM_029693	76658	1.09614	-1.26698	1.69748	-0.74639	0.455432	0.559868	-2.40657	No change
ENSMUSG00000072878	1700123L14Rik	nucleoporin 50 pseudogene	NM_030107	78482	0	0	NA	NA	1	1	1	No change
ENSMUSG00000086080	1700123O12Rik	RIKEN cDNA 1700123O12 gene	NR_045185	73624	0.340198	-1.94	3.08899	-0.628038	0.529979	1	-3.83707	No change
ENSMUSG00000040822	1700123O20Rik	RIKEN cDNA 1700123O20 gene	NM_021437	58248	8386.6	-0.0259053	0.0393662	-0.658061	0.510499	0.612424	-1.01812	No change
ENSMUSG00000101481	1700123O21Rik	RIKEN cDNA 1700123O21 gene	NR_045799	68238	2.6458	-4.90482	1.21065	-4.05139	5.09135e-05	0.000121124	-29.9571	Down
ENSMUSG00000099354	1700124L16Rik	RIKEN cDNA 1700124L16 gene	NR_105027	67934	12.7824	-0.447978	0.466651	-0.959985	0.337063	0.441378	-1.36413	No change
ENSMUSG00000085263	1700125G02Rik	RIKEN cDNA 1700125G02 gene	NR_040651	73628	0	0	NA	NA	1	1	1	No change
ENSMUSG00000097584	1700125G22Rik	RIKEN cDNA 1700125G22 gene	NR_040548	76657	4.54566	-0.530198	0.764242	-0.693757	0.487835	0.591272	-1.44413	No change
ENSMUSG00000085197	1700125H03Rik	RIKEN cDNA 1700125H03 gene	NR_038181	73609	0.26415	-1.55244	3.11262	-0.498757	0.617951	1	-2.93313	No change
ENSMUSG00000018479	1700125H20Rik	RIKEN cDNA 1700125H20 gene	NM_028589	73634	89.1633	-2.42422	0.214088	-11.3235	1.00436e-29	5.5515e-29	-5.36738	Down
ENSMUSG00000107014	1700126H18Rik	RIKEN cDNA 1700126H18 gene	NR_040695	73639	0.870558	3.21185	1.75295	1.83225	0.0669139	0.109526	9.26538	No change
ENSMUSG00000099794	1700128A07Rik	RIKEN cDNA 1700128A07 gene	NR_045938	73631	0.168817	-1.04778	3.11654	-0.336199	0.736721	1	-2.06734	No change
ENSMUSG00000031998	1700128F08Rik	U1-snRNP binding protein homolog pseudogene	NM_029697	76669	3.06377	-0.133501	1.22703	-0.1088	0.913361	0.941329	-1.09695	No change
ENSMUSG00000021977	1700129C05Rik	RIKEN cDNA 1700129C05 gene	NM_001374759	67932	0	0	NA	NA	1	1	1	No change
ENSMUSG00000100182	1810006J02Rik	RIKEN cDNA 1810006J02 gene	NR_040439	69030	2.56556	-4.86156	1.47127	-3.30434	0.000951996	0.00202756	-29.0721	Down
ENSMUSG00000100844	1810007C17Rik	RIKEN cDNA 1810007C17 gene	NR_045472	69054	0	0	NA	NA	1	1	1	No change
ENSMUSG00000100001	1810007D17Rik	RIKEN cDNA 1810007D17 gene	NR_038136	69055	0	0	NA	NA	1	1	1	No change
ENSMUSG00000100094	1810008I18Rik	RIKEN cDNA 1810008I18 gene	NR_045301	100503969	32.5169	0.138827	0.315032	0.440677	0.659447	0.745851	1.10101	No change
ENSMUSG00000071653	1810009A15Rik	RIKEN cDNA 1810009A15 gene	NM_025463	66276	50.0621	0.247626	0.191087	1.29588	0.195017	0.280896	1.18725	No change
ENSMUSG00000094808	1810009J06Rik	RIKEN cDNA 1810009J06 gene	NM_023707	73626	0	0	NA	NA	1	1	1	No change
ENSMUSG00000078607	1810010H24Rik	RIKEN cDNA 1810010H24 gene	NM_001163473	69066	948.748	3.91922	0.101494	38.6152	0	0	15.1287	Up
ENSMUSG00000099825	1810012K16Rik	RIKEN cDNA 1810012K16 gene	NR_045473	69108	37.2521	0.572299	0.217694	2.62891	0.0085659	0.0163186	1.48689	No change
ENSMUSG00000028177	1810013D15Rik	RIKEN cDNA 1810013D15 gene	XR_003954596	69042	1.97241	-1.00419	1.20283	-0.834858	0.403797	0.509226	-2.00582	No change
ENSMUSG00000022507	1810013L24Rik	RIKEN cDNA 1810013L24 gene	NM_001081400	69053	20098.3	-0.0599862	0.0592487	-1.01245	0.311324	0.413282	-1.04246	No change
ENSMUSG00000097412	1810014B01Rik	RIKEN cDNA 1810014B01 gene	NR_015572	66263	863.436	1.4646	0.0662858	22.0952	3.51304e-108	5.46706e-107	2.75987	Up
ENSMUSG00000101088	1810018F18Rik	RIKEN cDNA 1810018F18 gene	NM_028795	69166	0	0	NA	NA	1	1	1	No change
ENSMUSG00000097115	1810019N24Rik	RIKEN cDNA 1810019N24 gene	NR_166501	69086	12.7588	-0.0434685	0.438824	-0.0990566	0.921093	0.94725	-1.03059	No change
ENSMUSG00000089997	1810020O05Rik	Riken cDNA 1810020O05 gene	NM_001384219	613264	7.49843	-3.21232	0.77811	-4.12836	3.65355e-05	8.79514e-05	-9.26842	Down
ENSMUSG00000087331	1810021B22Rik	RIKEN cDNA 1810021B22 gene	NR_040417	69120	265.004	0.591785	0.0920344	6.43005	1.27563e-10	4.09068e-10	1.50711	No change
ENSMUSG00000044145	1810024B03Rik	RIKEN cDNA 1810024B03 gene	NM_198630	329509	175.618	-0.116979	0.104095	-1.12377	0.26111	0.358529	-1.08446	No change
ENSMUSG00000044148	1810030O07Rik	RIKEN cDNA 1810030O07 gene	NM_175141	69155	10154.9	0.403881	0.0373195	10.8222	2.70068e-27	1.42058e-26	1.32306	No change
ENSMUSG00000097101	1810034E14Rik	RIKEN cDNA 1810034E14 gene	NR_045798	66503	205.347	0.164408	0.119565	1.37506	0.169113	0.248872	1.12071	No change
ENSMUSG00000118223	1810035K13Rik	RIKEN cDNA 1810035K13 gene	XR_386843	78328	0	0	NA	NA	1	1	1	No change
ENSMUSG00000054091	1810037I17Rik	RIKEN cDNA 1810037I17 gene	NM_024461	67704	14274.1	0.387633	0.0363851	10.6536	1.67705e-26	8.67031e-26	1.30825	No change
ENSMUSG00000102112	1810041H14Rik	RIKEN cDNA 1810041H14 gene	NR_130999	78312	42.0202	0.160285	0.267401	0.599417	0.548895	0.64798	1.11751	No change
ENSMUSG00000100680	1810044D09Rik	RIKEN cDNA 1810044D09 gene	NR_038153	69798	141.819	-0.323726	0.131417	-2.46334	0.0137649	0.0254956	-1.25156	No change
ENSMUSG00000036027	1810046K07Rik	RIKEN cDNA 1810046K07 gene	NM_001372554	69809	0.919157	-3.37775	1.51788	-2.22531	0.0260604	0.0461189	-10.3945	Down
ENSMUSG00000108587	1810049I09Rik	RIKEN cDNA 1810049I09 gene	NR_166507	75601	0	0	NA	NA	1	1	1	No change
ENSMUSG00000100277	1810053B23Rik	RIKEN cDNA 1810053B23 gene	NR_040486	69857	1.14829	2.44303	2.16837	1.12667	0.259884	0.357046	5.43781	No change
ENSMUSG00000035372	1810055G02Rik	RIKEN cDNA 1810055G02 gene	NM_001358256	72056	6012.58	-0.663028	0.0365242	-18.1531	1.21327e-73	1.30174e-72	-1.5834	No change
ENSMUSG00000073155	1810058I24Rik	RIKEN cDNA 1810058I24 gene	NM_001384235	67705	7826.85	0.0424731	0.0350471	1.21189	0.225555	0.317585	1.02988	No change
ENSMUSG00000027713	1810062G17Rik	RIKEN cDNA 1810062G17 gene	NM_028183	72282	169.727	-0.15264	0.128503	-1.18783	0.2349	0.328459	-1.1116	No change
ENSMUSG00000084925	1810062O18Rik	RIKEN cDNA 1810062O18 gene	NR_033571	75602	84.1988	0.00588767	0.177054	0.0332536	0.973472	0.982751	1.00409	No change
ENSMUSG00000085551	1810063I02Rik	RIKEN cDNA 1810063I02 gene	NR_130986	69854	4.14275	-3.23167	0.976286	-3.31017	0.000932406	0.00198735	-9.39355	Down
ENSMUSG00000090925	1810064F22Rik	RIKEN cDNA 1810064F22 gene	NM_001033151	69862	130.589	-1.70985	0.236399	-7.23291	4.72763e-13	1.67348e-12	-3.27128	Down
ENSMUSG00000013653	1810065E05Rik	RIKEN cDNA 1810065E05 gene	NM_027239	69864	0.514683	2.44356	3.05714	0.799295	0.424119	0.528895	5.43982	No change
ENSMUSG00000117442	1810073O08Rik	RIKEN cDNA 1810073O08 gene	NR_166916	72285	1.50967	-4.07916	1.42249	-2.86761	0.00413582	0.00819654	-16.9024	Down
ENSMUSG00000087165	2010001A14Rik	RIKEN cDNA 2010001A14 gene	NR_131042	76516	785.386	-0.170778	0.0788744	-2.16519	0.030373	0.05317	-1.12567	No change
ENSMUSG00000111296	2010001M07Rik	RIKEN cDNA 2010001M07 gene	XR_003948171	115487174	0	0	NA	NA	1	1	1	No change
ENSMUSG00000042041	2010003K11Rik	RIKEN cDNA 2010003K11 gene	NM_027237	69861	0.143283	0.875791	3.11654	0.281014	0.7787	1	1.83501	No change
ENSMUSG00000100860	2010009K17Rik	RIKEN cDNA 2010009K17 gene	NR_040609	72340	0.817508	1.0934	1.72122	0.635248	0.525267	0.626235	2.13377	No change
ENSMUSG00000102047	2010010A06Rik	RIKEN cDNA 2010010A06 gene	NR_045393	100503117	9.63547	1.09717	0.459417	2.38817	0.0169326	0.0309256	2.13934	Up
ENSMUSG00000091575	2010016I18Rik	RIKEN cDNA 2010016I18 gene	NM_001033146	69206	346.038	1.69689	0.107526	15.7812	4.19402e-56	3.57717e-55	3.242	Up
ENSMUSG00000104368	2010103J01Rik	RIKEN cDNA 2010103J01 gene	XR_004935500	69889	3.05103	-1.08862	0.781264	-1.3934	0.163498	0.241601	-2.1267	No change
ENSMUSG00000100738	2010106C02Rik	RIKEN cDNA 2010106C02 gene	NR_045435	72104	0	0	NA	NA	1	1	1	No change
ENSMUSG00000025528	2010106E10Rik	RIKEN cDNA 2010106E10 gene	NM_001168590	67715	0.279882	-1.6019	3.11012	-0.51506	0.606511	1	-3.03543	No change
ENSMUSG00000029384	2010109A12Rik	RIKEN cDNA 2010109A12 gene	NM_029363	75610	13.9372	0.495435	0.452032	1.09602	0.273072	0.371917	1.40975	No change
ENSMUSG00000100714	2010308F09Rik	RIKEN cDNA 2010308F09 gene	NR_045429	72122	3.80064	-2.77218	0.995394	-2.78501	0.00535262	0.0104665	-6.8314	Down
ENSMUSG00000101268	2010310C07Rik	RIKEN cDNA 2010310C07 gene	NR_045169	72131	12.4321	0.829559	0.639295	1.29761	0.19442	0.280127	1.77714	No change
ENSMUSG00000074829	2010315B03Rik	RIKEN cDNA 2010315B03 gene	NM_001243117	630836	2176.05	-0.375839	0.0470094	-7.99497	1.2961e-15	4.99455e-15	-1.29759	No change
ENSMUSG00000030587	2200002D01Rik	RIKEN cDNA 2200002D01 gene	NM_028179	72275	8689.07	0.0611789	0.043109	1.41917	0.15585	0.231735	1.04332	No change
ENSMUSG00000013083	2200002J24Rik	RIKEN cDNA 2200002J24 gene	NM_026961	69147	0.412809	-2.22114	3.01702	-0.736201	0.461608	1	-4.66261	No change
ENSMUSG00000029882	2210010C04Rik	RIKEN cDNA 2210010C04 gene	NM_023333	67373	1.9218	-0.764164	1.00364	-0.761395	0.446421	0.550837	-1.69839	No change
ENSMUSG00000021550	2210016F16Rik	RIKEN cDNA 2210016F16 gene	NM_027335	70153	5943.24	-1.7839	0.147743	-12.0743	1.44407e-33	8.63973e-33	-3.44355	Down
ENSMUSG00000029559	2210016L21Rik	RIKEN cDNA 2210016L21 gene	NM_028211	72357	10374.1	0.287272	0.0256573	11.1965	4.24154e-29	2.3129e-28	1.22033	No change
ENSMUSG00000113800	2210039B01Rik	RIKEN cDNA 2210039B01 gene	NR_044985	73644	28.8952	-1.46841	0.334788	-4.38609	1.15406e-05	2.87483e-05	-2.76717	Down
ENSMUSG00000114772	2210404E10Rik	RIKEN cDNA 2210404E10 gene	NR_131163	72305	2.41485	-2.35426	1.06913	-2.20204	0.0276625	0.048755	-5.11331	Down
ENSMUSG00000039563	2210406O10Rik	RIKEN cDNA 2210406O10 gene	NR_126488	76710	38.3581	0.389783	0.278536	1.3994	0.161693	0.239291	1.3102	No change
ENSMUSG00000087380	2210408F21Rik	RIKEN cDNA 2210408F21 gene	NR_040257	73652	124.321	0.7153	0.150137	4.7643	1.89509e-06	4.952e-06	1.64182	No change
ENSMUSG00000071252	2210408I21Rik	RIKEN cDNA 2210408I21 gene	NM_001081353	72371	1020.49	-0.214849	0.0604596	-3.55359	0.000380007	0.000842325	-1.16058	No change
ENSMUSG00000118322	2210409D07Rik	RIKEN cDNA 2210409D07 gene	NR_045360	70157	0.164267	0.875791	3.11654	0.281014	0.7787	1	1.83501	No change
ENSMUSG00000081766	2210409E12Rik	transcription elongation factor B (SIII), polypeptide 2 pseudogene	NR_003492	72381	0.703707	-2.98047	1.86586	-1.59737	0.110182	0.171407	-7.89243	No change
ENSMUSG00000085394	2210414B05Rik	RIKEN cDNA 2210414B05 gene	NR_040643	70143	0.0740478	-0.566887	3.11654	-0.181896	0.855664	1	-1.48132	No change
ENSMUSG00000018378	2210416O15Rik	RIKEN cDNA 2210416O15 gene	NR_045499	70393	10244.9	0.396625	0.0750855	5.28231	1.27563e-07	3.57097e-07	1.31642	No change
ENSMUSG00000086494	2210417A02Rik	RIKEN cDNA 2210417A02 gene	NR_028285	70138	0.381331	-2.08703	3.08079	-0.677433	0.498131	1	-4.24871	No change
ENSMUSG00000078894	2210418O10Rik	RIKEN cDNA 2210418O10 gene	NM_001305136	100504263	34.2251	-0.206485	0.284248	-0.726425	0.467578	0.571582	-1.15387	No change
ENSMUSG00000101773	2210420H20Rik	RIKEN cDNA 2210420H20 gene	NR_045389	76961	0.0827958	0.394898	3.11654	0.12671	0.89917	1	1.31485	No change
ENSMUSG00000039269	2300002M23Rik	RIKEN cDNA 2300002M23 gene	NM_175148	69542	2.96586	1.02011	1.18272	0.862514	0.388405	0.493555	2.02807	No change
ENSMUSG00000078257	2300003K06Rik	RIKEN cDNA 2300003K06 gene	NM_001195383	100502865	0	0	NA	NA	1	1	1	No change
ENSMUSG00000032403	2300009A05Rik	RIKEN cDNA 2300009A05 gene	NM_027090	69478	374.998	-0.0422874	0.0916887	-0.461206	0.644651	0.733103	-1.02975	No change
ENSMUSG00000097354	2310001H17Rik	RIKEN cDNA 2310001H17 gene	NR_040265	76432	481.029	0.32486	0.0677183	4.79723	1.60873e-06	4.22164e-06	1.25254	No change
ENSMUSG00000053353	2310001K24Rik	RIKEN cDNA 2310001K24 gene	NR_028122	69517	9.77502	0.828844	0.427477	1.93892	0.0525109	0.0879204	1.77626	No change
ENSMUSG00000112701	2310002D06Rik	RIKEN cDNA 2310002D06 gene	NR_045490	69522	0	0	NA	NA	1	1	1	No change
ENSMUSG00000097178	2310002F09Rik	RIKEN cDNA 2310002F09 gene	NR_077063	100504720	271.538	0.572085	0.11339	5.04529	4.52822e-07	1.23069e-06	1.48667	No change
ENSMUSG00000028396	2310002L09Rik	RIKEN cDNA 2310002L09 gene	NM_027104	71886	0	0	NA	NA	1	1	1	No change
ENSMUSG00000110916	2310003N18Rik	RIKEN cDNA 2310003N18 gene	NR_131161	71873	4.01819	-1.46469	0.878659	-1.66697	0.0955211	0.150709	-2.76005	No change
ENSMUSG00000087254	2310005A03Rik	RIKEN cDNA 2310005A03 gene	NR_040634	100504268	0.143283	0.875791	3.11654	0.281014	0.7787	1	1.83501	No change
ENSMUSG00000099446	2310005E17Rik	RIKEN cDNA 2310005E17 gene	NR_045498	70090	0.421862	-2.25037	2.47492	-0.909273	0.363206	1	-4.75806	No change
ENSMUSG00000100335	2310008N11Rik	RIKEN cDNA 2310008N11 gene	NR_045904	72316	192.189	-0.0454155	0.107729	-0.421574	0.673336	0.757284	-1.03198	No change
ENSMUSG00000079283	2310009B15Rik	RIKEN cDNA 2310009B15 gene	NM_001081226	69549	857.869	0.0847602	0.0718501	1.17968	0.238127	0.33216	1.06051	No change
ENSMUSG00000097162	2310010J17Rik	RIKEN cDNA 2310010J17 gene	NR_046006	78329	122.733	0.197671	0.206461	0.957426	0.338352	0.442727	1.14685	No change
ENSMUSG00000020133	2310011J03Rik	RIKEN cDNA 2310011J03 gene	NM_025521	66374	13075.7	0.944538	0.0520841	18.1349	1.69121e-73	1.812e-72	1.92457	No change
ENSMUSG00000099411	2310015D24Rik	RIKEN cDNA 2310015D24 gene	NR_037997	70100	1.01725	-2.92169	1.62234	-1.80091	0.0717174	0.116583	-7.57733	No change
ENSMUSG00000102098	2310016D03Rik	RIKEN cDNA 2310016D03 gene	NR_045491	69566	0	0	NA	NA	1	1	1	No change
ENSMUSG00000100410	2310020H05Rik	RIKEN cDNA 2310020H05 gene	NR_045495	69603	0.842207	-2.01051	1.90802	-1.05372	0.292011	0.392142	-4.02926	No change
ENSMUSG00000049643	2310022A10Rik	RIKEN cDNA 2310022A10 gene	NM_001122767	66367	4734.58	0.181718	0.0396721	4.5805	4.63873e-06	1.1835e-05	1.13423	No change
ENSMUSG00000031983	2310022B05Rik	RIKEN cDNA 2310022B05 gene	NM_175149	69551	15700.8	0.204946	0.0561941	3.64711	0.000265202	0.000595784	1.15264	No change
ENSMUSG00000099447	2310030A07Rik	RIKEN cDNA 2310030A07 gene	NR_040603	75584	0	0	NA	NA	1	1	1	No change
ENSMUSG00000032062	2310030G06Rik	RIKEN cDNA 2310030G06 gene	NM_025865	66952	5485.17	-0.577391	0.0385879	-14.963	1.28086e-50	1.01434e-49	-1.49215	No change
ENSMUSG00000020441	2310033P09Rik	RIKEN cDNA 2310033P09 gene	NM_024210	67862	2100.09	0.333196	0.0670337	4.97057	6.67557e-07	1.79465e-06	1.2598	No change
ENSMUSG00000068078	2310034C09Rik	RIKEN cDNA 2310034C09 gene	NM_054100	117172	0	0	NA	NA	1	1	1	No change
ENSMUSG00000100157	2310034O05Rik	RIKEN cDNA 2310034O05 gene	NR_040679	69571	5.58086	-2.39913	0.893339	-2.68558	0.00724045	0.0139123	-5.27486	Down
ENSMUSG00000062619	2310039H08Rik	RIKEN cDNA 2310039H08 gene	NM_025966	67101	1284.7	0.640534	0.063029	10.1625	2.91395e-24	1.42967e-23	1.55891	No change
ENSMUSG00000100550	2310039L15Rik	RIKEN cDNA 2310039L15 gene	NR_045337	69629	1.95401	0.910508	0.94025	0.968368	0.332861	0.436953	1.87971	No change
ENSMUSG00000101655	2310040G24Rik	RIKEN cDNA 2310040G24 gene	NR_040292	381792	35.7174	-2.41664	0.288384	-8.37993	5.29575e-17	2.1421e-16	-5.33925	Down
ENSMUSG00000101746	2310043L19Rik	RIKEN cDNA 2310043L19 gene	NR_037994	75589	3.89976	-2.92502	1.14237	-2.5605	0.0104523	0.0196868	-7.59486	Down
ENSMUSG00000097768	2310043M15Rik	RIKEN cDNA 2310043M15 gene	NR_151466	102633000	231.02	-1.91312	0.113568	-16.8455	1.13226e-63	1.07505e-62	-3.76622	Down
ENSMUSG00000102106	2310043O21Rik	RIKEN cDNA 2310043O21 gene	NR_045757	69679	0	0	NA	NA	1	1	1	No change
ENSMUSG00000090314	2310050C09Rik	RIKEN cDNA 2310050C09 gene	NM_025621	66533	1.21327	-1.52601	1.92326	-0.79345	0.427516	0.532225	-2.87988	No change
ENSMUSG00000015519	2310057J18Rik	RIKEN cDNA 2310057J18 gene	NM_026336	67719	0.163786	0.875791	3.11654	0.281014	0.7787	1	1.83501	No change
ENSMUSG00000040177	2310057M21Rik	RIKEN cDNA 2310057M21 gene	NM_026655	68277	4309.89	0.338496	0.0452335	7.48331	7.24733e-14	2.64008e-13	1.26444	No change
ENSMUSG00000048830	2310057N15Rik	RIKEN cDNA 2310057N15 gene	NM_027170	69696	0	0	NA	NA	1	1	1	No change
ENSMUSG00000050705	2310061I04Rik	RIKEN cDNA 2310061I04 gene	NM_001033630	69662	8861.46	0.459953	0.0377193	12.1941	3.34157e-34	2.02242e-33	1.3755	No change
ENSMUSG00000050704	2310061N02Rik	RIKEN cDNA 2310061N02 gene	NM_027155	69661	0	0	NA	NA	1	1	1	No change
ENSMUSG00000087410	2310065F04Rik	RIKEN cDNA 2310065F04 gene	NR_038055	74184	0.190666	-1.04778	3.11654	-0.336199	0.736721	1	-2.06734	No change
ENSMUSG00000100084	2310068J16Rik	RIKEN cDNA 2310068J16 gene	NR_028124	70281	35.554	-0.580307	0.238523	-2.43291	0.0149778	0.0276043	-1.49517	No change
ENSMUSG00000100291	2310069B03Rik	RIKEN cDNA 2310069B03 gene	NR_040520	69652	528.375	0.669881	0.101183	6.62052	3.57949e-11	1.17392e-10	1.59094	No change
ENSMUSG00000060530	2310069G16Rik	RIKEN cDNA 2310069G16 gene	NR_040309	69659	0.997496	0.944309	1.45789	0.647723	0.517164	0.618803	1.92427	No change
ENSMUSG00000045331	2310079G19Rik	RIKEN cDNA 2310079G19 gene	NM_027173	69699	0	0	NA	NA	1	1	1	No change
ENSMUSG00000045411	2410002F23Rik	RIKEN cDNA 2410002F23 gene	NM_025880	668661	9363.31	0.230023	0.0557629	4.12502	3.7071e-05	8.91708e-05	1.17285	No change
ENSMUSG00000085860	2410003L11Rik	RIKEN cDNA 2410003L11 gene	NR_045496	69729	0.410536	0.403669	2.57468	0.156784	0.875415	1	1.32287	No change
ENSMUSG00000036873	2410004B18Rik	RIKEN cDNA 2410004B18 gene	NM_001356284	66421	5043.49	0.1373	0.0378452	3.62795	0.00028568	0.000640342	1.09985	No change
ENSMUSG00000085338	2410004I01Rik	RIKEN cDNA 2410004I01 gene	NR_037963	69739	278.815	-4.77406	0.178521	-26.7423	1.51653e-157	3.51255e-156	-27.3612	Down
ENSMUSG00000071398	2410004P03Rik	RIKEN cDNA 2410004P03 gene	NM_001201332	73667	30.5392	-0.457453	0.352385	-1.29816	0.194232	0.279935	-1.37312	No change
ENSMUSG00000086841	2410006H16Rik	RIKEN cDNA 2410006H16 gene	NR_030738	69221	10739.1	0.797081	0.0395841	20.1364	3.54265e-90	4.56849e-89	1.73758	No change
ENSMUSG00000099528	2410012E07Rik	RIKEN cDNA 2410012E07 gene	NR_045939	73648	0	0	NA	NA	1	1	1	No change
ENSMUSG00000038311	2410017I17Rik	RIKEN cDNA 2410017I17 gene	NR_033517	675325	4.60947	-3.76439	0.972711	-3.87	0.000108836	0.000252406	-13.5892	Down
ENSMUSG00000073164	2410018L13Rik	RIKEN cDNA 2410018L13 gene	NM_028362	69732	26.1048	0.155389	0.292378	0.531467	0.595096	0.689458	1.11372	No change
ENSMUSG00000100572	2410021H03Rik	RIKEN cDNA 2410021H03 gene	NR_045428	69750	25.0908	1.06176	0.344542	3.08167	0.00205846	0.00422311	2.08748	Up
ENSMUSG00000100017	2410022M11Rik	RIKEN cDNA 2410022M11 gene	NR_152252	100503842	333.27	0.16864	0.104096	1.62005	0.105222	0.164463	1.124	No change
ENSMUSG00000051297	2410124H12Rik	RIKEN cDNA 2410124H12 gene	NM_029740	76785	0.75905	3.01877	2.17336	1.38899	0.164837	0.243369	8.10475	No change
ENSMUSG00000064308	2410137M14Rik	RIKEN cDNA 2410137M14 gene	NM_029747	76797	0.168817	-1.04778	3.11654	-0.336199	0.736721	1	-2.06734	No change
ENSMUSG00000096917	2500002B13Rik	RIKEN cDNA 2500002B13 gene	NR_126553	78353	539.104	0.221453	0.0695364	3.18471	0.00144901	0.00302457	1.16591	No change
ENSMUSG00000073236	2500004C02Rik	RIKEN cDNA 2500004C02 gene	NR_040318	72326	256.022	-0.411807	0.100265	-4.10719	4.005e-05	9.60887e-05	-1.33035	No change
ENSMUSG00000071632	2510002D24Rik	RIKEN cDNA 2510002D24 gene	NM_001033164	72307	1906.25	0.0439935	0.0452041	0.973219	0.330444	0.434263	1.03096	No change
ENSMUSG00000043391	2510009E07Rik	RIKEN cDNA 2510009E07 gene	NM_001001881	72190	441.999	-3.87442	0.151435	-25.5847	2.25732e-144	4.70127e-143	-14.6661	Down
ENSMUSG00000044496	2510039O18Rik	RIKEN cDNA 2510039O18 gene	NM_029841	77034	19716.1	-0.941118	0.0520955	-18.0652	5.98547e-73	6.37084e-72	-1.92002	No change
ENSMUSG00000031242	2610002M06Rik	RIKEN cDNA 2610002M06 gene	NM_025921	67028	10143.2	0.0330489	0.0339182	0.974371	0.329872	0.433641	1.02317	No change
ENSMUSG00000071793	2610005L07Rik	cadherin 11 pseudogene	NM_001024708	381598	5298.74	0.0121859	0.0445488	0.273541	0.784437	0.84396	1.00848	No change
ENSMUSG00000060301	2610008E11Rik	RIKEN cDNA 2610008E11 gene	NM_001004362	72128	6143.42	1.13825	0.084428	13.482	1.99727e-41	1.37662e-40	2.20115	Up
ENSMUSG00000101089	2610016A17Rik	RIKEN cDNA 2610016A17 gene	NR_045347	100503074	10.6586	-6.9081	0.928806	-7.43762	1.02517e-13	3.71299e-13	-120.101	Down
ENSMUSG00000087013	2610027K06Rik	RIKEN cDNA 2610027K06 gene	NR_077059	69909	6.32051	-1.04108	0.578743	-1.79886	0.0720401	0.117028	-2.05777	No change
ENSMUSG00000085562	2610028E06Rik	RIKEN cDNA 2610028E06 gene	NR_015560	72395	47.7615	-6.40113	0.584449	-10.9524	6.47057e-28	3.44895e-27	-84.5145	Down
ENSMUSG00000009114	2610028H24Rik	RIKEN cDNA 2610028H24 gene	NM_029816	76964	1.97756	-1.6677	1.07791	-1.54715	0.121827	0.187138	-3.17707	No change
ENSMUSG00000087259	2610035D17Rik	RIKEN cDNA 2610035D17 gene	NR_015556	72386	1474.97	1.48565	0.0721888	20.5801	4.13721e-94	5.58805e-93	2.80044	Up
ENSMUSG00000085555	2610035F20Rik	RIKEN cDNA 2610035F20 gene	NR_045046	69248	1.22461	-3.78242	1.67532	-2.25773	0.0239622	0.0426632	-13.7601	Down
ENSMUSG00000079388	2610042L04Rik	RIKEN cDNA 2610042L04 gene	NM_001309398	554327	17.6342	-1.42795	0.452017	-3.15906	0.00158281	0.00329315	-2.69063	Down
ENSMUSG00000071302	2610044O15Rik8	RIKEN cDNA 2610044O15 gene	NM_153780	72139	2083.39	0.0682802	0.0432549	1.57856	0.114438	0.177106	1.04847	No change
ENSMUSG00000079671	2610203C22Rik	RIKEN cDNA 2610203C22 gene	NR_015470	72481	44.6335	-1.53017	0.287571	-5.321	1.03198e-07	2.90236e-07	-2.88819	Down
ENSMUSG00000085236	2610206C17Rik	RIKEN cDNA 2610206C17 gene	NR_038175	72495	36.2621	-0.163557	0.274342	-0.596179	0.551056	0.649958	-1.12004	No change
ENSMUSG00000107479	2610300M13Rik	RIKEN cDNA 2610300M13 gene	XR_377738	72484	0.081893	0.394898	3.11654	0.12671	0.89917	1	1.31485	No change
ENSMUSG00000100164	2610306M01Rik	RIKEN cDNA 2610306M01 gene	NR_028298	67170	523.65	-0.357599	0.0897171	-3.98585	6.72378e-05	0.000158562	-1.28129	No change
ENSMUSG00000097040	2610316D01Rik	RIKEN cDNA 2610316D01 gene	NR_045172	72511	0.488101	-2.46784	2.38929	-1.03288	0.301661	1	-5.53216	No change
ENSMUSG00000049916	2610318N02Rik	RIKEN cDNA 2610318N02 gene	NM_001358255	70458	326.042	-4.77879	0.143766	-33.24	2.85069e-242	1.18581e-240	-27.451	Down
ENSMUSG00000010277	2610507B11Rik	RIKEN cDNA 2610507B11 gene	NM_001002004	72503	63579.7	-0.240837	0.0343709	-7.00699	2.43506e-12	8.3787e-12	-1.18168	No change
ENSMUSG00000096001	2610528A11Rik	RIKEN cDNA 2610528A11 gene	NM_001206684	70045	26.0206	-0.690065	0.335022	-2.05976	0.0394216	0.0676333	-1.61336	No change
ENSMUSG00000028536	2610528J11Rik	RIKEN cDNA 2610528J11 gene	NM_025572	66451	1498.78	-1.12633	0.0543153	-20.7369	1.60884e-95	2.203e-94	-2.18303	Down
ENSMUSG00000097180	2700038G22Rik	RIKEN cDNA 2700038G22 gene	NR_045040	67194	671.361	0.227384	0.0719962	3.15827	0.00158706	0.00330132	1.17071	No change
ENSMUSG00000041789	2700046A07Rik	RIKEN cDNA 2700046A07 gene	NR_037693	78449	0.163786	0.875791	3.11654	0.281014	0.7787	1	1.83501	No change
ENSMUSG00000097787	2700046G09Rik	RIKEN cDNA 2700046G09 gene	NR_033198	67188	193.739	-0.441217	0.134848	-3.27196	0.00106806	0.00226316	-1.35775	No change
ENSMUSG00000034601	2700049A03Rik	RIKEN cDNA 2700049A03 gene	NM_001163378	76967	4474.8	-0.113078	0.0453628	-2.49276	0.0126755	0.0236141	-1.08153	No change
ENSMUSG00000117042	2700054A10Rik	RIKEN cDNA 2700054A10 gene	NR_045436	72578	175.507	0.310139	0.110382	2.8097	0.0049588	0.00974785	1.23983	No change
ENSMUSG00000024273	2700062C07Rik	RIKEN cDNA 2700062C07 gene	NM_026529	68046	3638.66	0.591026	0.0400202	14.7682	2.34919e-49	1.82378e-48	1.50632	No change
ENSMUSG00000100119	2700089I24Rik	RIKEN cDNA 2700089I24 gene	NR_045308	72647	0.327914	-1.89483	2.64949	-0.71517	0.474504	1	-3.71879	No change
ENSMUSG00000062198	2700097O09Rik	RIKEN cDNA 2700097O09 gene	NM_028314	72658	1875.32	0.0738808	0.0620461	1.19074	0.233756	0.327171	1.05254	No change
ENSMUSG00000098090	2700099C18Rik	NDC80 homolog, kinetochore complex component pseudogene	NR_024720	77022	1105.67	-0.0132982	0.079844	-0.166553	0.867722	0.907246	-1.00926	No change
ENSMUSG00000087497	2810001G20Rik	RIKEN cDNA 2810001G20 gene	NR_033780	66456	342.428	-0.240577	0.0931553	-2.58254	0.00980772	0.0185409	-1.18146	No change
ENSMUSG00000031984	2810004N23Rik	RIKEN cDNA 2810004N23 gene	NM_025615	66523	12771.8	0.237772	0.040252	5.90709	3.48204e-09	1.05475e-08	1.17917	No change
ENSMUSG00000099881	2810013P06Rik	RIKEN cDNA 2810013P06 gene	NR_045268	100503178	1394.28	0.77154	0.0616025	12.5245	5.48415e-36	3.42976e-35	1.70709	No change
ENSMUSG00000020491	2810021J22Rik	RIKEN cDNA 2810021J22 gene	NM_172403	69944	3175.24	0.640983	0.0412568	15.5364	1.96672e-54	1.64465e-53	1.55939	No change
ENSMUSG00000049881	2810025M15Rik	RIKEN cDNA 2810025M15 gene	NM_027274	69953	4795.38	-0.69656	0.0690432	-10.0888	6.19528e-24	3.01698e-23	-1.62064	No change
ENSMUSG00000096995	2810029C07Rik	RIKEN cDNA 2810029C07 gene	NR_045295	100504687	594.263	0.126213	0.0941669	1.34032	0.180143	0.262816	1.09143	No change
ENSMUSG00000037735	2810032G03Rik	RIKEN cDNA 2810032G03 gene	NM_028318	72669	3.88976	-5.45124	1.09628	-4.97251	6.6093e-07	1.77761e-06	-43.7508	Down
ENSMUSG00000092574	2810047C21Rik1	RIKEN cDNA 2810047C21 gene 1	XR_003946719	105242405	6.91663	1.21168	0.52112	2.32515	0.0200637	0.036223	2.31608	Up
ENSMUSG00000100891	2810049E08Rik	RIKEN cDNA 2810049E08 gene	NR_036594	72677	0.450507	-2.33303	2.44673	-0.953532	0.340321	1	-5.03863	No change
ENSMUSG00000086629	2810403D21Rik	RIKEN cDNA 2810403D21 gene	NR_015493	69964	298.916	0.558816	0.111791	4.99877	5.7696e-07	1.55735e-06	1.47306	No change
ENSMUSG00000102046	2810404M03Rik	RIKEN cDNA 2810404M03 gene	NR_045497	69966	0	0	NA	NA	1	1	1	No change
ENSMUSG00000018570	2810408A11Rik	RIKEN cDNA 2810408A11 gene	NM_001316696	70419	1809.7	0.358934	0.0383225	9.36614	7.52302e-21	3.39551e-20	1.28248	No change
ENSMUSG00000087213	2810408I11Rik	RIKEN cDNA 2810408I11 gene	NR_038009	69941	279.444	-0.0183204	0.164564	-0.111327	0.911357	0.94006	-1.01278	No change
ENSMUSG00000100594	2810414N06Rik	RIKEN cDNA 2810414N06 gene	NR_151473	102640772	109.056	0.220457	0.151765	1.45263	0.146327	0.219848	1.1651	No change
ENSMUSG00000090260	2810442N19Rik	RIKEN cDNA 2810442N19 gene	NR_040562	72753	2.73657	-3.37273	1.04588	-3.22476	0.00126077	0.00265161	-10.3584	Down
ENSMUSG00000100876	2810454H06Rik	RIKEN cDNA 2810454H06 gene	NR_029441	72813	67.621	-0.215422	0.194912	-1.10523	0.269062	0.367575	-1.16104	No change
ENSMUSG00000026227	2810459M11Rik	RIKEN cDNA 2810459M11 gene	NM_001144992	72792	31.5561	-1.91945	0.348013	-5.51545	3.47885e-08	1.00277e-07	-3.78279	Down
ENSMUSG00000084966	2810471M01Rik	RIKEN cDNA 2810471M01 gene	NR_045906	72818	2.00593	3.30111	1.32311	2.49497	0.0125969	0.0234763	9.85676	Up
ENSMUSG00000043833	2900005J15Rik	RIKEN cDNA 2900005J15 gene	NM_026059	67261	161.123	-3.79937	0.378645	-10.0341	1.07913e-23	5.21799e-23	-13.9227	Down
ENSMUSG00000102014	2900009J06Rik	RIKEN cDNA 2900009J06 gene	NR_045298	100502745	6.951	0.385442	0.470936	0.81846	0.413094	0.518275	1.30626	No change
ENSMUSG00000051339	2900026A02Rik	RIKEN cDNA 2900026A02 gene	NM_001347397	243219	25904.6	0.22262	0.0541954	4.10773	3.99562e-05	9.58788e-05	1.16685	No change
ENSMUSG00000115625	2900040C04Rik	RIKEN cDNA 2900040C04 gene	NR_152108	72893	0	0	NA	NA	1	1	1	No change
ENSMUSG00000099696	2900052N01Rik	RIKEN cDNA 2900052N01 gene	NM_175192	73040	0	0	NA	NA	1	1	1	No change
ENSMUSG00000117797	2900057B20Rik	RIKEN cDNA 2900057B20 gene	NR_045365	73009	1.39415	-3.39595	1.33616	-2.54157	0.0110356	0.0207323	-10.5264	Down
ENSMUSG00000107722	2900060B14Rik	RIKEN cDNA 2900060B14 gene	NR_027901	68204	2.64288	0.204645	0.940052	0.217696	0.827666	0.876684	1.1524	No change
ENSMUSG00000097277	2900076A07Rik	RIKEN cDNA 2900076A07 gene	NR_045299	100504421	603.76	-0.31086	0.0949894	-3.27258	0.00106571	0.00225834	-1.24045	No change
ENSMUSG00000087038	2900079G21Rik	RIKEN cDNA 2900079G21 gene	NR_015468	620760	0	0	NA	NA	1	1	1	No change
ENSMUSG00000030385	2900092C05Rik	RIKEN cDNA 2900092C05 gene	NM_028434	73090	0.688836	2.16652	2.35631	0.919453	0.357859	0.463171	4.48939	No change
ENSMUSG00000099632	2900093K20Rik	RIKEN cDNA 2900093K20 gene	NR_151490	108168734	171.313	0.141251	0.155349	0.909247	0.36322	0.468711	1.10286	No change
ENSMUSG00000084885	3010001F23Rik	RIKEN cDNA 3010001F23 gene	NR_045451	75693	50.6251	-2.44158	0.742532	-3.28819	0.00100835	0.0021415	-5.43238	Down
ENSMUSG00000085355	3010003L21Rik	RIKEN cDNA 3010003L21 gene	NM_175404	109163	263.985	-1.11797	0.111295	-10.0451	9.655e-24	4.67663e-23	-2.17041	Down
ENSMUSG00000086254	3100003L05Rik	RIKEN cDNA 3100003L05 gene	NR_045907	73076	0.0844085	-0.566887	3.11654	-0.181896	0.855664	1	-1.48132	No change
ENSMUSG00000085588	3110004A20Rik	RIKEN cDNA 3110004A20 gene	XR_001780126	78343	0	0	NA	NA	1	1	1	No change
ENSMUSG00000114649	3110006O06Rik	RIKEN cDNA 3110006O06 gene	XR_003950646	73093	9.27383	0.254335	0.540347	0.470688	0.637863	0.726915	1.19279	No change
ENSMUSG00000026388	3110009E18Rik	RIKEN cDNA 3110009E18 gene	NM_001172074	73103	557.941	0.108869	0.0720943	1.51009	0.131021	0.199628	1.07838	No change
ENSMUSG00000113331	3110009F21Rik	RIKEN cDNA 3110009F21 gene	NR_045466	67280	1.80365	-3.24292	1.45436	-2.2298	0.025761	0.0456258	-9.46711	Down
ENSMUSG00000114824	3110015C05Rik	RIKEN cDNA 3110015C05 gene	NR_045908	73129	0	0	NA	NA	1	1	1	No change
ENSMUSG00000104861	3110039M20Rik	RIKEN cDNA 3110039M20 gene	NR_026733	67293	2.86539	4.92703	2.92539	1.68423	0.0921367	0.146005	30.4218	No change
ENSMUSG00000114582	3110040M04Rik	RIKEN cDNA 3110040M04 gene	NM_001372355	73176	0.5353	-2.58849	3.05821	-0.846407	0.397326	0.502712	-6.0147	No change
ENSMUSG00000025102	3110040N11Rik	RIKEN cDNA 3110040N11 gene	NM_001370770	67290	4482.08	0.425055	0.0368714	11.528	9.5294e-31	5.39019e-30	1.34262	No change
ENSMUSG00000097503	3110045C21Rik	RIKEN cDNA 3110045C21 gene	NR_040438	67303	111.356	-0.626516	0.185457	-3.37823	0.000729548	0.00157239	-1.54383	No change
ENSMUSG00000069755	3110053B16Rik	RIKEN cDNA 3110053B16 gene	NM_001018110	382686	152.069	-2.13774	0.127584	-16.7556	5.15794e-63	4.84356e-62	-4.40071	Down
ENSMUSG00000085622	3110056K07Rik	RIKEN cDNA 3110056K07 gene	NR_045055	73204	567.549	-0.16797	0.100054	-1.6788	0.0931917	0.14751	-1.12348	No change
ENSMUSG00000074635	3110070M22Rik	RIKEN cDNA 3110070M22 gene	NM_026084	67304	94.5665	-0.918814	0.160391	-5.72859	1.01267e-08	3.0002e-08	-1.89056	No change
ENSMUSG00000053553	3110082I17Rik	RIKEN cDNA 3110082I17 gene	NM_028469	73212	7392.37	0.142022	0.0568232	2.49938	0.0124412	0.0232016	1.10345	No change
ENSMUSG00000086815	3110082J24Rik	RIKEN cDNA 3110082J24 gene	NM_001256263	433868	0	0	NA	NA	1	1	1	No change
ENSMUSG00000097303	3110083C13Rik	RIKEN cDNA 3110083C13 gene	NR_166770	73208	55.3231	-0.0319367	0.174645	-0.182866	0.854903	0.89695	-1.02238	No change
ENSMUSG00000085582	3110099E03Rik	RIKEN cDNA 3110099E03 gene	NR_030712	100043232	12.5081	-2.45359	0.496059	-4.94617	7.56892e-07	2.02791e-06	-5.47778	Down
ENSMUSG00000113434	3200001D21Rik	RIKEN cDNA 3200001D21 gene	NR_045888	71818	2.4625	0.883306	1.02316	0.863314	0.387965	0.493037	1.8446	No change
ENSMUSG00000063364	3300002I08Rik	RIKEN cDNA 3300002I08 gene	NM_027017	69277	275.106	-0.388468	0.086293	-4.50173	6.74033e-06	1.70234e-05	-1.309	No change
ENSMUSG00000107585	3300002P13Rik	RIKEN cDNA 3300002P13 gene	NR_126426	70230	0	0	NA	NA	1	1	1	No change
ENSMUSG00000096965	3300005D01Rik	RIKEN cDNA 3300005D01 gene	NR_045079	78512	37.5025	-2.3717	0.393451	-6.02794	1.66064e-09	5.09699e-09	-5.1755	Down
ENSMUSG00000071540	3425401B19Rik	RIKEN cDNA 3425401B19 gene	NM_001195097	100504518	1.21712	-1.43755	1.63128	-0.881238	0.378189	0.483789	-2.7086	No change
ENSMUSG00000089759	3632454L22Rik	RIKEN cDNA 3632454L22 gene	NR_040281	320606	4.94208	0.957023	0.793229	1.20649	0.227628	0.32002	1.9413	No change
ENSMUSG00000031125	3830403N18Rik	RIKEN cDNA 3830403N18 gene	NM_027510	70691	12.5059	-2.73188	0.656218	-4.16307	3.13993e-05	7.60093e-05	-6.64322	Down
ENSMUSG00000033111	3830406C13Rik	RIKEN cDNA 3830406C13 gene	NM_001284383	218734	3635.45	0.310356	0.0510434	6.08025	1.19996e-09	3.70187e-09	1.24001	No change
ENSMUSG00000071181	3830408C21Rik	RIKEN cDNA 3830408C21 gene	NR_015471	100040322	358.088	0.622001	0.115868	5.36821	7.95236e-08	2.25177e-07	1.53901	No change
ENSMUSG00000101731	3830432H09Rik	RIKEN cDNA 3830432H09 gene	NR_126486	320069	119.369	-0.220809	0.167285	-1.31996	0.18685	0.271047	-1.16539	No change
ENSMUSG00000038917	3930402G23Rik	RIKEN cDNA 3930402G23 gene	NR_030715	665306	16.0211	-3.61563	0.482535	-7.493	6.73172e-14	2.45458e-13	-12.2578	Down
ENSMUSG00000075027	4631405J19Rik	RIKEN cDNA 4631405J19 gene	NM_001002794	433456	5.44201	-2.24303	0.640509	-3.50195	0.000461867	0.00101697	-4.73391	Down
ENSMUSG00000042579	4632404H12Rik	RIKEN cDNA 4632404H12 gene	NR_130957	74034	1427.34	0.322022	0.0523782	6.14802	7.84545e-10	2.43889e-09	1.25008	No change
ENSMUSG00000074024	4632427E13Rik	RIKEN cDNA 4632427E13 gene	NR_015510	666737	573.465	0.216601	0.0754794	2.86967	0.00410901	0.00814814	1.16199	No change
ENSMUSG00000097184	4632428C04Rik	RIKEN cDNA 4632428C04 gene	NR_033631	100043102	122.667	-0.438974	0.133281	-3.29359	0.000989168	0.00210295	-1.35564	No change
ENSMUSG00000086943	4732414G09Rik	RIKEN cDNA 4732414G09 gene	NR_152202	100043309	11.0788	2.10185	0.494985	4.24629	2.17339e-05	5.31132e-05	4.29259	Up
ENSMUSG00000097203	4732419C18Rik	RIKEN cDNA 4732419C18 gene	NR_166622	100042484	15.2187	0.640863	0.358544	1.78741	0.0738717	0.119711	1.55926	No change
ENSMUSG00000053714	4732471J01Rik	RIKEN cDNA 4732471J01 gene	NM_001039540	654804	88.4531	0.748522	0.207008	3.61591	0.000299296	0.000669934	1.68007	No change
ENSMUSG00000085421	4732490B19Rik	RIKEN cDNA 4732490B19 gene	NR_040276	319871	478.598	2.54542	0.118465	21.4867	2.07147e-102	3.03783e-101	5.83777	Up
ENSMUSG00000097350	4732491K20Rik	RIKEN cDNA 4732491K20 gene	NR_045290	224523	165.839	-0.464934	0.124313	-3.74004	0.00018399	0.000418409	-1.38025	No change
ENSMUSG00000097779	4833407H14Rik	RIKEN cDNA 4833407H14 gene	NR_167900	73899	37.4532	-1.0667	0.22223	-4.79999	1.58675e-06	4.16539e-06	-2.09464	Down
ENSMUSG00000109089	4833411C07Rik	RIKEN cDNA 4833411C07 gene	NR_102285	71624	0.512844	-1.00901	2.44086	-0.413381	0.679327	0.762426	-2.01253	No change
ENSMUSG00000097697	4833412C05Rik	RIKEN cDNA 4833412C05 gene	NR_045954	73904	3.45592	-5.28544	1.16329	-4.54353	5.53188e-06	1.40485e-05	-39.001	Down
ENSMUSG00000086015	4833417C18Rik	RIKEN cDNA 4833417C18 gene	NR_045187	73906	38.4936	0.80585	0.283251	2.84501	0.00444106	0.00876762	1.74818	No change
ENSMUSG00000085287	4833418N02Rik	RIKEN cDNA 4833418N02 gene	NR_015506	74597	425.809	-0.181557	0.0712157	-2.5494	0.0107909	0.0203022	-1.13411	No change
ENSMUSG00000117401	4833419F23Rik	RIKEN cDNA 4833419F23 gene	NR_040328	73915	9.50802	-2.66984	0.588589	-4.536	5.73311e-06	1.4544e-05	-6.36359	Down
ENSMUSG00000062822	4833420G17Rik	RIKEN cDNA 4833420G17 gene	NM_001113550	67392	5064.52	-0.698248	0.0365829	-19.0867	3.25579e-81	3.80052e-80	-1.62253	No change
ENSMUSG00000074782	4833422C13Rik	RIKEN cDNA 4833422C13 gene	NR_015501	373852	60.3119	-0.828703	0.202893	-4.08443	4.41848e-05	0.000105647	-1.77609	No change
ENSMUSG00000097619	4833422M21Rik	RIKEN cDNA 4833422M21 gene	NR_130160	75768	2.10527	0.631137	1.00321	0.62912	0.529271	0.630172	1.54879	No change
ENSMUSG00000092171	4833427F10Rik	RIKEN cDNA 4833427F10 gene	NR_045459	74601	16.2095	-2.24477	0.397976	-5.64046	1.696e-08	4.97107e-08	-4.73961	Down
ENSMUSG00000097074	4833428L15Rik	RIKEN cDNA 4833428L15 gene	NR_040732	74602	15.5903	-2.61612	0.62448	-4.18927	2.79852e-05	6.79477e-05	-6.13098	Down
ENSMUSG00000118087	4833438C02Rik	RIKEN cDNA 4833438C02 gene	NR_152247	100503392	918.21	0.167684	0.0557141	3.00973	0.00261481	0.00529916	1.12325	No change
ENSMUSG00000025871	4833439L19Rik	RIKEN cDNA 4833439L19 gene	NM_001252645	97820	32574.6	-0.286162	0.0413358	-6.92286	4.42609e-12	1.50396e-11	-1.21939	No change
ENSMUSG00000097626	4921504A21Rik	RIKEN cDNA 4921504A21 gene	NR_102341	70832	17.0032	-4.50825	0.568561	-7.92922	2.20523e-15	8.43036e-15	-22.7571	Down
ENSMUSG00000026734	4921504E06Rik	RIKEN cDNA 4921504E06 gene	NM_027600	70909	0.789499	-0.460859	2.3321	-0.197615	0.843346	0.888368	-1.37636	No change
ENSMUSG00000097650	4921507G05Rik	RIKEN cDNA 4921507G05 gene	NR_152102	66709	72.1943	0.709067	0.18373	3.85929	0.000113718	0.000263172	1.63475	No change
ENSMUSG00000029828	4921507P07Rik	RIKEN cDNA 4921507P07 gene	NM_027564	70821	442.731	0.280774	0.078269	3.58729	0.000334134	0.000744179	1.21485	No change
ENSMUSG00000027345	4921508D12Rik	RIKEN cDNA 4921508D12 gene	NR_045802	70845	0	0	NA	NA	1	1	1	No change
ENSMUSG00000061525	4921509C19Rik	RIKEN cDNA 4921509C19 gene	NM_198655	381393	0	0	NA	NA	1	1	1	No change
ENSMUSG00000114790	4921509O07Rik	RIKEN cDNA 4921509O07 gene	NR_045501	70917	0.465008	-2.40209	2.92457	-0.82135	0.411447	1	-5.28569	No change
ENSMUSG00000104585	4921511C10Rik	RIKEN cDNA 4921511C10 gene	NR_045502	70924	0.492801	2.38554	3.05934	0.779759	0.435533	0.540174	5.22541	No change
ENSMUSG00000049815	4921511C20Rik	high density lipoprotein (HDL) binding protein pseudogene	NM_207250	245598	0	0	NA	NA	1	1	1	No change
ENSMUSG00000114136	4921511I17Rik	RIKEN cDNA 4921511I17 gene	NR_045829	70858	0.834262	-3.23817	1.76756	-1.832	0.0669519	0.109576	-9.43595	No change
ENSMUSG00000044544	4921513I03Rik	RIKEN cDNA 4921513I03 gene	NR_038000	70874	3.51371	-3.75971	1.01042	-3.72094	0.000198479	0.000450326	-13.5452	Down
ENSMUSG00000098150	4921515E04Rik	RIKEN cDNA 4921515E04 gene	NR_045711	70886	0	0	NA	NA	1	1	1	No change
ENSMUSG00000049902	4921517D22Rik	RIKEN cDNA 4921517D22 gene	NM_183290	70900	0.486176	2.36738	2.91221	0.812915	0.416267	1	5.16003	No change
ENSMUSG00000085851	4921518K17Rik	RIKEN cDNA 4921518K17 gene	NR_131110	78758	0.981565	2.76037	1.47745	1.86834	0.0617149	0.10179	6.77572	No change
ENSMUSG00000036934	4921524J17Rik	RIKEN cDNA 4921524J17 gene	NM_025722	66714	5173.08	0.274152	0.0306616	8.94122	3.84914e-19	1.65782e-18	1.20928	No change
ENSMUSG00000039540	4921524L21Rik	RIKEN cDNA 4921524L21 gene	NM_001362874	70901	0.992261	3.39267	1.81946	1.86466	0.0622287	0.102506	10.5026	No change
ENSMUSG00000113211	4921525O09Rik	RIKEN cDNA 4921525O09 gene	NR_045061	74050	0.576633	-0.514827	2.08338	-0.247112	0.804822	0.859625	-1.42882	No change
ENSMUSG00000064299	4921528I07Rik	RIKEN cDNA 4921528I07 gene	NM_001384245	77049	1.66184	-4.23628	1.17592	-3.60254	0.000315125	0.000703881	-18.8472	Down
ENSMUSG00000085704	4921531C22Rik	RIKEN cDNA 4921531C22 gene	NR_033782	66730	444.075	-0.498407	0.108055	-4.61254	3.97785e-06	1.01903e-05	-1.41265	No change
ENSMUSG00000118333	4921531P14Rik	RIKEN cDNA 4921531P14 gene	NR_045361	70960	0	0	NA	NA	1	1	1	No change
ENSMUSG00000117460	4921533I20Rik	PRP18 pre-mRNA processing factor 18 homolog pseudogene	NR_033607	664619	0	0	NA	NA	1	1	1	No change
ENSMUSG00000090255	4921534H16Rik	RIKEN cDNA 4921534H16 gene	NR_110443	66737	0	0	NA	NA	1	1	1	No change
ENSMUSG00000020434	4921536K21Rik	RIKEN cDNA 4921536K21 gene	NM_026150	67430	1335.75	0.950587	0.0431814	22.0138	2.12465e-107	3.27988e-106	1.93266	No change
ENSMUSG00000028520	4921539E11Rik	RIKEN cDNA 4921539E11 gene	NM_001163494	70941	0.335124	-1.08824	2.68004	-0.406052	0.684704	1	-2.12614	No change
ENSMUSG00000108128	4922502N22Rik	RIKEN cDNA 4922502N22 gene	NR_045149	70962	0	0	NA	NA	1	1	1	No change
ENSMUSG00000112444	4930401C15Rik	RIKEN cDNA 4930401C15 gene	NR_045349	73803	0.409465	2.11825	3.07064	0.68984	0.490295	1	4.34167	No change
ENSMUSG00000086352	4930401G09Rik	RIKEN cDNA 4930401G09 gene	NR_163911	73792	0.616093	-1.3501	2.02256	-0.667521	0.50444	0.606702	-2.5493	No change
ENSMUSG00000085528	4930401O10Rik	RIKEN cDNA 4930401O10 gene	NR_045942	73816	0	0	NA	NA	1	1	1	No change
ENSMUSG00000087460	4930401O12Rik	RIKEN cDNA 4930401O12 gene	NR_045957	73924	0.143283	0.875791	3.11654	0.281014	0.7787	1	1.83501	No change
ENSMUSG00000079421	4930402F06Rik	RIKEN cDNA 4930402F06 gene	NM_001080709	74854	0.158456	-1.04778	3.11654	-0.336199	0.736721	1	-2.06734	No change
ENSMUSG00000108885	4930402F11Rik	RIKEN cDNA 4930402F11 gene	NR_045940	73796	0	0	NA	NA	1	1	1	No change
ENSMUSG00000045797	4930402K13Rik	RIKEN cDNA 4930402K13 gene	NM_001270700	75775	0	0	NA	NA	1	1	1	No change
ENSMUSG00000116611	4930404A05Rik	RIKEN cDNA 4930404A05 gene	NR_040495	73820	0	0	NA	NA	1	1	1	No change
ENSMUSG00000113630	4930404H11Rik	RIKEN cDNA 4930404H11 gene	NR_045941	73815	0.701964	1.55218	1.98292	0.782775	0.433759	0.538473	2.93259	No change
ENSMUSG00000087354	4930404I05Rik	RIKEN cDNA 4930404I05 gene	NR_028368	67394	118.16	0.507815	0.165918	3.06063	0.0022087	0.00451749	1.4219	No change
ENSMUSG00000020234	4930404N11Rik	RIKEN cDNA 4930404N11 gene	NM_001014836	432479	92.3503	0.977874	0.216972	4.50691	6.5779e-06	1.66281e-05	1.96956	No change
ENSMUSG00000114412	4930405A10Rik	RIKEN cDNA 4930405A10 gene	NR_046307	74896	0	0	NA	NA	1	1	1	No change
ENSMUSG00000086638	4930405A21Rik	RIKEN cDNA 4930405A21 gene	NR_040505	74846	85.5497	-0.170657	0.154413	-1.1052	0.269072	0.367575	-1.12557	No change
ENSMUSG00000085940	4930405D11Rik	RIKEN cDNA 4930405D11 gene	NR_045956	73922	0	0	NA	NA	1	1	1	No change
ENSMUSG00000110754	4930405J17Rik	RIKEN cDNA 4930405J17 gene	NR_045350	73811	0.693299	-2.31555	1.7581	-1.31708	0.187812	0.272276	-4.97794	No change
ENSMUSG00000106602	4930405L22Rik	RIKEN cDNA 4930405L22 gene	NR_110478	78106	0	0	NA	NA	1	1	1	No change
ENSMUSG00000090565	4930405O22Rik	RIKEN cDNA 4930405O22 gene	NR_130176	414079	5.11056	-0.65698	0.677477	-0.969745	0.332174	0.436163	-1.57678	No change
ENSMUSG00000086923	4930406D18Rik	RIKEN cDNA 4930406D18 gene	NR_040543	73806	0	0	NA	NA	1	1	1	No change
ENSMUSG00000086713	4930407G08Rik	RIKEN cDNA 4930407G08 gene	NR_131071	77223	0	0	NA	NA	1	1	1	No change
ENSMUSG00000075524	4930407I10Rik	RIKEN cDNA 4930407I10 gene	NM_001166475	328573	2.20462	-1.8031	1.4387	-1.25328	0.210103	0.299402	-3.4897	No change
ENSMUSG00000112210	4930407I19Rik	RIKEN cDNA 4930407I19 gene	NR_131070	77198	0	0	NA	NA	1	1	1	No change
ENSMUSG00000086221	4930412B13Rik	RIKEN cDNA 4930412B13 gene	NR_040631	73938	0.747863	-1.03725	1.7684	-0.586545	0.557509	0.655635	-2.05231	No change
ENSMUSG00000102203	4930412E21Rik	RIKEN cDNA 4930412E21 gene	XR_389622	100039548	0	0	NA	NA	1	1	1	No change
ENSMUSG00000051008	4930412M03Rik	RIKEN cDNA 4930412M03 gene	NM_177098	100504140	24.2908	-0.41391	0.360977	-1.14664	0.251532	0.347594	-1.33229	No change
ENSMUSG00000107144	4930413E15Rik	RIKEN cDNA 4930413E15 gene	NR_040694	74627	0	0	NA	NA	1	1	1	No change
ENSMUSG00000115526	4930413F20Rik	RIKEN cDNA 4930413F20 gene	NR_045883	71637	1.80604	0.227396	1.27802	0.177928	0.85878	0.900067	1.17072	No change
ENSMUSG00000118204	4930414N06Rik	RIKEN cDNA 4930414N06 gene	NR_040294	73894	6.08143	-0.0216782	0.4988	-0.0434606	0.965334	0.977368	-1.01514	No change
ENSMUSG00000035387	4930415L06Rik	RIKEN cDNA 4930415L06 gene	NM_001033880	245511	0	0	NA	NA	1	1	1	No change
ENSMUSG00000108129	4930417O13Rik	RIKEN cDNA 4930417O13 gene	NR_015527	73870	0.496775	2.39626	3.05892	0.783366	0.433412	0.538173	5.26435	No change
ENSMUSG00000071818	4930417O22Rik	RIKEN cDNA 4930417O22 gene	NR_045806	73887	0	0	NA	NA	1	1	1	No change
ENSMUSG00000087625	4930419G24Rik	RIKEN cDNA 4930419G24 gene	NR_040595	73874	0	0	NA	NA	1	1	1	No change
ENSMUSG00000100281	4930422M22Rik	RIKEN cDNA 4930422M22 gene	NR_151500	73774	34.3408	-0.806037	0.25015	-3.22221	0.00127206	0.00267316	-1.7484	No change
ENSMUSG00000112753	4930423D24Rik	RIKEN cDNA 4930423D24 gene	XR_380819	73892	0	0	NA	NA	1	1	1	No change
ENSMUSG00000086066	4930423M02Rik	RIKEN cDNA 4930423M02 gene	NR_038183	73872	0	0	NA	NA	1	1	1	No change
ENSMUSG00000106880	4930425K10Rik	RIKEN cDNA 4930425K10 gene	NR_038182	73865	0	0	NA	NA	1	1	1	No change
ENSMUSG00000107396	4930425L21Rik	RIKEN cDNA 4930425L21 gene	NR_126088	75024	0	0	NA	NA	1	1	1	No change
ENSMUSG00000105838	4930425O10Rik	RIKEN cDNA 4930425O10 gene	NR_040545	74635	0.163786	0.875791	3.11654	0.281014	0.7787	1	1.83501	No change
ENSMUSG00000043168	4930426D05Rik	RIKEN cDNA 4930426D05 gene	NM_001271580	74644	118.178	-2.45675	0.290371	-8.46071	2.65755e-17	1.08322e-16	-5.48977	Down
ENSMUSG00000026736	4930426L09Rik	RIKEN cDNA 4930426L09 gene	NR_024323	74629	21.9693	-0.74323	0.301901	-2.46184	0.0138228	0.0255936	-1.67392	No change
ENSMUSG00000107073	4930428D20Rik	RIKEN cDNA 4930428D20 gene	NR_130991	78110	0	0	NA	NA	1	1	1	No change
ENSMUSG00000112967	4930428E07Rik	RIKEN cDNA 4930428E07 gene	NR_045943	73867	0	0	NA	NA	1	1	1	No change
ENSMUSG00000106333	4930428O21Rik	RIKEN cDNA 4930428O21 gene	NR_045871	654809	0	0	NA	NA	1	1	1	No change
ENSMUSG00000115286	4930429C20Rik	RIKEN cDNA 4930429C20 gene	NR_166771	73857	0	0	NA	NA	1	1	1	No change
ENSMUSG00000104956	4930429D17Rik	RIKEN cDNA 4930429D17 gene	NR_040699	74624	7.79172	-1.36356	0.575633	-2.36881	0.0178455	0.0324542	-2.5732	Down
ENSMUSG00000086918	4930429F24Rik	RIKEN cDNA 4930429F24 gene	NR_040734	74633	4.61189	-1.74315	0.805053	-2.16526	0.0303681	0.0531644	-3.34765	No change
ENSMUSG00000108530	4930429H19Rik	RIKEN cDNA 4930429H19 gene	NR_105062	100505025	0	0	NA	NA	1	1	1	No change
ENSMUSG00000046567	4930430F08Rik	RIKEN cDNA 4930430F08 gene	NM_175128	68281	2748.35	0.587813	0.0411928	14.2698	3.37482e-46	2.4972e-45	1.50297	No change
ENSMUSG00000115474	4930430F21Rik	RIKEN cDNA 4930430F21 gene	NR_045186	73784	0	0	NA	NA	1	1	1	No change
ENSMUSG00000111494	4930431F10Rik	RIKEN cDNA 4930431F10 gene	NR_166081	71638	0.337634	-1.93031	3.08956	-0.624784	0.532113	1	-3.81137	No change
ENSMUSG00000062496	4930431F12Rik	RIKEN cDNA 4930431F12 gene	NR_073013	75783	1.60741	-0.58785	1.12592	-0.522106	0.601596	0.695551	-1.50301	No change
ENSMUSG00000075042	4930431P03Rik	RIKEN cDNA 4930431P03 gene	NR_045059	73895	0	0	NA	NA	1	1	1	No change
ENSMUSG00000115709	4930431P22Rik	RIKEN cDNA 4930431P22 gene	NR_153763	73883	27.38	0.43825	0.235928	1.85756	0.0632319	0.104019	1.35496	No change
ENSMUSG00000115727	4930432J09Rik	RIKEN cDNA 4930432J09 gene	NR_045953	73877	2.2458	-4.66903	1.13214	-4.12406	3.72254e-05	8.95213e-05	-25.44	Down
ENSMUSG00000087037	4930432L08Rik	RIKEN cDNA 4930432L08 gene	NR_152115	74621	0.711129	2.24938	1.92386	1.1692	0.242322	0.336924	4.7548	No change
ENSMUSG00000074248	4930432M17Rik	RIKEN cDNA 4930432M17 gene	NM_001033814	619318	0	0	NA	NA	1	1	1	No change
ENSMUSG00000112846	4930432O09Rik	RIKEN cDNA 4930432O09 gene	NR_152796	74647	0	0	NA	NA	1	1	1	No change
ENSMUSG00000102699	4930433B08Rik	RIKEN cDNA 4930433B08 gene	NR_040544	73959	0	0	NA	NA	1	1	1	No change
ENSMUSG00000091692	4930433I11Rik	RIKEN cDNA 4930433I11 gene	NM_207248	243944	0.331183	1.8099	3.08649	0.586394	0.557611	1	3.50618	No change
ENSMUSG00000042360	4930433N12Rik	RIKEN cDNA 4930433N12 gene	NM_053265	114673	6.02673	-3.0787	0.816894	-3.76879	0.000164038	0.000374836	-8.44856	Down
ENSMUSG00000115304	4930434J06Rik	RIKEN cDNA 4930434J06 gene	NR_046274	74667	0	0	NA	NA	1	1	1	No change
ENSMUSG00000114290	4930435F18Rik	RIKEN cDNA 4930435F18 gene	NR_153406	74680	0.0892167	-0.566887	3.11654	-0.181896	0.855664	1	-1.48132	No change
ENSMUSG00000105688	4930437M23Rik	RIKEN cDNA 4930437M23 gene	XR_001784788	73976	0	0	NA	NA	1	1	1	No change
ENSMUSG00000069873	4930438A08Rik	RIKEN cDNA 4930438A08 gene	NM_001374705	73988	15.1916	4.41624	0.739807	5.96945	2.38048e-09	7.26296e-09	21.3512	Up
ENSMUSG00000093472	4930438E09Rik	RIKEN cDNA 4930438E09 gene	NR_045961	73977	0	0	NA	NA	1	1	1	No change
ENSMUSG00000100518	4930440C22Rik	RIKEN cDNA 4930440C22 gene	NR_040473	74689	0	0	NA	NA	1	1	1	No change
ENSMUSG00000085431	4930440I19Rik	RIKEN cDNA 4930440I19 gene	NR_108098	78158	0.0788207	0.394898	3.11654	0.12671	0.89917	1	1.31485	No change
ENSMUSG00000108669	4930441H08Rik	RIKEN cDNA 4930441H08 gene	NR_130995	78156	0.0853125	-0.566887	3.11654	-0.181896	0.855664	1	-1.48132	No change
ENSMUSG00000085405	4930441J16Rik	RIKEN cDNA 4930441J16 gene	NR_040501	73962	0	0	NA	NA	1	1	1	No change
ENSMUSG00000087609	4930442J19Rik	RIKEN cDNA 4930442J19 gene	NR_040747	74660	0	0	NA	NA	1	1	1	No change
ENSMUSG00000087223	4930442L01Rik	RIKEN cDNA 4930442L01 gene	NR_015596	67583	0.264713	-1.50528	3.11432	-0.483342	0.628853	1	-2.8388	No change
ENSMUSG00000086969	4930443O20Rik	RIKEN cDNA 4930443O20 gene	NR_040504	74687	9.72456	1.24881	0.589455	2.11858	0.0341258	0.0593072	2.37645	No change
ENSMUSG00000067795	4930444P10Rik	RIKEN cDNA 4930444P10 gene	NM_001243238	75799	36.0125	-1.99126	0.255347	-7.79827	6.2764e-15	2.36388e-14	-3.97584	Down
ENSMUSG00000097738	4930445N18Rik	RIKEN cDNA 4930445N18 gene	NR_125720	73985	10.1099	0.397148	0.480279	0.82691	0.408288	0.513711	1.3169	No change
ENSMUSG00000022288	4930447A16Rik	RIKEN cDNA 4930447A16 gene	NM_029113	74892	0.415746	-0.582903	2.20815	-0.263979	0.791796	1	-1.49786	No change
ENSMUSG00000021098	4930447C04Rik	RIKEN cDNA 4930447C04 gene	NM_029444	75801	4.13233	-2.91438	0.922592	-3.15891	0.0015836	0.00329457	-7.53906	Down
ENSMUSG00000102224	4930447F24Rik	RIKEN cDNA 4930447F24 gene	NR_126077	76873	1.97585	-3.39197	1.37449	-2.46781	0.0135943	0.02521	-10.4975	Down
ENSMUSG00000115609	4930447J18Rik	RIKEN cDNA 4930447J18 gene	NR_045959	73961	0	0	NA	NA	1	1	1	No change
ENSMUSG00000113591	4930447K03Rik	RIKEN cDNA 4930447K03 gene	NR_046184	432745	46.8519	-0.343137	0.240691	-1.42563	0.153975	0.229434	-1.26851	No change
ENSMUSG00000106583	4930447N08Rik	RIKEN cDNA 4930447N08 gene	NR_045168	71647	1.2055	-2.00993	1.50983	-1.33123	0.183113	0.26648	-4.02763	No change
ENSMUSG00000113644	4930448C13Rik	RIKEN cDNA 4930448C13 gene	NR_045960	73972	0	0	NA	NA	1	1	1	No change
ENSMUSG00000097463	4930448E22Rik	RIKEN cDNA 4930448E22 gene	XR_001779156	102633321	11.0261	-5.97425	0.895651	-6.67029	2.55304e-11	8.41229e-11	-62.8677	Down
ENSMUSG00000113470	4930448F12Rik	RIKEN cDNA 4930448F12 gene	NR_046032	73992	0	0	NA	NA	1	1	1	No change
ENSMUSG00000089879	4930448H16Rik	RIKEN cDNA 4930448H16 gene	NR_040700	74872	2.48469	-1.46721	1.12682	-1.30208	0.19289	0.278311	-2.76486	No change
ENSMUSG00000104072	4930448I06Rik	RIKEN cDNA 4930448I06 gene	NR_040475	74897	0	0	NA	NA	1	1	1	No change
ENSMUSG00000104870	4930448I18Rik	RIKEN cDNA 4930448I18 gene	NR_040696	73965	0	0	NA	NA	1	1	1	No change
ENSMUSG00000082843	4930448K20Rik	glyceraldehyde-3-phosphate dehydrogenase pseudogene	NR_004448	74662	0	0	NA	NA	1	1	1	No change
ENSMUSG00000022116	4930449E01Rik	RIKEN cDNA 4930449E01 gene	NR_045921	74864	0.252481	-1.50528	3.11432	-0.483342	0.628853	1	-2.8388	No change
ENSMUSG00000117684	4930449E18Rik	RIKEN cDNA 4930449E18 gene	NR_045319	78120	1.10355	-0.784907	1.22398	-0.641276	0.521343	0.622368	-1.72298	No change
ENSMUSG00000079093	4930449I24Rik	RIKEN cDNA 4930449I24 gene	NM_026136	67410	0	0	NA	NA	1	1	1	No change
ENSMUSG00000069223	4930451E10Rik	RIKEN cDNA 4930451E10 gene	NM_183130	78111	21.8821	1.28791	0.353573	3.64257	0.000269934	0.00060624	2.44175	Up
ENSMUSG00000045989	4930451I11Rik	RIKEN cDNA 4930451I11 gene	NM_183131	78118	0.572061	-2.69662	2.27724	-1.18416	0.236349	0.330155	-6.48279	No change
ENSMUSG00000117264	4930452A19Rik	RIKEN cDNA 4930452A19 gene	NR_045433	71092	0	0	NA	NA	1	1	1	No change
ENSMUSG00000115422	4930452G13Rik	RIKEN cDNA 4930452G13 gene	NR_045060	73989	0.516067	-2.53951	2.8618	-0.887381	0.374874	0.480167	-5.81391	No change
ENSMUSG00000099933	4930452N14Rik	RIKEN cDNA 4930452N14 gene	NR_040629	78112	0	0	NA	NA	1	1	1	No change
ENSMUSG00000087358	4930453H23Rik	RIKEN cDNA 4930453H23 gene	NM_001252013	100503481	0.168817	-1.04778	3.11654	-0.336199	0.736721	1	-2.06734	No change
ENSMUSG00000109215	4930453L07Rik	RIKEN cDNA 4930453L07 gene	NR_073360	74688	1.86118	-4.39795	1.57008	-2.8011	0.00509284	0.00999476	-21.0822	Down
ENSMUSG00000059920	4930453N24Rik	RIKEN cDNA 4930453N24 gene	NM_026273	67609	7515.54	0.0476921	0.0323927	1.47231	0.140937	0.212736	1.03361	No change
ENSMUSG00000097898	4930455B14Rik	RIKEN cDNA 4930455B14 gene	NR_045968	74859	0.571997	-2.67722	3.05496	-0.876353	0.380838	0.485805	-6.39622	No change
ENSMUSG00000112654	4930455C13Rik	RIKEN cDNA 4930455C13 gene	NR_045352	73990	101.417	1.18319	0.135099	8.75798	1.98781e-18	8.39814e-18	2.27079	Up
ENSMUSG00000085761	4930455G09Rik	RIKEN cDNA 4930455G09 gene	NR_131014	78917	61.9516	-2.07134	0.209305	-9.89627	4.32098e-23	2.06023e-22	-4.20276	Down
ENSMUSG00000080907	4930455H04Rik	RIKEN cDNA 4930455H04 gene	NR_040596	74654	0	0	NA	NA	1	1	1	No change
ENSMUSG00000114384	4930455J16Rik	RIKEN cDNA 4930455J16 gene	NR_045469	67585	0	0	NA	NA	1	1	1	No change
ENSMUSG00000078618	4930456L15Rik	RIKEN cDNA 4930456L15 gene	NR_045887	71650	0	0	NA	NA	1	1	1	No change
ENSMUSG00000112762	4930459C07Rik	RIKEN cDNA 4930459C07 gene	NR_110448	74881	0.391477	1.23481	2.5633	0.481726	0.630001	1	2.3535	No change
ENSMUSG00000105234	4930459L07Rik	RIKEN cDNA 4930459L07 gene	NR_046190	78163	0	0	NA	NA	1	1	1	No change
ENSMUSG00000097651	4930461G14Rik	RIKEN cDNA 4930461G14 gene	NR_040736	74879	371.654	-1.85515	0.127142	-14.5911	3.19837e-48	2.43212e-47	-3.6179	Down
ENSMUSG00000020033	4930463O16Rik	RIKEN cDNA 4930463O16 gene	NR_108059	75804	0.395764	-0.544776	2.59337	-0.210065	0.833617	1	-1.45879	No change
ENSMUSG00000056682	4930465K10Rik	RIKEN cDNA 4930465K10 gene	NM_026289	67640	4.49135	-0.837979	0.802861	-1.04374	0.296605	0.397252	-1.78754	No change
ENSMUSG00000085641	4930465M20Rik	RIKEN cDNA 4930465M20 gene	NR_045973	74968	0	0	NA	NA	1	1	1	No change
ENSMUSG00000096265	4930467E23Rik	RIKEN cDNA 4930467E23 gene	NM_001039553	626415	0	0	NA	NA	1	1	1	No change
ENSMUSG00000114879	4930467J12Rik	RIKEN cDNA 4930467J12 gene	NR_152116	74909	0.163786	0.875791	3.11654	0.281014	0.7787	1	1.83501	No change
ENSMUSG00000097370	4930467K11Rik	RIKEN cDNA 4930467K11 gene	NR_045353	74928	1.77335	1.58611	1.19555	1.32668	0.184614	0.268284	3.00239	No change
ENSMUSG00000085684	4930469K13Rik	RIKEN cDNA 4930469K13 gene	NR_155520	76874	0	0	NA	NA	1	1	1	No change
ENSMUSG00000116975	4930470H14Rik	RIKEN cDNA 4930470H14 gene	NR_045764	75815	0.879517	-3.32275	1.77939	-1.86736	0.0618516	0.101977	-10.0057	No change
ENSMUSG00000110406	4930470O06Rik	RIKEN cDNA 4930470O06 gene	NR_126087	75017	0	0	NA	NA	1	1	1	No change
ENSMUSG00000043583	4930470P17Rik	RIKEN cDNA 4930470P17 gene	NM_026287	67637	0	0	NA	NA	1	1	1	No change
ENSMUSG00000091686	4930471C04Rik	RIKEN cDNA 4930471C04 gene	NR_046192	78176	0.171561	0.875791	3.11654	0.281014	0.7787	1	1.83501	No change
ENSMUSG00000112716	4930471E19Rik	RIKEN cDNA 4930471E19 gene	XR_003948971	74912	616.226	-0.455375	0.139374	-3.2673	0.00108579	0.00229836	-1.37114	No change
ENSMUSG00000117852	4930471G03Rik	RIKEN cDNA 4930471G03 gene	NM_030089	74966	0.669516	-1.56708	2.81218	-0.557248	0.577358	0.673574	-2.96305	No change
ENSMUSG00000114509	4930471G24Rik	RIKEN cDNA 4930471G24 gene	NR_153835	74939	0	0	NA	NA	1	1	1	No change
ENSMUSG00000117137	4930471L23Rik	RIKEN cDNA 4930471L23 gene	NR_045460	75022	0.0850496	-0.566887	3.11654	-0.181896	0.855664	1	-1.48132	No change
ENSMUSG00000097693	4930471M09Rik	RIKEN cDNA 4930471M09 gene	NR_045980	75787	8.75863	0.826824	0.442682	1.86776	0.0617953	0.101904	1.77378	No change
ENSMUSG00000060029	4930473A02Rik	RIKEN cDNA 4930473A02 gene	NR_040348	321014	27.0723	0.33195	0.26451	1.25496	0.209492	0.298614	1.25871	No change
ENSMUSG00000113087	4930473H19Rik	RIKEN cDNA 4930473H19 gene	NR_166711	74926	1.76707	-0.149363	1.34895	-0.110725	0.911834	0.940273	-1.10908	No change
ENSMUSG00000112484	4930473O22Rik	RIKEN cDNA 4930473O22 gene	NR_045356	75025	0	0	NA	NA	1	1	1	No change
ENSMUSG00000117473	4930474G06Rik	RIKEN cDNA 4930474G06 gene	NR_045398	320624	0	0	NA	NA	1	1	1	No change
ENSMUSG00000115001	4930474H20Rik	RIKEN cDNA 4930474H20 gene	NR_045712	74967	0	0	NA	NA	1	1	1	No change
ENSMUSG00000117328	4930474M22Rik	RIKEN cDNA 4930474M22 gene	NM_183107	74917	0	0	NA	NA	1	1	1	No change
ENSMUSG00000096405	4930474N05Rik	RIKEN cDNA 4930474N05 gene	NM_175008	218921	0	0	NA	NA	1	1	1	No change
ENSMUSG00000113210	4930474N09Rik	RIKEN cDNA 4930474N09 gene	NR_038130	67639	0.482462	-0.975657	2.13301	-0.457408	0.647378	1	-1.96654	No change
ENSMUSG00000112155	4930477N07Rik	RIKEN cDNA 4930477N07 gene	NR_126085	74905	0.642123	-1.53747	1.75644	-0.875335	0.381391	0.486309	-2.90285	No change
ENSMUSG00000116628	4930478L05Rik	RIKEN cDNA 4930478L05 gene	NR_040569	75818	0.407794	-0.546385	2.21183	-0.247029	0.804886	1	-1.46042	No change
ENSMUSG00000106762	4930478P22Rik	RIKEN cDNA 4930478P22 gene	NR_046060	74429	0.264713	-1.50528	3.11432	-0.483342	0.628853	1	-2.8388	No change
ENSMUSG00000085238	4930479D17Rik	RIKEN cDNA 4930479D17 gene	NR_046277	74925	4.88669	0.0696684	0.690447	0.100903	0.919627	0.946248	1.04948	No change
ENSMUSG00000035651	4930480E11Rik	RIKEN cDNA 4930480E11 gene	NM_001177966	74910	0	0	NA	NA	1	1	1	No change
ENSMUSG00000090160	4930480K15Rik	RIKEN cDNA 4930480K15 gene	NR_045463	78800	0	0	NA	NA	1	1	1	No change
ENSMUSG00000113115	4930480M12Rik	RIKEN cDNA 4930480M12 gene	NR_046278	74930	0	0	NA	NA	1	1	1	No change
ENSMUSG00000086938	4930481A15Rik	RIKEN cDNA 4930481A15 gene	NR_015545	74931	15.0334	-1.02251	0.485306	-2.10693	0.0351232	0.06089	-2.03145	No change
ENSMUSG00000047938	4930483J18Rik	RIKEN cDNA 4930483J18 gene	NM_026288	67638	14.5178	-0.0304315	0.39749	-0.076559	0.938974	0.959676	-1.02132	No change
ENSMUSG00000086241	4930483K19Rik	RIKEN cDNA 4930483K19 gene	NR_045354	74953	53.1907	0.117068	0.171042	0.68444	0.493697	0.597108	1.08453	No change
ENSMUSG00000109816	4930483O08Rik	RIKEN cDNA 4930483O08 gene	NR_046279	74970	3.15152	-0.201364	0.832204	-0.241965	0.808807	0.862403	-1.14979	No change
ENSMUSG00000112832	4930484H19Rik	RIKEN cDNA 4930484H19 gene	NR_131015	75813	0.0953328	-0.566887	3.11654	-0.181896	0.855664	1	-1.48132	No change
ENSMUSG00000112493	4930486F22Rik	RIKEN cDNA 4930486F22 gene	NR_038024	78170	0.677467	-1.56708	2.80348	-0.558978	0.576177	0.672399	-2.96305	No change
ENSMUSG00000089914	4930486I03Rik	RIKEN cDNA 4930486I03 gene	NR_045734	75028	1.45831	-1.37613	1.45268	-0.947309	0.343481	0.448314	-2.59572	No change
ENSMUSG00000050345	4930486L24Rik	RIKEN cDNA 4930486L24 gene	NM_178098	214639	0	0	NA	NA	1	1	1	No change
ENSMUSG00000106932	4930487D11Rik	RIKEN cDNA 4930487D11 gene	NR_046191	78172	0.0850496	-0.566887	3.11654	-0.181896	0.855664	1	-1.48132	No change
ENSMUSG00000092578	4930488B22Rik	RIKEN cDNA 4930488B22 gene	NR_040627	74971	0	0	NA	NA	1	1	1	No change
ENSMUSG00000117391	4930500A05Rik	RIKEN cDNA 4930500A05 gene	XR_003952328	74972	1.37388	-3.95216	1.66654	-2.37147	0.0177175	0.0322329	-15.4781	Down
ENSMUSG00000107214	4930500F04Rik	RIKEN cDNA 4930500F04 gene	NR_045758	70969	0.326529	-1.88631	3.0922	-0.610022	0.541847	1	-3.69688	No change
ENSMUSG00000116976	4930500H12Rik	RIKEN cDNA 4930500H12 gene	XR_876151	74991	0	0	NA	NA	1	1	1	No change
ENSMUSG00000106056	4930500L23Rik	RIKEN cDNA 4930500L23 gene	NR_040701	74973	0.0850496	-0.566887	3.11654	-0.181896	0.855664	1	-1.48132	No change
ENSMUSG00000111303	4930502A04Rik	RIKEN cDNA 4930502A04 gene	NR_040737	74951	0	0	NA	NA	1	1	1	No change
ENSMUSG00000086799	4930502E09Rik	RIKEN cDNA 4930502E09 gene	NR_046281	74995	10.9119	-0.273877	0.413593	-0.662189	0.50785	0.609911	-1.20905	No change
ENSMUSG00000072595	4930503E14Rik	RIKEN cDNA 4930503E14 gene	NM_029131	74954	1.60139	0.100712	1.31228	0.0767454	0.938826	0.959593	1.0723	No change
ENSMUSG00000112364	4930503E24Rik	eukaryotic translation initiation factor 3, subunit I pseudogene	NR_028310	75030	0.50886	-2.51984	2.34559	-1.07429	0.282692	0.38228	-5.73519	No change
ENSMUSG00000115751	4930503F20Rik	RIKEN cDNA 4930503F20 gene	NR_131113	218902	0.340137	1.8442	3.08456	0.597881	0.549919	1	3.59054	No change
ENSMUSG00000044906	4930503L19Rik	RIKEN cDNA 4930503L19 gene	NM_001379430	269033	3249.05	0.455335	0.0679873	6.69736	2.12222e-11	7.02054e-11	1.3711	No change
ENSMUSG00000103692	4930503O07Rik	RIKEN cDNA 4930503O07 gene	NR_040477	74942	0	0	NA	NA	1	1	1	No change
ENSMUSG00000116167	4930504C09Rik	RIKEN cDNA 4930504C09 gene	NR_130983	75076	0	0	NA	NA	1	1	1	No change
ENSMUSG00000040919	4930505A04Rik	RIKEN cDNA 4930505A04 gene	NM_001100394	75087	21.8204	-0.281275	0.607868	-0.462724	0.643562	0.732001	-1.21527	No change
ENSMUSG00000093551	4930505G20Rik	RIKEN cDNA 4930505G20 gene	NR_045761	75088	0	0	NA	NA	1	1	1	No change
ENSMUSG00000109414	4930505K13Rik	RIKEN cDNA 4930505K13 gene	NR_130979	75073	0	0	NA	NA	1	1	1	No change
ENSMUSG00000085740	4930505K14Rik	RIKEN cDNA 4930505K14 gene	NR_131106	78015	0.444086	-1.53103	2.49855	-0.612765	0.540031	1	-2.88992	No change
ENSMUSG00000093540	4930505M18Rik	RIKEN cDNA 4930505M18 gene	NR_166497	67641	0.762996	-3.10508	2.1636	-1.43515	0.151246	0.225907	-8.60444	No change
ENSMUSG00000097690	4930505N22Rik	RIKEN cDNA 4930505N22 gene	NR_152221	100174921	12.7519	0.920523	0.412572	2.23118	0.025669	0.0454811	1.8928	No change
ENSMUSG00000087478	4930506C21Rik	RIKEN cDNA 4930506C21 gene	NR_073374	75060	40.2311	-0.0674316	0.244715	-0.275551	0.782893	0.84274	-1.04785	No change
ENSMUSG00000097129	4930507D05Rik	RIKEN cDNA 4930507D05 gene	NR_027926	74706	33.037	-0.00851617	0.23624	-0.0360488	0.971243	0.981189	-1.00592	No change
ENSMUSG00000086703	4930507D10Rik	RIKEN cDNA 4930507D10 gene	NR_110449	75043	0	0	NA	NA	1	1	1	No change
ENSMUSG00000096986	4930509E16Rik	RIKEN cDNA 4930509E16 gene	NR_045735	75115	14.9809	-1.05224	0.384428	-2.73715	0.00619731	0.0120046	-2.07375	Down
ENSMUSG00000096959	4930509G22Rik	RIKEN cDNA 4930509G22 gene	NR_151506	105246071	43.5832	-1.74363	0.261039	-6.67958	2.39631e-11	7.90857e-11	-3.34877	Down
ENSMUSG00000102362	4930509J09Rik	RIKEN cDNA 4930509J09 gene	NR_040547	74693	0	0	NA	NA	1	1	1	No change
ENSMUSG00000087137	4930509K18Rik	RIKEN cDNA 4930509K18 gene	NR_040663	75819	0	0	NA	NA	1	1	1	No change
ENSMUSG00000097841	4930511A02Rik	RIKEN cDNA 4930511A02 gene	NR_045966	74712	0.190666	-1.04778	3.11654	-0.336199	0.736721	1	-2.06734	No change
ENSMUSG00000108187	4930511E03Rik	RIKEN cDNA 4930511E03 gene	NR_040761	78773	0.689257	-2.95646	2.20284	-1.34211	0.179559	0.262106	-7.76216	No change
ENSMUSG00000086607	4930511M06Rik	RIKEN cDNA 4930511M06 gene	NR_015494	75084	21.1195	-2.86341	0.375167	-7.63236	2.30497e-14	8.54223e-14	-7.27733	Down
ENSMUSG00000107622	4930512J16Rik	RIKEN cDNA 4930512J16 gene	NR_131021	75131	0.649516	-1.50142	2.3355	-0.642871	0.520308	0.621623	-2.83122	No change
ENSMUSG00000062511	4930512M02Rik	RIKEN cDNA 4930512M02 gene	NM_001305143	102631730	0	0	NA	NA	1	1	1	No change
ENSMUSG00000106741	4930513D17Rik	RIKEN cDNA 4930513D17 gene	NR_045416	75095	4.91654	0.0767279	0.635353	0.120764	0.903878	0.934322	1.05462	No change
ENSMUSG00000116491	4930513L16Rik	RIKEN cDNA 4930513L16 gene	NR_166787	78021	0	0	NA	NA	1	1	1	No change
ENSMUSG00000074136	4930513N10Rik	RIKEN cDNA 4930513N10 gene	NR_015574	319960	256.172	-0.937787	0.104049	-9.01293	2.00623e-19	8.7078e-19	-1.91559	No change
ENSMUSG00000031270	4930513O06Rik	RIKEN cDNA 4930513O06 gene	NM_029174	75125	0.248435	0.394902	2.86711	0.137735	0.89045	1	1.31485	No change
ENSMUSG00000087045	4930515B02Rik	RIKEN cDNA 4930515B02 gene	NR_040654	75128	0	0	NA	NA	1	1	1	No change
ENSMUSG00000092183	4930515G01Rik	RIKEN cDNA 4930515G01 gene	NM_175120	67642	101.886	-0.473103	0.142287	-3.32498	0.000884239	0.0018894	-1.38809	No change
ENSMUSG00000085157	4930515L19Rik	RIKEN cDNA 4930515L19 gene	NR_045440	75133	0	0	NA	NA	1	1	1	No change
ENSMUSG00000085496	4930517E11Rik	RIKEN cDNA 4930517E11 gene	NR_040611	74702	0	0	NA	NA	1	1	1	No change
ENSMUSG00000116767	4930517M08Rik	RIKEN cDNA 4930517M08 gene	NR_130984	75117	0.178433	-1.04778	3.11654	-0.336199	0.736721	1	-2.06734	No change
ENSMUSG00000110310	4930518J21Rik	RIKEN cDNA 4930518J21 gene	NR_131020	75123	0	0	NA	NA	1	1	1	No change
ENSMUSG00000113652	4930518P08Rik	RIKEN cDNA 4930518P08 gene	NR_045364	71654	0	0	NA	NA	1	1	1	No change
ENSMUSG00000086263	4930519D14Rik	RIKEN cDNA 4930519D14 gene	NR_045975	75090	0	0	NA	NA	1	1	1	No change
ENSMUSG00000031325	4930519F16Rik	RIKEN cDNA 4930519F16 gene	NM_001358270	75106	0.0716413	0.394898	3.11654	0.12671	0.89917	1	1.31485	No change
ENSMUSG00000101584	4930519F24Rik	RIKEN cDNA 4930519F24 gene	NR_040763	108970	0	0	NA	NA	1	1	1	No change
ENSMUSG00000029564	4930519G04Rik	RIKEN cDNA 4930519G04 gene	NM_026263	67593	0.646063	0.732802	2.05717	0.356219	0.721676	0.796681	1.66186	No change
ENSMUSG00000105185	4930519H02Rik	RIKEN cDNA 4930519H02 gene	NR_045974	75058	0	0	NA	NA	1	1	1	No change
ENSMUSG00000114953	4930519K11Rik	RIKEN cDNA 4930519K11 gene	NR_131107	78019	0.688879	-2.95513	1.86869	-1.58139	0.113789	0.176202	-7.75504	No change
ENSMUSG00000105652	4930519L02Rik	RIKEN cDNA 4930519L02 gene	NM_029164	102636203	0.426505	-1.46134	2.51335	-0.58143	0.56095	1	-2.75363	No change
ENSMUSG00000074039	4930520O04Rik	RIKEN cDNA 4930520O04 gene	NR_040383	75116	129.016	-1.0777	0.173947	-6.19558	5.80711e-10	1.81366e-09	-2.11067	Down
ENSMUSG00000113463	4930520P13Rik	RIKEN cDNA 4930520P13 gene	NR_036596	75086	0.313908	-0.0859913	3.11654	-0.0275919	0.977988	1	-1.06142	No change
ENSMUSG00000101701	4930521E06Rik	RIKEN cDNA 4930521E06 gene	NR_040602	75066	3.31501	-1.43133	0.976536	-1.46573	0.142723	0.215126	-2.69696	No change
ENSMUSG00000071591	4930521O11Rik	RIKEN cDNA 4930521O11 gene	NR_152169	74715	0	0	NA	NA	1	1	1	No change
ENSMUSG00000112899	4930521O17Rik	RIKEN cDNA 4930521O17 gene	NR_152797	75067	0	0	NA	NA	1	1	1	No change
ENSMUSG00000060491	4930522H14Rik	RIKEN cDNA 4930522H14 gene	NM_001199090	67646	0.171561	0.875791	3.11654	0.281014	0.7787	1	1.83501	No change
ENSMUSG00000072762	4930522L14Rik	RIKEN cDNA 4930522L14 gene	XM_011249622	100041734	876.412	0.313599	0.0676451	4.63595	3.55302e-06	9.12474e-06	1.2428	No change
ENSMUSG00000086947	4930522O17Rik	RIKEN cDNA 4930522O17 gene	NR_040665	78180	0	0	NA	NA	1	1	1	No change
ENSMUSG00000090394	4930523C07Rik	RIKEN cDNA 4930523C07 gene	NM_001024470	67647	11366.2	0.422137	0.0409768	10.3019	6.91129e-25	3.443e-24	1.33991	No change
ENSMUSG00000115177	4930523O13Rik	RIKEN cDNA 4930523O13 gene	NR_040451	74726	0	0	NA	NA	1	1	1	No change
ENSMUSG00000020299	4930524B15Rik	RIKEN cDNA 4930524B15 gene	NM_026262	67592	0.168817	-1.04778	3.11654	-0.336199	0.736721	1	-2.06734	No change
ENSMUSG00000107217	4930524B17Rik	RIKEN cDNA 4930524B17 gene	NR_126084	74725	0	0	NA	NA	1	1	1	No change
ENSMUSG00000115320	4930524C18Rik	RIKEN cDNA 4930524C18 gene	NR_045661	75822	0.67655	-2.93219	2.69813	-1.08675	0.277148	0.376469	-7.63269	No change
ENSMUSG00000118392	4930524O05Rik	RIKEN cDNA 4930524O05 gene	NR_045316	75096	0.256405	-0.566885	3.11654	-0.181896	0.855665	1	-1.48132	No change
ENSMUSG00000098627	4930524O08Rik	RIKEN cDNA 4930524O08 gene	NR_040735	74700	0.611474	0.0664691	2.88282	0.0230569	0.981605	0.988315	1.04715	No change
ENSMUSG00000112497	4930525C09Rik	RIKEN cDNA 4930525C09 gene	NR_130992	78127	0	0	NA	NA	1	1	1	No change
ENSMUSG00000097276	4930525G20Rik	RIKEN cDNA 4930525G20 gene	NR_045194	320163	33.6024	-1.10934	0.220236	-5.03706	4.72729e-07	1.28354e-06	-2.15747	Down
ENSMUSG00000087335	4930526F13Rik	RIKEN cDNA 4930526F13 gene	NR_167669	75193	0	0	NA	NA	1	1	1	No change
ENSMUSG00000097091	4930526L06Rik	RIKEN cDNA 4930526L06 gene	NR_045317	75138	0.168817	-1.04778	3.11654	-0.336199	0.736721	1	-2.06734	No change
ENSMUSG00000115324	4930527F14Rik	RIKEN cDNA 4930527F14 gene	NR_045809	67651	10.309	-0.960371	0.502605	-1.91079	0.0560321	0.0933373	-1.94581	No change
ENSMUSG00000117554	4930527G23Rik	RIKEN cDNA 4930527G23 gene	NR_045395	78199	0	0	NA	NA	1	1	1	No change
ENSMUSG00000097502	4930528D03Rik	RIKEN cDNA 4930528D03 gene	NR_045977	75223	0.850295	-1.98426	1.69758	-1.16887	0.242454	0.337062	-3.9566	No change
ENSMUSG00000084909	4930528G23Rik	RIKEN cDNA 4930528G23 gene	NR_131024	75831	0	0	NA	NA	1	1	1	No change
ENSMUSG00000107681	4930528H21Rik	RIKEN cDNA 4930528H21 gene	NR_131108	78034	0.87927	-0.99492	1.73252	-0.574261	0.565791	0.66365	-1.99297	No change
ENSMUSG00000087309	4930528P14Rik	RIKEN cDNA 4930528P14 gene	NR_040516	78193	0	0	NA	NA	1	1	1	No change
ENSMUSG00000086377	4930529C04Rik	zinc finger, BED domain containing 4 pseudogene	NR_033593	619677	27.3228	0.137857	0.260903	0.528384	0.597233	0.691571	1.10027	No change
ENSMUSG00000115271	4930529K09Rik	RIKEN cDNA 4930529K09 gene	NR_040457	75155	0	0	NA	NA	1	1	1	No change
ENSMUSG00000113906	4930529N20Rik	RIKEN cDNA 4930529N20 gene	NR_153831	75197	0	0	NA	NA	1	1	1	No change
ENSMUSG00000112201	4930532I03Rik	RIKEN cDNA 4930532I03 gene	NR_131026	75833	0	0	NA	NA	1	1	1	No change
ENSMUSG00000100221	4930532M18Rik	RIKEN cDNA 4930532M18 gene	NR_108050	75233	0	0	NA	NA	1	1	1	No change
ENSMUSG00000084798	4930533B01Rik	RIKEN cDNA 4930533B01 gene	NR_040614	75166	10.4317	-1.15478	0.412472	-2.79967	0.00511554	0.0100339	-2.22651	Down
ENSMUSG00000047692	4930533K18Rik	RIKEN cDNA 4930533K18 gene	NR_166096	75189	143.108	-0.419232	0.214889	-1.95092	0.0510666	0.0857432	-1.33722	No change
ENSMUSG00000108803	4930533N22Rik	RIKEN cDNA 4930533N22 gene	NR_131122	75205	0	0	NA	NA	1	1	1	No change
ENSMUSG00000100589	4930533P14Rik	RIKEN cDNA 4930533P14 gene	NR_040478	75159	0	0	NA	NA	1	1	1	No change
ENSMUSG00000111544	4930534H03Rik	RIKEN cDNA 4930534H03 gene	NR_151510	102633753	0.225176	1.30827	3.11507	0.419982	0.674499	1	2.47645	No change
ENSMUSG00000093619	4930535L15Rik	RIKEN cDNA 4930535L15 gene	NR_166685	78027	0.606592	-2.77094	2.33757	-1.18539	0.235863	0.329602	-6.82552	No change
ENSMUSG00000085516	4930538E20Rik	RIKEN cDNA 4930538E20 gene	NR_167718	78200	0.163265	-1.04778	3.11654	-0.336199	0.736721	1	-2.06734	No change
ENSMUSG00000115719	4930538L07Rik	RIKEN cDNA 4930538L07 gene	NR_166788	78029	0.874664	-0.338805	1.71227	-0.197869	0.843148	0.88825	-1.26471	No change
ENSMUSG00000105765	4930539C22Rik	RIKEN cDNA 4930539C22 gene	NR_040600	75208	0	0	NA	NA	1	1	1	No change
ENSMUSG00000097032	4930539J05Rik	RIKEN cDNA 4930539J05 gene	NM_176955	319587	40.2848	0.180352	0.206565	0.873102	0.382607	0.487476	1.13316	No change
ENSMUSG00000103116	4930539M17Rik	RIKEN cDNA 4930539M17 gene	NR_040597	75149	2.65984	4.2959	1.44723	2.96835	0.00299399	0.00603266	19.6424	Up
ENSMUSG00000111299	4930540M03Rik	RIKEN cDNA 4930540M03 gene	NR_040746	78025	0	0	NA	NA	1	1	1	No change
ENSMUSG00000117791	4930541O19Rik	RIKEN cDNA 4930541O19 gene	XR_004939691	381144	0.251372	1.4011	3.11265	0.450131	0.652616	1	2.64103	No change
ENSMUSG00000116848	4930542D17Rik	RIKEN cDNA 4930542D17 gene	NR_040566	75211	0.824511	-1.93929	1.90018	-1.02058	0.307452	0.409041	-3.83517	No change
ENSMUSG00000117085	4930542M03Rik	RIKEN cDNA 4930542M03 gene	NR_152136	75154	0	0	NA	NA	1	1	1	No change
ENSMUSG00000110009	4930543E12Rik	RIKEN cDNA 4930543E12 gene	NR_045978	75239	0.351302	-0.0859895	2.64021	-0.0325692	0.974018	1	-1.06142	No change
ENSMUSG00000110037	4930543N07Rik	RIKEN cDNA 4930543N07 gene	NR_131022	75187	0	0	NA	NA	1	1	1	No change
ENSMUSG00000087279	4930544D05Rik	RIKEN cDNA 4930544D05 gene	NM_001145537	668433	1.3029	-0.143088	1.64864	-0.0867915	0.930837	0.954242	-1.10427	No change
ENSMUSG00000036463	4930544G11Rik	RIKEN cDNA 4930544G11 gene	NM_001161773	67653	0	0	NA	NA	1	1	1	No change
ENSMUSG00000051758	4930544M13Rik	RIKEN cDNA 4930544M13 gene	NM_175218	75161	1.32266	-1.62201	1.2607	-1.2866	0.198235	0.284838	-3.07804	No change
ENSMUSG00000117615	4930545E07Rik	RIKEN cDNA 4930545E07 gene	NR_045374	75162	0	0	NA	NA	1	1	1	No change
ENSMUSG00000112157	4930545H06Rik	RIKEN cDNA 4930545H06 gene	NR_045357	75148	0	0	NA	NA	1	1	1	No change
ENSMUSG00000111054	4930545L08Rik	RIKEN cDNA 4930545L08 gene	NR_166641	78028	0	0	NA	NA	1	1	1	No change
ENSMUSG00000085247	4930545L23Rik	RIKEN cDNA 4930545L23 gene	NR_040517	78805	0	0	NA	NA	1	1	1	No change
ENSMUSG00000024546	4930546C10Rik	RIKEN cDNA 4930546C10 gene	NR_038051	78931	0	0	NA	NA	1	1	1	No change
ENSMUSG00000111767	4930546K05Rik	RIKEN cDNA 4930546K05 gene	NR_040754	78194	4.8453	-3.45403	0.858039	-4.02549	5.68567e-05	0.00013468	-10.9589	Down
ENSMUSG00000086687	4930547E08Rik	RIKEN cDNA 4930547E08 gene	NR_040514	78031	8.88183	0.411904	0.50607	0.813926	0.415687	0.520891	1.33044	No change
ENSMUSG00000116894	4930547E14Rik	RIKEN cDNA 4930547E14 gene	NR_040564	75145	0.577828	-1.2734	1.64057	-0.776192	0.437636	0.541843	-2.41731	No change
ENSMUSG00000112957	4930547H16Rik	RIKEN cDNA 4930547H16 gene	NR_167672	75278	0.171561	0.875791	3.11654	0.281014	0.7787	1	1.83501	No change
ENSMUSG00000051198	4930548G14Rik	RIKEN cDNA 4930548G14 gene	NR_045811	75281	0	0	NA	NA	1	1	1	No change
ENSMUSG00000029138	4930548H24Rik	RIKEN cDNA 4930548H24 gene	NM_026296	67656	3.20938	-0.721625	0.771836	-0.934946	0.349816	0.455077	-1.64904	No change
ENSMUSG00000116615	4930548J01Rik	RIKEN cDNA 4930548J01 gene	NR_045462	78043	0.0953328	-0.566887	3.11654	-0.181896	0.855664	1	-1.48132	No change
ENSMUSG00000086257	4930548K13Rik	RIKEN cDNA 4930548K13 gene	NR_040656	75360	0	0	NA	NA	1	1	1	No change
ENSMUSG00000114048	4930549C15Rik	RIKEN cDNA 4930549C15 gene	NR_130981	75243	0	0	NA	NA	1	1	1	No change
ENSMUSG00000118134	4930549G23Rik	RIKEN cDNA 4930549G23 gene	NR_045376	75286	56.8063	0.112498	0.218285	0.515371	0.606294	0.70014	1.0811	No change
ENSMUSG00000005131	4930550C14Rik	RIKEN cDNA 4930550C14 gene	NM_001376943	75311	584.079	0.83835	0.0939667	8.92177	4.58886e-19	1.97145e-18	1.788	No change
ENSMUSG00000097361	4930550C17Rik	RIKEN cDNA 4930550C17 gene	NR_131023	75245	0.170625	-1.04778	3.11654	-0.336199	0.736721	1	-2.06734	No change
ENSMUSG00000089717	4930552N02Rik	RIKEN cDNA 4930552N02 gene	NR_040661	75367	0	0	NA	NA	1	1	1	No change
ENSMUSG00000116907	4930553E22Rik	RIKEN cDNA 4930553E22 gene	NR_040567	75247	0	0	NA	NA	1	1	1	No change
ENSMUSG00000116983	4930553J12Rik	RIKEN cDNA 4930553J12 gene	NR_138570	75351	0.143283	0.875791	3.11654	0.281014	0.7787	1	1.83501	No change
ENSMUSG00000106791	4930553P18Rik	RIKEN cDNA 4930553P18 gene	NR_155305	75355	8.89739	-2.9807	0.750901	-3.9695	7.20247e-05	0.000169436	-7.89368	Down
ENSMUSG00000099724	4930554C24Rik	RIKEN cDNA 4930554C24 gene	NR_040739	75253	0	0	NA	NA	1	1	1	No change
ENSMUSG00000085452	4930554G24Rik	RIKEN cDNA 4930554G24 gene	NR_131011	75280	0	0	NA	NA	1	1	1	No change
ENSMUSG00000097682	4930554H23Rik	RIKEN cDNA 4930554H23 gene	NR_131089	77631	0	0	NA	NA	1	1	1	No change
ENSMUSG00000118047	4930554I06Rik	RIKEN cDNA 4930554I06 gene	NR_126458	75354	2.12119	-1.27952	1.33412	-0.959074	0.337521	0.441847	-2.42759	No change
ENSMUSG00000086396	4930555B11Rik	RIKEN cDNA 4930555B11 gene	NR_040633	75279	0	0	NA	NA	1	1	1	No change
ENSMUSG00000085619	4930555B12Rik	RIKEN cDNA 4930555B12 gene	NR_130989	78086	0	0	NA	NA	1	1	1	No change
ENSMUSG00000031559	4930555F03Rik	RIKEN cDNA 4930555F03 gene	XR_001778771	75359	0	0	NA	NA	1	1	1	No change
ENSMUSG00000095686	4930555G01Rik	RIKEN cDNA 4930555G01 gene	NM_175393	108978	0.0857804	0.394898	3.11654	0.12671	0.89917	1	1.31485	No change
ENSMUSG00000113329	4930555G21Rik	RIKEN cDNA 4930555G21 gene	NR_131010	75252	0	0	NA	NA	1	1	1	No change
ENSMUSG00000093557	4930555M17Rik	RIKEN cDNA 4930555M17 gene	NR_166469	78039	0.171561	0.875791	3.11654	0.281014	0.7787	1	1.83501	No change
ENSMUSG00000116586	4930556C24Rik	RIKEN cDNA 4930556C24 gene	NR_040506	75310	0.507778	0.866583	2.45203	0.353415	0.723778	0.798619	1.82334	No change
ENSMUSG00000115656	4930556J02Rik	RIKEN cDNA 4930556J02 gene	NR_045714	75349	8.19397	0.840216	0.513398	1.63658	0.101719	0.159502	1.79032	No change
ENSMUSG00000086800	4930556L07Rik	RIKEN cDNA 4930556L07 gene	NM_029235	75283	0	0	NA	NA	1	1	1	No change
ENSMUSG00000096971	4930556M19Rik	RIKEN cDNA 4930556M19 gene	NR_045063	75259	761.45	0.107251	0.0755286	1.42001	0.155606	0.23145	1.07717	No change
ENSMUSG00000111924	4930556N09Rik	RIKEN cDNA 4930556N09 gene	NR_045358	75301	0	0	NA	NA	1	1	1	No change
ENSMUSG00000092399	4930556N13Rik	RIKEN cDNA 4930556N13 gene	NR_126433	75285	6.9746	-0.12676	0.681516	-0.185998	0.852447	0.895014	-1.09184	No change
ENSMUSG00000085488	4930557F10Rik	RIKEN cDNA 4930557F10 gene	NR_126443	75322	0	0	NA	NA	1	1	1	No change
ENSMUSG00000106902	4930557J02Rik	RIKEN cDNA 4930557J02 gene	NR_040703	75357	0.164929	0.875791	3.11654	0.281014	0.7787	1	1.83501	No change
ENSMUSG00000108034	4930557K07Rik	RIKEN cDNA 4930557K07 gene	NR_130997	78202	98.9758	0.202931	0.161021	1.26027	0.207571	0.296261	1.15103	No change
ENSMUSG00000105734	4930558C23Rik	RIKEN cDNA 4930558C23 gene	NM_001384190	67654	0.0788207	0.394898	3.11654	0.12671	0.89917	1	1.31485	No change
ENSMUSG00000106506	4930558F17Rik	RIKEN cDNA 4930558F17 gene	NR_126451	75330	0	0	NA	NA	1	1	1	No change
ENSMUSG00000086244	4930558G05Rik	RIKEN cDNA 4930558G05 gene	NR_045441	75274	0	0	NA	NA	1	1	1	No change
ENSMUSG00000097519	4930558J18Rik	RIKEN cDNA 4930558J18 gene	NR_037999	75323	334.784	0.0671668	0.105119	0.638962	0.522847	0.623794	1.04766	No change
ENSMUSG00000086277	4930558K02Rik	RIKEN cDNA 4930558K02 gene	NM_001204904	75368	0.670723	0.666387	1.63827	0.406762	0.684183	0.766289	1.58709	No change
ENSMUSG00000113164	4930559C10Rik	RIKEN cDNA 4930559C10 gene	NR_126436	75295	0	0	NA	NA	1	1	1	No change
ENSMUSG00000022518	4930562C15Rik	RIKEN cDNA 4930562C15 gene	NM_001252142	78809	44.5319	-0.0429261	0.282331	-0.152042	0.879154	0.916211	-1.0302	No change
ENSMUSG00000026729	4930562F07Rik	RIKEN cDNA 4930562F07 gene	NR_038030	75255	84.0089	0.930161	0.181345	5.12925	2.90901e-07	7.99296e-07	1.90549	No change
ENSMUSG00000104014	4930562F17Rik	RIKEN cDNA 4930562F17 gene	XR_373637	75256	0	0	NA	NA	1	1	1	No change
ENSMUSG00000097387	4930563E18Rik	RIKEN cDNA 4930563E18 gene	NR_045379	75370	3.2458	-0.586	0.915616	-0.640006	0.522168	0.623144	-1.50108	No change
ENSMUSG00000053574	4930563E22Rik	RIKEN cDNA 4930563E22 gene	NM_001163728	75304	153.98	0.0645029	0.144745	0.445631	0.655864	0.743082	1.04572	No change
ENSMUSG00000105773	4930563F08Rik	RIKEN cDNA 4930563F08 gene	NR_040704	75369	0	0	NA	NA	1	1	1	No change
ENSMUSG00000107656	4930563H07Rik	RIKEN cDNA 4930563H07 gene	NR_126454	75347	0	0	NA	NA	1	1	1	No change
ENSMUSG00000050702	4930563M21Rik	RIKEN cDNA 4930563M21 gene	NM_183111	75258	5.52708	-2.08168	0.727805	-2.86022	0.00423348	0.00838093	-4.233	Down
ENSMUSG00000051788	4930564D02Rik	RIKEN cDNA 4930564D02 gene	NM_029228	75269	3.71373	-0.214334	0.840669	-0.254957	0.798757	0.855033	-1.16017	No change
ENSMUSG00000104004	4930565D16Rik	RIKEN cDNA 4930565D16 gene	NR_040752	75309	0.165592	0.875791	3.11654	0.281014	0.7787	1	1.83501	No change
ENSMUSG00000084834	4930565N06Rik	RIKEN cDNA 4930565N06 gene	NR_040476	68306	130.858	0.196949	0.133206	1.47853	0.139267	0.210545	1.14627	No change
ENSMUSG00000110629	4930567H12Rik	RIKEN cDNA 4930567H12 gene	NR_015535	75930	1.35034	-0.848433	1.2733	-0.666327	0.505202	0.6073	-1.80054	No change
ENSMUSG00000073141	4930567H17Rik	RIKEN cDNA 4930567H17 gene	NR_157388	619303	0	0	NA	NA	1	1	1	No change
ENSMUSG00000116982	4930567J20Rik	RIKEN cDNA 4930567J20 gene	NR_040576	78221	0	0	NA	NA	1	1	1	No change
ENSMUSG00000109382	4930567K12Rik	RIKEN cDNA 4930567K12 gene	NR_131016	75845	0	0	NA	NA	1	1	1	No change
ENSMUSG00000112730	4930567K20Rik	RIKEN cDNA 4930567K20 gene	NR_046010	78056	0	0	NA	NA	1	1	1	No change
ENSMUSG00000026882	4930568D16Rik	RIKEN cDNA 4930568D16 gene	NM_029463	75859	0	0	NA	NA	1	1	1	No change
ENSMUSG00000111830	4930568E12Rik	RIKEN cDNA 4930568E12 gene	NR_040755	78219	0	0	NA	NA	1	1	1	No change
ENSMUSG00000102408	4930568G15Rik	RIKEN cDNA 4930568G15 gene	NR_040480	75857	0.170625	-1.04778	3.11654	-0.336199	0.736721	1	-2.06734	No change
ENSMUSG00000116786	4930570E03Rik	RIKEN cDNA 4930570E03 gene	NR_036597	78812	0.0788207	0.394898	3.11654	0.12671	0.89917	1	1.31485	No change
ENSMUSG00000085084	4930570G19Rik	RIKEN cDNA 4930570G19 gene	NR_040398	329782	2.77633	-4.95765	1.24148	-3.99333	6.51521e-05	0.000153868	-31.0742	Down
ENSMUSG00000090457	4930571K23Rik	RIKEN cDNA 4930571K23 gene	NM_001145759	75861	0	0	NA	NA	1	1	1	No change
ENSMUSG00000105308	4930572K03Rik	RIKEN cDNA 4930572K03 gene	NR_045371	75916	0	0	NA	NA	1	1	1	No change
ENSMUSG00000069720	4930572O03Rik	spermatogenesis associated glutamate (E)-rich protein pseudogene	NR_073011	381715	0.081893	0.394898	3.11654	0.12671	0.89917	1	1.31485	No change
ENSMUSG00000114916	4930572O13Rik	RIKEN cDNA 4930572O13 gene	NR_045718	75862	0.0892167	-0.566887	3.11654	-0.181896	0.855664	1	-1.48132	No change
ENSMUSG00000115935	4930573C08Rik	RIKEN cDNA 4930573C08 gene	XR_003951582	100504454	0	0	NA	NA	1	1	1	No change
ENSMUSG00000104766	4930573H18Rik	RIKEN cDNA 4930573H18 gene	NR_152120	75888	0.143283	0.875791	3.11654	0.281014	0.7787	1	1.83501	No change
ENSMUSG00000087440	4930577N17Rik	RIKEN cDNA 4930577N17 gene	NR_073429	67746	112.369	-0.477668	0.139418	-3.42615	0.000612195	0.00132989	-1.39249	No change
ENSMUSG00000117618	4930578E11Rik	RIKEN cDNA 4930578E11 gene	NR_045391	78058	0	0	NA	NA	1	1	1	No change
ENSMUSG00000021961	4930578I06Rik	RIKEN cDNA 4930578I06 gene	NM_026359	67750	2.15733	-2.47604	1.48318	-1.66941	0.0950355	0.150027	-5.56367	No change
ENSMUSG00000097587	4930578M01Rik	RIKEN cDNA 4930578M01 gene	NR_045991	75951	17.8931	0.850892	0.336169	2.53114	0.0113691	0.0213185	1.80362	No change
ENSMUSG00000116695	4930578N18Rik	RIKEN cDNA 4930578N18 gene	NR_040575	78215	0	0	NA	NA	1	1	1	No change
ENSMUSG00000074146	4930579C12Rik	RIKEN cDNA 4930579C12 gene	NM_175672	319213	2.25243	-1.35725	1.11924	-1.21266	0.22526	0.317198	-2.56197	No change
ENSMUSG00000084971	4930579D09Rik	RIKEN cDNA 4930579D09 gene	NR_155418	75904	0	0	NA	NA	1	1	1	No change
ENSMUSG00000012042	4930579F01Rik	RIKEN cDNA 4930579F01 gene	NM_001163385	67741	3.54548	0.12257	1.2586	0.0973866	0.922419	0.948171	1.08867	No change
ENSMUSG00000027811	4930579G24Rik	RIKEN cDNA 4930579G24 gene	NM_029482	75939	1425.91	-0.556184	0.095662	-5.81405	6.09793e-09	1.8231e-08	-1.47037	No change
ENSMUSG00000101636	4930579H20Rik	RIKEN cDNA 4930579H20 gene	NR_131034	75855	0	0	NA	NA	1	1	1	No change
ENSMUSG00000114895	4930579J19Rik	RIKEN cDNA 4930579J19 gene	NR_131033	75854	1.78113	0.983175	1.66888	0.589124	0.555778	0.654074	1.97681	No change
ENSMUSG00000051074	4930579K19Rik	RIKEN cDNA 4930579K19 gene	NM_175227	75881	103.339	-0.315132	0.184739	-1.70583	0.0880401	0.140163	-1.24413	No change
ENSMUSG00000112924	4930579P08Rik	RIKEN cDNA 4930579P08 gene	NR_131036	75878	0.594025	0.329863	2.45638	0.134289	0.893174	0.926665	1.25689	No change
ENSMUSG00000070315	4930581F22Rik	RIKEN cDNA 4930581F22 gene	NR_029475	78934	801.079	0.439183	0.112094	3.91801	8.92832e-05	0.000208728	1.35584	No change
ENSMUSG00000024088	4930583I09Rik	RIKEN cDNA 4930583I09 gene	NM_030031	78057	0	0	NA	NA	1	1	1	No change
ENSMUSG00000055159	4930583K01Rik	RIKEN cDNA 4930583K01 gene	NM_183267	67745	2.82239	0.779325	0.967657	0.805373	0.420604	0.525768	1.71633	No change
ENSMUSG00000086954	4930583P06Rik	RIKEN cDNA 4930583P06 gene	NR_040612	75946	0	0	NA	NA	1	1	1	No change
ENSMUSG00000029044	4930584F24Rik	RIKEN cDNA 4930584F24 gene	NR_029445	75942	0.143283	0.875791	3.11654	0.281014	0.7787	1	1.83501	No change
ENSMUSG00000087097	4930586N03Rik	RIKEN cDNA 4930586N03 gene	NR_131052	75887	0.171561	0.875791	3.11654	0.281014	0.7787	1	1.83501	No change
ENSMUSG00000107563	4930587E11Rik	RIKEN cDNA 4930587E11 gene	NR_131017	75893	0.487012	-2.46621	2.36219	-1.04404	0.296467	1	-5.52592	No change
ENSMUSG00000115858	4930588J15Rik	RIKEN cDNA 4930588J15 gene	NR_166719	67740	0	0	NA	NA	1	1	1	No change
ENSMUSG00000075335	4930588K23Rik	RIKEN cDNA 4930588K23 gene	NM_001033809	619305	0.148096	-1.04778	3.11654	-0.336199	0.736721	1	-2.06734	No change
ENSMUSG00000068957	4930589L23Rik	RIKEN cDNA 4930589L23 gene	NR_152118	75879	0.55905	0.392231	1.86487	0.210327	0.833413	0.880888	1.31242	No change
ENSMUSG00000034063	4930590J08Rik	RIKEN cDNA 4930590J08 gene	NM_198668	381798	55.2684	0.674332	0.237787	2.83586	0.00457021	0.00901102	1.59586	No change
ENSMUSG00000102368	4930590L20Rik	RIKEN cDNA 4930590L20 gene	NR_040604	75910	0	0	NA	NA	1	1	1	No change
ENSMUSG00000039138	4930591A17Rik	RIKEN cDNA 4930591A17 gene	NM_026596	68175	4.86212	-1.95215	0.803789	-2.42869	0.0151537	0.0279083	-3.86951	Down
ENSMUSG00000111234	4930591E09Rik	RIKEN cDNA 4930591E09 gene	NR_131035	75877	0	0	NA	NA	1	1	1	No change
ENSMUSG00000115779	4930592A05Rik	RIKEN cDNA 4930592A05 gene	NR_045070	75880	0.0857804	0.394898	3.11654	0.12671	0.89917	1	1.31485	No change
ENSMUSG00000105834	4930592C13Rik	RIKEN cDNA 4930592C13 gene	NR_152231	381498	13.5732	-2.55841	0.542685	-4.71435	2.42482e-06	6.29243e-06	-5.89058	Down
ENSMUSG00000118339	4930592I03Rik	RIKEN cDNA 4930592I03 gene	NR_033307	75853	2.48549	0.423248	1.17004	0.361737	0.717549	0.793347	1.34094	No change
ENSMUSG00000097725	4930593A02Rik	RIKEN cDNA 4930593A02 gene	NR_045167	71301	11.0405	0.252146	0.514949	0.489653	0.624379	0.715736	1.19098	No change
ENSMUSG00000086365	4930593C16Rik	RIKEN cDNA 4930593C16 gene	NR_040753	78060	0	0	NA	NA	1	1	1	No change
ENSMUSG00000103948	4930594C11Rik	G1 to S phase transition pseudogene	NR_024017	77633	14.9198	0.869818	0.381429	2.28042	0.0225829	0.0404249	1.82743	No change
ENSMUSG00000075463	4930594M22Rik	RIKEN cDNA 4930594M22 gene	NM_001039531	105245866	170.732	1.1182	0.16214	6.8965	5.32988e-12	1.8039e-11	2.17076	Up
ENSMUSG00000085677	4930594O21Rik	RIKEN cDNA 4930594O21 gene	NR_130161	75947	0	0	NA	NA	1	1	1	No change
ENSMUSG00000083193	4930595D18Rik	RIKEN cDNA 4930595D18 gene	NR_130987	78062	0.489904	-0.976521	2.1255	-0.45943	0.645925	0.734254	-1.96771	No change
ENSMUSG00000060673	4930595M18Rik	RIKEN cDNA 4930595M18 gene	NM_173435	245492	0	0	NA	NA	1	1	1	No change
ENSMUSG00000041068	4930596D02Rik	RIKEN cDNA 4930596D02 gene	NM_001033766	239036	0	0	NA	NA	1	1	1	No change
ENSMUSG00000104900	4930596I21Rik	RIKEN cDNA 4930596I21 gene	NR_108103	78229	1.24893	-0.38787	1.67002	-0.232255	0.81634	0.868269	-1.30846	No change
ENSMUSG00000086501	4930597A21Rik	RIKEN cDNA 4930597A21 gene	NR_126460	75389	0	0	NA	NA	1	1	1	No change
ENSMUSG00000115540	4930597G03Rik	RIKEN cDNA 4930597G03 gene	NR_045736	75377	0.170099	-1.04778	3.11654	-0.336199	0.736721	1	-2.06734	No change
ENSMUSG00000100777	4930598F16Rik	RIKEN cDNA 4930598F16 gene	NR_040479	75381	0	0	NA	NA	1	1	1	No change
ENSMUSG00000109160	4930598N05Rik	RIKEN cDNA 4930598N05 gene	NR_166112	102634128	0.51735	-2.54215	2.33967	-1.08654	0.277239	0.376559	-5.82458	No change
ENSMUSG00000073144	4930599N23Rik	RIKEN cDNA 4930599N23 gene	NM_175221	75379	37.486	-2.87451	0.371525	-7.73706	1.01741e-14	3.8081e-14	-7.33354	Down
ENSMUSG00000031194	4931400O07Rik	RIKEN cDNA 4931400O07 gene	NR_164352	70936	0	0	NA	NA	1	1	1	No change
ENSMUSG00000093772	4931403E22Rik	RIKEN cDNA 4931403E22 gene	NR_045306	70942	41.1267	0.904409	0.206255	4.38492	1.16031e-05	2.8897e-05	1.87178	No change
ENSMUSG00000013353	4931406B18Rik	RIKEN cDNA 4931406B18 gene	NM_028737	74054	0	0	NA	NA	1	1	1	No change
ENSMUSG00000031938	4931406C07Rik	RIKEN cDNA 4931406C07 gene	NM_001199484	70984	18327.4	0.956582	0.0449312	21.2899	1.40689e-100	2.02463e-99	1.94071	No change
ENSMUSG00000073722	4931408C20Rik	RIKEN cDNA 4931408C20 gene	NM_001033764	210940	0.332603	-0.0859913	3.11654	-0.0275919	0.977988	1	-1.06142	No change
ENSMUSG00000022179	4931414P19Rik	RIKEN cDNA 4931414P19 gene	NM_028890	74359	2155.48	-0.243621	0.0574915	-4.23752	2.26002e-05	5.5182e-05	-1.18396	No change
ENSMUSG00000054910	4931415C17Rik	RIKEN cDNA 4931415C17 gene	NR_166502	70966	59.1214	-2.95185	0.247657	-11.9191	9.40958e-33	5.51076e-32	-7.7374	Down
ENSMUSG00000106589	4931419H13Rik	RIKEN cDNA 4931419H13 gene	NR_040593	70970	0	0	NA	NA	1	1	1	No change
ENSMUSG00000116750	4931420L22Rik	RIKEN cDNA 4931420L22 gene	NR_040561	70972	0	0	NA	NA	1	1	1	No change
ENSMUSG00000046085	4931422A03Rik	RIKEN cDNA 4931422A03 gene	NM_175161	70986	70.8485	0.0821706	0.241908	0.339678	0.734099	0.806006	1.05861	No change
ENSMUSG00000014837	4931428F04Rik	RIKEN cDNA 4931428F04 gene	NM_001166394	74356	1567.21	0.442383	0.0529455	8.35544	6.51913e-17	2.62969e-16	1.35885	No change
ENSMUSG00000086727	4931428L18Rik	RIKEN cDNA 4931428L18 gene	NM_027637	70988	3.93966	-1.02897	0.807586	-1.27413	0.202616	0.290278	-2.04057	No change
ENSMUSG00000056617	4931429L15Rik	RIKEN cDNA 4931429L15 gene	NM_183104	74361	3.73201	-1.69945	0.771389	-2.2031	0.027588	0.0486404	-3.24776	Down
ENSMUSG00000047324	4931429P17Rik	RIKEN cDNA 4931429P17 gene	NR_038004	70971	0	0	NA	NA	1	1	1	No change
ENSMUSG00000108354	4931431B13Rik	RIKEN cDNA 4931431B13 gene	NR_045183	70973	0.410004	2.11993	3.06836	0.690899	0.489629	1	4.34672	No change
ENSMUSG00000055061	4931431C16Rik	RIKEN cDNA 4931431C16 gene	NM_175208	74364	5.34746	1.35564	0.807313	1.6792	0.0931128	0.147393	2.55911	No change
ENSMUSG00000117661	4931439C15Rik	RIKEN cDNA 4931439C15 gene	NR_167721	74367	0.340724	-1.94198	3.08888	-0.628702	0.529544	1	-3.84234	No change
ENSMUSG00000074580	4931440P22Rik	RIKEN cDNA 4931440P22 gene	NM_001033527	71004	159.269	-0.030346	0.188256	-0.161195	0.87194	0.910666	-1.02126	No change
ENSMUSG00000075070	4932412D23Rik	RIKEN cDNA 4932412D23 gene	NR_040521	75722	0.157641	0.875791	3.11654	0.281014	0.7787	1	1.83501	No change
ENSMUSG00000099616	4932413F04Rik	RIKEN cDNA 4932413F04 gene	NR_040764	319215	0.340198	-1.94	3.08899	-0.628038	0.529979	1	-3.83707	No change
ENSMUSG00000078962	4932414J04Rik	RIKEN cDNA 4932414J04 gene	NM_172792	237694	0.724453	-0.144352	2.81761	-0.0512321	0.959141	0.973361	-1.10523	No change
ENSMUSG00000079324	4932414N04Rik	RIKEN cDNA 4932414N04 gene	NM_183113	75721	1.88031	-1.55991	1.59379	-0.978744	0.327706	0.431254	-2.94835	No change
ENSMUSG00000062036	4932415M13Rik	RIKEN cDNA 4932415M13 gene	NM_001037718	211496	0.171561	0.875791	3.11654	0.281014	0.7787	1	1.83501	No change
ENSMUSG00000079513	4932429P05Rik	RIKEN cDNA 4932429P05 gene	NM_001085511	245509	0	0	NA	NA	1	1	1	No change
ENSMUSG00000104442	4932431L22Rik	RIKEN cDNA 4932431L22 gene	NM_001035114	619557	0	0	NA	NA	1	1	1	No change
ENSMUSG00000074224	4932431P20Rik	RIKEN cDNA 4932431P20 gene	NM_001033230	114675	2.77093	0.464077	0.796669	0.582522	0.560215	0.658163	1.37943	No change
ENSMUSG00000062391	4932435O22Rik	RIKEN cDNA 4932435O22 gene	NM_177008	319819	0.296191	-1.76352	3.09998	-0.568882	0.569436	1	-3.39526	No change
ENSMUSG00000037270	4932438A13Rik	RIKEN cDNA 4932438A13 gene	NM_172679	229227	11029.5	-0.0825452	0.04107	-2.00987	0.0444452	0.0755154	-1.05888	No change
ENSMUSG00000039851	4932438H23Rik	RIKEN cDNA 4932438H23 gene	NM_001163695	74387	26.6086	0.534344	0.271537	1.96785	0.049085	0.0826641	1.44828	No change
ENSMUSG00000097216	4932441J04Rik	RIKEN cDNA 4932441J04 gene	NR_015588	319216	131.759	-1.29667	0.148578	-8.72722	2.6102e-18	1.09959e-17	-2.45661	Down
ENSMUSG00000086796	4932702P03Rik	RIKEN cDNA 4932702P03 gene	NR_045182	73326	17.067	-1.55191	0.336798	-4.60785	4.06862e-06	1.04167e-05	-2.93206	Down
ENSMUSG00000055357	4933400A11Rik	capping protein (actin filament) muscle Z-line, alpha 1 pseudogene	NM_025743	66747	3.74189	-0.374679	0.850984	-0.44029	0.659727	0.746141	-1.29655	No change
ENSMUSG00000117364	4933400B14Rik	RIKEN cDNA 4933400B14 gene	NR_045432	71052	0.315283	1.74678	3.09016	0.565272	0.571889	1	3.35609	No change
ENSMUSG00000101734	4933400C23Rik	RIKEN cDNA 4933400C23 gene	NR_040770	331003	0	0	NA	NA	1	1	1	No change
ENSMUSG00000110336	4933400L20Rik	RIKEN cDNA 4933400L20 gene	NR_045730	71058	0	0	NA	NA	1	1	1	No change
ENSMUSG00000055700	4933401B06Rik	GLE1 RNA export mediator pseudogene	NR_033580	71011	0	0	NA	NA	1	1	1	No change
ENSMUSG00000116924	4933401D09Rik	RIKEN cDNA 4933401D09 gene	NR_045431	71008	1.45309	-4.03366	1.65544	-2.4366	0.0148261	0.0273508	-16.3777	Down
ENSMUSG00000106306	4933401H06Rik	RIKEN cDNA 4933401H06 gene	NR_040540	71038	1.87522	-2.28872	1.32764	-1.7239	0.084726	0.135391	-4.88624	No change
ENSMUSG00000102004	4933402C06Rik	RIKEN cDNA 4933402C06 gene	NR_045504	71029	0	0	NA	NA	1	1	1	No change
ENSMUSG00000025961	4933402D24Rik	RIKEN cDNA 4933402D24 gene	NM_001256158	74426	42.7078	0.67631	0.252235	2.68127	0.00733436	0.0140787	1.59805	No change
ENSMUSG00000069971	4933402J07Rik	RIKEN cDNA 4933402J07 gene	NM_177901	330820	0.337634	-1.93031	3.08956	-0.624784	0.532113	1	-3.81137	No change
ENSMUSG00000106013	4933402J10Rik	RIKEN cDNA 4933402J10 gene	NR_040682	71057	0	0	NA	NA	1	1	1	No change
ENSMUSG00000115845	4933402J15Rik	RIKEN cDNA 4933402J15 gene	NR_046059	74425	0	0	NA	NA	1	1	1	No change
ENSMUSG00000013668	4933402N03Rik	RIKEN cDNA 4933402N03 gene	NM_173409	233918	0.0821336	0.394898	3.11654	0.12671	0.89917	1	1.31485	No change
ENSMUSG00000067848	4933402N22Rik	RIKEN cDNA 4933402N22 gene	NM_001177510	545732	0	0	NA	NA	1	1	1	No change
ENSMUSG00000079460	4933403O08Rik	RIKEN cDNA 4933403O08 gene	NM_001177389	71030	0	0	NA	NA	1	1	1	No change
ENSMUSG00000116096	4933404G15Rik	RIKEN cDNA 4933404G15 gene	NM_028739	74066	0	0	NA	NA	1	1	1	No change
ENSMUSG00000085122	4933404K08Rik	RIKEN cDNA 4933404K08 gene	NR_046038	74061	0	0	NA	NA	1	1	1	No change
ENSMUSG00000111342	4933404K13Rik	RIKEN cDNA 4933404K13 gene	NR_131055	71018	0	0	NA	NA	1	1	1	No change
ENSMUSG00000097908	4933404O12Rik	RIKEN cDNA 4933404O12 gene	NR_015555	66752	2916.67	-0.231103	0.0354066	-6.52713	6.70396e-11	2.17497e-10	-1.17373	No change
ENSMUSG00000097852	4933405D12Rik	RIKEN cDNA 4933405D12 gene	NR_046036	74057	90.9697	0.23828	0.149362	1.59532	0.110641	0.172013	1.17959	No change
ENSMUSG00000086209	4933405E24Rik	RIKEN cDNA 4933405E24 gene	NR_045506	71056	1.63263	-0.584213	1.60171	-0.364743	0.715303	0.791774	-1.49922	No change
ENSMUSG00000013158	4933405L10Rik	RIKEN cDNA 4933405L10 gene	NM_001357256	71046	19.5808	0.0736862	0.31645	0.232852	0.815876	0.867986	1.0524	No change
ENSMUSG00000084234	4933405O20Rik	RIKEN cDNA 4933405O20 gene	NM_172901	243996	0	0	NA	NA	1	1	1	No change
ENSMUSG00000110427	4933406B17Rik	RIKEN cDNA 4933406B17 gene	XR_004934975	71040	0.143283	0.875791	3.11654	0.281014	0.7787	1	1.83501	No change
ENSMUSG00000097494	4933406C10Rik	RIKEN cDNA 4933406C10 gene	NR_044986	74076	34.8727	-0.202834	0.23438	-0.865403	0.386817	0.491802	-1.15096	No change
ENSMUSG00000085796	4933406D12Rik	RIKEN cDNA 4933406D12 gene	NR_040502	74065	0	0	NA	NA	1	1	1	No change
ENSMUSG00000090585	4933406F09Rik	RIKEN cDNA 4933406F09 gene	NR_015568	68308	0.328534	1.79958	3.08708	0.582939	0.559934	1	3.48119	No change
ENSMUSG00000086025	4933406G16Rik	RIKEN cDNA 4933406G16 gene	NR_046037	74059	0	0	NA	NA	1	1	1	No change
ENSMUSG00000087475	4933406I18Rik	RIKEN cDNA 4933406I18 gene	NR_029437	71045	1.11554	-3.65066	1.66789	-2.18879	0.0286118	0.0503072	-12.5591	No change
ENSMUSG00000107666	4933406J09Rik	RIKEN cDNA 4933406J09 gene	NR_153848	102639979	0.311176	1.73136	2.69125	0.643328	0.520012	1	3.3204	No change
ENSMUSG00000086690	4933406J10Rik	RIKEN cDNA 4933406J10 gene	NR_046004	77800	1.26608	-2.13723	1.48989	-1.43449	0.151433	0.226126	-4.39917	No change
ENSMUSG00000085820	4933406K04Rik	RIKEN cDNA 4933406K04 gene	NR_015512	71033	0	0	NA	NA	1	1	1	No change
ENSMUSG00000111836	4933407I05Rik	RIKEN cDNA 4933407I05 gene	NR_040731	74072	0.171561	0.875791	3.11654	0.281014	0.7787	1	1.83501	No change
ENSMUSG00000087396	4933407K13Rik	RIKEN cDNA 4933407K13 gene	NR_029443	74396	827.64	0.497256	0.0750248	6.62788	3.40542e-11	1.11755e-10	1.41153	No change
ENSMUSG00000026224	4933407L21Rik	RIKEN cDNA 4933407L21 gene	NR_037692	71141	3.11988	-4.1001	1.23134	-3.32978	0.000869133	0.00185957	-17.1495	Down
ENSMUSG00000097407	4933408J17Rik	RIKEN cDNA 4933408J17 gene	NR_045810	74454	12.2042	1.15633	0.533852	2.16601	0.0303102	0.0530781	2.2289	No change
ENSMUSG00000084848	4933408N05Rik	RIKEN cDNA 4933408N05 gene	NR_045831	71122	3.58764	-5.34263	1.09776	-4.86685	1.13393e-06	3.0036e-06	-40.5782	Down
ENSMUSG00000113218	4933409F18Rik	RIKEN cDNA 4933409F18 gene	NR_146399	74668	0	0	NA	NA	1	1	1	No change
ENSMUSG00000053896	4933409G03Rik	RIKEN cDNA 4933409G03 gene	NM_177651	227998	0.0892167	-0.566887	3.11654	-0.181896	0.855664	1	-1.48132	No change
ENSMUSG00000112500	4933411E08Rik	RIKEN cDNA 4933411E08 gene	NR_045342	71067	0.571997	-2.67722	3.05496	-0.876353	0.380838	0.485805	-6.39622	No change
ENSMUSG00000062224	4933411G06Rik	Sumo1 pseudogene	NM_027670	71090	0	0	NA	NA	1	1	1	No change
ENSMUSG00000090369	4933411K16Rik	RIKEN cDNA 4933411K16 gene	NM_025752	66765	756.805	-0.00361108	0.0611223	-0.0590796	0.952889	0.969376	-1.00251	No change
ENSMUSG00000112627	4933412E12Rik	RIKEN cDNA 4933412E12 gene	NR_038025	71086	1891.14	0.708613	0.0622773	11.3783	5.36077e-30	2.97915e-29	1.63423	No change
ENSMUSG00000071749	4933412E24Rik	RIKEN cDNA 4933412E24 gene	NM_027668	71088	0.5353	-2.58849	3.05821	-0.846407	0.397326	0.502712	-6.0147	No change
ENSMUSG00000113960	4933412O06Rik	RIKEN cDNA 4933412O06 gene	NR_045507	71071	0.836756	-1.97579	2.26062	-0.874006	0.382115	0.487157	-3.93345	No change
ENSMUSG00000021874	4933413J09Rik	RIKEN cDNA 4933413J09 gene	NR_038005	71106	21.9355	0.127533	0.437396	0.291574	0.770613	0.833837	1.09242	No change
ENSMUSG00000079048	4933413L06Rik	RIKEN cDNA 4933413L06 gene	NR_045508	71100	0.170625	-1.04778	3.11654	-0.336199	0.736721	1	-2.06734	No change
ENSMUSG00000072983	4933414I15Rik	RIKEN cDNA 4933414I15 gene	NM_028911	74408	0	0	NA	NA	1	1	1	No change
ENSMUSG00000085198	4933416E03Rik	RIKEN cDNA 4933416E03 gene	NR_040498	71081	0.242865	-1.50528	3.11432	-0.483342	0.628853	1	-2.8388	No change
ENSMUSG00000086996	4933416E14Rik	ferritin light chain pseudogene	NR_163147	102640864	0	0	NA	NA	1	1	1	No change
ENSMUSG00000079593	4933416I08Rik	RIKEN cDNA 4933416I08 gene	NM_027700	71159	27.4458	-3.59269	0.360856	-9.95602	2.37371e-23	1.13865e-22	-12.0644	Down
ENSMUSG00000100733	4933416M06Rik	RIKEN cDNA 4933416M06 gene	NR_045846	71174	0.258034	-1.55244	3.11262	-0.498757	0.617951	1	-2.93313	No change
ENSMUSG00000113802	4933416O17Rik	RIKEN cDNA 4933416O17 gene	NR_138559	67550	0	0	NA	NA	1	1	1	No change
ENSMUSG00000021415	4933417A18Rik	RIKEN cDNA 4933417A18 gene	NM_025750	66761	0.496403	-0.970289	2.4551	-0.395213	0.692686	0.772975	-1.95923	No change
ENSMUSG00000097637	4933417D19Rik	RIKEN cDNA 4933417D19 gene	NR_045849	71186	12.1491	0.347773	0.55746	0.623853	0.532724	0.633384	1.27259	No change
ENSMUSG00000101848	4933417E11Rik	RIKEN cDNA 4933417E11 gene	NR_040454	71134	0.190666	-1.04778	3.11654	-0.336199	0.736721	1	-2.06734	No change
ENSMUSG00000106572	4933417G07Rik	SEC13 homolog pseudogene	NR_033592	71182	0.249098	0.3949	3.11654	0.126711	0.899169	1	1.31485	No change
ENSMUSG00000101360	4933417O13Rik	RIKEN cDNA 4933417O13 gene	NR_045842	71153	0.641346	-2.86371	2.25132	-1.27202	0.203368	0.291112	-7.27886	No change
ENSMUSG00000030463	4933421I07Rik	RIKEN cDNA 4933421I07 gene	NM_001370772	71162	0	0	NA	NA	1	1	1	No change
ENSMUSG00000085037	4933421O10Rik	RIKEN cDNA 4933421O10 gene	NR_036602	100504166	355.616	-0.606794	0.0792883	-7.65301	1.96334e-14	7.29105e-14	-1.52287	No change
ENSMUSG00000111746	4933422A05Rik	RIKEN cDNA 4933422A05 gene	NR_040715	71133	18.3242	-2.08369	0.339599	-6.13573	8.47716e-10	2.63155e-09	-4.23889	Down
ENSMUSG00000117450	4933424G05Rik	RIKEN cDNA 4933424G05 gene	NR_045372	74456	147.331	1.03029	0.124462	8.27795	1.25316e-16	5.00972e-16	2.04244	Up
ENSMUSG00000102416	4933424G06Rik	RIKEN cDNA 4933424G06 gene	NM_001374322	71166	16.7944	-0.515375	0.431438	-1.19455	0.232262	0.325465	-1.42937	No change
ENSMUSG00000085719	4933424L21Rik	RIKEN cDNA 4933424L21 gene	NR_153850	78762	1.61641	-1.98566	1.3729	-1.44632	0.148087	0.222102	-3.96044	No change
ENSMUSG00000087289	4933424M12Rik	RIKEN cDNA 4933424M12 gene	NR_166201	67548	0.148096	-1.04778	3.11654	-0.336199	0.736721	1	-2.06734	No change
ENSMUSG00000115665	4933425B07Rik	RIKEN cDNA 4933425B07 gene	NR_046460	74458	7.20028	-1.0643	0.49591	-2.14616	0.0318605	0.055619	-2.09116	No change
ENSMUSG00000055403	4933427D06Rik	RIKEN cDNA 4933427D06 gene	NM_175017	232217	3.49579	-1.59893	0.834876	-1.91517	0.0554704	0.0924718	-3.02919	No change
ENSMUSG00000020807	4933427D14Rik	RIKEN cDNA 4933427D14 gene	NM_001361564	74477	134.75	0.10484	0.124106	0.844765	0.398242	0.503582	1.07538	No change
ENSMUSG00000107877	4933427D14Rik	RIKEN cDNA 4933427D14 gene	NM_001361564	74477	405.469	-0.00987108	0.377595	-0.026142	0.979144	0.986702	-1.00687	No change
ENSMUSG00000044276	4933427E11Rik	RIKEN cDNA 4933427E11 gene	NM_025756	66769	58.2307	1.83978	0.252769	7.2785	3.37553e-13	1.20108e-12	3.57955	Up
ENSMUSG00000033015	4933427E13Rik	RIKEN cDNA 4933427E13 gene	NR_045853	71234	0	0	NA	NA	1	1	1	No change
ENSMUSG00000073761	4933427I04Rik	Riken cDNA 4933427I04 gene	NM_001039662	115489902	1.08088	-1.76316	1.65549	-1.06503	0.286861	0.386762	-3.3944	No change
ENSMUSG00000085928	4933427I22Rik	RIKEN cDNA 4933427I22 gene	NR_045159	71235	0.5353	-2.58849	3.05821	-0.846407	0.397326	0.502712	-6.0147	No change
ENSMUSG00000086355	4933428C19Rik	RIKEN cDNA 4933428C19 gene	NR_040644	71293	0	0	NA	NA	1	1	1	No change
ENSMUSG00000047988	4933428G20Rik	RIKEN cDNA 4933428G20 gene	NM_001289118	100141474	35.5109	-0.170576	0.286365	-0.595657	0.551405	0.65027	-1.12551	No change
ENSMUSG00000042525	4933428M09Rik	RIKEN cDNA 4933428M09 gene	NM_001357856	71248	2.73373	1.02496	0.929283	1.10296	0.270046	0.36851	2.0349	No change
ENSMUSG00000115008	4933429O19Rik	RIKEN cDNA 4933429O19 gene	NR_033783	66770	0	0	NA	NA	1	1	1	No change
ENSMUSG00000109106	4933430H16Rik	RIKEN cDNA 4933430H16 gene	NR_045855	71285	0.170099	-1.04778	3.11654	-0.336199	0.736721	1	-2.06734	No change
ENSMUSG00000058046	4933430I17Rik	RIKEN cDNA 4933430I17 gene	NM_001356420	214106	78.9785	-1.08977	0.162606	-6.70188	2.05756e-11	6.81104e-11	-2.1284	Down
ENSMUSG00000086892	4933430M04Rik	RIKEN cDNA 4933430M04 gene	NR_045857	71316	0	0	NA	NA	1	1	1	No change
ENSMUSG00000108848	4933430N04Rik	RIKEN cDNA 4933430N04 gene	NR_045854	71249	0	0	NA	NA	1	1	1	No change
ENSMUSG00000086968	4933431E20Rik	RIKEN cDNA 4933431E20 gene	NM_177858	329735	939.904	0.807333	0.0760368	10.6177	2.46636e-26	1.26934e-25	1.74997	No change
ENSMUSG00000108709	4933431G14Rik	RIKEN cDNA 4933431G14 gene	NR_045163	71265	5.11944	-0.274368	0.860978	-0.31867	0.749977	0.818355	-1.20946	No change
ENSMUSG00000111843	4933432G23Rik	RIKEN cDNA 4933432G23 gene	NR_040716	71196	0	0	NA	NA	1	1	1	No change
ENSMUSG00000114980	4933432I03Rik	RIKEN cDNA 4933432I03 gene	NR_045657	71264	0.34166	-0.0859913	3.11654	-0.0275919	0.977988	1	-1.06142	No change
ENSMUSG00000116557	4933432I09Rik	RIKEN cDNA 4933432I09 gene	NR_015575	66779	8.96705	-0.967646	0.485489	-1.99314	0.0462465	0.0783122	-1.95565	No change
ENSMUSG00000097044	4933433F19Rik	RIKEN cDNA 4933433F19 gene	NR_045856	71314	0	0	NA	NA	1	1	1	No change
ENSMUSG00000111807	4933433G08Rik	RIKEN cDNA 4933433G08 gene	NR_105026	66785	0	0	NA	NA	1	1	1	No change
ENSMUSG00000097021	4933433G15Rik	RIKEN cDNA 4933433G15 gene	NR_040719	71274	31.7112	0.0161715	0.285427	0.0566574	0.954818	0.970523	1.01127	No change
ENSMUSG00000114362	4933433G19Rik	RIKEN cDNA 4933433G19 gene	NR_045851	71226	64.3772	0.19959	0.165434	1.20646	0.227639	0.32002	1.14837	No change
ENSMUSG00000117571	4933433H22Rik	RIKEN cDNA 4933433H22 gene	NR_045458	74473	10.3372	2.79033	0.613104	4.55116	5.33508e-06	1.35611e-05	6.91789	Up
ENSMUSG00000027942	4933434E20Rik	RIKEN cDNA 4933434E20 gene	NM_001287086	99650	2226.06	0.427491	0.03657	11.6897	1.43943e-31	8.25879e-31	1.34489	No change
ENSMUSG00000103844	4933436E23Rik	RIKEN cDNA 4933436E23 gene	NR_040455	71209	1.81233	-2.33512	1.34947	-1.73039	0.08356	0.133743	-5.04592	No change
ENSMUSG00000108924	4933436H12Rik	RIKEN cDNA 4933436H12 gene	NR_046208	71244	0.826191	-3.22628	1.7988	-1.79358	0.0728805	0.118273	-9.35855	No change
ENSMUSG00000025288	4933436I01Rik	RIKEN cDNA 4933436I01 gene	NM_025763	66780	0.168817	-1.04778	3.11654	-0.336199	0.736721	1	-2.06734	No change
ENSMUSG00000105490	4933438B17Rik	RIKEN cDNA 4933438B17 gene	NR_040685	71247	0	0	NA	NA	1	1	1	No change
ENSMUSG00000093617	4933438K21Rik	RIKEN cDNA 4933438K21 gene	NR_045446	71270	1.29407	-3.86242	1.41908	-2.72177	0.00649328	0.0125377	-14.5447	Down
ENSMUSG00000072893	4933439C10Rik	RIKEN cDNA 4933439C10 gene	NR_015585	74476	1009.15	0.219875	0.0831481	2.64438	0.00818399	0.0156287	1.16463	No change
ENSMUSG00000085184	4933439K11Rik	RIKEN cDNA 4933439K11 gene	NR_040558	71319	480.297	1.43771	0.081069	17.7344	2.27393e-70	2.34022e-69	2.70891	Up
ENSMUSG00000097082	4933440J02Rik	RIKEN cDNA 4933440J02 gene	NR_045344	71321	0.327053	-1.07006	2.69591	-0.396918	0.691428	1	-2.09951	No change
ENSMUSG00000045928	4933440M02Rik	RIKEN cDNA 4933440M02 gene	NM_172408	71208	0.165592	0.875791	3.11654	0.281014	0.7787	1	1.83501	No change
ENSMUSG00000051940	5031410I06Rik	RIKEN cDNA 5031410I06 gene	NM_207657	381622	0	0	NA	NA	1	1	1	No change
ENSMUSG00000073147	5031425E22Rik	RIKEN cDNA 5031425E22 gene	NM_001033370	269630	2457.22	-0.209194	0.115198	-1.81595	0.0693787	0.113151	-1.15604	No change
ENSMUSG00000036046	5031439G07Rik	RIKEN cDNA 5031439G07 gene	NM_001033273	223739	26753	0.0493585	0.0358055	1.37852	0.168043	0.24751	1.0348	No change
ENSMUSG00000096932	5033403F01Rik	RIKEN cDNA 5033403F01 gene	NR_131019	75958	46.6383	-0.608995	0.248538	-2.45031	0.0142733	0.0263832	-1.5252	No change
ENSMUSG00000106352	5033403H07Rik	RIKEN cDNA 5033403H07 gene	NR_040413	75954	5.36471	-2.15674	0.742065	-2.9064	0.00365609	0.00729654	-4.45906	Down
ENSMUSG00000102185	5033404E19Rik	NSA2 ribosome biogenesis homolog pseudogene	NR_033600	114668	0	0	NA	NA	1	1	1	No change
ENSMUSG00000113769	5033406O09Rik	RIKEN cDNA 5033406O09 gene	NR_029464	77675	224.032	0.634282	0.126129	5.02884	4.93459e-07	1.33841e-06	1.55216	No change
ENSMUSG00000097251	5033417F24Rik	RIKEN cDNA 5033417F24 gene	NR_138577	75995	85.9594	0.658199	0.171945	3.82795	0.000129214	0.000297893	1.57811	No change
ENSMUSG00000097097	5033426O07Rik	RIKEN cDNA 5033426O07 gene	XR_004935110	76001	0.0953328	-0.566887	3.11654	-0.181896	0.855664	1	-1.48132	No change
ENSMUSG00000038152	5033430I15Rik	RIKEN cDNA 5033430I15 gene	NR_167678	76000	419.76	-0.38758	0.104434	-3.71124	0.00020625	0.000467322	-1.3082	No change
ENSMUSG00000087455	5330411J11Rik	RIKEN cDNA 5330411J11 gene	NR_040510	76676	0	0	NA	NA	1	1	1	No change
ENSMUSG00000086822	5330413P13Rik	RIKEN cDNA 5330413P13 gene	NR_029381	414081	0.148096	-1.04778	3.11654	-0.336199	0.736721	1	-2.06734	No change
ENSMUSG00000054944	5330416C01Rik	RIKEN cDNA 5330416C01 gene	NR_152140	403201	9.4847	-3.82677	0.803784	-4.76094	1.9269e-06	5.03428e-06	-14.1897	Down
ENSMUSG00000085896	5330429C05Rik	RIKEN cDNA 5330429C05 gene	NR_167691	78071	0	0	NA	NA	1	1	1	No change
ENSMUSG00000087620	5330434G04Rik	RIKEN cDNA 5330434G04 gene	NR_015552	100043213	0	0	NA	NA	1	1	1	No change
ENSMUSG00000104234	5330439B14Rik	RIKEN cDNA 5330439B14 gene	NM_177314	321015	0.143283	0.875791	3.11654	0.281014	0.7787	1	1.83501	No change
ENSMUSG00000094113	5430401F13Rik	RIKEN cDNA 5430401F13 gene	NM_001244628	71392	0	0	NA	NA	1	1	1	No change
ENSMUSG00000044121	5430402E10Rik	RIKEN cDNA 5430402E10 gene	NM_027768	71351	0	0	NA	NA	1	1	1	No change
ENSMUSG00000085776	5430402O13Rik	RIKEN cDNA 5430402O13 gene	NR_015581	73183	46.6495	-0.0169145	0.249084	-0.0679069	0.94586	0.964407	-1.01179	No change
ENSMUSG00000072763	5430403G16Rik	RIKEN cDNA 5430403G16 gene	NM_001378588	77200	825.285	0.276557	0.0584342	4.7328	2.21444e-06	5.76107e-06	1.2113	No change
ENSMUSG00000109761	5430403N17Rik	RIKEN cDNA 5430403N17 gene	NR_046181	330737	401.823	-0.0176361	0.0847124	-0.208188	0.835082	0.882177	-1.0123	No change
ENSMUSG00000085741	5430405H02Rik	RIKEN cDNA 5430405H02 gene	NR_015591	74487	321.714	-0.125538	0.086087	-1.45827	0.144766	0.217885	-1.09091	No change
ENSMUSG00000097772	5430416N02Rik	RIKEN cDNA 5430416N02 gene	NR_034038	100503199	1360.21	0.618821	0.0696213	8.88838	6.20042e-19	2.65417e-18	1.53562	No change
ENSMUSG00000110140	5430421F17Rik	RIKEN cDNA 5430421F17 gene	NR_040352	74489	25.1437	-1.37577	0.382498	-3.59681	0.000322145	0.000718884	-2.59507	Down
ENSMUSG00000085004	5430427M07Rik	RIKEN cDNA 5430427M07 gene	NR_045858	71349	0.159828	-0.0859936	3.11654	-0.0275927	0.977987	1	-1.06142	No change
ENSMUSG00000108322	5430431A17Rik	RIKEN cDNA 5430431A17 gene	NR_131001	71368	8.38048	0.648539	0.602956	1.0756	0.282107	0.381639	1.56758	No change
ENSMUSG00000106002	5430434I15Rik	RIKEN cDNA 5430434I15 gene	NR_040541	71342	0	0	NA	NA	1	1	1	No change
ENSMUSG00000110018	5430437J10Rik	RIKEN cDNA 5430437J10 gene	NR_045274	71432	2.70671	-0.470297	0.93384	-0.503617	0.614531	0.70737	-1.3854	No change
ENSMUSG00000115548	5430440P10Rik	RIKEN cDNA 5430440P10 gene	NR_045859	71362	14.1204	0.336696	0.406125	0.829045	0.407079	0.512482	1.26286	No change
ENSMUSG00000055594	5530400C23Rik	RIKEN cDNA 5530400C23 gene	NM_027784	232426	0	0	NA	NA	1	1	1	No change
ENSMUSG00000020703	5530401A14Rik	RIKEN cDNA 5530401A14 gene	NR_038010	71388	0	0	NA	NA	1	1	1	No change
ENSMUSG00000087174	5530601H04Rik	RIKEN cDNA 5530601H04 gene	NR_015467	71445	2211.1	0.525109	0.0423543	12.398	2.67896e-35	1.65424e-34	1.43904	No change
ENSMUSG00000099170	5730403I07Rik	RIKEN cDNA 5730403I07 gene	NR_040378	70487	3.68493	-0.856792	0.995033	-0.861069	0.3892	0.494402	-1.81101	No change
ENSMUSG00000087424	5730405O15Rik	RIKEN cDNA 5730405O15 gene	NR_038158	70489	334.69	0.192681	0.102421	1.88125	0.0599373	0.0991344	1.14289	No change
ENSMUSG00000073755	5730409E04Rik	RIKEN cDNA 5730409E04Rik gene	NM_001013755	230757	1058.58	-7.47045	0.17718	-42.163	0	0	-177.349	Down
ENSMUSG00000087553	5730412P04Rik	RIKEN cDNA 5730412P04 gene	NR_045424	70491	0	0	NA	NA	1	1	1	No change
ENSMUSG00000081793	5730416F02Rik	capping protein (actin filament), gelsolin-like pseudogene	NR_033596	70550	1.43774	-4.01946	1.36369	-2.94749	0.00320364	0.00643781	-16.2173	Down
ENSMUSG00000097766	5730420D15Rik	RIKEN cDNA 5730420D15 gene	NR_045338	70523	104.274	-0.455823	0.189439	-2.40618	0.0161203	0.0295437	-1.37157	No change
ENSMUSG00000091370	5730435O14Rik	RIKEN cDNA 5730435O14 gene	NR_045341	70538	0.574074	-1.98851	2.36752	-0.839913	0.400957	0.506557	-3.96828	No change
ENSMUSG00000057181	5730455P16Rik	RIKEN cDNA 5730455P16 gene	NM_027472	70591	7725.41	0.779435	0.035673	21.8494	7.86998e-106	1.1975e-104	1.71646	No change
ENSMUSG00000062046	5730460C07Rik	RIKEN cDNA 5730460C07 gene	NR_045801	70594	0.170099	-1.04778	3.11654	-0.336199	0.736721	1	-2.06734	No change
ENSMUSG00000103995	5730488B01Rik	RIKEN cDNA 5730488B01 gene	NR_073462	70602	0	0	NA	NA	1	1	1	No change
ENSMUSG00000073197	5730507C01Rik	RIKEN cDNA 5730507C01 gene	NM_001033157	236366	29.9282	0.0540889	0.290688	0.186072	0.852388	0.894983	1.0382	No change
ENSMUSG00000056468	5730596B20Rik	RIKEN cDNA 5730596B20 gene	NM_175261	77580	334.278	0.584483	0.0841837	6.94295	3.83989e-12	1.30867e-11	1.4995	No change
ENSMUSG00000110148	5830408C22Rik	RIKEN cDNA 5830408C22 gene	NR_155282	74744	506.45	0.904876	0.0867608	10.4295	1.81747e-25	9.19098e-25	1.87238	No change
ENSMUSG00000106219	5830416I19Rik	RIKEN cDNA 5830416I19 gene	NR_045384	74757	3.41389	-4.22878	1.23399	-3.42691	0.0006105	0.0013264	-18.7495	Down
ENSMUSG00000086236	5830418P13Rik	RIKEN cDNA 5830418P13 gene	NR_040466	100529079	18.7314	1.63889	0.364735	4.49339	7.00997e-06	1.7687e-05	3.11427	Up
ENSMUSG00000113035	5830428M24Rik	RIKEN cDNA 5830428M24 gene	NR_038060	76062	35.1121	-1.18961	0.285228	-4.17072	3.03638e-05	7.35662e-05	-2.28091	Down
ENSMUSG00000097471	5830432E09Rik	RIKEN cDNA 5830432E09 gene	NR_015548	67765	11.8155	-0.860058	0.503957	-1.70661	0.0878945	0.139938	-1.81511	No change
ENSMUSG00000084803	5830444B04Rik	RIKEN cDNA 5830444B04 gene	NR_102283	641454	1.90721	-4.4218	1.30211	-3.39587	0.000684114	0.0014783	-21.4336	Down
ENSMUSG00000052658	5830454E08Rik	RIKEN cDNA 5830454E08 gene	NR_073359	76100	64.2003	-0.613682	0.181024	-3.39005	0.000698796	0.00150876	-1.53016	No change
ENSMUSG00000106951	5930430L01Rik	RIKEN cDNA 5930430L01 gene	NR_102383	319982	964.302	0.947772	0.0799508	11.8544	2.04077e-32	1.18751e-31	1.92889	No change
ENSMUSG00000114590	5930438M14Rik	RIKEN cDNA 5930438M14 gene	NR_046158	328324	1.42561	-2.88562	1.79158	-1.61066	0.107254	0.167232	-7.39023	No change
ENSMUSG00000100301	6030407O03Rik	RIKEN cDNA 6030407O03 gene	NR_045311	109198	2.29844	-2.61844	1.06355	-2.46197	0.0138176	0.0255854	-6.14085	Down
ENSMUSG00000113056	6030440G07Rik	RIKEN cDNA 6030440G07 gene	NR_036598	77878	0.171561	0.875791	3.11654	0.281014	0.7787	1	1.83501	No change
ENSMUSG00000100664	6030442E23Rik	RIKEN cDNA 6030442E23 gene	XR_003946701	77880	0	0	NA	NA	1	1	1	No change
ENSMUSG00000097760	6030442K20Rik	RIKEN cDNA 6030442K20 gene	NR_165177	115487119	66.0911	0.0943048	0.212949	0.442852	0.657873	0.744652	1.06755	No change
ENSMUSG00000097207	6030443J06Rik	RIKEN cDNA 6030443J06 gene	NR_102315	320719	796.941	0.841306	0.0501971	16.76	4.78229e-63	4.49354e-62	1.79167	No change
ENSMUSG00000022195	6030458C11Rik	RIKEN cDNA 6030458C11 gene	NM_001166360	77877	8109.61	-0.0148213	0.0344785	-0.42987	0.66729	0.752266	-1.01033	No change
ENSMUSG00000110599	6030466F02Rik	RIKEN cDNA 6030466F02 gene	NR_040702	234863	1.19011	-3.16029	1.51448	-2.08672	0.0369137	0.0637356	-8.94012	No change
ENSMUSG00000025573	6030468B19Rik	RIKEN cDNA 6030468B19 gene	NM_029964	77727	3.64449	-0.395619	0.703902	-0.562037	0.574091	0.670779	-1.31551	No change
ENSMUSG00000095953	6030469F06Rik	RIKEN cDNA 6030469F06 gene	NM_001034058	100043065	4.72979	-1.5335	0.83321	-1.84047	0.065699	0.107726	-2.89487	No change
ENSMUSG00000085217	6030471H07Rik	RIKEN cDNA 6030471H07 gene	NR_130998	78238	0	0	NA	NA	1	1	1	No change
ENSMUSG00000051361	6030498E09Rik	RIKEN cDNA 6030498E09 gene	NM_183126	77883	1.95611	-2.31275	1.07043	-2.16058	0.0307278	0.0537454	-4.96831	No change
ENSMUSG00000097577	6230400D17Rik	RIKEN cDNA 6230400D17 gene	NR_029446	76133	333.147	0.0498861	0.112156	0.44479	0.656471	0.743524	1.03518	No change
ENSMUSG00000018451	6330403K07Rik	RIKEN cDNA 6330403K07 gene	NM_134022	103712	147.045	-0.000375108	0.15617	-0.00240193	0.998084	0.99844	-1.00026	No change
ENSMUSG00000009551	6330409D20Rik	RIKEN cDNA 6330409D20 gene	NM_027529	70730	2.28988	-2.20476	1.02147	-2.15843	0.0308948	0.0540312	-4.60998	No change
ENSMUSG00000105960	6330410L21Rik	RIKEN cDNA 6330410L21 gene	NR_040589	319224	0	0	NA	NA	1	1	1	No change
ENSMUSG00000108077	6330415B21Rik	RIKEN cDNA 6330415B21 gene	NR_045141	70753	0	0	NA	NA	1	1	1	No change
ENSMUSG00000117322	6330415G19Rik	RIKEN cDNA 6330415G19 gene	NR_126484	320020	63.5158	0.677298	0.211324	3.20502	0.00135053	0.00282765	1.59914	No change
ENSMUSG00000085227	6330418K02Rik	RIKEN cDNA 6330418K02 gene	NR_045821	69004	56.7365	0.263822	0.251824	1.04764	0.294803	0.395219	1.20066	No change
ENSMUSG00000045327	6330549D23Rik	RIKEN cDNA 6330549D23 gene	NM_175469	229613	128.697	-0.542727	0.157395	-3.44819	0.000564356	0.00123101	-1.45672	No change
ENSMUSG00000053545	6430503K07Rik	RIKEN cDNA 6430503K07 gene	NR_108091	78068	0	0	NA	NA	1	1	1	No change
ENSMUSG00000031824	6430548M08Rik	RIKEN cDNA 6430548M08 gene	NM_001163760	234797	915.505	-0.40799	0.0719643	-5.66935	1.43341e-08	4.21748e-08	-1.32684	No change
ENSMUSG00000074646	6430550D23Rik	RIKEN cDNA 6430550D23 gene	NM_001145351	320095	250.21	0.0431229	0.114402	0.376941	0.706217	0.784051	1.03034	No change
ENSMUSG00000116755	6430553K19Rik	RIKEN cDNA 6430553K19 gene	NR_152166	619300	15.0293	-4.31569	0.578389	-7.46158	8.5493e-14	3.10445e-13	-19.9137	Down
ENSMUSG00000037977	6430571L13Rik	RIKEN cDNA 6430571L13 gene	NM_175486	235599	107.305	-1.74729	0.170885	-10.225	1.53265e-24	7.56544e-24	-3.35728	Down
ENSMUSG00000102545	6430573P05Rik	RIKEN cDNA 6430573P05 gene	NR_165168	115489693	109.789	-0.0125915	0.169518	-0.0742779	0.940789	0.960988	-1.00877	No change
ENSMUSG00000108228	6430584L05Rik	RIKEN cDNA 6430584L05 gene	NR_046179	330324	0.444287	-2.34116	3.06839	-0.762993	0.445468	1	-5.0671	No change
ENSMUSG00000097583	6430590A07Rik	RIKEN cDNA 6430590A07 gene	NR_166482	619719	44.5137	0.148186	0.200721	0.73827	0.46035	0.564629	1.10818	No change
ENSMUSG00000034185	6430628N08Rik	RIKEN cDNA 6430628N08 gene	NM_001357060	76237	0.687449	-2.9531	2.20357	-1.34015	0.180198	0.262872	-7.74412	No change
ENSMUSG00000085427	6430710C18Rik	RIKEN cDNA 6430710C18 gene	NR_102348	76218	0.386924	2.04388	3.07416	0.664858	0.506142	1	4.12353	No change
ENSMUSG00000079499	6530402F18Rik	RIKEN cDNA 6530402F18 gene	NR_029460	76220	685.376	-6.76244	0.172675	-39.1629	0	0	-108.567	Down
ENSMUSG00000097049	6530411M01Rik	RIKEN cDNA 6530411M01 gene	NR_027881	67791	0	0	NA	NA	1	1	1	No change
ENSMUSG00000117655	6720468P15Rik	RIKEN cDNA 6720468P15 gene	NR_040306	78073	10.4748	-6.38513	0.979388	-6.51951	7.0537e-11	2.28675e-10	-83.5825	Down
ENSMUSG00000097934	6720483E21Rik	RIKEN cDNA 6720483E21 gene	NR_040492	77741	27.4836	-0.0648554	0.281003	-0.230799	0.817471	0.869291	-1.04598	No change
ENSMUSG00000072066	6720489N17Rik	RIKEN cDNA 6720489N17 gene	NM_001324406	211378	606.126	-0.800517	0.0840939	-9.51932	1.74308e-21	8.00112e-21	-1.74173	No change
ENSMUSG00000032680	6820408C15Rik	RIKEN cDNA 6820408C15 gene	NM_001289738	228778	39.4332	-3.38196	0.285289	-11.8545	2.03933e-32	1.18689e-31	-10.4249	Down
ENSMUSG00000108020	6820426E19Rik	RIKEN cDNA 6820426E19 gene	NR_152214	100126203	0	0	NA	NA	1	1	1	No change
ENSMUSG00000071796	6820431F20Rik	cadherin 11 pseudogene	NR_030708	547150	2216.82	0.0994333	0.0469175	2.11932	0.0340633	0.0592092	1.07135	No change
ENSMUSG00000074123	7420426K07Rik	RIKEN cDNA 7420426K07 gene	NM_001033983	546157	0.508259	-2.51953	2.87078	-0.877648	0.380135	0.485341	-5.73396	No change
ENSMUSG00000109915	7420700N18Rik	RIKEN cDNA 7420700N18 gene	NR_046272	74517	1.00159	-3.4995	2.04772	-1.70897	0.0874559	0.139312	-11.3098	No change
ENSMUSG00000113620	7420701I03Rik	RIKEN cDNA 7420701I03 gene	NR_045860	71457	0	0	NA	NA	1	1	1	No change
ENSMUSG00000096607	7530416G11Rik	RIKEN cDNA 7530416G11 gene	NM_001256072	328577	2.35201	-1.52132	1.21543	-1.25167	0.210691	0.300046	-2.87054	No change
ENSMUSG00000098758	7630403G23Rik	RIKEN cDNA 7630403G23 gene	NR_040744	77119	0	0	NA	NA	1	1	1	No change
ENSMUSG00000052295	8030423F21Rik	RIKEN cDNA 8030423F21 gene	NR_045738	211001	0.513747	0.892837	2.96086	0.301547	0.762998	0.828072	1.85682	No change
ENSMUSG00000021600	8030423J24Rik	RIKEN cDNA 8030423J24 gene	NR_157373	77166	0.751124	-1.07736	2.01796	-0.533887	0.59342	0.687905	-2.11017	No change
ENSMUSG00000102674	8030442B05Rik	RIKEN cDNA 8030442B05 gene	NR_040615	77543	35.0628	2.35514	0.266936	8.82289	1.11543e-18	4.74045e-18	5.11645	Up
ENSMUSG00000086483	8030443G20Rik	RIKEN cDNA 8030443G20 gene	NR_040664	77173	0.170625	-1.04778	3.11654	-0.336199	0.736721	1	-2.06734	No change
ENSMUSG00000116769	8030451O07Rik	RIKEN cDNA 8030451O07 gene	NR_131115	319533	0	0	NA	NA	1	1	1	No change
ENSMUSG00000085058	8030453O22Rik	RIKEN cDNA 8030453O22 gene	NR_167679	77209	1.62769	-4.20957	1.70735	-2.46556	0.01368	0.0253475	-18.5015	Down
ENSMUSG00000110507	8030455M16Rik	RIKEN cDNA 8030455M16 gene	NR_131069	77171	0	0	NA	NA	1	1	1	No change
ENSMUSG00000047466	8030462N17Rik	RIKEN cDNA 8030462N17 gene	NM_001039480	212163	8415.96	-0.00340165	0.0413834	-0.0821986	0.934489	0.956488	-1.00236	No change
ENSMUSG00000046774	8030474K03Rik	RIKEN cDNA 8030474K03 gene	NM_001359671	382231	2.43632	-3.71084	1.26503	-2.9334	0.00335273	0.00671987	-13.094	Down
ENSMUSG00000117633	8430422H06Rik	RIKEN cDNA 8430422H06 gene	NR_045373	74529	0	0	NA	NA	1	1	1	No change
ENSMUSG00000079069	8430423G03Rik	RIKEN cDNA 8430423G03 gene	NR_040686	71473	12.7441	-1.78103	0.507116	-3.51208	0.00044462	0.000980113	-3.43672	Down
ENSMUSG00000115970	8430426J06Rik	RIKEN cDNA 8430426J06 gene	NR_077229	78102	34.2739	1.74868	0.270912	6.45478	1.0838e-10	3.48787e-10	3.3605	Up
ENSMUSG00000034587	8430429K09Rik	RIKEN cDNA 8430429K09 gene	NM_027820	71523	795.332	-0.431028	0.0716678	-6.01425	1.80718e-09	5.5385e-09	-1.34819	No change
ENSMUSG00000117431	8430430B14Rik	RIKEN cDNA 8430430B14 gene	NR_130994	78148	10.8673	4.08742	0.667277	6.12551	9.0393e-10	2.80153e-09	16.9994	Up
ENSMUSG00000086070	8430436N08Rik	RIKEN cDNA 8430436N08 gene	NR_040645	71510	0	0	NA	NA	1	1	1	No change
ENSMUSG00000085252	8430437L04Rik	RIKEN cDNA 8430437L04 gene	NR_040503	74541	0.34125	-1.94396	3.08876	-0.629366	0.529109	1	-3.84761	No change
ENSMUSG00000116953	9030025P20Rik	RIKEN cDNA 9030025P20 gene	NM_001123370	100041574	349.735	0.67291	0.121858	5.5221	3.34966e-08	9.66618e-08	1.59429	No change
ENSMUSG00000086449	9030204H09Rik	RIKEN cDNA 9030204H09 gene	NR_040618	77665	0	0	NA	NA	1	1	1	No change
ENSMUSG00000116660	9030404E10Rik	RIKEN cDNA 9030404E10 gene	NR_045878	71528	14.3288	4.32389	0.641788	6.73726	1.61406e-11	5.36369e-11	20.0273	Up
ENSMUSG00000045008	9030612E09Rik	RIKEN cDNA 9030612E09 gene	NM_172419	74530	0.658919	-2.89873	2.21596	-1.30811	0.190834	0.275907	-7.45767	No change
ENSMUSG00000097691	9030616G12Rik	RIKEN cDNA 9030616G12 gene	NR_152816	77699	3.12943	-0.632183	0.831439	-0.760347	0.447047	0.551388	-1.54991	No change
ENSMUSG00000053168	9030619P08Rik	lymphocyte antigen 6 complex pseudogene	NM_001039720	105892	1.39267	-2.24344	1.32974	-1.68712	0.0915799	0.145213	-4.73525	No change
ENSMUSG00000073158	9030624G23Rik	RIKEN cDNA 9030624G23 gene	NM_001256489	66808	169.502	-0.0271583	0.132939	-0.204292	0.838126	0.884442	-1.019	No change
ENSMUSG00000118384	9030625G05Rik	RIKEN cDNA 9030625G05 gene	NR_110446	71545	983.484	-2.94159	0.140667	-20.9118	4.18511e-97	5.81345e-96	-7.68257	Down
ENSMUSG00000054951	9130008F23Rik	RIKEN cDNA 9130008F23 gene	NM_027834	71583	4428.75	1.12788	0.0384083	29.3656	1.5096e-189	4.52028e-188	2.18538	Up
ENSMUSG00000113985	9130015A21Rik	RIKEN cDNA 9130015A21 gene	NR_045050	71581	0.157641	0.875791	3.11654	0.281014	0.7787	1	1.83501	No change
ENSMUSG00000086653	9130015L21Rik	RIKEN cDNA 9130015L21 gene	NR_040499	71613	0	0	NA	NA	1	1	1	No change
ENSMUSG00000030823	9130019O22Rik	RIKEN cDNA 9130019O22 gene	NM_030226	78921	1554.99	0.327704	0.0604054	5.42508	5.79295e-08	1.65049e-07	1.25501	No change
ENSMUSG00000073067	9130019P16Rik	RIKEN cDNA 9130019P16 gene	NM_198118	100042056	23.5729	-0.389264	0.324132	-1.20094	0.229774	0.322521	-1.30972	No change
ENSMUSG00000062944	9130023H24Rik	RIKEN cDNA 9130023H24 gene	NM_177001	100043133	1402.21	-0.181569	0.0441531	-4.11226	3.91806e-05	9.40909e-05	-1.13412	No change
ENSMUSG00000087022	9130024F11Rik	RIKEN cDNA 9130024F11 gene	NR_024325	329160	139.407	0.271335	0.147002	1.84579	0.0649224	0.106561	1.20692	No change
ENSMUSG00000117602	9130209A04Rik	RIKEN cDNA 9130209A04 gene	NR_033453	77668	0	0	NA	NA	1	1	1	No change
ENSMUSG00000097386	9130213A22Rik	RIKEN cDNA 9130213A22 gene	XR_003949705	100038433	56.0446	0.058382	0.190646	0.306232	0.759428	0.825482	1.0413	No change
ENSMUSG00000108356	9130221F21Rik	RIKEN cDNA 9130221F21 gene	NR_046180	330350	0	0	NA	NA	1	1	1	No change
ENSMUSG00000090330	9130221H12Rik	RIKEN cDNA 9130221H12 gene	NM_178400	77124	318.298	-0.220475	0.106714	-2.06605	0.0388242	0.0667161	-1.16512	No change
ENSMUSG00000099950	9130227L01Rik	RIKEN cDNA 9130227L01 gene	NR_045837	329159	0.340198	-1.94	3.08899	-0.628038	0.529979	1	-3.83707	No change
ENSMUSG00000054598	9130230L23Rik	RIKEN cDNA 9130230L23 gene	NM_177679	231253	87.0868	-3.25322	0.208298	-15.6181	5.48257e-55	4.61988e-54	-9.53492	Down
ENSMUSG00000101892	9130401M01Rik	RIKEN cDNA 9130401M01 gene	NM_029418	75758	1880.41	0.262665	0.0509003	5.16039	2.46442e-07	6.80488e-07	1.19969	No change
ENSMUSG00000038768	9130409I23Rik	RIKEN cDNA 9130409I23 gene	NM_001033819	619326	1.42804	-1.76013	1.85988	-0.946367	0.343961	0.448788	-3.38728	No change
ENSMUSG00000072982	9230009I02Rik	RIKEN cDNA 9230009I02 gene	NM_001033798	619293	0.253225	-1.54368	3.11305	-0.495874	0.619984	1	-2.91537	No change
ENSMUSG00000071434	9230019H11Rik	RIKEN cDNA 9230019H11 gene	NM_001033977	215728	0.331183	1.8099	3.08649	0.586394	0.557611	1	3.50618	No change
ENSMUSG00000072753	9230020A06Rik	RIKEN cDNA 9230020A06 gene	NR_152165	619299	61.9455	-3.21362	0.394149	-8.15332	3.54079e-16	1.3927e-15	-9.27677	Down
ENSMUSG00000112398	9230102K24Rik	RIKEN cDNA 9230102K24 gene	NR_028438	109335	0.178433	-1.04778	3.11654	-0.336199	0.736721	1	-2.06734	No change
ENSMUSG00000079602	9230102O04Rik	RIKEN cDNA 9230102O04 gene	NR_040511	77682	18.583	-6.73085	0.890663	-7.55712	4.12095e-14	1.51428e-13	-106.215	Down
ENSMUSG00000090191	9230105E05Rik	RIKEN cDNA 9230105E05 gene	NR_040626	320626	27.7781	-3.11091	0.432177	-7.19823	6.09976e-13	2.15028e-12	-8.63927	Down
ENSMUSG00000021797	9230112D13Rik	RIKEN cDNA 9230112D13 gene	NM_030062	78243	1.82728	-3.26168	1.43672	-2.27022	0.0231945	0.0414305	-9.59097	Down
ENSMUSG00000111761	9230112J17Rik	RIKEN cDNA 9230112J17 gene	NR_040463	100504561	4.31611	-2.10548	0.731614	-2.87785	0.00400393	0.00795001	-4.3034	Down
ENSMUSG00000097145	9230114K14Rik	RIKEN cDNA 9230114K14 gene	NR_015537	414108	1674.11	0.647144	0.067652	9.56577	1.11366e-21	5.13876e-21	1.56606	No change
ENSMUSG00000112489	9230116L04Rik	RIKEN cDNA 9230116L04 gene	NR_110486	321017	62.2796	1.65113	0.251451	6.56641	5.15414e-11	1.67995e-10	3.1408	Up
ENSMUSG00000097403	9230116N13Rik	RIKEN cDNA 9230116N13 gene	NR_024328	320054	109.159	-0.27137	0.170217	-1.59426	0.110877	0.172323	-1.20695	No change
ENSMUSG00000089874	9230117E06Rik	RIKEN cDNA 9230117E06 gene	NR_130988	78082	0.291378	-0.0859913	3.11654	-0.0275919	0.977988	1	-1.06142	No change
ENSMUSG00000107879	9330102E08Rik	RIKEN cDNA 9330102E08 gene	NR_077223	330427	378.757	1.82266	0.115696	15.7539	6.46188e-56	5.50539e-55	3.53732	Up
ENSMUSG00000097842	9330104G04Rik	RIKEN cDNA 9330104G04 gene	NR_152128	320950	301.829	0.123156	0.0972447	1.26645	0.20535	0.293526	1.08911	No change
ENSMUSG00000097098	9330111N05Rik	RIKEN cDNA 9330111N05 gene	NR_015587	319983	9.94181	0.210284	0.706276	0.297736	0.765905	0.830255	1.15692	No change
ENSMUSG00000118154	9330117O12Rik	RIKEN cDNA 9330117O12 gene	NR_045400	328957	1.62536	-2.18994	2.15634	-1.01558	0.309829	0.411576	-4.56286	No change
ENSMUSG00000097781	9330136K24Rik	RIKEN cDNA 9330136K24 gene	NR_131123	319870	60.2227	0.0143025	0.175693	0.081406	0.935119	0.956943	1.00996	No change
ENSMUSG00000097061	9330151L19Rik	RIKEN cDNA 9330151L19 gene	NR_033222	414085	573.325	0.596181	0.105086	5.67327	1.40097e-08	4.12362e-08	1.51171	No change
ENSMUSG00000073154	9330158H04Rik	RIKEN cDNA 9330158H04 gene	NM_001033377	319472	0	0	NA	NA	1	1	1	No change
ENSMUSG00000004360	9330159F19Rik	RIKEN cDNA 9330159F19 gene	NM_001162537	212448	31.8438	0.30922	0.233883	1.32212	0.18613	0.270091	1.23904	No change
ENSMUSG00000097177	9330159M07Rik	RIKEN cDNA 9330159M07 gene	NR_037982	319673	205.425	-1.05787	0.112736	-9.38359	6.37647e-21	2.88436e-20	-2.08185	Down
ENSMUSG00000103577	9330162B11Rik	RIKEN cDNA 9330162B11 gene	NR_038007	320272	0	0	NA	NA	1	1	1	No change
ENSMUSG00000101799	9330175M20Rik	RIKEN cDNA 9330175M20 gene	NR_045151	442821	0.864778	2.57454	1.86069	1.38365	0.166466	0.24541	5.9568	No change
ENSMUSG00000104553	9330178D15Rik	RIKEN cDNA 9330178D15 gene	NR_040553	329780	0	0	NA	NA	1	1	1	No change
ENSMUSG00000097166	9330179D12Rik	RIKEN cDNA 9330179D12 gene	NR_040273	77558	9.79197	1.09742	0.423325	2.59238	0.00953135	0.0180539	2.13972	Up
ENSMUSG00000094112	9330182O14Rik	RIKEN cDNA 9330182O14 gene	NM_001256056	328531	0.143283	0.875791	3.11654	0.281014	0.7787	1	1.83501	No change
ENSMUSG00000115149	9330188P03Rik	RIKEN cDNA 9330188P03 gene	NR_102319	380930	276.029	-2.84779	0.115766	-24.5995	1.27818e-133	2.47921e-132	-7.19896	Down
ENSMUSG00000114189	9330199G10Rik	RIKEN cDNA 9330199G10 gene	NR_131037	319466	0	0	NA	NA	1	1	1	No change
ENSMUSG00000116360	9430014N10Rik	RIKEN cDNA 9430014N10 gene	NR_045737	77248	0	0	NA	NA	1	1	1	No change
ENSMUSG00000059939	9430015G10Rik	RIKEN cDNA 9430015G10 gene	NM_145557	230996	5143.74	-1.11463	0.0493535	-22.5847	6.12909e-113	9.85199e-112	-2.1654	Down
ENSMUSG00000107709	9430018G01Rik	RIKEN cDNA 9430018G01 gene	NR_045988	319812	117.461	3.73816	0.278382	13.4282	4.13559e-41	2.83586e-40	13.3444	Up
ENSMUSG00000087504	9430019J16Rik	RIKEN cDNA 9430019J16 gene	NR_040635	77269	0	0	NA	NA	1	1	1	No change
ENSMUSG00000097073	9430037G07Rik	RIKEN cDNA 9430037G07 gene	NR_040766	320692	82.776	-3.06655	0.197748	-15.5074	3.09275e-54	2.57578e-53	-8.37768	Down
ENSMUSG00000040139	9430038I01Rik	RIKEN cDNA 9430038I01 gene	NM_029886	77252	714.582	0.0030592	0.0545831	0.0560467	0.955305	0.970854	1.00212	No change
ENSMUSG00000086155	9430041J12Rik	RIKEN cDNA 9430041J12 gene	NR_033568	77323	3.71957	1.96411	0.790191	2.48562	0.0129326	0.0240552	3.90173	Up
ENSMUSG00000100632	9430060I03Rik	RIKEN cDNA 9430060I03 gene	NR_015525	100037260	45.7298	1.18577	0.214473	5.52874	3.22542e-08	9.32165e-08	2.27484	Up
ENSMUSG00000097360	9430065F17Rik	RIKEN cDNA 9430065F17 gene	NR_131098	77857	13.8869	1.42437	0.465732	3.05834	0.00222565	0.00455065	2.68397	Up
ENSMUSG00000094447	9430069I07Rik	RIKEN cDNA 9430069I07 gene	NM_001256161	77358	0.763962	0.24586	1.80674	0.13608	0.891758	0.925804	1.1858	No change
ENSMUSG00000112765	9430078K24Rik	RIKEN cDNA 9430078K24 gene	NR_131073	77290	0.511349	-2.52751	2.8672	-0.881524	0.378034	0.483611	-5.76574	No change
ENSMUSG00000023263	9530002B09Rik	RIKEN cDNA 9530002B09 gene	NM_023865	77432	0	0	NA	NA	1	1	1	No change
ENSMUSG00000020177	9530003J23Rik	RIKEN cDNA 9530003J23 gene	NM_029906	77397	2.60327	0.287306	1.19021	0.241391	0.809252	0.862714	1.22036	No change
ENSMUSG00000113599	9530014B07Rik	RIKEN cDNA 9530014B07 gene	NR_131079	77398	0	0	NA	NA	1	1	1	No change
ENSMUSG00000112041	9530020I12Rik	RIKEN cDNA 9530020I12 gene	NR_131083	77442	0	0	NA	NA	1	1	1	No change
ENSMUSG00000085447	9530026F06Rik	RIKEN cDNA 9530026F06 gene	NR_040483	77341	0	0	NA	NA	1	1	1	No change
ENSMUSG00000097462	9530026P05Rik	RIKEN cDNA 9530026P05 gene	NM_001002899	330385	53.7266	-6.56626	0.569183	-11.5363	8.65623e-31	4.90169e-30	-94.7638	Down
ENSMUSG00000086554	9530034E10Rik	RIKEN cDNA 9530034E10 gene	NR_166452	78615	18.9839	-0.214023	0.393579	-0.543787	0.586588	0.681861	-1.15992	No change
ENSMUSG00000097726	9530036O11Rik	RIKEN cDNA 9530036O11Rik	NR_015562	654796	0.153775	0.875791	3.11654	0.281014	0.7787	1	1.83501	No change
ENSMUSG00000085982	9530051G07Rik	RIKEN cDNA 9530051G07 gene	NR_040272	319781	68.806	-2.29139	0.26296	-8.71381	2.93828e-18	1.23594e-17	-4.89527	Down
ENSMUSG00000096938	9530052E02Rik	RIKEN cDNA 9530052E02 gene	NR_046017	619321	2.08013	0.774426	1.00716	0.768919	0.441941	0.546171	1.71051	No change
ENSMUSG00000078776	9530053A07Rik	RIKEN cDNA 9530053A07 gene	NM_001164655	319482	3920.76	-0.0462015	0.0507578	-0.910235	0.362699	0.468078	-1.03254	No change
ENSMUSG00000110591	9530057J20Rik	RIKEN cDNA 9530057J20 gene	XM_030243910	78672	1.26086	-1.50432	2.2166	-0.678661	0.497352	0.60042	-2.83691	No change
ENSMUSG00000097736	9530059O14Rik	RIKEN cDNA 9530059O14 gene	NR_015610	319626	0.340378	-0.0859913	3.11654	-0.0275919	0.977988	1	-1.06142	No change
ENSMUSG00000108030	9530062K07Rik	RIKEN cDNA 9530062K07 gene	NR_131013	78739	49.4414	-0.0554628	0.249291	-0.222482	0.823938	0.873875	-1.03919	No change
ENSMUSG00000036275	9530068E07Rik	RIKEN cDNA 9530068E07 gene	NM_153117	213673	57862.8	-0.208739	0.0408193	-5.11373	3.15859e-07	8.65787e-07	-1.15568	No change
ENSMUSG00000036411	9530077C05Rik	RIKEN cDNA 9530077C05 gene	NM_001378982	68283	569.475	0.750618	0.126643	5.92703	3.08467e-09	9.36045e-09	1.68251	No change
ENSMUSG00000044125	9530080O11Rik	RIKEN cDNA 9530080O11 gene	NM_175680	319247	19.2544	-0.717689	0.346984	-2.06836	0.0386058	0.0663667	-1.64455	No change
ENSMUSG00000097006	9530082P21Rik	RIKEN cDNA 9530082P21 gene	NR_015472	638247	220.906	-2.3623	0.13223	-17.8651	2.20491e-71	2.29528e-70	-5.14189	Down
ENSMUSG00000097825	9630001P10Rik	RIKEN cDNA 9630001P10 gene	NR_102378	319251	8.92248	-5.17315	0.91432	-5.65792	1.53219e-08	4.50253e-08	-36.0805	Down
ENSMUSG00000115529	9630013A20Rik	RIKEN cDNA 9630013A20 gene	NR_015539	319903	0.0844085	-0.566887	3.11654	-0.181896	0.855664	1	-1.48132	No change
ENSMUSG00000086359	9630013K17Rik	RIKEN cDNA 9630013K17 gene	NR_131111	78883	64.2862	0.151971	0.193317	0.786123	0.431796	0.536598	1.11109	No change
ENSMUSG00000114284	9630015K15Rik	RIKEN cDNA 9630015K15 gene	NR_167725	78569	0.722526	0.972545	2.02851	0.479437	0.631628	0.721733	1.9623	No change
ENSMUSG00000051295	9630028B13Rik	RIKEN cDNA 9630028B13 gene	NM_176943	319562	0.754059	-3.08947	2.15012	-1.43688	0.150752	0.225297	-8.51184	No change
ENSMUSG00000085631	9630028H03Rik	RIKEN cDNA 9630028H03 gene	NR_015544	320684	0.657736	2.80067	2.23402	1.25365	0.20997	0.299226	6.96764	No change
ENSMUSG00000117916	9630028I04Rik	RIKEN cDNA 9630028I04 gene	NR_131118	319720	0.291378	-0.0859913	3.11654	-0.0275919	0.977988	1	-1.06142	No change
ENSMUSG00000073386	9830107B12Rik	RIKEN cDNA 9830107B12 gene	NM_001177896	328829	0.435531	-2.29277	3.01386	-0.760742	0.446811	1	-4.89996	No change
ENSMUSG00000104763	9830132P13Rik	RIKEN cDNA 9830132P13 gene	NR_040552	329753	1.83675	0.779095	1.37919	0.564895	0.572145	0.669196	1.71605	No change
ENSMUSG00000117763	9830166K06Rik	RIKEN cDNA 9830166K06 gene	NR_045314	402757	1.51423	0.989968	1.26571	0.782142	0.434131	0.538826	1.98614	No change
ENSMUSG00000044551	9930012K11Rik	RIKEN cDNA 9930012K11 gene	NM_001004155	268759	1576.26	1.66416	0.0437597	38.0296	0	0	3.1693	Up
ENSMUSG00000046138	9930021J03Rik	RIKEN cDNA 9930021J03 gene	NM_172836	240613	11357	0.406992	0.0460675	8.8347	1.0037e-18	4.2733e-18	1.32592	No change
ENSMUSG00000044730	9930104L06Rik	RIKEN cDNA 9930104L06 gene	NM_001355603	194268	2649.36	-0.846135	0.0396596	-21.335	5.38001e-101	7.76407e-100	-1.79768	No change
ENSMUSG00000100217	9930111H07Rik	RIKEN cDNA 9930111H07 gene	NR_108086	77762	0	0	NA	NA	1	1	1	No change
ENSMUSG00000069893	9930111J21Rik1	RIKEN cDNA 9930111J21 gene 1	NM_001114679	667214	427.417	-0.39696	0.0843133	-4.70815	2.49972e-06	6.48134e-06	-1.31673	No change
ENSMUSG00000069892	9930111J21Rik2	RIKEN cDNA 9930111J21 gene 2	NM_173434	245240	2184.37	0.526428	0.102655	5.12815	2.92606e-07	8.03836e-07	1.44036	No change
ENSMUSG00000027596	a	nonagouti	NM_015770	50518	0.862184	-0.21347	1.59197	-0.134092	0.89333	0.926749	-1.15947	No change
ENSMUSG00000084897	a	nonagouti	NM_015770	50518	1.78605	-4.33147	1.41405	-3.06315	0.00219017	0.00448228	-20.1327	Down
ENSMUSG00000110357	A030001D20Rik	RIKEN cDNA A030001D20 gene	NR_152217	100126243	51.093	-3.15503	0.255383	-12.3541	4.62997e-35	2.84925e-34	-8.90753	Down
ENSMUSG00000079144	A130010J15Rik	RIKEN cDNA A130010J15 gene	NM_001160359	319266	2154.73	0.0919193	0.0436762	2.10457	0.0353292	0.0612195	1.06579	No change
ENSMUSG00000087061	A130030D18Rik	RIKEN cDNA A130030D18 gene	NR_152125	228116	0	0	NA	NA	1	1	1	No change
ENSMUSG00000022347	A1bg	alpha-1-B glycoprotein	NM_001081067	117586	0.0857804	0.394898	3.11654	0.12671	0.89917	1	1.31485	No change
ENSMUSG00000052595	A1cf	APOBEC1 complementation factor	NM_001081074	69865	3.99666	-2.88155	1.04683	-2.75264	0.00591177	0.0114861	-7.36941	Down
ENSMUSG00000105891	A230001M10Rik	RIKEN cDNA A230001M10 gene	NR_040391	319951	0.318195	-1.85387	3.09419	-0.599145	0.549076	1	-3.61469	No change
ENSMUSG00000087306	A230004M16Rik	RIKEN cDNA A230004M16 gene	XR_388589	102637814	0	0	NA	NA	1	1	1	No change
ENSMUSG00000089633	A230009B12Rik	RIKEN cDNA A230009B12 gene	NR_077237	319750	3.03137	-1.09781	1.0413	-1.05427	0.291759	0.391924	-2.14029	No change
ENSMUSG00000097845	A230020J21Rik	RIKEN cDNA A230020J21 gene	NR_027298	100125339	4.97755	-0.372693	0.930025	-0.400735	0.688615	0.770126	-1.29477	No change
ENSMUSG00000096960	A230028O05Rik	RIKEN cDNA A230028O05 gene	NR_040374	319487	33.2693	0.0857105	0.343554	0.249482	0.802988	0.858488	1.06121	No change
ENSMUSG00000117172	A230051N06Rik	RIKEN cDNA A230051N06 gene	NR_155493	320593	0.296191	-1.76352	3.09998	-0.568882	0.569436	1	-3.39526	No change
ENSMUSG00000109394	A230057D06Rik	RIKEN cDNA A230057D06 gene	NR_015533	319893	117.925	2.26408	0.192958	11.7336	8.57702e-32	4.9423e-31	4.80348	Up
ENSMUSG00000084771	A230072E10Rik	RIKEN cDNA A230072E10 gene	NR_015600	331547	36.9689	0.136573	0.29198	0.467746	0.639967	0.728853	1.09929	No change
ENSMUSG00000074473	A230072I06Rik	RIKEN cDNA A230072I06 gene	NM_001033796	619290	0	0	NA	NA	1	1	1	No change
ENSMUSG00000100600	A230077H06Rik	RIKEN cDNA A230077H06 gene	NR_040329	320210	0.244147	-1.50528	3.11432	-0.483342	0.628853	1	-2.8388	No change
ENSMUSG00000055818	A230083G16Rik	RIKEN cDNA A230083G16 gene	NR_152158	442825	152.195	-0.254603	0.138198	-1.84231	0.0654297	0.107325	-1.19301	No change
ENSMUSG00000087026	A230103J11Rik	RIKEN cDNA A230103J11 gene	NR_110581	320466	196.12	-0.103898	0.130811	-0.794257	0.427046	0.531759	-1.07467	No change
ENSMUSG00000097292	A230107N01Rik	RIKEN cDNA A230107N01 gene	NR_138587	320919	205.372	0.208567	0.112124	1.86015	0.0628648	0.103465	1.15554	No change
ENSMUSG00000087125	A230108P19Rik	RIKEN cDNA A230108P19 gene	NR_040333	320132	8.91133	0.833386	0.456866	1.82414	0.0681315	0.111318	1.78186	No change
ENSMUSG00000109344	A26c2	ANKRD26-like family C, member 2	XM_030243178	622251	0	0	NA	NA	1	1	1	No change
ENSMUSG00000030111	A2m	alpha-2-macroglobulin	NM_175628	232345	3.16205	-4.12199	1.17566	-3.50612	0.000454698	0.00100168	-17.4118	Down
ENSMUSG00000047228	A2ml1	alpha-2-macroglobulin like 1	NM_001001179	232400	1.25948	-0.339791	1.6488	-0.206084	0.836725	0.883357	-1.26557	No change
ENSMUSG00000052479	A330008L17Rik	RIKEN cDNA A330008L17 gene	NM_175479	234624	2.01413	1.1504	0.98801	1.16436	0.244276	0.339044	2.21976	No change
ENSMUSG00000097915	A330009N23Rik	RIKEN cDNA A330009N23 gene	NR_045326	380977	174.531	1.80973	0.141985	12.7459	3.28556e-37	2.10656e-36	3.50576	Up
ENSMUSG00000104093	A330015K06Rik	RIKEN cDNA A330015K06 gene	NR_126080	102637797	27.1976	0.659452	0.27486	2.39923	0.0164296	0.0300836	1.57948	No change
ENSMUSG00000096929	A330023F24Rik	RIKEN cDNA A330023F24 gene	NR_015566	320977	317.222	1.74764	0.141645	12.3381	5.64475e-35	3.46958e-34	3.35809	Up
ENSMUSG00000097591	A330032B11Rik	RIKEN cDNA A330032B11 gene	NR_045329	319931	0.338315	-0.0859896	2.66801	-0.0322298	0.974289	1	-1.06142	No change
ENSMUSG00000097622	A330033J07Rik	RIKEN cDNA A330033J07 gene	NR_102303	320614	2.10426	-4.56129	1.3415	-3.40014	0.000673515	0.00145622	-23.6094	Down
ENSMUSG00000086213	A330040F15Rik	RIKEN cDNA A330040F15 gene	NR_015503	74333	973.921	0.402433	0.187975	2.14089	0.032283	0.0562832	1.32173	No change
ENSMUSG00000087466	A330041J22Rik	RIKEN cDNA A330041J22 gene	NM_176941	319556	8.87747	-0.819193	0.590668	-1.38689	0.165474	0.244182	-1.76442	No change
ENSMUSG00000097326	A330048O09Rik	RIKEN cDNA A330048O09 gene	NR_045162	320315	2.65599	-3.86699	1.11738	-3.46078	0.000538612	0.00117786	-14.5909	Down
ENSMUSG00000111994	A330049N07Rik	RIKEN cDNA A330049N07 gene	NR_040646	327768	1.9278	0.0327057	1.09979	0.0297382	0.976276	0.984788	1.02293	No change
ENSMUSG00000052014	A330070K13Rik	RIKEN cDNA A330070K13 gene	NM_198665	381673	0	0	NA	NA	1	1	1	No change
ENSMUSG00000097960	A330074K22Rik	RIKEN cDNA A330074K22 gene	NR_110496	434353	558.834	0.0914263	0.104501	0.874882	0.381638	0.486604	1.06542	No change
ENSMUSG00000113186	A330076C08Rik	RIKEN cDNA A330076C08 gene	NR_045088	100503592	0	0	NA	NA	1	1	1	No change
ENSMUSG00000109321	A330076H08Rik	RIKEN cDNA A330076H08 gene	NR_015599	320026	118.166	2.30692	0.187316	12.3157	7.45952e-35	4.56862e-34	4.94825	Up
ENSMUSG00000086363	A330102I10Rik	RIKEN cDNA A330102I10 gene	NR_045073	77920	61.8116	-0.439168	0.219515	-2.00063	0.0454325	0.0770271	-1.35582	No change
ENSMUSG00000028794	A3galt2	alpha 1,3-galactosyltransferase 2 (isoglobotriaosylceramide synthase)	NM_001009819	215493	13.8382	-1.1326	0.448905	-2.52303	0.011635	0.0217865	-2.19253	Down
ENSMUSG00000047613	A430005L14Rik	RIKEN cDNA A430005L14 gene	NM_001163019	97159	3296.22	-0.850448	0.0452879	-18.7787	1.12787e-78	1.28348e-77	-1.80306	No change
ENSMUSG00000085315	A430018G15Rik	RIKEN cDNA A430018G15 gene	NR_165460	115489452	9.81291	-0.831678	0.429688	-1.93554	0.0529242	0.0885243	-1.77975	No change
ENSMUSG00000056014	A430033K04Rik	RIKEN cDNA A430033K04 gene	NM_183025	243308	1335.95	0.706551	0.0735057	9.61219	7.10197e-22	3.29236e-21	1.6319	No change
ENSMUSG00000087305	A430035B10Rik	RIKEN cDNA A430035B10 gene	NR_040452	320312	21.5913	-1.90648	0.506227	-3.76606	0.000165845	0.000378797	-3.74894	Down
ENSMUSG00000090564	A430057M04Rik	RIKEN cDNA A430057M04 gene	NM_176925	319486	281.785	-1.04617	0.0818982	-12.7741	2.28813e-37	1.46981e-36	-2.06505	Down
ENSMUSG00000085589	A430078I02Rik	RIKEN cDNA A430078I02 gene	NR_131125	320486	15.8984	-0.950204	0.422156	-2.25083	0.024396	0.0433754	-1.93215	No change
ENSMUSG00000116220	A430088P11Rik	RIKEN cDNA A430088P11 gene	NR_045309	106059	32.5904	-0.271114	0.337308	-0.803756	0.421538	0.526593	-1.20674	No change
ENSMUSG00000114213	A430090L17Rik	RIKEN cDNA A430090L17 gene	NM_177004	319803	34.7551	0.566795	0.259772	2.18189	0.0291173	0.0511114	1.48123	No change
ENSMUSG00000067577	A430093F15Rik	RIKEN cDNA A430093F15 gene	NM_207529	403202	10.9658	-0.922805	0.418569	-2.20467	0.0274776	0.0484597	-1.8958	No change
ENSMUSG00000086851	A430108G06Rik	RIKEN cDNA A430108G06 gene	NR_168001	319650	17.6296	0.495073	0.324245	1.52685	0.126798	0.193982	1.40939	No change
ENSMUSG00000047878	A4galt	alpha 1,4-galactosyltransferase	NM_001004150	239559	163.743	-7.666	0.464499	-16.5038	3.44477e-61	3.16056e-60	-203.094	Down
ENSMUSG00000037953	A4gnt	alpha-1,4-N-acetylglucosaminyltransferase	NM_001077424	333424	0.313382	-0.0859913	3.11654	-0.0275919	0.977988	1	-1.06142	No change
ENSMUSG00000051986	A530006G24Rik	RIKEN cDNA A530006G24 gene	NR_046014	381384	0	0	NA	NA	1	1	1	No change
ENSMUSG00000110682	A530010L16Rik	RIKEN cDNA A530010L16 gene	NR_151739	382036	1.91952	2.21644	1.54274	1.43669	0.150806	0.225367	4.64746	No change
ENSMUSG00000006462	A530013C23Rik	RIKEN cDNA A530013C23 gene	NM_177851	329562	33.5919	0.622329	0.215412	2.88901	0.00386455	0.00768764	1.53936	No change
ENSMUSG00000043122	A530016L24Rik	RIKEN cDNA A530016L24 gene	NM_177039	319942	507.239	0.272548	0.13774	1.97872	0.0478481	0.0807586	1.20794	No change
ENSMUSG00000053528	A530021J07Rik	Riken cDNA A530021J07 gene	NM_177895	330578	0.275715	-1.57255	3.11164	-0.505376	0.613295	1	-2.97429	No change
ENSMUSG00000089844	A530032D15Rik	RIKEN cDNA A530032D15Rik gene	NM_213615	381287	103.143	-0.980811	0.150645	-6.51074	7.47813e-11	2.42205e-10	-1.97358	No change
ENSMUSG00000072109	A530040E14Rik	RIKEN cDNA A530040E14 gene	NM_001037910	621875	7.56984	0.917148	0.706827	1.29756	0.19444	0.280142	1.88838	No change
ENSMUSG00000113338	A530046M15Rik	RIKEN cDNA A530046M15 gene	NR_046131	328190	23.4131	-1.47036	0.377392	-3.89611	9.77486e-05	0.000227722	-2.77091	Down
ENSMUSG00000046764	A530053G22Rik	RIKEN cDNA A530053G22 gene	NM_177329	208079	0	0	NA	NA	1	1	1	No change
ENSMUSG00000087694	A530058N18Rik	RIKEN cDNA A530058N18 gene	NR_028423	320846	0	0	NA	NA	1	1	1	No change
ENSMUSG00000043939	A530064D06Rik	RIKEN cDNA A530064D06 gene	NM_001113556	328830	0.727961	-1.76295	1.97531	-0.89249	0.37213	0.477507	-3.39391	No change
ENSMUSG00000114531	A530065N20Rik	RIKEN cDNA A530046M15 gene	NR_046142	328263	5.4298	-4.43008	0.944778	-4.68901	2.74525e-06	7.10002e-06	-21.5569	Down
ENSMUSG00000085112	A530072M11Rik	RIKEN cDNA gene A530072M11	NR_045765	100415915	108.748	-0.273896	0.180969	-1.5135	0.130154	0.198483	-1.20907	No change
ENSMUSG00000117872	A530088E08Rik	RIKEN cDNA A530088E08 gene	NR_029458	664702	1.65185	-4.22596	1.35489	-3.11905	0.00181437	0.0037468	-18.7129	Down
ENSMUSG00000052760	A630001G21Rik	RIKEN cDNA A630001G21 gene	NM_177055	319997	280.554	4.25435	0.156941	27.1079	7.93606e-162	1.91749e-160	19.0848	Up
ENSMUSG00000055110	A630012P03Rik	RIKEN cDNA A630012P03 gene	NR_045367	100504594	0.0716413	0.394898	3.11654	0.12671	0.89917	1	1.31485	No change
ENSMUSG00000114968	A630019I02Rik	RIKEN cDNA A630019I02 gene	NR_046182	408254	0	0	NA	NA	1	1	1	No change
ENSMUSG00000095493	A630023A22Rik	RIKEN cDNA A630023A22 gene	NM_001251843	105518	13.3352	1.01414	0.491771	2.06222	0.0391868	0.067268	2.0197	No change
ENSMUSG00000048215	A630023P12Rik	RIKEN cDNA A630023P12 gene	NM_173766	231603	0.633816	-0.241368	2.39697	-0.100697	0.919791	0.946354	-1.18211	No change
ENSMUSG00000101013	A630072M18Rik	RIKEN cDNA A630072M18 gene	NR_030699	320770	11.1825	-1.7333	0.408604	-4.242	2.21536e-05	5.4113e-05	-3.32487	Down
ENSMUSG00000067541	A630073D07Rik	RIKEN cDNA A630073D07 gene	NM_001142969	381819	0	0	NA	NA	1	1	1	No change
ENSMUSG00000094613	A630076J17Rik	RIKEN cDNA A630076J17 gene	NM_001256174	319929	0	0	NA	NA	1	1	1	No change
ENSMUSG00000116673	A630089N07Rik	RIKEN cDNA A630089N07 gene	NR_015491	320586	1412.14	0.774282	0.0878908	8.80959	1.25608e-18	5.33014e-18	1.71034	No change
ENSMUSG00000096094	A630095N17Rik	RIKEN cDNA A630095N17 gene	NM_001243090	381272	62.9474	2.37011	0.219363	10.8045	3.27628e-27	1.72041e-26	5.16982	Up
ENSMUSG00000103690	A730004F24Rik	RIKEN cDNA A730004F24 gene	NR_131124	320449	0.402603	-2.19374	2.49628	-0.878804	0.379507	1	-4.57489	No change
ENSMUSG00000117334	A730006G06Rik	RIKEN cDNA A730006G06 gene	NR_110485	320638	0.0857804	0.394898	3.11654	0.12671	0.89917	1	1.31485	No change
ENSMUSG00000044783	A730008H23Rik	RIKEN cDNA A730008H23 gene	NM_172505	212427	20403.2	0.00671447	0.0548273	0.122466	0.90253	0.933367	1.00466	No change
ENSMUSG00000047384	A730013G03Rik	RIKEN cDNA A730013G03 gene	NR_155503	320952	1.51222	-4.10572	1.44746	-2.8365	0.00456108	0.0089936	-17.2165	Down
ENSMUSG00000047828	A730018C14Rik	RIKEN cDNA A730018C14 gene	NM_176956	100504733	0	0	NA	NA	1	1	1	No change
ENSMUSG00000044522	A730020M07Rik	RIKEN cDNA A730020M07 gene	NM_176992	100503044	267.304	-1.76652	0.091011	-19.41	6.35327e-84	7.66626e-83	-3.40233	Down
ENSMUSG00000085649	A730032A03Rik	RIKEN cDNA A730032A03 gene	XR_003954086	102639814	0	0	NA	NA	1	1	1	No change
ENSMUSG00000056738	A730036I17Rik	RIKEN cDNA A730036I17 gene	NM_177847	329513	0.852284	0.465265	2.3298	0.199701	0.841714	0.887104	1.38057	No change
ENSMUSG00000111232	A730043L09Rik	RIKEN cDNA A730043L09 gene	NR_040769	330958	0.168817	-1.04778	3.11654	-0.336199	0.736721	1	-2.06734	No change
ENSMUSG00000085139	A730046J19Rik	RIKEN cDNA A730046J19 gene	NM_001354493	319764	23.6083	-0.474504	0.338023	-1.40376	0.160389	0.237601	-1.38944	No change
ENSMUSG00000048636	A730049H05Rik	RIKEN cDNA A730049H05 gene	NM_175209	74516	13.9978	-5.83511	0.869325	-6.71223	1.91667e-11	6.35285e-11	-57.0878	Down
ENSMUSG00000097756	A730056A06Rik	RIKEN cDNA A730056A06 gene	NR_040324	319783	0.982399	-2.86941	2.20567	-1.30093	0.193283	0.278803	-7.30766	No change
ENSMUSG00000112639	A730063M14Rik	RIKEN cDNA A730063M14 gene	NR_040660	100504703	174.154	0.223586	0.132845	1.68306	0.092364	0.146335	1.16763	No change
ENSMUSG00000086693	A730081D07Rik	RIKEN cDNA A730081D07 gene	NR_155347	102633880	80.7795	-0.230725	0.152547	-1.51249	0.13041	0.198796	-1.17342	No change
ENSMUSG00000108379	A730082K24Rik	RIKEN cDNA A730082K24 gene	NR_040317	101786	0.8586	-3.27369	1.76585	-1.85388	0.0637556	0.104841	-9.67113	No change
ENSMUSG00000100812	A730098A19Rik	RIKEN cDNA A730098A19 gene	NR_155422	102632990	1.56547	-0.200746	1.72539	-0.116348	0.907377	0.937026	-1.14929	No change
ENSMUSG00000053181	A830005F24Rik	RIKEN cDNA A830005F24 gene	NM_001002771	442803	100.751	-0.350461	0.172467	-2.03204	0.0421493	0.0719561	-1.27497	No change
ENSMUSG00000097182	A830009L08Rik	RIKEN cDNA A830009L08 gene	NR_045161	320297	0.630648	-1.41347	2.39132	-0.591085	0.554464	0.652934	-2.66377	No change
ENSMUSG00000089957	A830011K09Rik	RIKEN cDNA A830011K09 gene	NR_126072	319702	0.190666	-1.04778	3.11654	-0.336199	0.736721	1	-2.06734	No change
ENSMUSG00000057715	A830018L16Rik	RIKEN cDNA A830018L16 gene	NM_001160369	320492	74.844	-0.508643	0.346324	-1.46869	0.141917	0.214026	-1.42271	No change
ENSMUSG00000105923	A830019L24Rik	RIKEN cDNA A830019L24 gene	NR_040551	320072	0	0	NA	NA	1	1	1	No change
ENSMUSG00000094707	A830019P07Rik	RIKEN cDNA A830019P07 gene	NR_152130	329056	0	0	NA	NA	1	1	1	No change
ENSMUSG00000117541	A830021F12Rik	RIKEN cDNA A830021F12 gene	XR_003952552	442838	0.317476	-1.84979	3.09445	-0.597778	0.549988	1	-3.60448	No change
ENSMUSG00000103695	A830029E22Rik	RIKEN cDNA A830029E22 gene	NR_138586	320566	0.0850496	-0.566887	3.11654	-0.181896	0.855664	1	-1.48132	No change
ENSMUSG00000111329	A830035O19Rik	RIKEN cDNA A830035O19 gene	NR_152206	100101457	84.1351	-1.84715	0.159682	-11.5677	6.00897e-31	3.41144e-30	-3.59789	Down
ENSMUSG00000084890	A830036E02Rik	RIKEN cDNA A830036E02 gene	NR_153851	353123	253.382	1.89172	0.179406	10.5443	5.39487e-26	2.75764e-25	3.71077	Up
ENSMUSG00000087143	A830082K12Rik	RIKEN cDNA A830082K12 gene	NR_045195	320174	1520.07	2.29567	0.107208	21.4133	1.00358e-101	1.46201e-100	4.90983	Up
ENSMUSG00000112280	A830082N09Rik	RIKEN cDNA A830082N09 gene	NR_015526	414093	265.645	0.539721	0.0932759	5.78628	7.19623e-09	2.14438e-08	1.45369	No change
ENSMUSG00000098008	A930001A20Rik	RIKEN cDNA A930001A20 gene	NR_040549	77127	3.61511	1.51631	0.765462	1.9809	0.0476021	0.080369	2.86058	No change
ENSMUSG00000087132	A930001C03Rik	RIKEN cDNA A930001C03 gene	NR_045989	319314	796.973	0.715586	0.0899927	7.9516	1.84119e-15	7.06238e-15	1.64215	No change
ENSMUSG00000114961	A930002C04Rik	RIKEN cDNA A930002C04 gene	NR_126083	319467	0.316913	-1.8488	3.09451	-0.597445	0.55021	1	-3.602	No change
ENSMUSG00000075330	A930003A15Rik	RIKEN cDNA A930003A15 gene	NR_015488	68162	0	0	NA	NA	1	1	1	No change
ENSMUSG00000105076	A930003O13Rik	RIKEN cDNA A930003O13 gene	NR_027362	330052	3.30997	-4.18635	1.0167	-4.11761	3.82827e-05	9.19993e-05	-18.2062	Down
ENSMUSG00000054057	A930004D18Rik	RIKEN cDNA A930004D18 gene	NR_028376	77940	2128.74	-0.143034	0.0623371	-2.29453	0.02176	0.0390494	-1.10423	No change
ENSMUSG00000054426	A930005H10Rik	RIKEN cDNA A930005H10 gene	NR_015487	68161	444.951	-0.255038	0.0913699	-2.79127	0.0052501	0.0102824	-1.19337	No change
ENSMUSG00000087278	A930006I01Rik	RIKEN cDNA A930006I01 gene	NR_040332	319854	0.478996	2.34786	2.44966	0.958444	0.337839	1	5.09067	No change
ENSMUSG00000084866	A930006K02Rik	RIKEN cDNA A930006K02 gene	NR_077219	100503120	61.4386	-4.03189	0.303181	-13.2986	2.35801e-40	1.59772e-39	-16.3576	Down
ENSMUSG00000118559	A930007A09Rik	RIKEN cDNA A930007A09 gene	NM_001357954	432999	1700.89	0.364355	0.0539523	6.75328	1.44542e-11	4.81367e-11	1.28731	No change
ENSMUSG00000097855	A930007I19Rik	RIKEN cDNA A930007I19 gene	NR_015567	77779	125.141	0.161174	0.123822	1.30166	0.193032	0.278479	1.1182	No change
ENSMUSG00000092210	A930009A15Rik	RIKEN cDNA A930009A15 gene	NM_001379517	77798	0.602925	-2.76264	1.91837	-1.4401	0.149839	0.22428	-6.78638	No change
ENSMUSG00000089809	A930011G23Rik	RIKEN cDNA A930011G23 gene	NR_030692	319818	1366.12	1.2751	0.183481	6.94952	3.66536e-12	1.2503e-11	2.42016	Up
ENSMUSG00000097610	A930012L18Rik	RIKEN cDNA A930012L18 gene	NR_026853	626275	16.5504	-5.67059	0.790617	-7.17235	7.37197e-13	2.59046e-12	-50.9351	Down
ENSMUSG00000040705	A930016O22Rik	RIKEN cDNA A930016O22 gene	NR_073014	100503495	6.59493	-0.298264	0.469996	-0.634609	0.525683	0.626683	-1.22966	No change
ENSMUSG00000025727	A930017K11Rik	RIKEN cDNA A930017K11 gene	NM_001358019	100034748	6.74064	-0.239826	0.548127	-0.437537	0.661722	0.747765	-1.18085	No change
ENSMUSG00000032671	A930018P22Rik	RIKEN cDNA A930018P22 gene	NM_026634	68243	1.08933	0.605834	1.64507	0.368272	0.712671	0.789457	1.52186	No change
ENSMUSG00000085958	A930019D19Rik	RIKEN cDNA A930019D19 gene	NR_040619	77806	2.73002	1.53714	0.974715	1.57702	0.114792	0.1776	2.90219	No change
ENSMUSG00000056735	A930024E05Rik	RIKEN cDNA A930024E05 gene	NM_175405	109202	552.668	0.149959	0.0849288	1.76571	0.0774451	0.125015	1.10954	No change
ENSMUSG00000115930	A930027H12Rik	RIKEN cDNA A930027H12 gene	NR_167711	77961	0	0	NA	NA	1	1	1	No change
ENSMUSG00000086262	A930031H19Rik	RIKEN cDNA A930031H19 gene	NR_130167	77835	0	0	NA	NA	1	1	1	No change
ENSMUSG00000090622	A930033H14Rik	RIKEN cDNA A930033H14 gene	NM_001331193	320700	323.995	0.722506	0.0807864	8.94342	3.77321e-19	1.6258e-18	1.65005	No change
ENSMUSG00000109408	A930037H05Rik	RIKEN cDNA A930037H05 gene	NR_153849	78439	161.336	0.507929	0.148047	3.43087	0.000601644	0.00130817	1.42201	No change
ENSMUSG00000097310	A930038B10Rik	RIKEN cDNA A930038B10 gene	XR_001781219	320323	48.3066	-1.74332	0.259609	-6.71515	1.87875e-11	6.23053e-11	-3.34804	Down
ENSMUSG00000085900	A930041C12Rik	RIKEN cDNA A930041C12 gene	NR_046195	78443	7.09256	-0.357289	0.54096	-0.660474	0.50895	0.610927	-1.28102	No change
ENSMUSG00000117896	AA387883	expressed sequence AA387883	NR_030678	100043450	6.1321	1.00804	0.700023	1.44001	0.149865	0.224288	2.01117	No change
ENSMUSG00000084381	AA413626	ribosomal protein L17 pseudogene	NR_102683	100359413	68.837	1.13325	0.193456	5.85793	4.68685e-09	1.41082e-08	2.19353	Up
ENSMUSG00000083307	AA414768	expressed sequence AA414768	NM_001272033	245350	587.168	-2.15058	0.106974	-20.1039	6.82564e-90	8.78373e-89	-4.44007	Down
ENSMUSG00000093483	AA465934	expressed sequence AA465934	NR_028363	613254	217.607	0.384438	0.109485	3.51132	0.000445887	0.000982694	1.30535	No change
ENSMUSG00000033213	AA467197	expressed sequence AA467197	NM_001004174	433470	101.252	4.27294	0.335357	12.7415	3.47851e-37	2.22934e-36	19.3322	Up
ENSMUSG00000115016	AA536875	expressed sequence AA536875	NR_045143	380934	1.4616	0.177765	1.26429	0.140604	0.888183	0.923058	1.13113	No change
ENSMUSG00000092125	AA543401	myc-like oncogene, s-myc protein pseudogene	NR_102273	100417434	0	0	NA	NA	1	1	1	No change
ENSMUSG00000073497	AA792892	expressed sequence AA792892	NM_178894	100554	3.58522	-0.0423816	0.994702	-0.0426073	0.966015	0.977735	-1.02981	No change
ENSMUSG00000042510	AA986860	expressed sequence AA986860	NM_177604	212439	7940.37	0.817924	0.0451951	18.0976	3.32717e-73	3.55615e-72	1.76287	No change
ENSMUSG00000036678	Aaas	achalasia, adrenocortical insufficiency, alacrimia	NM_153416	223921	14262.6	0.365359	0.0521261	7.00913	2.398e-12	8.25306e-12	1.2882	No change
ENSMUSG00000029482	Aacs	acetoacetyl-CoA synthetase	NM_030210	78894	21516.9	-1.04583	0.0376058	-27.8104	3.24869e-170	8.40346e-169	-2.06455	Down
ENSMUSG00000027761	Aadac	arylacetamide deacetylase	NM_023383	67758	0.178433	-1.04778	3.11654	-0.336199	0.736721	1	-2.06734	No change
ENSMUSG00000091376	Aadacl2	arylacetamide deacetylase like 2	NM_001128091	639634	0	0	NA	NA	1	1	1	No change
ENSMUSG00000036951	Aadacl2fm1	AADACL2 family member 1	NM_177661	229333	0	0	NA	NA	1	1	1	No change
ENSMUSG00000090527	Aadacl2fm2	AADACL2 family member 2	NM_001101531	433597	0	0	NA	NA	1	1	1	No change
ENSMUSG00000095522	Aadacl2fm3	AADACL2 family member 3	NM_001243003	666803	0	0	NA	NA	1	1	1	No change
ENSMUSG00000078507	Aadacl3	arylacetamide deacetylase like 3	NM_001085503	230883	0.171561	0.875791	3.11654	0.281014	0.7787	1	1.83501	No change
ENSMUSG00000070609	Aadacl4	arylacetamide deacetylase like 4	NM_001081248	435815	0.315283	1.74678	3.09016	0.565272	0.571889	1	3.35609	No change
ENSMUSG00000028593	Aadacl4fm1	AADACL4 family member 1	NM_198662	381572	0	0	NA	NA	1	1	1	No change
ENSMUSG00000078506	Aadacl4fm2	AADACL4 family member 2	NM_001085542	627085	0.164267	0.875791	3.11654	0.281014	0.7787	1	1.83501	No change
ENSMUSG00000041735	AAdacl4fm3	AADACL4 family member 3	NM_001085536	546849	205.327	-0.105847	0.106231	-0.996378	0.319066	0.421731	-1.07613	No change
ENSMUSG00000078505	Aadacl4fm4	AADACL4 family member 4	NM_001085504	230890	0.168817	-1.04778	3.11654	-0.336199	0.736721	1	-2.06734	No change
ENSMUSG00000078504	Aadacl4fm5	AADACL4 family member 5	NM_001126316	329993	47.957	-0.852282	0.237588	-3.58722	0.000334222	0.000744323	-1.80535	No change
ENSMUSG00000057228	Aadat	aminoadipate aminotransferase	NM_011834	23923	241.881	0.361274	0.100293	3.60217	0.000315575	0.000704681	1.28456	No change
ENSMUSG00000037257	Aagab	alpha- and gamma-adaptin binding protein	NM_001357323	66939	11782	-0.450462	0.025513	-17.6562	9.12182e-70	9.29761e-69	-1.36648	No change
ENSMUSG00000057230	Aak1	AP2 associated kinase 1	NM_001040106	269774	22414.2	0.00562803	0.0365161	0.154125	0.877511	0.915062	1.00391	No change
ENSMUSG00000035642	Aamdc	adipogenesis associated Mth938 domain containing	NM_001177945	66273	945.584	-0.00841968	0.0611265	-0.137742	0.890444	0.924815	-1.00585	No change
ENSMUSG00000006299	Aamp	angio-associated migratory protein	NM_001190444	227290	26951.1	0.406282	0.0367304	11.0612	1.93457e-28	1.04072e-27	1.32527	No change
ENSMUSG00000020804	Aanat	arylalkylamine N-acetyltransferase	NM_009591	11298	15.5864	1.0491	0.442295	2.37194	0.0176951	0.0321959	2.06923	Up
ENSMUSG00000027628	Aar2	AAR2 splicing factor homolog	NM_001164818	68295	8516.45	0.0327832	0.0318819	1.02827	0.303822	0.405012	1.02298	No change
ENSMUSG00000068522	Aard	alanine and arginine rich domain containing protein	NM_175503	239435	43.7818	-4.86917	0.377152	-12.9104	3.93347e-38	2.55767e-37	-29.2258	Down
ENSMUSG00000031960	Aars	alanyl-tRNA synthetase	NM_146217	234734	103383	0.207942	0.0299514	6.94265	3.84822e-12	1.31137e-11	1.15504	No change
ENSMUSG00000023938	Aars2	alanyl-tRNA synthetase 2, mitochondrial	NM_001358000	224805	7471.86	-0.172926	0.0416572	-4.15117	3.30785e-05	7.99735e-05	-1.12734	No change
ENSMUSG00000075528	Aarsd1	alanyl-tRNA synthetase domain containing 1	NM_144829	69684	134.999	-0.210758	0.145958	-1.44396	0.148749	0.222921	-1.1573	No change
ENSMUSG00000055923	Aasdh	aminoadipate-semialdehyde dehydrogenase	NM_001377004	231326	4026.26	0.611176	0.0456061	13.4012	5.95153e-41	4.06749e-40	1.5275	No change
ENSMUSG00000025894	Aasdhppt	aminoadipate-semialdehyde dehydrogenase-phosphopantetheinyl transferase	NM_001326359	67618	9175.6	0.976584	0.0370223	26.3783	2.43396e-153	5.48881e-152	1.9678	No change
ENSMUSG00000029695	Aass	aminoadipate-semialdehyde synthase	NM_013930	30956	218.463	-6.48825	0.276706	-23.4482	1.37948e-121	2.42232e-120	-89.7755	Down
ENSMUSG00000018697	Aatf	apoptosis antagonizing transcription factor	NM_019816	56321	11205.5	0.644786	0.0385001	16.7477	5.88918e-63	5.52685e-62	1.56351	No change
ENSMUSG00000025375	Aatk	apoptosis-associated tyrosine kinase	NM_001198785	11302	46.0819	-2.68635	0.261843	-10.2594	1.07363e-24	5.31923e-24	-6.43685	Down
ENSMUSG00000057191	AB124611	cDNA sequence AB124611	NM_001198794	382062	21.572	-0.0862006	0.383002	-0.225066	0.821928	0.872461	-1.06157	No change
ENSMUSG00000057880	Abat	4-aminobutyrate aminotransferase	NM_001170978	268860	1251.25	-6.04617	0.113886	-53.0895	0	0	-66.0814	Down
ENSMUSG00000015243	Abca1	ATP-binding cassette, sub-family A (ABC1), member 1	NM_013454	11303	1570.54	-2.81474	0.301086	-9.34863	8.8787e-21	3.99509e-20	-7.03592	Down
ENSMUSG00000050296	Abca12	ATP-binding cassette, sub-family A (ABC1), member 12	NM_175210	74591	19.7941	-2.96928	0.455496	-6.51878	7.08835e-11	2.29774e-10	-7.83144	Down
ENSMUSG00000004668	Abca13	ATP-binding cassette, sub-family A (ABC1), member 13	NM_178259	268379	107.025	-4.28952	0.309939	-13.8399	1.46402e-43	1.04487e-42	-19.5557	Down
ENSMUSG00000062017	Abca14	ATP-binding cassette, sub-family A (ABC1), member 14	NM_026458	67928	0.563874	-0.387372	2.43501	-0.159084	0.873602	0.912031	-1.30801	No change
ENSMUSG00000054746	Abca15	ATP-binding cassette, sub-family A (ABC1), member 15	NM_177213	320631	0	0	NA	NA	1	1	1	No change
ENSMUSG00000051900	Abca16	ATP-binding cassette, sub-family A (ABC1), member 16	NM_001278943	233810	0.445814	-2.32301	2.96584	-0.783256	0.433477	1	-5.00374	No change
ENSMUSG00000035435	Abca17	ATP-binding cassette, sub-family A (ABC1), member 17	NM_001031621	381072	30.6621	-0.160819	0.28206	-0.570157	0.568571	0.66615	-1.11792	No change
ENSMUSG00000026944	Abca2	ATP-binding cassette, sub-family A (ABC1), member 2	NM_001368624	11305	17167.6	0.165044	0.0369714	4.46409	8.04103e-06	2.02056e-05	1.1212	No change
ENSMUSG00000024130	Abca3	ATP-binding cassette, sub-family A (ABC1), member 3	NM_001039581	27410	49150.9	-0.390744	0.0336969	-11.5958	4.32593e-31	2.45911e-30	-1.31107	No change
ENSMUSG00000028125	Abca4	ATP-binding cassette, sub-family A (ABC1), member 4	NM_007378	11304	977.7	-3.6865	0.115736	-31.8525	1.21378e-222	4.52331e-221	-12.875	Down
ENSMUSG00000018800	Abca5	ATP-binding cassette, sub-family A (ABC1), member 5	NM_147219	217265	1871.65	-2.09853	0.204399	-10.2668	9.94439e-25	4.93166e-24	-4.28272	Down
ENSMUSG00000044749	Abca6	ATP-binding cassette, sub-family A (ABC1), member 6	NM_001166556	76184	3.63912	-4.32187	1.01669	-4.25094	2.1288e-05	5.20398e-05	-19.9993	Down
ENSMUSG00000035722	Abca7	ATP-binding cassette, sub-family A (ABC1), member 7	NM_001347081	27403	15423.1	1.09103	0.0319244	34.1754	5.60156e-256	2.52826e-254	2.13026	Up
ENSMUSG00000041828	Abca8a	ATP-binding cassette, sub-family A (ABC1), member 8a	NM_153145	217258	0.479069	2.34795	2.92119	0.803764	0.421533	1	5.09099	No change
ENSMUSG00000020620	Abca8b	ATP-binding cassette, sub-family A (ABC1), member 8b	NM_001362749	27404	304.842	-3.9218	0.138027	-28.4132	1.3896e-177	3.83287e-176	-15.1558	Down
ENSMUSG00000041797	Abca9	ATP-binding cassette, sub-family A (ABC1), member 9	NM_147220	217262	17.7172	-6.67057	0.907826	-7.34785	2.01423e-13	7.22887e-13	-101.869	Down
ENSMUSG00000031974	Abcb10	ATP-binding cassette, sub-family B (MDR/TAP), member 10	NM_019552	56199	8148.13	0.269801	0.027531	9.7999	1.12696e-22	5.32628e-22	1.20564	No change
ENSMUSG00000027048	Abcb11	ATP-binding cassette, sub-family B (MDR/TAP), member 11	NM_001363492	27413	8.19359	2.10576	0.556357	3.78491	0.000153764	0.000352223	4.30425	Up
ENSMUSG00000040584	Abcb1a	ATP-binding cassette, sub-family B (MDR/TAP), member 1A	NM_011076	18671	1231.12	1.0391	0.0843702	12.316	7.43012e-35	4.55152e-34	2.05495	Up
ENSMUSG00000028970	Abcb1b	ATP-binding cassette, sub-family B (MDR/TAP), member 1B	NM_011075	18669	10402.1	0.371418	0.0659963	5.62787	1.82451e-08	5.34114e-08	1.29362	No change
ENSMUSG00000042476	Abcb4	ATP-binding cassette, sub-family B (MDR/TAP), member 4	NM_008830	18670	156.177	-3.20417	0.168302	-19.0382	8.2241e-81	9.56744e-80	-9.2162	Down
ENSMUSG00000072791	Abcb5	ATP-binding cassette, sub-family B (MDR/TAP), member 5	NM_029961	77706	19.3428	-4.24141	0.507163	-8.363	6.11409e-17	2.46954e-16	-18.9143	Down
ENSMUSG00000026198	Abcb6	ATP-binding cassette, sub-family B (MDR/TAP), member 6	NM_023732	74104	112.564	0.265422	0.134716	1.97023	0.0488117	0.0822444	1.20199	No change
ENSMUSG00000031333	Abcb7	ATP-binding cassette, sub-family B (MDR/TAP), member 7	NM_009592	11306	19969.2	0.332716	0.0434341	7.66026	1.85554e-14	6.8974e-14	1.25938	No change
ENSMUSG00000028973	Abcb8	ATP-binding cassette, sub-family B (MDR/TAP), member 8	NM_029020	74610	13310.2	0.47357	0.0505161	9.37463	6.9417e-21	3.13681e-20	1.38854	No change
ENSMUSG00000029408	Abcb9	ATP-binding cassette, sub-family B (MDR/TAP), member 9	NM_019875	56325	476.079	0.457833	0.067217	6.81127	9.67378e-12	3.24307e-11	1.37348	No change
ENSMUSG00000023088	Abcc1	ATP-binding cassette, sub-family C (CFTR/MRP), member 1	NM_008576	17250	44117.8	-0.70638	0.0705868	-10.0073	1.41616e-23	6.82942e-23	-1.63171	No change
ENSMUSG00000032842	Abcc10	ATP-binding cassette, sub-family C (CFTR/MRP), member 10	NM_001347396	224814	2285.15	0.0612022	0.0449693	1.36098	0.173521	0.254507	1.04333	No change
ENSMUSG00000036872	Abcc12	ATP-binding cassette, sub-family C (CFTR/MRP), member 12	NM_172912	244562	1.91314	-0.93206	1.62432	-0.573815	0.566093	0.663954	-1.908	No change
ENSMUSG00000025194	Abcc2	ATP-binding cassette, sub-family C (CFTR/MRP), member 2	NM_013806	12780	14.2023	-1.22021	0.431033	-2.8309	0.00464171	0.00914673	-2.32981	Down
ENSMUSG00000020865	Abcc3	ATP-binding cassette, sub-family C (CFTR/MRP), member 3	NM_001363187	76408	26486.8	1.21362	0.0253281	47.916	0	0	2.31919	Up
ENSMUSG00000032849	Abcc4	ATP-binding cassette, sub-family C (CFTR/MRP), member 4	NM_001033336	239273	111900	-0.338283	0.031264	-10.8202	2.76188e-27	1.45203e-26	-1.26425	No change
ENSMUSG00000022822	Abcc5	ATP-binding cassette, sub-family C (CFTR/MRP), member 5	NM_013790	27416	17473.9	0.578566	0.0349056	16.5752	1.05351e-61	9.72099e-61	1.49336	No change
ENSMUSG00000030834	Abcc6	ATP-binding cassette, sub-family C (CFTR/MRP), member 6	NM_018795	27421	2.33377	-1.36137	1.36512	-0.99725	0.318643	0.421277	-2.56928	No change
ENSMUSG00000040136	Abcc8	ATP-binding cassette, sub-family C (CFTR/MRP), member 8	NM_001357538	20927	21.5141	-2.25608	0.451081	-5.0015	5.68856e-07	1.53615e-06	-4.77692	Down
ENSMUSG00000030249	Abcc9	ATP-binding cassette, sub-family C (CFTR/MRP), member 9	NM_001044720	20928	14.2072	-4.42283	0.681133	-6.49334	8.39545e-11	2.71544e-10	-21.4488	Down
ENSMUSG00000031378	Abcd1	ATP-binding cassette, sub-family D (ALD), member 1	NM_007435	11666	3193.01	0.0783734	0.0645754	1.21367	0.224873	0.316697	1.05583	No change
ENSMUSG00000055782	Abcd2	ATP-binding cassette, sub-family D (ALD), member 2	NM_001358967	26874	6.07239	-3.5135	0.869943	-4.03876	5.37337e-05	0.000127527	-11.42	Down
ENSMUSG00000028127	Abcd3	ATP-binding cassette, sub-family D (ALD), member 3	NM_001355756	19299	22979	-0.0601693	0.048081	-1.25142	0.210783	0.300149	-1.04259	No change
ENSMUSG00000021240	Abcd4	ATP-binding cassette, sub-family D (ALD), member 4	NM_008992	19300	5345.51	-0.213488	0.0337002	-6.33491	2.37481e-10	7.53002e-10	-1.15949	No change
ENSMUSG00000058355	Abce1	ATP-binding cassette, sub-family E (OABP), member 1	NM_015751	24015	57752.8	0.18434	0.0501183	3.6781	0.000234977	0.000530129	1.1363	No change
ENSMUSG00000038762	Abcf1	ATP-binding cassette, sub-family F (GCN20), member 1	NM_013854	224742	41999.8	-0.05402	0.0403713	-1.33808	0.180871	0.263691	-1.03815	No change
ENSMUSG00000028953	Abcf2	ATP-binding cassette, sub-family F (GCN20), member 2	NM_001190443	27407	30855.8	0.0299262	0.0349032	0.857406	0.391221	0.496518	1.02096	No change
ENSMUSG00000003234	Abcf3	ATP-binding cassette, sub-family F (GCN20), member 3	NM_013852	27406	12066.7	0.106339	0.0247984	4.28814	1.80175e-05	4.42842e-05	1.07649	No change
ENSMUSG00000024030	Abcg1	ATP binding cassette subfamily G member 1	NM_009593	11307	416.635	-2.00229	0.11869	-16.87	7.48516e-64	7.13118e-63	-4.00635	Down
ENSMUSG00000029802	Abcg2	ATP binding cassette subfamily G member 2 (Junior blood group)	NM_001355477	26357	8227.49	0.0672585	0.0811354	0.828966	0.407124	0.512518	1.04772	No change
ENSMUSG00000029299	Abcg3	ATP binding cassette subfamily G member 3	NM_030239	27405	14.8269	-4.29591	0.818245	-5.25015	1.51974e-07	4.24121e-07	-19.6426	Down
ENSMUSG00000032131	Abcg4	ATP binding cassette subfamily G member 4	NM_138955	192663	32.5158	-1.64608	0.270183	-6.09246	1.11189e-09	3.43431e-09	-3.12982	Down
ENSMUSG00000040505	Abcg5	ATP binding cassette subfamily G member 5	NM_031884	27409	1.76736	-0.540698	1.4394	-0.375642	0.707183	0.784875	-1.45468	No change
ENSMUSG00000024254	Abcg8	ATP binding cassette subfamily G member 8	NM_001286005	67470	3.01172	1.32399	0.916987	1.44385	0.148782	0.222938	2.50357	No change
ENSMUSG00000006638	Abhd1	abhydrolase domain containing 1	NM_021304	57742	200.179	0.211981	0.124882	1.69745	0.089612	0.142422	1.15828	No change
ENSMUSG00000033157	Abhd10	abhydrolase domain containing 10	NM_001272070	213012	1942.11	-0.00860758	0.0647786	-0.132877	0.894291	0.927401	-1.00598	No change
ENSMUSG00000040532	Abhd11	abhydrolase domain containing 11	NM_001190437	68758	6009.69	0.532669	0.031252	17.0443	3.85109e-65	3.71845e-64	1.4466	No change
ENSMUSG00000085042	Abhd11os	abhydrolase domain containing 11, opposite strand	NR_026688	69812	330.647	0.142396	0.0954133	1.49241	0.135591	0.205686	1.10374	No change
ENSMUSG00000032046	Abhd12	abhydrolase domain containing 12	NM_001356549	76192	13489.3	0.371044	0.0364123	10.1901	2.19601e-24	1.08104e-23	1.29329	No change
ENSMUSG00000090121	Abhd12b	abhydrolase domain containing 12B	NM_001195033	100504285	10.8783	-5.95451	0.915713	-6.50259	7.89502e-11	2.556e-10	-62.0133	Down
ENSMUSG00000040396	Abhd13	abhydrolase domain containing 13	NM_001081119	68904	15476.3	-0.00863211	0.0282944	-0.305082	0.760304	0.826197	-1.006	No change
ENSMUSG00000042210	Abhd14a	abhydrolase domain containing 14A	NM_001110271	68644	1902.08	-0.222256	0.0525359	-4.23054	2.33128e-05	5.68724e-05	-1.16656	No change
ENSMUSG00000042073	Abhd14b	abhydrolase domain containing 14b	NM_029631	76491	2734.57	0.0529243	0.0933986	0.566649	0.570952	0.668151	1.03737	No change
ENSMUSG00000000686	Abhd15	abhydrolase domain containing 15	NM_026185	67477	14.8568	-1.2203	0.417645	-2.92186	0.00347951	0.00696038	-2.32995	Down
ENSMUSG00000007036	Abhd16a	abhydrolase domain containing 16A	NM_178592	193742	7604.71	-0.272668	0.0379405	-7.18674	6.63549e-13	2.33566e-12	-1.20804	No change
ENSMUSG00000055882	Abhd16b	abhydrolase domain containing 16B	NM_183181	241850	14.0021	-1.46513	0.440992	-3.32234	0.000892671	0.00190702	-2.76087	Down
ENSMUSG00000003346	Abhd17a	abhydrolase domain containing 17A	NM_145421	216169	25060.7	0.712286	0.0718916	9.90778	3.8509e-23	1.83809e-22	1.6384	No change
ENSMUSG00000047368	Abhd17b	abhydrolase domain containing 17B	NM_146096	226016	7979.95	-0.00994061	0.0500222	-0.198724	0.842479	0.887697	-1.00691	No change
ENSMUSG00000038459	Abhd17c	abhydrolase domain containing 17C	NM_133722	70178	16137.1	0.45256	0.0389407	11.6218	3.19388e-31	1.82198e-30	1.36847	No change
ENSMUSG00000037818	Abhd18	abhydrolase domain containing 18	NM_001377110	269423	571.31	-0.704162	0.0569053	-12.3743	3.6019e-35	2.22192e-34	-1.6292	No change
ENSMUSG00000039202	Abhd2	abhydrolase domain containing 2	NM_018811	54608	46355.5	-0.140835	0.0346008	-4.07027	4.69581e-05	0.000112017	-1.10254	No change
ENSMUSG00000002475	Abhd3	abhydrolase domain containing 3	NM_134130	106861	441.815	-1.28031	0.0796439	-16.0754	3.79677e-58	3.3354e-57	-2.4289	Down
ENSMUSG00000040997	Abhd4	abhydrolase domain containing 4	NM_001205181	105501	27792.9	0.154136	0.0350484	4.39781	1.09349e-05	2.72638e-05	1.11275	No change
ENSMUSG00000032540	Abhd5	abhydrolase domain containing 5	NM_001359207	67469	5732.21	-0.864074	0.0422434	-20.4546	5.46414e-93	7.30974e-92	-1.82017	No change
ENSMUSG00000025277	Abhd6	abhydrolase domain containing 6	NM_001331064	66082	4566.26	-0.397122	0.0349388	-11.3662	6.16082e-30	3.41883e-29	-1.31688	No change
ENSMUSG00000007950	Abhd8	abhydrolase domain containing 8	NM_022419	64296	8088.24	0.034139	0.0303262	1.12573	0.260281	0.357502	1.02395	No change
ENSMUSG00000058835	Abi1	abl interactor 1	NM_001077190	11308	33481.5	0.220965	0.0314734	7.0207	2.20762e-12	7.61229e-12	1.16551	No change
ENSMUSG00000026782	Abi2	abl interactor 2	NM_001198570	329165	5651.77	-1.29778	0.057783	-22.4596	1.03102e-111	1.641e-110	-2.45851	Down
ENSMUSG00000018381	Abi3	ABI family member 3	NM_001163464	66610	2.38148	-3.18813	1.09336	-2.9159	0.00354662	0.00708771	-9.11428	Down
ENSMUSG00000035258	Abi3bp	ABI family member 3 binding protein	NM_001014399	320712	77.4011	-2.08489	0.170815	-12.2056	2.90291e-34	1.759e-33	-4.24242	Down
ENSMUSG00000038827	Abitram	actin binding transcription modulator	NM_001081420	230234	4410.5	-1.30721	0.044675	-29.2604	3.31035e-188	9.82634e-187	-2.47462	Down
ENSMUSG00000026842	Abl1	c-abl oncogene 1, non-receptor tyrosine kinase	NM_001112703	11350	32426.6	-0.206213	0.027589	-7.47447	7.75185e-14	2.8202e-13	-1.15366	No change
ENSMUSG00000026596	Abl2	v-abl Abelson murine leukemia viral oncogene 2 (arg, Abelson-related gene)	NM_001136104	11352	25640.6	0.257498	0.057304	4.49354	7.00477e-06	1.76753e-05	1.1954	No change
ENSMUSG00000025085	Ablim1	actin-binding LIM protein 1	NM_001103177	226251	48856.6	0.0914527	0.0363144	2.51836	0.0117904	0.0220654	1.06544	No change
ENSMUSG00000029095	Ablim2	actin-binding LIM protein 2	NM_001177696	231148	277.574	-0.468795	0.130496	-3.59241	0.000327629	0.000730486	-1.38395	No change
ENSMUSG00000032735	Ablim3	actin binding LIM protein family, member 3	NM_001164491	319713	596.828	-3.09911	0.174452	-17.7649	1.32216e-70	1.36298e-69	-8.56892	Down
ENSMUSG00000015787	Abo	ABO blood group (transferase A, alpha 1-3-N-acetylgalactosaminyltransferase, transferase B, alpha 1-3-galactosyltransferase)	NM_001290444	80908	12.8	0.899047	0.407461	2.20646	0.0273516	0.0482457	1.86483	No change
ENSMUSG00000017631	Abr	active BCR-related gene	NM_001291186	109934	12006.1	-0.618464	0.0509083	-12.1486	5.83737e-34	3.51773e-33	-1.53524	No change
ENSMUSG00000042895	Abra	actin-binding Rho activating protein	NM_175456	223513	19.6738	-0.278562	0.45004	-0.618972	0.535935	0.63639	-1.21299	No change
ENSMUSG00000078453	Abracl	ABRA C-terminal like	NM_001359559	73112	8850.03	-0.269775	0.0350593	-7.69482	1.41691e-14	5.2835e-14	-1.20562	No change
ENSMUSG00000035234	Abraxas1	BRCA1 A complex subunit	NM_172405	70681	2478.29	0.364673	0.0330173	11.0449	2.32022e-28	1.24688e-27	1.28759	No change
ENSMUSG00000030965	Abraxas2	BRISC complex subunit	NM_198017	109359	9941.29	0.110585	0.0265035	4.17245	3.01336e-05	7.30372e-05	1.07967	No change
ENSMUSG00000036376	Abt1	activator of basal transcription 1	NM_013924	30946	5900.55	0.186942	0.0439535	4.25318	2.10756e-05	5.15577e-05	1.13835	No change
ENSMUSG00000030083	Abtb1	ankyrin repeat and BTB (POZ) domain containing 1	NM_001362152	80283	6733.57	0.273337	0.0967894	2.82404	0.00474231	0.00933421	1.2086	No change
ENSMUSG00000032724	Abtb2	ankyrin repeat and BTB (POZ) domain containing 2	NM_178890	99382	3451.31	-2.22016	0.0383868	-57.8365	0	0	-4.65944	Down
ENSMUSG00000036138	Acaa1a	acetyl-Coenzyme A acyltransferase 1A	NM_001357516	113868	11755.7	-1.06134	0.0399801	-26.5468	2.7935e-155	6.40758e-154	-2.08688	Down
ENSMUSG00000010651	Acaa1b	acetyl-Coenzyme A acyltransferase 1B	NM_146230	235674	448.544	-0.407626	0.105513	-3.86329	0.000111872	0.00025911	-1.3265	No change
ENSMUSG00000036880	Acaa2	acetyl-Coenzyme A acyltransferase 2 (mitochondrial 3-oxoacyl-Coenzyme A thiolase)	NM_177470	52538	13940.4	0.093416	0.0416169	2.24466	0.0247897	0.0440168	1.06689	No change
ENSMUSG00000020532	Acaca	acetyl-Coenzyme A carboxylase alpha	NM_133360	107476	29407.2	-0.459145	0.0463992	-9.89554	4.35256e-23	2.07497e-22	-1.37473	No change
ENSMUSG00000042010	Acacb	acetyl-Coenzyme A carboxylase beta	NM_133904	100705	608.99	-1.76593	0.0739151	-23.8914	3.76451e-126	6.8325e-125	-3.40094	Down
ENSMUSG00000029456	Acad10	acyl-Coenzyme A dehydrogenase family, member 10	NM_028037	71985	3170.45	0.0404308	0.0734899	0.550155	0.582213	0.677825	1.02842	No change
ENSMUSG00000090150	Acad11	acyl-Coenzyme A dehydrogenase family, member 11	NM_175324	102632	4536.88	-0.887693	0.0450765	-19.693	2.47416e-86	3.07592e-85	-1.85021	No change
ENSMUSG00000042647	Acad12	acyl-Coenzyme A dehydrogenase family, member 12	NM_178799	338350	1583.57	0.130319	0.095391	1.36616	0.171889	0.252461	1.09454	No change
ENSMUSG00000031969	Acad8	acyl-Coenzyme A dehydrogenase family, member 8	NM_025862	66948	5122.24	-0.804538	0.0798068	-10.0811	6.69941e-24	3.25784e-23	-1.74659	No change
ENSMUSG00000027710	Acad9	acyl-Coenzyme A dehydrogenase family, member 9	NM_172678	229211	8630.72	-0.230415	0.0306586	-7.5155	5.66933e-14	2.07482e-13	-1.17317	No change
ENSMUSG00000026003	Acadl	acyl-Coenzyme A dehydrogenase, long-chain	NM_007381	11363	52045.9	0.0382906	0.0293344	1.30532	0.191785	0.27698	1.0269	No change
ENSMUSG00000062908	Acadm	acyl-Coenzyme A dehydrogenase, medium chain	NM_007382	11364	15909.4	-0.00642153	0.0694964	-0.0924008	0.92638	0.950939	-1.00446	No change
ENSMUSG00000029545	Acads	acyl-Coenzyme A dehydrogenase, short chain	NM_007383	11409	13849.1	-0.119141	0.0437194	-2.72512	0.00642773	0.0124189	-1.08609	No change
ENSMUSG00000030861	Acadsb	acyl-Coenzyme A dehydrogenase, short/branched chain	NM_025826	66885	14362.1	0.032339	0.0620424	0.52124	0.602199	0.696117	1.02267	No change
ENSMUSG00000018574	Acadvl	acyl-Coenzyme A dehydrogenase, very long chain	NM_017366	11370	11426.7	-0.101578	0.0574819	-1.76713	0.0772066	0.124664	-1.07295	No change
ENSMUSG00000030607	Acan	aggrecan	NM_001361500	11595	142.889	4.30631	0.247321	17.4118	6.70869e-68	6.67732e-67	19.7847	Up
ENSMUSG00000001588	Acap1	ArfGAP with coiled-coil, ankyrin repeat and PH domains 1	NM_153788	216859	177.856	-0.730606	0.163773	-4.46107	8.15499e-06	2.04853e-05	-1.65934	No change
ENSMUSG00000049076	Acap2	ArfGAP with coiled-coil, ankyrin repeat and PH domains 2	NM_030138	78618	22574.7	0.276368	0.0287815	9.60227	7.82048e-22	3.62163e-21	1.21114	No change
ENSMUSG00000029033	Acap3	ArfGAP with coiled-coil, ankyrin repeat and PH domains 3	NM_207223	140500	3442	-0.383331	0.052294	-7.33031	2.29622e-13	8.22269e-13	-1.30435	No change
ENSMUSG00000032047	Acat1	acetyl-Coenzyme A acetyltransferase 1	NM_144784	110446	10707.2	-0.194341	0.0519478	-3.74109	0.000183224	0.000416704	-1.1442	No change
ENSMUSG00000023832	Acat2	acetyl-Coenzyme A acetyltransferase 2	NM_009338	110460	34239.2	-0.621941	0.062563	-9.94103	2.75956e-23	1.32127e-22	-1.53894	No change
ENSMUSG00000062480	Acat3	acetyl-Coenzyme A acetyltransferase 3	NM_153151	224530	636.676	-1.07141	0.0825623	-12.977	1.65274e-38	1.08106e-37	-2.10148	Down
ENSMUSG00000026499	Acbd3	acyl-Coenzyme A binding domain containing 3	NM_133225	170760	22210.8	-0.164176	0.0376776	-4.35738	1.31628e-05	3.26518e-05	-1.12053	No change
ENSMUSG00000056938	Acbd4	acyl-Coenzyme A binding domain containing 4	NM_001081495	67131	5753.97	0.198803	0.0399418	4.97731	6.44725e-07	1.73569e-06	1.14775	No change
ENSMUSG00000026781	Acbd5	acyl-Coenzyme A binding domain containing 5	NM_001102436	74159	20269.6	0.366258	0.0359711	10.182	2.38645e-24	1.17254e-23	1.289	No change
ENSMUSG00000033701	Acbd6	acyl-Coenzyme A binding domain containing 6	NM_001145781	72482	10870.3	0.328059	0.0314618	10.4272	1.86292e-25	9.4177e-25	1.25532	No change
ENSMUSG00000026644	Acbd7	acyl-Coenzyme A binding domain containing 7	NM_030063	78245	19.124	-1.68527	0.430539	-3.91433	9.0654e-05	0.000211784	-3.21601	Down
ENSMUSG00000040272	Accs	1-aminocyclopropane-1-carboxylate synthase (non-functional)	NM_001290782	329470	1842.78	0.388485	0.0472489	8.22209	1.99989e-16	7.93e-16	1.30902	No change
ENSMUSG00000075023	Accsl	1-aminocyclopropane-1-carboxylate synthase (non-functional)-like	NM_001033452	381411	0.661907	-1.53264	1.99226	-0.769297	0.441717	0.54593	-2.89315	No change
ENSMUSG00000038000	Acd	adrenocortical dysplasia	NM_001012638	497652	4835.32	0.0870337	0.0330953	2.62979	0.00854385	0.0162786	1.06218	No change
ENSMUSG00000020681	Ace	angiotensin I converting enzyme (peptidyl-dipeptidase A) 1	NM_001281819	11421	739.341	3.05554	0.124587	24.5254	7.909e-133	1.5235e-131	8.31401	Up
ENSMUSG00000015405	Ace2	angiotensin I converting enzyme (peptidyl-dipeptidase A) 2	NM_001130513	70008	94.3275	-6.36795	0.421081	-15.1229	1.14468e-51	9.19029e-51	-82.5929	Down
ENSMUSG00000101605	Ace3	angiotensin I converting enzyme (peptidyl-dipeptidase A) 3	NM_001101453	217246	0	0	NA	NA	1	1	1	No change
ENSMUSG00000045019	Acer1	alkaline ceramidase 1	NM_175731	171168	0.319657	-0.0859913	3.11654	-0.0275919	0.977988	1	-1.06142	No change
ENSMUSG00000038007	Acer2	alkaline ceramidase 2	NM_001290541	230379	1327.29	-3.36403	0.0964836	-34.8664	2.40326e-266	1.1505e-264	-10.2962	Down
ENSMUSG00000030760	Acer3	alkaline ceramidase 3	NM_001360615	66190	5922.87	-0.204247	0.0411965	-4.95788	7.12655e-07	1.91272e-06	-1.15209	No change
ENSMUSG00000023328	Ache	acetylcholinesterase	NM_001290010	11423	67.1861	-0.540865	0.224036	-2.41419	0.0157702	0.0289399	-1.45484	No change
ENSMUSG00000022185	Acin1	apoptotic chromatin condensation inducer 1	NM_001085472	56215	42255.5	0.0383215	0.0668707	0.573068	0.566598	0.66437	1.02692	No change
ENSMUSG00000037872	Ackr1	atypical chemokine receptor 1 (Duffy blood group)	NM_010045	13349	1.06916	-3.58264	1.73228	-2.06816	0.0386253	0.0663929	-11.9807	No change
ENSMUSG00000044534	Ackr2	atypical chemokine receptor 2	NM_001276719	59289	3.96118	-0.517073	0.920685	-0.561617	0.574377	0.671011	-1.43105	No change
ENSMUSG00000044337	Ackr3	atypical chemokine receptor 3	NM_001271607	12778	849.662	-3.59661	0.106992	-33.6156	9.94077e-248	4.24406e-246	-12.0973	Down
ENSMUSG00000079355	Ackr4	atypical chemokine receptor 4	NM_145700	252837	29.1792	-1.18899	0.309962	-3.83591	0.000125101	0.000288778	-2.27992	Down
ENSMUSG00000020917	Acly	ATP citrate lyase	NM_001199296	104112	125901	-0.205563	0.0496065	-4.14387	3.41498e-05	8.24599e-05	-1.15314	No change
ENSMUSG00000026348	Acmsd	amino carboxymuconate semialdehyde decarboxylase	NM_001033041	266645	8.32643	0.418672	0.712036	0.587993	0.556537	0.654717	1.3367	No change
ENSMUSG00000070985	Acnat1	acyl-coenzyme A amino acid N-acyltransferase 1	NM_001164565	230161	177.438	4.236	0.177365	23.883	4.59822e-126	8.33583e-125	18.8436	Up
ENSMUSG00000060317	Acnat2	acyl-coenzyme A amino acid N-acyltransferase 2	NM_001356289	209186	2.89451	0.817214	0.891992	0.916167	0.359579	0.464793	1.762	No change
ENSMUSG00000028405	Aco1	aconitase 1	NM_007386	11428	26337.8	-1.26886	0.0289857	-43.7753	0	0	-2.4097	Down
ENSMUSG00000022477	Aco2	aconitase 2, mitochondrial	NM_080633	11429	63727.8	-0.503253	0.0212515	-23.6808	5.68519e-124	1.01627e-122	-1.41741	No change
ENSMUSG00000022126	Acod1	aconitate decarboxylase 1	NM_008392	16365	354.773	-6.63727	0.230039	-28.8528	4.67602e-183	1.34521e-181	-99.5445	Down
ENSMUSG00000072949	Acot1	acyl-CoA thioesterase 1	NM_012006	26897	4017.01	-5.06253	0.083823	-60.3955	0	0	-33.4175	Down
ENSMUSG00000047565	Acot10	acyl-CoA thioesterase 10	NM_022816	64833	79.93	0.0717085	0.181517	0.395051	0.692806	0.773043	1.05096	No change
ENSMUSG00000034853	Acot11	acyl-CoA thioesterase 11	NM_001347159	329910	119.449	-2.66586	0.218047	-12.2261	2.25441e-34	1.36847e-33	-6.34607	Down
ENSMUSG00000021620	Acot12	acyl-CoA thioesterase 12	NM_028790	74156	7.59318	-4.49163	0.827321	-5.42912	5.66312e-08	1.61469e-07	-22.4965	Down
ENSMUSG00000006717	Acot13	acyl-CoA thioesterase 13	NM_025790	66834	5325.37	0.272856	0.043213	6.31421	2.71553e-10	8.58982e-10	1.2082	No change
ENSMUSG00000021226	Acot2	acyl-CoA thioesterase 2	NM_134188	171210	3835.88	0.852121	0.0787735	10.8174	2.84874e-27	1.49692e-26	1.80515	No change
ENSMUSG00000021228	Acot3	acyl-CoA thioesterase 3	NM_001346701	171281	3.12402	-1.37861	1.03178	-1.33615	0.181501	0.264472	-2.60018	No change
ENSMUSG00000052392	Acot4	acyl-CoA thioesterase 4	NM_134247	171282	91.569	-3.81946	0.268215	-14.2403	5.14979e-46	3.80328e-45	-14.118	Down
ENSMUSG00000042540	Acot5	acyl-CoA thioesterase 5	NM_001347417	217698	187.113	3.31306	0.460919	7.18794	6.5774e-13	2.31574e-12	9.93872	Up
ENSMUSG00000043487	Acot6	acyl-CoA thioesterase 6	NM_172580	217700	219.929	-2.88668	0.231604	-12.4639	1.17539e-35	7.3078e-35	-7.39567	Down
ENSMUSG00000028937	Acot7	acyl-CoA thioesterase 7	NM_001146057	70025	27523.6	-0.846713	0.0397708	-21.2898	1.41167e-100	2.03056e-99	-1.7984	No change
ENSMUSG00000017307	Acot8	acyl-CoA thioesterase 8	NM_001362756	170789	2790.93	0.247079	0.0453566	5.44748	5.10886e-08	1.4599e-07	1.1868	No change
ENSMUSG00000025287	Acot9	acyl-CoA thioesterase 9	NM_001313718	56360	17953.4	-0.0857935	0.0314544	-2.72755	0.00638059	0.012334	-1.06127	No change
ENSMUSG00000020777	Acox1	acyl-Coenzyme A oxidase 1, palmitoyl	NM_001271898	11430	24216.1	0.124761	0.053286	2.34135	0.019214	0.0347827	1.09033	No change
ENSMUSG00000021751	Acox2	acyl-Coenzyme A oxidase 2, branched chain	NM_001161667	93732	704.553	2.44698	0.164371	14.8869	4.00776e-50	3.15517e-49	5.45272	Up
ENSMUSG00000029098	Acox3	acyl-Coenzyme A oxidase 3, pristanoyl	NM_001357018	80911	6473.89	-0.0240571	0.0568268	-0.423341	0.672046	0.756157	-1.01681	No change
ENSMUSG00000027380	Acoxl	acyl-Coenzyme A oxidase-like	NM_028765	74121	69.7182	-0.932821	0.215952	-4.31958	1.56324e-05	3.85605e-05	-1.909	No change
ENSMUSG00000044573	Acp1	acid phosphatase 1, soluble	NM_001110239	11431	12183	0.152258	0.0562305	2.70775	0.00677419	0.0130564	1.11131	No change
ENSMUSG00000002103	Acp2	acid phosphatase 2, lysosomal	NM_001357067	11432	9443.28	-0.0231491	0.0399774	-0.579054	0.562553	0.660506	-1.01618	No change
ENSMUSG00000012777	Acp4	acid phosphatase 4	NM_001195034	100503991	3.29147	0.323337	0.974114	0.33193	0.739942	0.810565	1.25122	No change
ENSMUSG00000001348	Acp5	acid phosphatase 5, tartrate resistant	NM_001102404	11433	1086.35	-2.83277	0.221666	-12.7795	2.13535e-37	1.37253e-36	-7.12443	Down
ENSMUSG00000028093	Acp6	acid phosphatase 6, lysophosphatidic	NM_019800	66659	12540.3	0.0129502	0.0262422	0.493489	0.621667	0.713389	1.00902	No change
ENSMUSG00000037469	Acp7	acid phosphatase 7, tartrate resistant	NM_175319	101744	244.448	-0.385112	0.146896	-2.62166	0.00875021	0.0166481	-1.30596	No change
ENSMUSG00000032561	Acpp	acid phosphatase, prostate	NM_019807	56318	1336.55	-6.4278	0.230101	-27.9346	1.01311e-171	2.64957e-170	-86.0917	Down
ENSMUSG00000022622	Acr	acrosin prepropeptide	NM_001205049	11434	0.148096	-1.04778	3.11654	-0.336199	0.736721	1	-2.06734	No change
ENSMUSG00000072770	Acrbp	proacrosin binding protein	NM_001127340	54137	444.456	0.396091	0.114332	3.4644	0.000531407	0.00116268	1.31594	No change
ENSMUSG00000032110	Acrv1	acrosomal vesicle protein 1	NM_007391	11451	1.10941	-1.83176	1.372	-1.3351	0.181843	0.264883	-3.55972	No change
ENSMUSG00000032281	Acsbg1	acyl-CoA synthetase bubblegum family member 1	NM_053178	94180	2567.6	1.03599	0.116989	8.85539	8.3393e-19	3.55491e-18	2.05051	Up
ENSMUSG00000024207	Acsbg2	acyl-CoA synthetase bubblegum family member 2	NM_001039114	328845	0.170625	-1.04778	3.11654	-0.336199	0.736721	1	-2.06734	No change
ENSMUSG00000024209	Acsbg3	acyl-CoA synthetase bubblegum family member 3	NM_030141	78625	48.8984	0.165044	0.1942	0.849869	0.395398	0.500994	1.1212	No change
ENSMUSG00000076435	Acsf2	acyl-CoA synthetase family member 2	NM_153807	264895	2626.48	-1.41915	0.0542144	-26.1767	4.89238e-151	1.08188e-149	-2.67429	Down
ENSMUSG00000015016	Acsf3	acyl-CoA synthetase family member 3	NM_144932	257633	6456.48	-0.0152098	0.0275503	-0.552074	0.580898	0.676657	-1.0106	No change
ENSMUSG00000018796	Acsl1	acyl-CoA synthetase long-chain family member 1	NM_001302163	14081	6708.47	-1.44936	0.0391203	-37.0488	1.87495e-300	1.05511e-298	-2.73087	Down
ENSMUSG00000032883	Acsl3	acyl-CoA synthetase long-chain family member 3	NM_001033606	74205	14799.6	0.0971145	0.0384401	2.52639	0.0115242	0.0215964	1.06963	No change
ENSMUSG00000031278	Acsl4	acyl-CoA synthetase long-chain family member 4	NM_001033600	50790	81251.4	-0.368073	0.0406259	-9.06005	1.30388e-19	5.68501e-19	-1.29063	No change
ENSMUSG00000024981	Acsl5	acyl-CoA synthetase long-chain family member 5	NM_027976	433256	54345.8	0.440415	0.0226297	19.4618	2.31493e-84	2.81208e-83	1.35699	No change
ENSMUSG00000020333	Acsl6	acyl-CoA synthetase long-chain family member 6	NM_001033597	216739	51.6128	-2.88335	0.267892	-10.7631	5.1394e-27	2.68684e-26	-7.37863	Down
ENSMUSG00000033533	Acsm1	acyl-CoA synthetase medium-chain family member 1	NM_054094	117147	3.43595	0.310114	0.937356	0.330839	0.740766	0.810986	1.23981	No change
ENSMUSG00000030945	Acsm2	acyl-CoA synthetase medium-chain family member 2	NM_001177977	233799	4.60597	-2.6025	1.04251	-2.49638	0.0125469	0.0233874	-6.07338	Down
ENSMUSG00000030935	Acsm3	acyl-CoA synthetase medium-chain family member 3	NM_016870	20216	90.8074	0.202712	0.16264	1.24639	0.212623	0.302265	1.15086	No change
ENSMUSG00000047026	Acsm4	acyl-CoA synthetase medium-chain family member 4	NM_178414	233801	1.87156	0.797158	1.17265	0.679792	0.496636	0.599885	1.73767	No change
ENSMUSG00000030972	Acsm5	acyl-CoA synthetase medium-chain family member 5	NM_178758	272428	2.21959	-1.99733	1.18621	-1.68379	0.0922218	0.146133	-3.99261	No change
ENSMUSG00000027452	Acss1	acyl-CoA synthetase short-chain family member 1	NM_080575	68738	1179.49	0.991949	0.179536	5.52507	3.29362e-08	9.50714e-08	1.98887	No change
ENSMUSG00000027605	Acss2	acyl-CoA synthetase short-chain family member 2	NM_019811	60525	2747.54	0.0520503	0.0479175	1.08625	0.27737	0.376704	1.03674	No change
ENSMUSG00000086529	Acss2os	acyl-CoA synthetase short-chain family member 2, opposite strand	NR_040613	74945	2.92493	-0.188201	1.10868	-0.169752	0.865205	0.905106	-1.13934	No change
ENSMUSG00000035948	Acss3	acyl-CoA synthetase short-chain family member 3	NM_001142804	380660	613.797	0.445757	0.160499	2.77732	0.00548098	0.010703	1.36203	No change
ENSMUSG00000031972	Acta1	actin alpha 1, skeletal muscle	NM_001272041	11459	1547.59	0.248492	0.290931	0.854126	0.393035	0.498431	1.18796	No change
ENSMUSG00000035783	Acta2	actin alpha 2, smooth muscle, aorta	NM_007392	11475	18284.7	-7.67579	0.561436	-13.6717	1.49846e-42	1.05286e-41	-204.477	Down
ENSMUSG00000029580	Actb	actin, beta	NM_007393	11461	847848	-0.110188	0.0415448	-2.65226	0.00799543	0.0152866	-1.07937	No change
ENSMUSG00000055194	Actbl2	actin, beta-like 2	NM_175497	238880	0.360765	-2.01497	3.08471	-0.653212	0.51362	1	-4.04171	No change
ENSMUSG00000068614	Actc1	actin, alpha, cardiac muscle 1	NM_009608	11464	13.224	-5.33422	0.823702	-6.47591	9.4242e-11	3.04115e-10	-40.3423	Down
ENSMUSG00000031085	Acte1	actin, epsilon 1	NM_001369834	102636989	1.17231	1.78805	1.55985	1.1463	0.251673	0.347742	3.45348	No change
ENSMUSG00000062825	Actg1	actin, gamma, cytoplasmic 1	NM_001313923	11465	524936	-0.0881146	0.0256407	-3.43652	0.000589243	0.0012832	-1.06298	No change
ENSMUSG00000059430	Actg2	actin, gamma 2, smooth muscle, enteric	NM_009610	11468	127.111	-7.1622	0.461437	-15.5215	2.48194e-54	2.07099e-53	-143.231	Down
ENSMUSG00000074978	Actg-ps1	actin, gamma, pseudogene 1	NA	621269	1439.44	-0.213316	0.0708452	-3.01101	0.00260377	0.00527888	-1.15935	No change
ENSMUSG00000078129	Actl10	actin-like 10	NM_001171640	70362	14.0016	2.06507	0.492926	4.18941	2.79679e-05	6.79111e-05	4.18454	Up
ENSMUSG00000066368	Actl11	actin-like 11	NM_026338	67722	0	0	NA	NA	1	1	1	No change
ENSMUSG00000027671	Actl6a	actin-like 6A	NM_019673	56456	18977.9	-0.177627	0.031112	-5.70927	1.13459e-08	3.35462e-08	-1.13102	No change
ENSMUSG00000029712	Actl6b	actin-like 6B	NM_031404	83766	0.349543	-1.11659	3.11039	-0.358988	0.719604	1	-2.16834	No change
ENSMUSG00000070979	Actl7a	actin-like 7a	NM_009611	11470	3.76308	-0.925312	0.874707	-1.05785	0.290122	0.390415	-1.89909	No change
ENSMUSG00000070980	Actl7b	actin-like 7b	NM_025271	11471	0.143283	0.875791	3.11654	0.281014	0.7787	1	1.83501	No change
ENSMUSG00000092519	Actl9	actin-like 9	NM_183282	69481	0.168817	-1.04778	3.11654	-0.336199	0.736721	1	-2.06734	No change
ENSMUSG00000015143	Actn1	actinin, alpha 1	NM_001346669	109711	195010	-0.809158	0.0193688	-41.7764	0	0	-1.75219	No change
ENSMUSG00000052374	Actn2	actinin alpha 2	NM_033268	11472	1.83617	-2.29178	1.54852	-1.47998	0.138878	0.210071	-4.89661	No change
ENSMUSG00000006457	Actn3	actinin alpha 3	NM_013456	11474	16.0458	-5.27887	0.697668	-7.56646	3.83535e-14	1.41152e-13	-38.8239	Down
ENSMUSG00000054808	Actn4	actinin alpha 4	NM_001360548	60595	291602	-0.219118	0.029139	-7.51976	5.48757e-14	2.00902e-13	-1.16402	No change
ENSMUSG00000021076	Actr10	ARP10 actin-related protein 10	NM_019785	56444	19877	0.0852587	0.0287438	2.96616	0.00301543	0.00607388	1.06088	No change
ENSMUSG00000025228	Actr1a	ARP1 actin-related protein 1A, centractin alpha	NM_001365070	54130	51925.1	-0.169437	0.0267926	-6.32402	2.54846e-10	8.06898e-10	-1.12462	No change
ENSMUSG00000037351	Actr1b	ARP1 actin-related protein 1B, centractin beta	NM_146107	226977	38385.9	-0.203946	0.0193273	-10.5522	4.961e-26	2.5367e-25	-1.15184	No change
ENSMUSG00000020152	Actr2	ARP2 actin-related protein 2	NM_001362899	66713	170613	0.53502	0.0283611	18.8646	2.22968e-79	2.55335e-78	1.44896	No change
ENSMUSG00000026341	Actr3	ARP3 actin-related protein 3	NM_001205385	74117	118891	0.187714	0.0316739	5.92645	3.09558e-09	9.39262e-09	1.13896	No change
ENSMUSG00000056367	Actr3b	ARP3 actin-related protein 3B	NM_001004365	242894	174.715	-3.60228	0.177859	-20.2536	3.3019e-91	4.32139e-90	-12.1449	Down
ENSMUSG00000082319	Actr3-ps	actin related protein 3, pseudogene	NA	667799	1871.48	-0.129127	0.0499639	-2.58441	0.00975459	0.0184495	-1.09363	No change
ENSMUSG00000037761	Actr5	ARP5 actin-related protein 5	NM_175419	109275	3095.91	0.451938	0.0607136	7.44378	9.78471e-14	3.54595e-13	1.36788	No change
ENSMUSG00000019948	Actr6	ARP6 actin-related protein 6	NM_001359468	67019	3366.62	0.74791	0.0563324	13.2767	3.15936e-40	2.13551e-39	1.67936	No change
ENSMUSG00000015971	Actr8	ARP8 actin-related protein 8	NM_027493	56249	9874.73	0.433761	0.0252191	17.1997	2.66999e-66	2.61744e-65	1.35075	No change
ENSMUSG00000046615	Actrt1	actin-related protein T1	NM_028514	73360	0	0	NA	NA	1	1	1	No change
ENSMUSG00000051276	Actrt2	actin-related protein T2	NM_028513	73353	0	0	NA	NA	1	1	1	No change
ENSMUSG00000037737	Actrt3	actin related protein T3	NM_029690	76652	3.22887	-0.897192	0.909735	-0.986213	0.324028	0.427144	-1.86244	No change
ENSMUSG00000026836	Acvr1	activin A receptor, type 1	NM_001110204	11477	7242.64	-0.334833	0.0459015	-7.2946	2.99538e-13	1.06754e-12	-1.26123	No change
ENSMUSG00000000532	Acvr1b	activin A receptor, type 1B	NM_007395	11479	16117.9	-0.10605	0.0296446	-3.57739	0.000347043	0.000771702	-1.07628	No change
ENSMUSG00000026834	Acvr1c	activin A receptor, type IC	NM_001033369	269275	4.78799	-2.68379	0.693705	-3.86877	0.000109386	0.000253606	-6.4254	Down
ENSMUSG00000052155	Acvr2a	activin receptor IIA	NM_007396	11480	12436.9	0.498682	0.0564808	8.82923	1.05399e-18	4.48308e-18	1.41292	No change
ENSMUSG00000061393	Acvr2b	activin receptor IIB	NM_001313757	11481	953.954	-0.919321	0.076727	-11.9817	4.43109e-33	2.61901e-32	-1.89122	No change
ENSMUSG00000000530	Acvrl1	activin A receptor, type II-like 1	NM_001277255	11482	434.987	-4.4389	0.282684	-15.7027	1.44975e-55	1.23073e-54	-21.6891	Down
ENSMUSG00000023262	Acy1	aminoacylase 1	NM_001276442	109652	2657.1	-0.259546	0.0387123	-6.70449	2.02117e-11	6.69275e-11	-1.1971	No change
ENSMUSG00000024866	Acy3	aspartoacylase (aminoacylase) 3	NM_001302479	71670	709.466	0.452275	0.0597555	7.56876	3.76801e-14	1.38724e-13	1.3682	No change
ENSMUSG00000008822	Acyp1	acylphosphatase 1, erythrocyte (common) type	NM_001364360	66204	1710.29	0.318274	0.040891	7.78348	7.05555e-15	2.65376e-14	1.24684	No change
ENSMUSG00000060923	Acyp2	acylphosphatase 2, muscle type	NM_029344	75572	295.628	-3.72203	0.13006	-28.6179	4.02905e-180	1.1347e-178	-13.196	Down
ENSMUSG00000017697	Ada	adenosine deaminase	NM_001272052	11486	277.179	-2.80176	0.138843	-20.1793	1.48754e-90	1.92961e-89	-6.97289	Down
ENSMUSG00000027719	Adad1	adenosine deaminase domain containing 1 (testis specific)	NM_009350	21744	0.170099	-1.04778	3.11654	-0.336199	0.736721	1	-2.06734	No change
ENSMUSG00000024266	Adad2	adenosine deaminase domain containing 2	NM_029428	75773	0.178433	-1.04778	3.11654	-0.336199	0.736721	1	-2.06734	No change
ENSMUSG00000027259	Adal	adenosine deaminase-like	NM_001290811	75894	2682.3	-0.308176	0.0489715	-6.29296	3.1146e-10	9.82412e-10	-1.23814	No change
ENSMUSG00000054693	Adam10	a disintegrin and metallopeptidase domain 10	NM_007399	11487	36608.6	-1.15257	0.0377196	-30.5562	4.68008e-205	1.55743e-203	-2.22309	Down
ENSMUSG00000020926	Adam11	a disintegrin and metallopeptidase domain 11	NM_001110778	11488	439.22	-0.526364	0.0974044	-5.40391	6.52047e-08	1.85434e-07	-1.44029	No change
ENSMUSG00000054555	Adam12	a disintegrin and metallopeptidase domain 12 (meltrin alpha)	NM_007400	11489	25039.5	0.69304	0.060445	11.4656	1.96313e-30	1.10091e-29	1.61669	No change
ENSMUSG00000028041	Adam15	a disintegrin and metallopeptidase domain 15 (metargidin)	NM_001037722	11490	7817.92	-0.296789	0.0289589	-10.2486	1.2005e-24	5.9421e-24	-1.22841	No change
ENSMUSG00000052593	Adam17	a disintegrin and metallopeptidase domain 17	NM_001277266	11491	23570.8	-0.400539	0.0332033	-12.0633	1.65125e-33	9.86391e-33	-1.32	No change
ENSMUSG00000031552	Adam18	a disintegrin and metallopeptidase domain 18	NM_010084	13524	5.74005	1.20418	0.743892	1.61876	0.1055	0.164831	2.30406	No change
ENSMUSG00000011256	Adam19	a disintegrin and metallopeptidase domain 19 (meltrin beta)	NM_001291890	11492	1427.51	-5.25407	0.107397	-48.9218	0	0	-38.162	Down
ENSMUSG00000072647	Adam1a	a disintegrin and metallopeptidase domain 1a	NM_172126	280668	186.656	0.805794	0.137019	5.8809	4.08043e-09	1.23165e-08	1.74811	No change
ENSMUSG00000062438	Adam1b	a disintegrin and metallopeptidase domain 1b	NM_172125	280667	23.3777	-0.958166	0.306727	-3.12384	0.00178505	0.00368998	-1.94284	No change
ENSMUSG00000022039	Adam2	a disintegrin and metallopeptidase domain 2	NM_009618	11495	15.7603	0.0449879	0.33603	0.133881	0.893497	0.926859	1.03167	No change
ENSMUSG00000046282	Adam20	a disintegrin and metallopeptidase domain 20	NM_001009548	384806	0	0	NA	NA	1	1	1	No change
ENSMUSG00000008438	Adam21	a disintegrin and metallopeptidase domain 21	NM_020330	56622	31.2698	0.093827	0.238225	0.393858	0.693686	0.773633	1.0672	No change
ENSMUSG00000040537	Adam22	a disintegrin and metallopeptidase domain 22	NM_001007220	11496	578.982	-1.75016	0.0759652	-23.0389	1.90002e-117	3.20298e-116	-3.36395	Down
ENSMUSG00000025964	Adam23	a disintegrin and metallopeptidase domain 23	NM_001177600	23792	59.8478	-3.90861	0.785711	-4.97461	6.53775e-07	1.75898e-06	-15.0179	Down
ENSMUSG00000046723	Adam24	a disintegrin and metallopeptidase domain 24 (testase 1)	NM_010086	13526	0	0	NA	NA	1	1	1	No change
ENSMUSG00000071937	Adam25	a disintegrin and metallopeptidase domain 25 (testase 2)	NM_011781	23793	0	0	NA	NA	1	1	1	No change
ENSMUSG00000048516	Adam26a	a disintegrin and metallopeptidase domain 26A (testase 3)	NM_010085	13525	0	0	NA	NA	1	1	1	No change
ENSMUSG00000063900	Adam26b	a disintegrin and metallopeptidase domain 26B	NM_001009547	382007	0	0	NA	NA	1	1	1	No change
ENSMUSG00000014725	Adam28	a disintegrin and metallopeptidase domain 28	NM_001048175	13522	1.49185	-2.3395	1.4166	-1.65149	0.0986384	0.155134	-5.06129	No change
ENSMUSG00000046258	Adam29	a disintegrin and metallopeptidase domain 29	NM_175939	244486	0	0	NA	NA	1	1	1	No change
ENSMUSG00000031553	Adam3	a disintegrin and metallopeptidase domain 3 (cyritestin)	NM_001324489	11497	8.06605	-5.0169	0.921195	-5.44607	5.14935e-08	1.47134e-07	-32.377	Down
ENSMUSG00000043468	Adam30	a disintegrin and metallopeptidase domain 30	NM_027665	71078	1.26409	-1.59743	1.88119	-0.849161	0.395792	0.501369	-3.02604	No change
ENSMUSG00000037437	Adam32	a disintegrin and metallopeptidase domain 32	NM_001293693	353188	16.926	-1.92848	0.427652	-4.50947	6.49913e-06	1.64344e-05	-3.80654	Down
ENSMUSG00000027318	Adam33	a disintegrin and metallopeptidase domain 33	NM_001163529	110751	26.4254	0.324833	0.285774	1.13668	0.255673	0.352242	1.25252	No change
ENSMUSG00000079058	Adam34	a disintegrin and metallopeptidase domain 34	NM_145745	252866	0	0	NA	NA	1	1	1	No change
ENSMUSG00000050190	Adam34l	a disintegrin and metallopeptidase domain 34 like	NM_001025240	384813	0	0	NA	NA	1	1	1	No change
ENSMUSG00000054033	Adam39	a disintegrin and metallopeptidase domain 39	NM_001025380	546055	0	0	NA	NA	1	1	1	No change
ENSMUSG00000072972	Adam4	a disintegrin and metallopeptidase domain 4	NM_009620	11498	85.9787	0.65251	0.230305	2.83324	0.00460788	0.00908297	1.5719	No change
ENSMUSG00000031554	Adam5	a disintegrin and metallopeptidase domain 5	NM_001272057	11499	39.3851	-3.04463	0.322822	-9.4313	4.0503e-21	1.84241e-20	-8.25135	Down
ENSMUSG00000043945	Adam6a	a disintegrin and metallopeptidase domain 6A	NM_174885	238406	0	0	NA	NA	1	1	1	No change
ENSMUSG00000051804	Adam6b	a disintegrin and metallopeptidase domain 6B	NM_001009545	238405	0	0	NA	NA	1	1	1	No change
ENSMUSG00000022056	Adam7	a disintegrin and metallopeptidase domain 7	NM_007402	11500	0.314843	1.74385	3.09034	0.564291	0.572556	1	3.34928	No change
ENSMUSG00000025473	Adam8	a disintegrin and metallopeptidase domain 8	NM_001291066	11501	12590.4	-1.61787	0.106642	-15.171	5.50596e-52	4.44841e-51	-3.06921	Down
ENSMUSG00000031555	Adam9	a disintegrin and metallopeptidase domain 9 (meltrin gamma)	NM_001270996	11502	47806.3	-0.39957	0.0330921	-12.0745	1.44086e-33	8.62387e-33	-1.31911	No change
ENSMUSG00000022057	Adamdec1	ADAM-like, decysin 1	NM_021475	58860	0.557801	1.15581	2.44918	0.471916	0.636987	0.726185	2.22809	No change
ENSMUSG00000022893	Adamts1	a disintegrin-like and metallopeptidase (reprolysin type) with thrombospondin type 1 motif, 1	NM_009621	11504	108444	-1.65883	0.0493674	-33.6018	1.58154e-247	6.74279e-246	-3.15761	Down
ENSMUSG00000024299	Adamts10	a disintegrin-like and metallopeptidase (reprolysin type) with thrombospondin type 1 motif, 10	NM_001329143	224697	1290.06	-2.80525	0.0790581	-35.4834	8.85347e-276	4.43134e-274	-6.98981	Down
ENSMUSG00000047497	Adamts12	a disintegrin-like and metallopeptidase (reprolysin type) with thrombospondin type 1 motif, 12	NM_175501	239337	261.084	-7.37143	0.586041	-12.5783	2.77799e-36	1.74979e-35	-165.585	Down
ENSMUSG00000014852	Adamts13	a disintegrin-like and metallopeptidase (reprolysin type) with thrombospondin type 1 motif, 13	NM_001001322	279028	12.2026	-0.874868	0.426435	-2.05159	0.0402096	0.0688241	-1.83384	No change
ENSMUSG00000059901	Adamts14	a disintegrin-like and metallopeptidase (reprolysin type) with thrombospondin type 1 motif, 14	NM_001081127	237360	742.71	2.17055	0.284177	7.63805	2.20542e-14	8.1772e-14	4.50196	Up
ENSMUSG00000033453	Adamts15	a disintegrin-like and metallopeptidase (reprolysin type) with thrombospondin type 1 motif, 15	NM_001024139	235130	37.5217	-3.4848	0.406292	-8.57708	9.73133e-18	4.02296e-17	-11.1951	Down
ENSMUSG00000049538	Adamts16	a disintegrin-like and metallopeptidase (reprolysin type) with thrombospondin type 1 motif, 16	NM_172053	271127	316.028	-4.22384	0.168704	-25.037	2.42062e-138	4.86049e-137	-18.6854	Down
ENSMUSG00000058145	Adamts17	a disintegrin-like and metallopeptidase (reprolysin type) with thrombospondin type 1 motif, 17	NM_001033877	233332	91.0376	1.32528	0.178733	7.41488	1.21735e-13	4.39508e-13	2.50582	Up
ENSMUSG00000053399	Adamts18	a disintegrin-like and metallopeptidase (reprolysin type) with thrombospondin type 1 motif, 18	NM_172466	208936	12.858	-4.6804	0.66923	-6.99371	2.67718e-12	9.19333e-12	-25.6414	Down
ENSMUSG00000053441	Adamts19	a disintegrin-like and metallopeptidase (reprolysin type) with thrombospondin type 1 motif, 19	NM_175506	240322	1.644	-0.0545431	1.41242	-0.0386167	0.969196	0.979674	-1.03853	No change
ENSMUSG00000036545	Adamts2	a disintegrin-like and metallopeptidase (reprolysin type) with thrombospondin type 1 motif, 2	NM_001277305	216725	339.64	-7.31918	0.553441	-13.2248	6.30654e-40	4.23306e-39	-159.695	Down
ENSMUSG00000022449	Adamts20	a disintegrin-like and metallopeptidase (reprolysin type) with thrombospondin type 1 motif, 20	NM_001164785	223838	5.77253	-5.01783	0.977673	-5.13242	2.8604e-07	7.86571e-07	-32.398	Down
ENSMUSG00000043635	Adamts3	a disintegrin-like and metallopeptidase (reprolysin type) with thrombospondin type 1 motif, 3	NM_001081401	330119	126.678	-6.61203	0.377051	-17.5361	7.59013e-69	7.6253e-68	-97.8181	Down
ENSMUSG00000006403	Adamts4	a disintegrin-like and metallopeptidase (reprolysin type) with thrombospondin type 1 motif, 4	NM_172845	240913	1874.54	-4.42253	0.101642	-43.5107	0	0	-21.4444	Down
ENSMUSG00000022894	Adamts5	a disintegrin-like and metallopeptidase (reprolysin type) with thrombospondin type 1 motif, 5 (aggrecanase-2)	NM_011782	23794	38594	-2.52824	0.0485936	-52.0283	0	0	-5.76869	Down
ENSMUSG00000046169	Adamts6	a disintegrin-like and metallopeptidase (reprolysin type) with thrombospondin type 1 motif, 6	NM_001081020	108154	362.575	-2.8198	0.159745	-17.6519	9.84331e-70	1.00264e-68	-7.06066	Down
ENSMUSG00000032363	Adamts7	a disintegrin-like and metallopeptidase (reprolysin type) with thrombospondin type 1 motif, 7	NM_001003911	108153	1220.06	-1.76246	0.0966544	-18.2347	2.73738e-74	2.96176e-73	-3.39277	Down
ENSMUSG00000031994	Adamts8	a disintegrin-like and metallopeptidase (reprolysin type) with thrombospondin type 1 motif, 8	NM_001326292	30806	13.1958	-0.00692623	0.455645	-0.0152009	0.987872	0.99177	-1.00481	No change
ENSMUSG00000030022	Adamts9	a disintegrin-like and metallopeptidase (reprolysin type) with thrombospondin type 1 motif, 9	NM_175314	101401	1782.92	-5.49186	0.285211	-19.2554	1.27163e-82	1.50783e-81	-45.0003	Down
ENSMUSG00000066113	Adamtsl1	ADAMTS-like 1	NM_001368621	77739	81.8253	-6.06602	0.41274	-14.697	6.74195e-49	5.18827e-48	-66.9966	Down
ENSMUSG00000036040	Adamtsl2	ADAMTS-like 2	NM_029981	77794	5.53628	-2.24051	0.841528	-2.66243	0.0077578	0.0148508	-4.72565	Down
ENSMUSG00000070469	Adamtsl3	ADAMTS-like 3	NM_001190374	269959	7.19064	-3.23298	0.76796	-4.20983	2.55561e-05	6.22117e-05	-9.4021	Down
ENSMUSG00000015850	Adamtsl4	ADAMTS-like 4	NM_001301705	229595	11231.4	-0.0889695	0.0983941	-0.904216	0.365881	0.471453	-1.06361	No change
ENSMUSG00000043822	Adamtsl5	ADAMTS-like 5	NM_001113548	66548	4567.14	2.85304	0.0649475	43.9284	0	0	7.2252	Up
ENSMUSG00000056413	Adap1	ArfGAP with dual PH domains 1	NM_172723	231821	8239.77	0.39686	0.0551896	7.19084	6.43957e-13	2.26748e-12	1.31664	No change
ENSMUSG00000020709	Adap2	ArfGAP with dual PH domains 2	NM_172133	216991	45.9552	-0.975767	0.260478	-3.74607	0.000179626	0.000409029	-1.96669	No change
ENSMUSG00000027951	Adar	adenosine deaminase, RNA-specific	NM_001038587	56417	11332.7	-0.0376933	0.0459268	-0.820724	0.411803	0.516992	-1.02647	No change
ENSMUSG00000020262	Adarb1	adenosine deaminase, RNA-specific, B1	NM_001024837	110532	961.75	-1.9132	0.223561	-8.55782	1.15018e-17	4.74023e-17	-3.76643	Down
ENSMUSG00000052551	Adarb2	adenosine deaminase, RNA-specific, B2	NM_001289530	94191	20.8413	-1.38698	0.454096	-3.05438	0.00225523	0.00460775	-2.61531	Down
ENSMUSG00000031949	Adat1	adenosine deaminase, tRNA-specific 1	NM_001357184	30947	2385.79	0.126613	0.0430164	2.94336	0.00324671	0.00651799	1.09173	No change
ENSMUSG00000019808	Adat2	adenosine deaminase, tRNA-specific 2	NM_025748	66757	4878.17	1.11852	0.0484011	23.1093	3.73126e-118	6.35264e-117	2.17124	Up
ENSMUSG00000113640	Adat3	adenosine deaminase, tRNA-specific 3	NM_001100606	100113398	0	0	NA	NA	1	1	1	No change
ENSMUSG00000021044	Adck1	aarF domain containing kinase 1	NM_001277296	72113	2543.11	-0.0177873	0.04593	-0.387271	0.698556	0.777824	-1.01241	No change
ENSMUSG00000046947	Adck2	aarF domain containing kinase 2	NM_178873	57869	2659.41	0.348706	0.0548574	6.35659	2.06285e-10	6.55774e-10	1.27342	No change
ENSMUSG00000022550	Adck5	aarF domain containing kinase 5	NM_172960	268822	4691.29	0.189164	0.0357736	5.2878	1.23797e-07	3.46838e-07	1.1401	No change
ENSMUSG00000020431	Adcy1	adenylate cyclase 1	NM_009622	432530	7413.46	1.17323	0.0509529	23.0257	2.57803e-117	4.34118e-116	2.25515	Up
ENSMUSG00000026567	Adcy10	adenylate cyclase 10	NM_001357427	271639	4.67925	-0.331427	0.736879	-0.449771	0.652875	0.740434	-1.25826	No change
ENSMUSG00000021536	Adcy2	adenylate cyclase 2	NM_153534	210044	145.788	-8.50148	0.656469	-12.9503	2.34009e-38	1.52708e-37	-362.409	Down
ENSMUSG00000020654	Adcy3	adenylate cyclase 3	NM_001159536	104111	719.124	-2.11675	0.135272	-15.6481	3.42296e-55	2.89069e-54	-4.33715	Down
ENSMUSG00000022220	Adcy4	adenylate cyclase 4	NM_001361604	104110	43.5114	-6.06591	0.559263	-10.8463	2.07761e-27	1.09546e-26	-66.9918	Down
ENSMUSG00000022840	Adcy5	adenylate cyclase 5	NM_001012765	224129	61.8145	-0.43404	0.197244	-2.20052	0.0277699	0.0489248	-1.35101	No change
ENSMUSG00000022994	Adcy6	adenylate cyclase 6	NM_001368413	11512	45060.2	-0.421378	0.0417053	-10.1037	5.31944e-24	2.59498e-23	-1.33921	No change
ENSMUSG00000031659	Adcy7	adenylate cyclase 7	NM_001037723	11513	239.583	-0.849611	0.0958895	-8.86032	7.97878e-19	3.40359e-18	-1.80202	No change
ENSMUSG00000022376	Adcy8	adenylate cyclase 8	NM_001291903	11514	9.47462	-3.60172	0.655946	-5.49087	3.99951e-08	1.14962e-07	-12.1402	Down
ENSMUSG00000005580	Adcy9	adenylate cyclase 9	NM_001291910	11515	2474.19	0.690731	0.0592415	11.6596	2.05069e-31	1.17309e-30	1.6141	No change
ENSMUSG00000024256	Adcyap1	adenylate cyclase activating polypeptide 1	NM_001315503	11516	0.70786	-2.98897	2.19516	-1.36162	0.173319	0.254271	-7.93905	No change
ENSMUSG00000029778	Adcyap1r1	adenylate cyclase activating polypeptide 1 receptor 1	NM_001025372	11517	20.6186	-4.13572	0.511094	-8.09191	5.87363e-16	2.29444e-15	-17.5783	Down
ENSMUSG00000029106	Add1	adducin 1 (alpha)	NM_001024458	11518	79087.4	0.287961	0.052276	5.50847	3.61957e-08	1.04236e-07	1.22091	No change
ENSMUSG00000030000	Add2	adducin 2 (beta)	NM_001271857	11519	2194.11	2.62341	0.0554911	47.2762	0	0	6.16204	Up
ENSMUSG00000025026	Add3	adducin 3 (gamma)	NM_001164099	27360	15069.7	1.18647	0.0356922	33.2417	2.69077e-242	1.1208e-240	2.27595	Up
ENSMUSG00000050994	Adgb	androglobin	NM_001127353	215772	25.3797	-3.61894	0.412141	-8.78084	1.62262e-18	6.86751e-18	-12.286	Down
ENSMUSG00000025475	Adgra1	adhesion G protein-coupled receptor A1	NM_177469	52389	8935.82	1.48825	0.0884839	16.8194	1.75802e-63	1.66355e-62	2.80548	Up
ENSMUSG00000031486	Adgra2	adhesion G protein-coupled receptor A2	NM_054044	78560	5220.25	-2.81928	0.0704978	-39.991	0	0	-7.05808	Down
ENSMUSG00000029090	Adgra3	adhesion G protein-coupled receptor A3	NM_133911	70693	18050.6	-0.589954	0.0288482	-20.4503	5.97337e-93	7.98403e-92	-1.5052	No change
ENSMUSG00000034730	Adgrb1	adhesion G protein-coupled receptor B1	NM_001359759	107831	46.5035	-2.36154	0.266215	-8.87077	7.2642e-19	3.10091e-18	-5.13917	Down
ENSMUSG00000028782	Adgrb2	adhesion G protein-coupled receptor B2	NM_001199696	230775	908.472	-6.45268	0.142057	-45.4231	0	0	-87.5892	Down
ENSMUSG00000033569	Adgrb3	adhesion G protein-coupled receptor B3	NM_175642	210933	5.53634	-3.39549	0.880594	-3.85591	0.000115299	0.000266752	-10.5231	Down
ENSMUSG00000044017	Adgrd1	adhesion G protein-coupled receptor D1	NM_001081342	243277	135.674	-2.02316	0.154715	-13.0767	4.47464e-39	2.95322e-38	-4.06473	Down
ENSMUSG00000004730	Adgre1	adhesion G protein-coupled receptor E1	NM_001355722	13733	1.04562	-2.33315	1.86419	-1.25156	0.21073	0.300088	-5.03905	No change
ENSMUSG00000032915	Adgre4	adhesion G protein-coupled receptor E4	NM_139138	52614	1.9892	0.954067	1.42493	0.669555	0.503142	0.605698	1.93733	No change
ENSMUSG00000002885	Adgre5	adhesion G protein-coupled receptor E5	NM_001163029	26364	8350.72	0.448871	0.0314232	14.2847	2.72545e-46	2.0201e-45	1.36497	No change
ENSMUSG00000041293	Adgrf1	adhesion G protein-coupled receptor F1	NM_133776	77596	35.2588	-7.66651	0.861287	-8.90123	5.52313e-19	2.36754e-18	-203.166	Down
ENSMUSG00000057899	Adgrf2	adhesion G protein-coupled receptor F2	NM_001033493	435529	24.4752	-2.00844	0.330875	-6.07009	1.27838e-09	3.94062e-09	-4.02347	Down
ENSMUSG00000067642	Adgrf3	adhesion G protein-coupled receptor F3	NM_001014394	381628	3.2402	-1.77785	1.02312	-1.73767	0.0822687	0.131923	-3.42915	No change
ENSMUSG00000023918	Adgrf4	adhesion G protein-coupled receptor F4	NM_001289499	78249	14.6229	-1.61837	0.471309	-3.43378	0.000595222	0.0012954	-3.07029	Down
ENSMUSG00000056492	Adgrf5	adhesion G protein-coupled receptor F5	NM_001081178	224792	1733.53	-4.43309	0.0983033	-45.0961	0	0	-21.602	Down
ENSMUSG00000031785	Adgrg1	adhesion G protein-coupled receptor G1	NM_001198894	14766	113660	-2.07324	0.152449	-13.5996	4.02788e-42	2.81084e-41	-4.20832	Down
ENSMUSG00000031298	Adgrg2	adhesion G protein-coupled receptor G2	NM_001079847	237175	577.372	-2.02556	0.0887096	-22.8337	2.12412e-115	3.50964e-114	-4.07151	Down
ENSMUSG00000060470	Adgrg3	adhesion G protein-coupled receptor G3	NM_025309	54672	470.899	-1.7733	0.312468	-5.67516	1.38562e-08	4.07882e-08	-3.41836	Down
ENSMUSG00000053852	Adgrg4	adhesion G protein-coupled receptor G4	NM_001033327	236798	0.624157	2.7334	2.2499	1.2149	0.224404	0.31618	6.65022	No change
ENSMUSG00000061577	Adgrg5	adhesion G protein-coupled receptor G5	NM_001033468	382045	23.8579	-0.975805	0.262223	-3.72128	0.000198215	0.000449761	-1.96674	No change
ENSMUSG00000039116	Adgrg6	adhesion G protein-coupled receptor G6	NM_001002268	215798	29169.2	-0.479664	0.0612765	-7.82786	4.96241e-15	1.87542e-14	-1.39442	No change
ENSMUSG00000022755	Adgrg7	adhesion G protein-coupled receptor G7	NM_172825	239853	0.921883	-0.332977	1.54593	-0.21539	0.829464	0.87795	-1.25961	No change
ENSMUSG00000013033	Adgrl1	adhesion G protein-coupled receptor L1	NM_181039	330814	2641.29	-3.69312	0.317875	-11.6181	3.33348e-31	1.90126e-30	-12.9342	Down
ENSMUSG00000028184	Adgrl2	adhesion G protein-coupled receptor L2	NM_001081298	99633	39024.7	0.301437	0.0366696	8.22034	2.0293e-16	8.04246e-16	1.23237	No change
ENSMUSG00000037605	Adgrl3	adhesion G protein-coupled receptor L3	NM_001347367	319387	77.055	-1.44856	0.365939	-3.95849	7.54267e-05	0.000177114	-2.72936	Down
ENSMUSG00000039167	Adgrl4	adhesion G protein-coupled receptor L4	NM_133222	170757	189.19	-7.19528	0.372451	-19.3187	3.73731e-83	4.46072e-82	-146.553	Down
ENSMUSG00000069170	Adgrv1	adhesion G protein-coupled receptor V1	NM_054053	110789	910.169	-1.43774	0.0604976	-23.7652	7.65795e-125	1.38175e-123	-2.70895	Down
ENSMUSG00000074207	Adh1	alcohol dehydrogenase 1 (class I)	NM_007409	11522	1178.53	-0.777657	0.0860439	-9.03791	1.59694e-19	6.94801e-19	-1.71434	No change
ENSMUSG00000037797	Adh4	alcohol dehydrogenase 4 (class II), pi polypeptide	NM_011996	26876	1.85199	-0.866769	1.13449	-0.764017	0.444857	0.54915	-1.82357	No change
ENSMUSG00000028138	Adh5	alcohol dehydrogenase 5 (class III), chi polypeptide	NM_001288578	11532	29691.8	0.228563	0.027721	8.24511	1.65005e-16	6.56393e-16	1.17167	No change
ENSMUSG00000053054	Adh6a	alcohol dehydrogenase 6A (class V)	NM_026945	69117	7.07818	3.67414	0.744635	4.93415	8.04995e-07	2.15229e-06	12.7652	Up
ENSMUSG00000074206	Adh6b	alcohol dehydrogenase 6B (class V)	NM_001370857	100417514	16.4363	2.68903	0.553093	4.8618	1.16323e-06	3.07854e-06	6.44879	Up
ENSMUSG00000090306	Adh6-ps1	alcohol dehydrogenase 6 (class V), pseudogene 1	NR_033581	639769	1.41792	0.825544	1.90232	0.433967	0.664313	0.75006	1.7722	No change
ENSMUSG00000055301	Adh7	alcohol dehydrogenase 7 (class IV), mu or sigma polypeptide	NM_009626	11529	11679.3	3.42106	0.087444	39.1229	0	0	10.7113	Up
ENSMUSG00000025911	Adhfe1	alcohol dehydrogenase, iron containing, 1	NM_001357376	76187	352.121	0.315737	0.108483	2.91048	0.00360876	0.00720488	1.24465	No change
ENSMUSG00000020629	Adi1	acireductone dioxygenase 1	NM_134052	104923	29077.2	0.925701	0.0243058	38.0856	0	0	1.89961	No change
ENSMUSG00000044405	Adig	adipogenin	NM_145635	246747	5.17173	0.102534	0.777447	0.131885	0.895075	0.927902	1.07366	No change
ENSMUSG00000022878	Adipoq	adiponectin, C1Q and collagen domain containing	NM_009605	11450	2.83785	-0.430061	1.02449	-0.41978	0.674646	0.758388	-1.34729	No change
ENSMUSG00000026457	Adipor1	adiponectin receptor 1	NM_001306069	72674	41315.4	-0.151472	0.0280917	-5.39207	6.96498e-08	1.97764e-07	-1.1107	No change
ENSMUSG00000030168	Adipor2	adiponectin receptor 2	NM_001355692	68465	28902	-0.409345	0.0243046	-16.8423	1.19558e-63	1.13412e-62	-1.32808	No change
ENSMUSG00000039197	Adk	adenosine kinase	NM_001243041	11534	12636.5	0.181147	0.0303049	5.97747	2.26635e-09	6.91886e-09	1.13378	No change
ENSMUSG00000030790	Adm	adrenomedullin	NM_009627	11535	3084.88	-4.80638	0.212443	-22.6243	2.4968e-113	4.03023e-112	-27.9812	Down
ENSMUSG00000054136	Adm2	adrenomedullin 2	NM_182928	223780	653.605	-2.68566	0.14837	-18.1011	3.12442e-73	3.3406e-72	-6.43374	Down
ENSMUSG00000051149	Adnp	activity-dependent neuroprotective protein	NM_001310086	11538	1561.4	0.339661	0.103092	3.29474	0.000985137	0.00209518	1.26546	No change
ENSMUSG00000053950	Adnp2	ADNP homeobox 2	NM_175028	240442	14321.7	0.35439	0.0329078	10.7692	4.81293e-27	2.5183e-26	1.27844	No change
ENSMUSG00000057134	Ado	2-aminoethanethiol (cysteamine) dioxygenase	NM_001005419	211488	16771.6	0.640109	0.0464414	13.7832	3.21904e-43	2.28367e-42	1.55845	No change
ENSMUSG00000042429	Adora1	adenosine A1 receptor	NM_001008533	11539	3377.05	-4.95946	0.197426	-25.1206	2.95948e-139	5.98547e-138	-31.1134	Down
ENSMUSG00000020178	Adora2a	adenosine A2a receptor	NM_001331095	11540	71.3371	-3.35205	0.214934	-15.5957	7.7889e-55	6.54898e-54	-10.211	Down
ENSMUSG00000018500	Adora2b	adenosine A2b receptor	NM_007413	11541	1299.6	-1.53966	0.0744381	-20.6838	4.84879e-95	6.60422e-94	-2.90726	Down
ENSMUSG00000000562	Adora3	adenosine A3 receptor	NM_009631	11542	0	0	NA	NA	1	1	1	No change
ENSMUSG00000025236	Adpgk	ADP-dependent glucokinase	NM_001359282	72141	7030.36	-0.754953	0.0444948	-16.9672	1.43527e-64	1.37805e-63	-1.68758	No change
ENSMUSG00000002844	Adprh	ADP-ribosylarginine hydrolase	NM_007414	11544	8421.06	-0.449664	0.0348541	-12.9013	4.42426e-38	2.87498e-37	-1.36572	No change
ENSMUSG00000031448	Adprhl1	ADP-ribosylhydrolase like 1	NM_172750	234072	1.178	-2.55697	1.88807	-1.35428	0.175648	0.257282	-5.88469	No change
ENSMUSG00000020910	Adprm	ADP-ribose/CDP-alcohol diphosphatase, manganese dependent	NM_025510	66358	2828.73	0.0289312	0.0378671	0.764018	0.444857	0.54915	1.02026	No change
ENSMUSG00000042558	Adprs	ADP-ribosylserine hydrolase	NM_133883	100206	7484.68	-0.285015	0.0525756	-5.42105	5.92486e-08	1.6876e-07	-1.21842	No change
ENSMUSG00000045875	Adra1a	adrenergic receptor, alpha 1a	NM_001271759	11549	22.1931	-6.08669	0.757992	-8.03002	9.74578e-16	3.77399e-15	-67.9636	Down
ENSMUSG00000050541	Adra1b	adrenergic receptor, alpha 1b	NM_001284380	11548	124.8	-3.02416	0.166026	-18.215	3.9238e-74	4.23946e-73	-8.13509	Down
ENSMUSG00000027335	Adra1d	adrenergic receptor, alpha 1d	NM_013460	11550	65.6712	-4.87192	0.320812	-15.1862	4.3626e-52	3.53115e-51	-29.2816	Down
ENSMUSG00000033717	Adra2a	adrenergic receptor, alpha 2a	NM_007417	11551	129.558	-3.82825	0.181442	-21.099	8.11653e-99	1.14765e-97	-14.2042	Down
ENSMUSG00000058620	Adra2b	adrenergic receptor, alpha 2b	NM_009633	11552	3.94519	-2.32732	0.778882	-2.98803	0.00280781	0.00567461	-5.01873	Down
ENSMUSG00000045318	Adra2c	adrenergic receptor, alpha 2c	NM_007418	11553	37.1733	-6.8434	0.755763	-9.05496	1.36622e-19	5.95342e-19	-114.833	Down
ENSMUSG00000035283	Adrb1	adrenergic receptor, beta 1	NM_007419	11554	52.8192	-3.52685	0.314522	-11.2134	3.50558e-29	1.91395e-28	-11.5263	Down
ENSMUSG00000045730	Adrb2	adrenergic receptor, beta 2	NM_007420	11555	428.544	1.1752	0.109813	10.7018	9.98664e-27	5.18571e-26	2.25824	Up
ENSMUSG00000031489	Adrb3	adrenergic receptor, beta 3	NM_013462	11556	12.7158	-5.26304	0.839815	-6.26691	3.68293e-10	1.15871e-09	-38.4002	Down
ENSMUSG00000039041	Adrm1	adhesion regulating molecule 1	NM_019822	56436	27352.6	0.0940721	0.0201496	4.66867	3.03149e-06	7.82257e-06	1.06738	No change
ENSMUSG00000022407	Adsl	adenylosuccinate lyase	NM_009634	11564	20698.5	0.449262	0.0455166	9.8703	5.5995e-23	2.66117e-22	1.36534	No change
ENSMUSG00000015961	Adss	adenylosuccinate synthetase, non muscle	NM_007422	11566	54364.1	0.305912	0.0236313	12.9452	2.50079e-38	1.63126e-37	1.2362	No change
ENSMUSG00000011148	Adssl1	adenylosuccinate synthetase like 1	NM_007421	11565	2384.53	0.713859	0.0822985	8.67403	4.17108e-18	1.7471e-17	1.64019	No change
ENSMUSG00000058022	Adtrp	androgen dependent TFPI regulating protein	NM_001145875	109254	11.2626	-1.75627	0.505713	-3.47285	0.000514968	0.00112832	-3.37823	Down
ENSMUSG00000020473	Aebp1	AE binding protein 1	NM_001291857	11568	11158.2	-6.95642	0.295173	-23.5672	8.35831e-123	1.48291e-121	-124.191	Down
ENSMUSG00000030232	Aebp2	AE binding protein 2	NM_001005605	11569	23554	0.101164	0.0656922	1.53997	0.123569	0.18954	1.07264	No change
ENSMUSG00000030609	Aen	apoptosis enhancing nuclease	NM_001162939	68048	32205.1	0.615808	0.0291918	21.0952	8.80048e-99	1.24321e-97	1.53242	No change
ENSMUSG00000095071	AF067061	cDNA sequence AF067061	NM_001310627	236546	9.48212	-1.10998	0.699101	-1.58772	0.11235	0.174277	-2.15842	No change
ENSMUSG00000094237	AF067063	cDNA sequence AF067063	NM_001001449	380878	1.50329	-2.43953	1.47909	-1.64935	0.0990768	0.15576	-5.42465	No change
ENSMUSG00000065022	AF357341	snoRNA AF357341	NA	115488055	0	0	NA	NA	1	1	1	No change
ENSMUSG00000065749	AF357428	snoRNA AF357428	NA	115488057	0	0	NA	NA	1	1	1	No change
ENSMUSG00000029094	Afap1	actin filament associated protein 1	NM_027373	70292	26769	0.477873	0.0732869	6.52058	7.00371e-11	2.27078e-10	1.39269	No change
ENSMUSG00000033032	Afap1l1	actin filament associated protein 1-like 1	NM_178928	106877	1856.77	-3.24113	0.0963758	-33.6301	6.09665e-248	2.61375e-246	-9.45533	Down
ENSMUSG00000025083	Afap1l2	actin filament associated protein 1-like 2	NM_001177796	226250	10440.7	-0.937411	0.0764112	-12.268	1.34561e-34	8.20372e-34	-1.91509	No change
ENSMUSG00000068036	Afdn	afadin, adherens junction formation factor	NM_010806	17356	101987	0.257932	0.0300842	8.57368	1.00232e-17	4.14195e-17	1.19576	No change
ENSMUSG00000029313	Aff1	AF4/FMR2 family, member 1	NM_001080798	17355	39278.7	-0.875624	0.0707767	-12.3716	3.72127e-35	2.29464e-34	-1.8348	No change
ENSMUSG00000031189	Aff2	AF4/FMR2 family, member 2	NM_008032	14266	232.201	-1.53802	0.620753	-2.47767	0.0132242	0.024568	-2.90396	Down
ENSMUSG00000037138	Aff3	AF4/FMR2 family, member 3	NM_001290814	16764	45.9929	-4.40338	0.352154	-12.5041	7.08565e-36	4.42504e-35	-21.1617	Down
ENSMUSG00000049470	Aff4	AF4/FMR2 family, member 4	NM_001363331	93736	75373.6	0.325937	0.039593	8.23218	1.83831e-16	7.29964e-16	1.25348	No change
ENSMUSG00000038302	Afg1l	AFG1 like ATPase	NM_001359297	215951	4254.7	0.152038	0.0482638	3.15014	0.00163195	0.00339011	1.11114	No change
ENSMUSG00000031967	Afg3l1	AFG3-like AAA ATPase 1	NM_054070	114896	34000.9	0.230076	0.041857	5.49671	3.86943e-08	1.11317e-07	1.1729	No change
ENSMUSG00000024527	Afg3l2	AFG3-like AAA ATPase 2	NM_027130	69597	25966.3	-0.163448	0.025384	-6.43903	1.20241e-10	3.86112e-10	-1.11996	No change
ENSMUSG00000029369	Afm	afamin	NM_145146	280662	52.6394	-1.83866	0.376697	-4.881	1.05549e-06	2.80208e-06	-3.57677	Down
ENSMUSG00000017718	Afmid	arylformamidase	NM_001363158	71562	691.489	1.38559	0.0595494	23.268	9.35871e-120	1.61389e-118	2.61279	Up
ENSMUSG00000054932	Afp	alpha fetoprotein	NM_007423	11576	42.2406	-2.25185	0.300963	-7.48213	7.31253e-14	2.66352e-13	-4.76292	Down
ENSMUSG00000049659	Aftph	aftiphilin	NM_001252503	216549	21459.3	0.644483	0.0296546	21.733	1.00019e-104	1.49747e-103	1.56318	No change
ENSMUSG00000031521	Aga	aspartylglucosaminidase	NM_001005847	11593	12012.2	0.80619	0.0239651	33.6402	4.34343e-248	1.87517e-246	1.74859	No change
ENSMUSG00000055013	Agap1	ArfGAP with GTPase domain, ankyrin repeat and PH domain 1	NM_001037136	347722	36462.8	0.40413	0.0530883	7.61242	2.6901e-14	9.94435e-14	1.32329	No change
ENSMUSG00000025422	Agap2	ArfGAP with GTPase domain, ankyrin repeat and PH domain 2	NM_001033263	216439	22.1949	-0.691529	0.283791	-2.43676	0.0148197	0.0273407	-1.61499	No change
ENSMUSG00000023353	Agap3	ArfGAP with GTPase domain, ankyrin repeat and PH domain 3	NM_001256431	213990	21597.2	0.611536	0.0635213	9.62726	6.13434e-22	2.84635e-21	1.52789	No change
ENSMUSG00000025754	Agbl1	ATP/GTP binding protein-like 1	NM_001199224	244071	0.252895	-0.566885	3.11654	-0.181896	0.855665	1	-1.48132	No change
ENSMUSG00000040812	Agbl2	ATP/GTP binding protein-like 2	NM_001356533	271813	511.543	-6.46752	0.320234	-20.1963	1.05564e-90	1.37167e-89	-88.495	Down
ENSMUSG00000038836	Agbl3	ATP/GTP binding protein-like 3	NM_001289656	76223	817.184	0.267877	0.0940076	2.84952	0.00437848	0.00865184	1.20403	No change
ENSMUSG00000061298	Agbl4	ATP/GTP binding protein-like 4	NM_001048189	78933	62.708	-2.91074	0.271607	-10.7167	8.49791e-27	4.42087e-26	-7.52002	Down
ENSMUSG00000029165	Agbl5	ATP/GTP binding protein-like 5	NM_001048190	231093	7071.39	0.183511	0.0567256	3.23507	0.00121612	0.00256139	1.13564	No change
ENSMUSG00000015452	Ager	advanced glycosylation end product-specific receptor	NM_001271422	11596	306.858	-0.208707	0.159693	-1.30693	0.191237	0.276356	-1.15565	No change
ENSMUSG00000026159	Agfg1	ArfGAP with FG repeats 1	NM_001310713	15463	27813.5	0.0268067	0.0249798	1.07314	0.28321	0.382845	1.01875	No change
ENSMUSG00000029722	Agfg2	ArfGAP with FG repeats 2	NM_001303266	231801	8806.68	-0.417407	0.0657104	-6.35223	2.12222e-10	6.74229e-10	-1.33553	No change
ENSMUSG00000021681	Aggf1	angiogenic factor with G patch and FHA domains 1	NM_025630	66549	16277.7	0.112626	0.0267612	4.20854	2.57032e-05	6.255e-05	1.08119	No change
ENSMUSG00000029916	Agk	acylglycerol kinase	NM_023538	69923	3638.18	-0.0217887	0.0461659	-0.471965	0.636952	0.726173	-1.01522	No change
ENSMUSG00000033400	Agl	amylo-1,6-glucosidase, 4-alpha-glucanotransferase	NM_001081326	77559	12878.8	0.283645	0.0387881	7.3127	2.61825e-13	9.34977e-13	1.21727	No change
ENSMUSG00000040706	Agmat	agmatine ureohydrolase (agmatinase)	NM_001081408	75986	1.49442	-2.35377	1.40805	-1.67165	0.0945924	0.149412	-5.11158	No change
ENSMUSG00000050103	Agmo	alkylglycerol monooxygenase	NM_178767	319660	31.1889	-4.97114	0.481915	-10.3154	6.00381e-25	2.9948e-24	-31.3662	Down
ENSMUSG00000041530	Ago1	argonaute RISC catalytic subunit 1	NM_001317173	236511	21361.6	-0.778116	0.0350589	-22.1946	3.877e-109	6.07029e-108	-1.71489	No change
ENSMUSG00000036698	Ago2	argonaute RISC catalytic subunit 2	NM_153178	239528	35042.2	0.146286	0.0490186	2.98429	0.00284236	0.00574142	1.10672	No change
ENSMUSG00000028842	Ago3	argonaute RISC catalytic subunit 3	NM_153402	214150	2560.16	-0.984363	0.0486552	-20.2314	5.18108e-91	6.75494e-90	-1.97844	No change
ENSMUSG00000042500	Ago4	argonaute RISC catalytic subunit 4	NM_153177	76850	698.822	-1.30083	0.0962339	-13.5174	1.23416e-41	8.53709e-41	-2.46371	Down
ENSMUSG00000034254	Agpat1	1-acylglycerol-3-phosphate O-acyltransferase 1 (lysophosphatidic acid acyltransferase, alpha)	NM_001163379	55979	27106.5	0.126262	0.0235017	5.37245	7.76745e-08	2.20022e-07	1.09146	No change
ENSMUSG00000026922	Agpat2	1-acylglycerol-3-phosphate O-acyltransferase 2 (lysophosphatidic acid acyltransferase, beta)	NM_026212	67512	9078.43	0.829012	0.0276496	29.9828	1.64443e-197	5.21844e-196	1.77647	No change
ENSMUSG00000001211	Agpat3	1-acylglycerol-3-phosphate O-acyltransferase 3	NM_053014	28169	55395	0.426253	0.0305758	13.9409	3.575e-44	2.57658e-43	1.34374	No change
ENSMUSG00000023827	Agpat4	1-acylglycerol-3-phosphate O-acyltransferase 4 (lysophosphatidic acid acyltransferase, delta)	NM_026644	68262	2678.43	-3.01325	0.0987506	-30.5138	1.71201e-204	5.68491e-203	-8.07383	Down
ENSMUSG00000031467	Agpat5	1-acylglycerol-3-phosphate O-acyltransferase 5 (lysophosphatidic acid acyltransferase, epsilon)	NM_026792	52123	10710	0.131238	0.0484036	2.71133	0.00670143	0.0129218	1.09523	No change
ENSMUSG00000042410	Agps	alkylglycerone phosphate synthase	NM_172666	228061	55383.2	0.0483968	0.0416178	1.16289	0.244875	0.339722	1.03412	No change
ENSMUSG00000020581	Agr2	anterior gradient 2	NM_011783	23795	0.369099	-2.04473	3.08307	-0.663213	0.507194	1	-4.12596	No change
ENSMUSG00000036231	Agr3	anterior gradient 3	NM_207531	403205	0	0	NA	NA	1	1	1	No change
ENSMUSG00000041936	Agrn	agrin	NM_001369026	11603	291001	-1.12494	0.0534792	-21.0351	3.13035e-98	4.39391e-97	-2.18093	Down
ENSMUSG00000005705	Agrp	agouti related neuropeptide	NM_001271806	11604	57.1645	0.118292	0.185732	0.636896	0.524193	0.625221	1.08545	No change
ENSMUSG00000031980	Agt	angiotensinogen (serpin peptidase inhibitor, clade A, member 8)	NM_007428	11606	281.113	-6.23568	0.231324	-26.9565	4.79264e-160	1.14009e-158	-75.3573	Down
ENSMUSG00000021557	Agtpbp1	ATP/GTP binding protein 1	NM_001048008	67269	8347.52	0.188741	0.0282555	6.6798	2.39268e-11	7.89744e-11	1.13977	No change
ENSMUSG00000049115	Agtr1a	angiotensin II receptor, type 1a	NM_177322	11607	12.8221	-5.28304	0.843372	-6.26418	3.74781e-10	1.17864e-09	-38.9362	Down
ENSMUSG00000054988	Agtr1b	angiotensin II receptor, type 1b	NM_175086	11608	0	0	NA	NA	1	1	1	No change
ENSMUSG00000068122	Agtr2	angiotensin II receptor, type 2	NM_007429	11609	0	0	NA	NA	1	1	1	No change
ENSMUSG00000029007	Agtrap	angiotensin II, type I receptor-associated protein	NM_001301281	11610	11508.2	-0.829609	0.0330688	-25.0874	6.82662e-139	1.37885e-137	-1.7772	No change
ENSMUSG00000026272	Agxt	alanine-glyoxylate aminotransferase	NM_001276710	11611	6.76954	3.58441	0.806261	4.44571	8.7601e-06	2.19713e-05	11.9954	Up
ENSMUSG00000089678	Agxt2	alanine-glyoxylate aminotransferase 2	NM_001031851	268782	0.490725	0.811518	2.46441	0.329295	0.741933	0.811706	1.75506	No change
ENSMUSG00000026491	Ahctf1	AT hook containing transcription factor 1	NM_026375	226747	34531.9	0.248919	0.0353905	7.03349	2.01435e-12	6.95833e-12	1.18832	No change
ENSMUSG00000027597	Ahcy	S-adenosylhomocysteine hydrolase	NM_016661	269378	23624.4	0.091429	0.0586331	1.55934	0.118916	0.183205	1.06542	No change
ENSMUSG00000048087	Ahcyl	adenosylhomocysteinase like	NM_001304528	11615	7121.97	-0.858668	0.0615382	-13.9534	2.99916e-44	2.16409e-43	-1.81336	No change
ENSMUSG00000027893	Ahcyl1	S-adenosylhomocysteine hydrolase-like 1	NM_001357110	229709	73977.1	0.337343	0.0355961	9.47697	2.61766e-21	1.1955e-20	1.26343	No change
ENSMUSG00000029772	Ahcyl2	S-adenosylhomocysteine hydrolase-like 2	NM_001171000	74340	13505.9	0.0421534	0.0237119	1.77773	0.0754477	0.122041	1.02965	No change
ENSMUSG00000037692	Ahdc1	AT hook, DNA binding motif, containing 1	NM_146155	230793	7529.54	-1.02028	0.050699	-20.1242	4.53243e-90	5.83999e-89	-2.02831	Down
ENSMUSG00000019986	Ahi1	Abelson helper integration site 1	NM_001177776	52906	4486.27	0.322288	0.0586537	5.49476	3.91242e-08	1.12532e-07	1.25031	No change
ENSMUSG00000069833	Ahnak	AHNAK nucleoprotein (desmoyokin)	NM_001039959	66395	254325	0.872152	0.0397949	21.9162	1.82045e-106	2.78514e-105	1.83039	No change
ENSMUSG00000019256	Ahr	aryl-hydrocarbon receptor	NM_001314027	11622	5968.44	0.029517	0.0356469	0.828039	0.407649	0.513052	1.02067	No change
ENSMUSG00000021575	Ahrr	aryl-hydrocarbon receptor repressor	NM_001317351	11624	53.3455	-2.86659	0.218852	-13.0983	3.36776e-39	2.22938e-38	-7.29337	Down
ENSMUSG00000021037	Ahsa1	AHA1, activator of heat shock protein ATPase 1	NM_146036	217737	23775.9	0.183992	0.0390903	4.70685	2.51571e-06	6.52115e-06	1.13602	No change
ENSMUSG00000020288	Ahsa2	AHA1, activator of heat shock protein ATPase 2	NM_001290654	268390	5563.25	0.533849	0.0489384	10.9086	1.04872e-27	5.55911e-27	1.44779	No change
ENSMUSG00000022868	Ahsg	alpha-2-HS-glycoprotein	NM_001276449	11625	0.791161	0.695472	2.31999	0.299774	0.764349	0.828954	1.61941	No change
ENSMUSG00000097745	AI115009	expressed sequence AI115009	NR_040386	99542	5.84489	2.80805	0.814719	3.44665	0.000567579	0.00123778	7.00339	Up
ENSMUSG00000035875	AI182371	expressed sequence AI182371	NM_001243102	98870	37.1338	-0.0762367	0.209323	-0.364205	0.715705	0.792007	-1.05426	No change
ENSMUSG00000114780	AI197445	expressed sequence AI197445	NR_045083	105120	59.9389	-0.262009	0.23072	-1.13562	0.256116	0.352742	-1.19915	No change
ENSMUSG00000109311	AI314278	expressed sequence AI314278	NR_102276	101521	125.998	2.91899	0.215037	13.5744	5.68422e-42	3.95505e-41	7.56317	Up
ENSMUSG00000062753	AI413582	expressed sequence AI413582	NM_001002895	106672	4293.2	0.863639	0.0629611	13.717	8.02981e-43	5.66262e-42	1.81962	No change
ENSMUSG00000074384	AI429214	expressed sequence AI429214	NM_001039220	621080	2703.81	0.754551	0.0586189	12.8721	6.45931e-38	4.1859e-37	1.68711	No change
ENSMUSG00000112388	AI463170	expressed sequence AI463170	NR_046044	100504549	48.7266	-0.671177	0.235043	-2.85555	0.00429621	0.00849746	-1.59237	No change
ENSMUSG00000114828	AI463229	expressed sequence AI463229	NM_183203	100042802	0.852213	-3.26384	2.12808	-1.5337	0.125102	0.19171	-9.60538	No change
ENSMUSG00000045165	AI467606	expressed sequence AI467606	NM_178901	101602	2677.21	2.09591	0.0395352	53.0137	0	0	4.27495	Up
ENSMUSG00000056145	AI504432	expressed sequence AI504432	NM_173787	229694	24.1399	-5.89556	0.696408	-8.46566	2.54705e-17	1.03859e-16	-59.5305	Down
ENSMUSG00000105987	AI506816	expressed sequence AI506816	NR_015554	433855	1219.16	-2.05214	0.0623707	-32.9022	2.04152e-237	8.31243e-236	-4.14719	Down
ENSMUSG00000073731	AI507597	expressed sequence AI507597	NR_033566	100165	0	0	NA	NA	1	1	1	No change
ENSMUSG00000078307	AI593442	expressed sequence AI593442	NM_001286641	330941	215.588	-8.80453	0.601207	-14.6448	1.45495e-48	1.11298e-47	-447.125	Down
ENSMUSG00000010290	AI597479	expressed sequence AI597479	NM_133818	98404	9056.35	-0.0662732	0.0354117	-1.8715	0.0612753	0.101146	-1.04701	No change
ENSMUSG00000087521	AI646519	expressed sequence AI646519	NR_040330	99041	0	0	NA	NA	1	1	1	No change
[truncated: 53,402 more rows]

## Sheet: DE for LgT
ENSEMBL	SYMBOL	GENENAME	REFSEQ	ENTREZID	baseMeanCounts	log2FoldChange	lfcSE	stat	pvalue	padj	Fold_Change	Call
ENSMUSG00000109644	0610005C13Rik	RIKEN cDNA 0610005C13 gene	NR_038165	71661	49.1753	-0.389855	0.275317	-1.41602	0.156769	0.239414	-1.31026	No change
ENSMUSG00000007777	0610009B22Rik	RIKEN cDNA 0610009B22 gene	NM_025319	66050	4710.59	0.0592953	0.0656647	0.903001	0.366526	0.480299	1.04196	No change
ENSMUSG00000086714	0610009E02Rik	RIKEN cDNA 0610009E02 gene	NR_152207	100125929	97.5233	-0.358666	0.177506	-2.02058	0.0433228	0.0775278	-1.28224	No change
ENSMUSG00000043644	0610009L18Rik	RIKEN cDNA 0610009L18 gene	NR_038126	66838	153.328	-0.275721	0.164365	-1.67749	0.0934466	0.153167	-1.2106	No change
ENSMUSG00000020831	0610010K14Rik	RIKEN cDNA 0610010K14 gene	NM_001177601	104457	182.827	0.0438914	0.154225	0.284593	0.775956	0.842365	1.03089	No change
ENSMUSG00000107002	0610012G03Rik	RIKEN cDNA 0610012G03 gene	NM_025320	106264	7197.86	-0.346894	0.0422376	-8.21291	2.15889e-16	1.08289e-15	-1.27182	No change
ENSMUSG00000058706	0610030E20Rik	RIKEN cDNA 0610030E20 gene	NM_026696	68364	5288.24	0.258606	0.0797403	3.24311	0.00118234	0.00271054	1.19632	No change
ENSMUSG00000099146	0610031O16Rik	RIKEN cDNA 0610031O16 gene	NR_045760	68369	27.7715	1.39035	0.376419	3.69361	0.000221092	0.000551888	2.62142	Up
ENSMUSG00000097882	0610038B21Rik	RIKEN cDNA 0610038B21 gene	NR_028125	70345	327.656	0.0969064	0.0964865	1.00435	0.315209	0.426726	1.06948	No change
ENSMUSG00000058812	0610039K10Rik	RIKEN cDNA 0610039K10 gene	NR_028113	68386	11.8038	0.541842	0.429104	1.26273	0.206687	0.302202	1.45583	No change
ENSMUSG00000089889	0610040B10Rik	RIKEN cDNA 0610040B10 gene	NR_027874	67672	254.866	1.1933	0.116809	10.2158	1.68398e-24	1.11146e-23	2.28676	Up
ENSMUSG00000087341	0610040F04Rik	RIKEN cDNA 0610040F04 gene	NR_040757	75394	28.8231	-1.71	0.262321	-6.51875	7.08972e-11	2.7916e-10	-3.27161	Down
ENSMUSG00000060512	0610040J01Rik	RIKEN cDNA 0610040J01 gene	NM_029554	76261	18163.5	-1.68804	0.0956026	-17.6568	9.01813e-70	1.53827e-68	-3.22218	Down
ENSMUSG00000087361	0610043K17Rik	RIKEN cDNA 0610043K17 gene	NR_040640	68400	17.2561	0.794472	0.419924	1.89194	0.0584985	0.101721	1.73444	No change
ENSMUSG00000090066	1110002E22Rik	RIKEN cDNA 1110002E22 gene	NM_001370862	102634333	1803.25	-1.894	0.112775	-16.7945	2.67846e-63	4.12791e-62	-3.71665	Down
ENSMUSG00000071456	1110002L01Rik	RIKEN cDNA 1110002L01 gene	NR_030694	100043040	1124.79	0.519855	0.149583	3.47537	0.000510144	0.0012231	1.43381	No change
ENSMUSG00000030663	1110004F10Rik	RIKEN cDNA 1110004F10 gene	NM_019772	56372	31433.9	-0.0112184	0.02655	-0.422539	0.672632	0.759962	-1.00781	No change
ENSMUSG00000107121	1110006O24Rik	RIKEN cDNA 1110006O24 gene	NM_021417	66123	156.118	0.423931	0.117711	3.60146	0.000316431	0.000776541	1.34158	No change
ENSMUSG00000098659	1110015O18Rik	RIKEN cDNA 1110015O18 gene	NR_045272	100503859	9.25552	-1.66205	0.65006	-2.55676	0.0105651	0.0212384	-3.16466	Down
ENSMUSG00000028441	1110017D15Rik	RIKEN cDNA 1110017D15 gene	NM_001048005	73721	10.6267	-1.77385	0.476666	-3.72137	0.000198142	0.000496772	-3.41966	Down
ENSMUSG00000097616	1110019D14Rik	RIKEN cDNA 1110019D14 gene	NR_045995	76311	679.191	-0.258417	0.0680208	-3.79909	0.000145231	0.000369284	-1.19617	No change
ENSMUSG00000097047	1110020A21Rik	RIKEN cDNA 1110020A21 gene	NR_027929	68531	138.704	-0.0290985	0.148488	-0.195965	0.844638	0.894034	-1.02037	No change
ENSMUSG00000068073	1110025L11Rik	RIKEN cDNA 1110025L11 gene	NM_001276278	68637	0	0	NA	NA	1	1	1	No change
ENSMUSG00000099139	1110028F18Rik	RIKEN cDNA 1110028F18 gene	NR_045470	68692	2.88062	0.149698	1.06017	0.141202	0.887711	0.924797	1.10934	No change
ENSMUSG00000037971	1110032A03Rik	RIKEN cDNA 1110032A03 gene	NM_001311073	68721	1309.82	-0.854554	0.0523877	-16.3121	8.09364e-60	1.17675e-58	-1.8082	No change
ENSMUSG00000046999	1110032F04Rik	RIKEN cDNA 1110032F04 gene	NM_001167996	68725	52.7703	1.72672	0.282767	6.10651	1.01831e-09	3.77024e-09	3.30975	Up
ENSMUSG00000092203	1110038B12Rik	RIKEN cDNA 1110038B12 gene	NR_015536	68763	7036.53	0.351953	0.108381	3.24736	0.00116481	0.00267333	1.27629	No change
ENSMUSG00000063236	1110038F14Rik	RIKEN cDNA 1110038F14 gene	NM_001347540	117171	5378	0.473491	0.0316975	14.9378	1.86991e-50	2.3073e-49	1.38847	No change
ENSMUSG00000085457	1110046J04Rik	RIKEN cDNA 1110046J04 gene	NR_040707	68808	239.97	-0.806774	0.125784	-6.41397	1.41776e-10	5.50372e-10	-1.7493	No change
ENSMUSG00000040591	1110051M20Rik	RIKEN cDNA 1110051M20 gene	NM_001311144	228356	3806.96	-0.251163	0.0364976	-6.88163	5.91718e-12	2.44452e-11	-1.19017	No change
ENSMUSG00000035171	1110059E24Rik	RIKEN cDNA 1110059E24 gene	NM_025423	66206	8295.19	0.190784	0.052678	3.62171	0.000292666	0.000720802	1.14138	No change
ENSMUSG00000032551	1110059G10Rik	RIKEN cDNA 1110059G10 gene	NM_025419	66202	2332.92	-0.185705	0.0420652	-4.41471	1.01147e-05	2.85551e-05	-1.13737	No change
ENSMUSG00000078570	1110065P20Rik	RIKEN cDNA 1110065P20 gene	NM_001142727	68920	2231.94	-0.168198	0.0465741	-3.6114	0.000304546	0.000749105	-1.12365	No change
ENSMUSG00000043687	1190005I06Rik	RIKEN cDNA 1190005I06 gene	NM_197988	68918	11.1919	1.04722	0.440636	2.37661	0.0174725	0.0338257	2.06654	Up
ENSMUSG00000063320	1190007I07Rik	RIKEN cDNA 1190007I07 gene	NM_001135567	544717	779.821	0.185399	0.0504686	3.67355	0.000239204	0.000594836	1.13713	No change
ENSMUSG00000110013	1190028D05Rik	RIKEN cDNA 1190028D05 gene	NR_151738	330767	54.0397	5.96083	0.504428	11.817	3.18872e-32	2.61747e-31	62.2857	Up
ENSMUSG00000097290	1300002E11Rik	RIKEN cDNA 1300002E11 gene	NR_037957	100043489	1927.59	-0.181244	0.0820687	-2.20844	0.0272135	0.0507012	-1.13386	No change
ENSMUSG00000033688	1300017J02Rik	RIKEN cDNA 1300017J02 gene	NM_027918	71775	34.5883	0.226487	0.363051	0.623842	0.532731	0.639398	1.16998	No change
ENSMUSG00000098912	1500004A13Rik	RIKEN cDNA 1500004A13 gene	NR_015498	319830	404.729	0.246012	0.0766946	3.20769	0.00133805	0.00304465	1.18592	No change
ENSMUSG00000087651	1500009L16Rik	RIKEN cDNA 1500009L16 gene	NM_001145198	69784	1369.41	-0.840802	0.199913	-4.20584	2.60114e-05	7.09954e-05	-1.79105	No change
ENSMUSG00000072694	1500011B03Rik	RIKEN cDNA 1500011B03 gene	NR_027817	66236	7660.27	0.932075	0.0349196	26.692	5.82801e-157	2.65735e-155	1.90802	No change
ENSMUSG00000097247	1500012K07Rik	RIKEN cDNA 1500012K07 gene	NR_045812	68954	0.16445	0.879159	3.11654	0.282095	0.777871	1	1.8393	No change
ENSMUSG00000098702	1500015A07Rik	RIKEN cDNA 1500015A07 gene	NR_029432	68982	5251.68	-1.21447	0.107173	-11.3318	9.12773e-30	7.05831e-29	-2.32056	Down
ENSMUSG00000094732	1500015L24Rik	RIKEN cDNA 1500015L24 gene	NM_183277	68994	118.603	1.03554	0.176768	5.85821	4.67884e-09	1.67343e-08	2.04988	Up
ENSMUSG00000097383	1500026H17Rik	RIKEN cDNA 1500026H17 gene	NR_130956	69002	38.8047	0.67682	0.222151	3.04667	0.0023139	0.00511558	1.59861	No change
ENSMUSG00000059631	1500035N22Rik	RIKEN cDNA 1500035N22 gene	NR_166410	70258	0.819273	0.584778	2.44706	0.238972	0.811127	0.869613	1.49981	No change
ENSMUSG00000043747	1520401A03Rik	RIKEN cDNA 1520401A03 gene	NM_177132	320309	14.3875	0.287997	0.400039	0.719922	0.471573	0.582764	1.22094	No change
ENSMUSG00000117232	1600002D24Rik	RIKEN cDNA 1600002D24 gene	NR_040484	69776	0.906609	1.97127	2.39453	0.823237	0.410373	0.522921	3.92113	No change
ENSMUSG00000101585	1600010M07Rik	RIKEN cDNA 1600010M07 gene	NR_037959	69781	1.70621	2.53294	1.46819	1.72522	0.0844879	0.140311	5.78752	No change
ENSMUSG00000050088	1600012H06Rik	RIKEN cDNA 1600012H06 gene	NM_001083880	67912	6207.33	-0.533854	0.0387072	-13.7921	2.8431e-43	3.0566e-42	-1.44779	No change
ENSMUSG00000047661	1600012P17Rik	RIKEN cDNA 1600012P17 gene	NR_163823	72025	0	0	NA	NA	1	1	1	No change
ENSMUSG00000054676	1600014C10Rik	RIKEN cDNA 1600014C10 gene	NM_001085385	72244	2893.63	-0.823153	0.065177	-12.6295	1.45202e-36	1.33321e-35	-1.76927	No change
ENSMUSG00000094690	1600014C23Rik	RIKEN cDNA 1600014C23 gene	NM_028164	72240	4.81838	0.520516	0.661423	0.786965	0.431303	0.544029	1.43447	No change
ENSMUSG00000099429	1600019K03Rik	RIKEN cDNA 1600019K03 gene	NR_040481	69768	0.932344	-3.3952	1.78568	-1.90135	0.057256	0.0997006	-10.521	No change
ENSMUSG00000097048	1600020E01Rik	RIKEN cDNA 1600020E01 gene	NR_037960	72012	1441.97	0.300778	0.137347	2.18991	0.0285304	0.0529468	1.23181	No change
ENSMUSG00000104986	1600023N17Rik	RIKEN cDNA 1600023N17 gene	NR_073433	69788	57.8886	0.510723	0.214987	2.37559	0.0175207	0.0339052	1.42476	No change
ENSMUSG00000085114	1600025M17Rik	RIKEN cDNA 1600025M17 gene	NR_038168	72030	0	0	NA	NA	1	1	1	No change
ENSMUSG00000110340	1600027J07Rik	RIKEN cDNA 1600027J07 gene	NR_036588	69794	77.474	-4.32143	0.26385	-16.3784	2.72828e-60	3.99875e-59	-19.9931	Down
ENSMUSG00000046242	1600029I14Rik	RIKEN cDNA 1600029I14 gene	NR_028123	69797	13.4951	-1.39864	0.346358	-4.03815	5.38753e-05	0.000142602	-2.63654	Down
ENSMUSG00000057818	1600029O15Rik	ribosomal protein L17 pseudogene	NR_033522	665268	4.92771	-0.986004	0.81161	-1.21487	0.224414	0.323699	-1.98069	No change
ENSMUSG00000047150	1700001C19Rik	RIKEN cDNA 1700001C19 gene	NM_001172091	75462	8.09562	-2.11898	0.48654	-4.35521	1.32941e-05	3.71668e-05	-4.34388	Down
ENSMUSG00000099419	1700001D01Rik	RIKEN cDNA 1700001D01 gene	NR_045475	69279	2.16814	-2.12227	1.09853	-1.93191	0.0533701	0.0935951	-4.35378	No change
ENSMUSG00000095384	1700001F09Rik	RIKEN cDNA 1700001F09 gene	NM_027940	71826	4.71758	-1.17849	0.684941	-1.72058	0.0853278	0.141515	-2.2634	No change
ENSMUSG00000087170	1700001G01Rik	RIKEN cDNA 1700001G01 gene	NR_130158	75433	0.264726	-1.55578	3.11227	-0.499885	0.617156	1	-2.93992	No change
ENSMUSG00000085984	1700001G11Rik	RIKEN cDNA 1700001G11 gene	NR_038077	69303	89.8094	0.0229469	0.167862	0.136701	0.891267	0.927528	1.01603	No change
ENSMUSG00000103746	1700001G17Rik	RIKEN cDNA 1700001G17 gene	NM_026204	67503	64.9388	0.571183	0.170321	3.35357	0.000797768	0.00186936	1.48574	No change
ENSMUSG00000095040	1700001J03Rik	RIKEN cDNA 1700001J03 gene	NM_001008547	69282	4.62811	-0.142874	0.953844	-0.149788	0.880932	0.919877	-1.1041	No change
ENSMUSG00000086135	1700001J04Rik	RIKEN cDNA 1700001J04 gene	NR_166725	102633312	0	0	NA	NA	1	1	1	No change
ENSMUSG00000101963	1700001J11Rik	ring finger protein 19A pseudogene	NR_033613	72224	6.5986	-0.816523	0.623413	-1.30976	0.190276	0.281952	-1.76116	No change
ENSMUSG00000056508	1700001K19Rik	RIKEN cDNA 1700001K19 gene	NM_025488	66323	17.2998	1.00741	0.330312	3.04987	0.00228944	0.00506586	2.01029	Up
ENSMUSG00000118314	1700001K23Rik	RIKEN cDNA 1700001K23 gene	NR_036590	69319	5.30527	1.23523	0.858315	1.43913	0.150114	0.230771	2.35419	No change
ENSMUSG00000021534	1700001L19Rik	RIKEN cDNA 1700001L19 gene	NM_027035	69315	56.632	-0.634266	0.186444	-3.40192	0.000669149	0.00158072	-1.55215	No change
ENSMUSG00000044320	1700001O22Rik	RIKEN cDNA 1700001O22 gene	NM_198000	73598	806.21	0.33295	0.0750971	4.4336	9.26742e-06	2.62618e-05	1.25959	No change
ENSMUSG00000018543	1700001P01Rik	RIKEN cDNA 1700001P01 gene	NM_028156	72215	50.1188	0.703108	0.198083	3.54956	0.000385877	0.000938078	1.62801	No change
ENSMUSG00000099391	1700003C15Rik	RIKEN cDNA 1700003C15 gene	NR_045478	69345	0	0	NA	NA	1	1	1	No change
ENSMUSG00000085944	1700003D09Rik	RIKEN cDNA 1700003D09 gene	NR_045477	69338	0.230596	1.33367	3.11574	0.428043	0.66862	1	2.52043	No change
ENSMUSG00000030030	1700003E16Rik	RIKEN cDNA 1700003E16 gene	NM_027948	71837	588.284	-0.753372	0.113342	-6.64688	2.99363e-11	1.19866e-10	-1.68573	No change
ENSMUSG00000095110	1700003E24Rik	RIKEN cDNA 1700003E24 gene	NR_103799	100042663	0	0	NA	NA	1	1	1	No change
ENSMUSG00000038523	1700003F12Rik	RIKEN cDNA 1700003F12 gene	NM_029305	75480	39.1966	1.41884	0.218977	6.47942	9.20771e-11	3.60576e-10	2.67371	Up
ENSMUSG00000087621	1700003G18Rik	RIKEN cDNA 1700003G18 gene	NR_029433	69350	13.7526	-0.38913	0.47301	-0.822668	0.410697	0.523268	-1.3096	No change
ENSMUSG00000039174	1700003H04Rik	RIKEN cDNA 1700003H04 gene	NM_001368235	384775	0.16834	-1.04441	3.11654	-0.335119	0.737535	1	-2.06252	No change
ENSMUSG00000100372	1700003I22Rik	RIKEN cDNA 1700003I22 gene	NR_126075	69356	0	0	NA	NA	1	1	1	No change
ENSMUSG00000101565	1700003L19Rik	RIKEN cDNA 1700003L19 gene	NR_040507	75493	0.15807	-1.04441	3.11654	-0.335119	0.737535	1	-2.06252	No change
ENSMUSG00000100727	1700003P14Rik	RIKEN cDNA 1700003P14 gene	NR_045982	75890	0	0	NA	NA	1	1	1	No change
ENSMUSG00000027973	1700006A11Rik	RIKEN cDNA 1700006A11 gene	NM_001357195	71824	0	0	NA	NA	1	1	1	No change
ENSMUSG00000100274	1700006F04Rik	RIKEN cDNA 1700006F04 gene	NR_045621	75432	0	0	NA	NA	1	1	1	No change
ENSMUSG00000102000	1700006H21Rik	RIKEN cDNA 1700006H21 gene	NR_045900	72257	1.44669	-0.64568	1.45355	-0.444208	0.656892	0.746668	-1.56448	No change
ENSMUSG00000100666	1700007F19Rik	RIKEN cDNA 1700007F19 gene	NR_040538	67850	0.147801	-1.04441	3.11654	-0.335119	0.737535	1	-2.06252	No change
ENSMUSG00000086330	1700007J10Rik	RIKEN cDNA 1700007J10 gene	NR_045476	69320	116.784	-0.662341	0.122634	-5.40094	6.62929e-08	2.19833e-07	-1.58265	No change
ENSMUSG00000026831	1700007K13Rik	RIKEN cDNA 1700007K13 gene	NM_027040	69327	843.632	-2.1293	0.347072	-6.13504	8.51374e-10	3.16511e-09	-4.37505	Down
ENSMUSG00000097318	1700007L15Rik	RIKEN cDNA 1700007L15 gene	NR_045709	100502742	302.696	0.279803	0.0850486	3.28992	0.00100215	0.00232024	1.21403	No change
ENSMUSG00000089730	1700007P06Rik	RIKEN cDNA 1700007P06 gene	NR_040554	69308	0	0	NA	NA	1	1	1	No change
ENSMUSG00000111986	1700008C04Rik	RIKEN cDNA 1700008C04 gene	NR_126468	75494	0	0	NA	NA	1	1	1	No change
ENSMUSG00000101225	1700008J07Rik	RIKEN cDNA 1700008J07 gene	NR_024331	629159	248.685	0.492568	0.152119	3.23805	0.00120351	0.00275642	1.40695	No change
ENSMUSG00000101012	1700008K24Rik	RIKEN cDNA 1700008K24 gene	NR_038141	69311	0	0	NA	NA	1	1	1	No change
ENSMUSG00000008028	1700008O03Rik	RIKEN cDNA 1700008O03 gene	NM_027049	69349	21.9449	-1.30538	0.406654	-3.21005	0.0013271	0.0030215	-2.47149	Down
ENSMUSG00000069118	1700008P02Rik	RIKEN cDNA 1700008P02 gene	NM_027048	69347	0	0	NA	NA	1	1	1	No change
ENSMUSG00000101404	1700009C05Rik	RIKEN cDNA 1700009C05 gene	NR_046040	74220	0.438472	-1.51865	3.08538	-0.492209	0.622572	1	-2.86523	No change
ENSMUSG00000096573	1700009J07Rik	RIKEN cDNA 1700009J07 gene	NM_029200	75188	1.01831	-3.52194	3.03206	-1.16157	0.245411	0.348386	-11.487	No change
ENSMUSG00000028287	1700009N14Rik	RIKEN cDNA 1700009N14 gene	NM_001081095	75471	9.07489	-2.40383	0.751753	-3.19764	0.00138558	0.00314583	-5.29208	Down
ENSMUSG00000057047	1700010B08Rik	RIKEN cDNA 1700010B08 gene	NM_029308	75485	0.909683	2.0148	2.89106	0.696907	0.485861	0.596665	4.04124	No change
ENSMUSG00000071721	1700010D01Rik	RIKEN cDNA 1700010D01 gene	NM_029590	76386	0	0	NA	NA	1	1	1	No change
ENSMUSG00000100010	1700010I02Rik	RIKEN cDNA 1700010I02 gene	NR_040587	75476	0.253199	-1.54317	3.11288	-0.495736	0.620081	1	-2.91434	No change
ENSMUSG00000023873	1700010I14Rik	RIKEN cDNA 1700010I14 gene	NM_001347544	66931	659.786	-0.647919	0.0854401	-7.58332	3.36836e-14	1.54223e-13	-1.56691	No change
ENSMUSG00000100314	1700010J16Rik	RIKEN cDNA 1700010J16 gene	NR_040579	69355	0	0	NA	NA	1	1	1	No change
ENSMUSG00000092599	1700010K23Rik	RIKEN cDNA 1700010K23 gene	NR_040512	75501	0	0	NA	NA	1	1	1	No change
ENSMUSG00000101855	1700010N08Rik	RIKEN cDNA 1700010N08 gene	NR_153826	105247250	0	0	NA	NA	1	1	1	No change
ENSMUSG00000102099	1700011B04Rik	RIKEN cDNA 1700011B04 gene	NR_045616	100503727	0	0	NA	NA	1	1	1	No change
ENSMUSG00000108800	1700011C11Rik	RIKEN cDNA 1700011C11 gene	NR_126462	75451	0	0	NA	NA	1	1	1	No change
ENSMUSG00000031682	1700011L22Rik	RIKEN cDNA 1700011L22 gene	NM_026315	67687	0.934931	-1.50434	1.37294	-1.0957	0.273208	0.380375	-2.83695	No change
ENSMUSG00000079476	1700011M02Rik	RIKEN cDNA 1700011M02 gene	NR_073044	75443	0.924092	1.31634	1.72458	0.763278	0.445298	0.557717	2.49033	No change
ENSMUSG00000029766	1700012A03Rik	RIKEN cDNA 1700012A03 gene	NM_029587	76382	0.33932	-1.93701	3.08897	-0.627073	0.530611	1	-3.82911	No change
ENSMUSG00000020617	1700012B07Rik	RIKEN cDNA 1700012B07 gene	NM_001162428	69324	0	0	NA	NA	1	1	1	No change
ENSMUSG00000031927	1700012B09Rik	RIKEN cDNA 1700012B09 gene	NM_029306	69325	1.8204	-1.84777	1.62763	-1.13525	0.25627	0.360833	-3.59944	No change
ENSMUSG00000085470	1700012C14Rik	RIKEN cDNA 1700012C14 gene	NR_131049	69337	0.440102	-0.629912	2.63953	-0.238645	0.811381	1	-1.54747	No change
ENSMUSG00000040195	1700012D01Rik	RIKEN cDNA 1700012D01 gene	NR_045171	72243	8050.98	0.706819	0.0292871	24.1341	1.09595e-128	3.80839e-127	1.6322	No change
ENSMUSG00000110424	1700012D14Rik	RIKEN cDNA 1700012D14 gene	NR_015573	75479	108.661	-0.342746	0.14656	-2.33861	0.0193555	0.0371989	-1.26817	No change
ENSMUSG00000105023	1700012D16Rik	RIKEN cDNA 1700012D16 gene	NR_126464	75489	0	0	NA	NA	1	1	1	No change
ENSMUSG00000102069	1700012I11Rik	RIKEN cDNA 1700012I11 gene	NR_045140	69334	0.853498	-3.2779	2.26146	-1.44946	0.147209	0.226894	-9.69943	No change
ENSMUSG00000107394	1700012J15Rik	RIKEN cDNA 1700012J15 gene	NR_167673	75487	1.56885	0.99097	1.18912	0.833364	0.404639	0.51797	1.98752	No change
ENSMUSG00000028589	1700012P22Rik	RIKEN cDNA 1700012P22 gene	NM_027056	69364	0	0	NA	NA	1	1	1	No change
ENSMUSG00000079346	1700013D24Rik	RIKEN cDNA 1700013D24 gene	NM_001177502	76921	0.473726	-2.42558	3.06458	-0.791487	0.42866	1	-5.37244	No change
ENSMUSG00000027886	1700013F07Rik	RIKEN cDNA 1700013F07 gene	NM_029314	75504	10.3738	0.491833	0.590214	0.833312	0.404669	0.517986	1.40623	No change
ENSMUSG00000041399	1700013G24Rik	RIKEN cDNA 1700013G24 gene	NM_027063	69380	1.13245	-0.463485	1.43556	-0.322859	0.746802	0.820572	-1.37887	No change
ENSMUSG00000054727	1700013H16Rik	RIKEN cDNA 1700013H16 gene	NM_001200013	75514	0	0	NA	NA	1	1	1	No change
ENSMUSG00000051054	1700014D04Rik	RIKEN cDNA 1700014D04 gene	XM_017315672	102638268	7.8724	0.52081	0.479878	1.0853	0.27779	0.385707	1.43476	No change
ENSMUSG00000094445	1700015G11Rik	RIKEN cDNA 1700015G11 gene	NM_001195601	100503036	0.356247	-1.99955	3.08538	-0.648071	0.516939	1	-3.99874	No change
ENSMUSG00000102737	1700016A09Rik	RIKEN cDNA 1700016A09 gene	NR_151732	74227	11.3869	-0.324939	0.48363	-0.671874	0.501664	0.610887	-1.25261	No change
ENSMUSG00000104538	1700016B01Rik	RIKEN cDNA 1700016B01 gene	NR_166436	75640	0	0	NA	NA	1	1	1	No change
ENSMUSG00000015962	1700016C15Rik	RIKEN cDNA 1700016C15 gene	NM_027077	69428	94.2605	-1.45456	0.227994	-6.37982	1.773e-10	6.84311e-10	-2.74072	Down
ENSMUSG00000031509	1700016D06Rik	RIKEN cDNA 1700016D06 gene	NM_024271	76413	0.16966	-1.04441	3.11654	-0.335119	0.737535	1	-2.06252	No change
ENSMUSG00000100625	1700016G22Rik	RIKEN cDNA 1700016G22 gene	NR_045891	71867	60.9589	-0.422344	0.237842	-1.77573	0.0757768	0.127541	-1.3401	No change
ENSMUSG00000029320	1700016H13Rik	RIKEN cDNA 1700016H13 gene	NM_001163550	74218	61.6676	-0.621124	0.201452	-3.08323	0.00204764	0.00455404	-1.53807	No change
ENSMUSG00000114563	1700016K05Rik	RIKEN cDNA 1700016K05 gene	NR_151453	102639882	1.77867	-0.855372	1.25766	-0.68013	0.496422	0.606325	-1.80923	No change
ENSMUSG00000053783	1700016K19Rik	RIKEN cDNA 1700016K19 gene	NM_198637	74230	140.553	1.08385	0.227466	4.76489	1.88961e-06	5.66406e-06	2.11969	Up
ENSMUSG00000101483	1700016L21Rik	RIKEN cDNA 1700016L21 gene	NR_040460	72208	0.0890619	-0.56352	3.11654	-0.180816	0.856512	1	-1.47787	No change
ENSMUSG00000101894	1700016P04Rik	RIKEN cDNA 1700016P04 gene	NR_038149	69413	0	0	NA	NA	1	1	1	No change
ENSMUSG00000032300	1700017B05Rik	RIKEN cDNA 1700017B05 gene	NM_028820	74211	18387.9	0.525606	0.0883845	5.94682	2.7341e-09	9.89585e-09	1.43954	No change
ENSMUSG00000037884	1700017G19Rik	RIKEN cDNA 1700017G19 gene	NR_040445	100040882	2.79699	-2.5794	1.14444	-2.25385	0.0242055	0.0456183	-5.97692	Down
ENSMUSG00000086348	1700017J07Rik	RIKEN cDNA 1700017J07 gene	NR_040326	75508	0.0813812	0.398265	3.11654	0.127791	0.898314	1	1.31792	No change
ENSMUSG00000107232	1700017L05Rik	RIKEN cDNA 1700017L05 gene	NR_131050	69370	0	0	NA	NA	1	1	1	No change
ENSMUSG00000105651	1700017M07Rik	RIKEN cDNA 1700017M07 gene	XR_880766	76398	3.27101	-2.525	1.0387	-2.43092	0.0150604	0.0294959	-5.75575	Down
ENSMUSG00000056912	1700017N19Rik	RIKEN cDNA 1700017N19 gene	NM_001081246	66605	0	0	NA	NA	1	1	1	No change
ENSMUSG00000038408	1700018A04Rik	RIKEN cDNA 1700018A04 gene	NR_029439	71307	11.6823	1.28217	0.405993	3.1581	0.00158802	0.0035817	2.43204	Up
ENSMUSG00000031809	1700018B08Rik	RIKEN cDNA 1700018B08 gene	NM_001357259	76405	1.1626	-0.489959	2.02736	-0.241673	0.809033	0.867942	-1.4044	No change
ENSMUSG00000037910	1700018B24Rik	enhancer of rudimentary homolog pseudogene	NM_025493	66332	0	0	NA	NA	1	1	1	No change
ENSMUSG00000029620	1700018F24Rik	RIKEN cDNA 1700018F24 gene	NM_027069	69396	0.151033	0.879159	3.11654	0.282095	0.777871	1	1.8393	No change
ENSMUSG00000109745	1700018G05Rik	RIKEN cDNA 1700018G05 gene	NR_045422	69388	2.71034	-3.88239	1.17118	-3.31494	0.000916629	0.00213264	-14.7474	Down
ENSMUSG00000060715	1700019A02Rik	RIKEN cDNA 1700019A02 gene	NM_001368200	69397	6.86871	0.463559	0.568285	0.815715	0.414663	0.527363	1.37894	No change
ENSMUSG00000113770	1700019C18Rik	RIKEN cDNA 1700019C18 gene	NR_126478	75543	0.457318	-2.35766	3.06751	-0.768593	0.442135	1	-5.1254	No change
ENSMUSG00000043629	1700019D03Rik	RIKEN cDNA 1700019D03 gene	NM_001368274	67080	438.299	-0.031487	0.107857	-0.291932	0.770339	0.83795	-1.02207	No change
ENSMUSG00000086202	1700019E08Rik	RIKEN cDNA 1700019E08 gene	NR_040497	69405	0	0	NA	NA	1	1	1	No change
ENSMUSG00000107027	1700019F05Rik	RIKEN cDNA 1700019F05 gene	NR_166206	69402	0.0848299	-0.56352	3.11654	-0.180816	0.856512	1	-1.47787	No change
ENSMUSG00000085416	1700019G24Rik	RIKEN cDNA 1700019G24 gene	NR_040255	72249	0.16834	-1.04441	3.11654	-0.335119	0.737535	1	-2.06252	No change
ENSMUSG00000111489	1700019J19Rik	RIKEN cDNA 1700019J19 gene	NR_166640	76412	0.673359	-2.92604	3.04672	-0.96039	0.336859	0.449987	-7.60019	No change
ENSMUSG00000026931	1700019N19Rik	RIKEN cDNA 1700019N19 gene	NM_001368688	67507	0	0	NA	NA	1	1	1	No change
ENSMUSG00000099808	1700019P21Rik	RIKEN cDNA 1700019P21 gene	NR_138576	75546	0	0	NA	NA	1	1	1	No change
ENSMUSG00000027409	1700020A23Rik	RIKEN cDNA 1700020A23 gene	NM_001163483	75656	1.53558	2.37864	1.25755	1.89148	0.0585606	0.101817	5.20045	No change
ENSMUSG00000101796	1700020D14Rik	RIKEN cDNA 1700020D14 gene	NR_126545	69438	0	0	NA	NA	1	1	1	No change
ENSMUSG00000101801	1700020G17Rik	RIKEN cDNA 1700020G17 gene	NR_045979	75630	2.12139	0.630111	0.890135	0.707883	0.479018	0.59026	1.54768	No change
ENSMUSG00000013928	1700020L13Rik	RIKEN cDNA 1700020L13 gene	NR_144498	108167416	11.1118	0.248152	0.464555	0.534172	0.593223	0.692269	1.18768	No change
ENSMUSG00000035085	1700020L24Rik	RIKEN cDNA 1700020L24 gene	NM_025492	66330	38.5982	-0.396889	0.306464	-1.29506	0.195299	0.288397	-1.31667	No change
ENSMUSG00000100146	1700020M21Rik	RIKEN cDNA 1700020M21 gene	NR_040742	76402	0.0841699	-0.56352	3.11654	-0.180816	0.856512	1	-1.47787	No change
ENSMUSG00000050844	1700020N01Rik	RIKEN cDNA 1700020N01 gene	NM_183266	67692	0.328899	1.80495	3.0869	0.584711	0.558742	1	3.49416	No change
ENSMUSG00000059690	1700020N15Rik	RIKEN cDNA 1700020N15 gene	NM_029316	75509	1.1207	3.57762	2.12246	1.68561	0.0918719	0.150939	11.9391	No change
ENSMUSG00000100253	1700020N18Rik	RIKEN cDNA 1700020N18 gene	NR_026924	67086	0	0	NA	NA	1	1	1	No change
ENSMUSG00000105426	1700021F02Rik	RIKEN cDNA 1700021F02 gene	NR_152117	75519	4.39859	1.01737	0.634918	1.60236	0.109076	0.175107	2.02422	No change
ENSMUSG00000027518	1700021F07Rik	RIKEN cDNA 1700021F07 gene	NM_028158	72221	0	0	NA	NA	1	1	1	No change
ENSMUSG00000112387	1700021G15Rik	RIKEN cDNA 1700021G15 gene	NR_166082	73256	0	0	NA	NA	1	1	1	No change
ENSMUSG00000087343	1700021N21Rik	RIKEN cDNA 1700021N21 gene	NR_045800	69409	0.57135	-2.69851	1.92718	-1.40024	0.161442	0.245516	-6.4913	No change
ENSMUSG00000038165	1700022A21Rik	glycerol-3-phosphate dehydrogenase 1-like pseudogene	NR_003953	72252	0.147801	-1.04441	3.11654	-0.335119	0.737535	1	-2.06252	No change
ENSMUSG00000099751	1700022A22Rik	RIKEN cDNA 1700022A22 gene	NR_045509	71120	0	0	NA	NA	1	1	1	No change
ENSMUSG00000099983	1700022E09Rik	RIKEN cDNA 1700022E09 gene	NR_040568	75636	0.339379	-1.93723	3.08896	-0.627148	0.530562	1	-3.82971	No change
ENSMUSG00000099360	1700022H16Rik	RIKEN cDNA 1700022H16 gene	NR_045488	69420	0.162762	0.879159	3.11654	0.282095	0.777871	1	1.8393	No change
ENSMUSG00000028451	1700022I11Rik	RIKEN cDNA 1700022I11 gene	NM_026088	67317	13.6978	-1.02416	0.439507	-2.33025	0.0197928	0.0379353	-2.03378	Down
ENSMUSG00000097523	1700022N22Rik	RIKEN cDNA 1700022N22 gene	NR_166912	69431	80.468	0.370258	0.201395	1.83847	0.0659929	0.113005	1.29258	No change
ENSMUSG00000087393	1700023C21Rik	RIKEN cDNA 1700023C21 gene	NR_045909	73257	0	0	NA	NA	1	1	1	No change
ENSMUSG00000052334	1700024B05Rik	RIKEN cDNA 1700024B05 gene	NM_029322	100503856	0.0950663	-0.56352	3.11654	-0.180816	0.856512	1	-1.47787	No change
ENSMUSG00000099994	1700024B18Rik	RIKEN cDNA 1700024B18 gene	NR_045479	69393	0	0	NA	NA	1	1	1	No change
ENSMUSG00000072473	1700024G13Rik	RIKEN cDNA 1700024G13 gene	NM_001034037	67085	0	0	NA	NA	1	1	1	No change
ENSMUSG00000113825	1700024I08Rik	RIKEN cDNA 1700024I08 gene	NR_126476	75522	0	0	NA	NA	1	1	1	No change
ENSMUSG00000101113	1700025B11Rik	RIKEN cDNA 1700025B11 gene	NR_040310	76409	0	0	NA	NA	1	1	1	No change
ENSMUSG00000078935	1700025C18Rik	RIKEN cDNA 1700025C18 gene	NR_033448	72211	0	0	NA	NA	1	1	1	No change
ENSMUSG00000086760	1700025D23Rik	RIKEN cDNA 1700025D23 gene	NR_166914	100041739	0	0	NA	NA	1	1	1	No change
ENSMUSG00000100558	1700025F24Rik	RIKEN cDNA 1700025F24 gene	NR_040578	67081	0.652579	0.615757	2.07792	0.296333	0.766976	0.835294	1.53236	No change
ENSMUSG00000032666	1700025G04Rik	RIKEN cDNA 1700025G04 gene	NM_197990	69399	12699.4	0.611804	0.0298707	20.4817	3.13298e-93	7.39984e-92	1.52817	No change
ENSMUSG00000108409	1700025J12Rik	RIKEN cDNA 1700025J12 gene	NR_131051	69407	0.0848595	-0.56352	3.11654	-0.180816	0.856512	1	-1.47787	No change
ENSMUSG00000099747	1700025K24Rik	RIKEN cDNA 1700025K24 gene	NR_045825	69418	0	0	NA	NA	1	1	1	No change
ENSMUSG00000100175	1700025M24Rik	RIKEN cDNA 1700025M24 gene	NR_040687	72276	0.48878	-0.115865	2.59612	-0.0446299	0.964402	1	-1.08362	No change
ENSMUSG00000100121	1700025N23Rik	RIKEN cDNA 1700025N23 gene	NR_040523	69986	0.0795626	0.398265	3.11654	0.127791	0.898314	1	1.31792	No change
ENSMUSG00000028244	1700025O08Rik	RIKEN cDNA 1700025O08 gene	NR_169002	117962243	0	0	NA	NA	1	1	1	No change
ENSMUSG00000086379	1700026D11Rik	RIKEN cDNA 1700026D11 gene	NR_028286	70371	0.416242	-1.44611	3.08956	-0.468062	0.63974	1	-2.72472	No change
ENSMUSG00000101854	1700026F02Rik	RIKEN cDNA 1700026F02 gene	NR_045487	69419	0.169719	-1.04441	3.11654	-0.335119	0.737535	1	-2.06252	No change
ENSMUSG00000073976	1700026J12Rik	RIKEN cDNA 1700026J12 gene	NR_166907	73255	0	0	NA	NA	1	1	1	No change
ENSMUSG00000097716	1700026J14Rik	RIKEN cDNA 1700026J14 gene	NR_130985	69432	3.39525	-3.23779	1.22748	-2.63775	0.00834572	0.0170403	-9.43345	Down
ENSMUSG00000101968	1700027A15Rik	RIKEN cDNA 1700027A15 gene	NR_038001	69449	0.178124	-1.04441	3.11654	-0.335119	0.737535	1	-2.06252	No change
ENSMUSG00000100911	1700027F09Rik	RIKEN cDNA 1700027F09 gene	NR_040681	69999	0	0	NA	NA	1	1	1	No change
ENSMUSG00000100799	1700027H10Rik	RIKEN cDNA 1700027H10 gene	NR_040594	72274	0	0	NA	NA	1	1	1	No change
ENSMUSG00000098304	1700027I24Rik	RIKEN cDNA 1700027I24 gene	NR_040741	75567	0.612628	-2.78406	2.36838	-1.17551	0.23979	0.341767	-6.88788	No change
ENSMUSG00000111422	1700027J07Rik	RIKEN cDNA 1700027J07 gene	NR_040581	69443	0.983999	-3.47955	1.73606	-2.00428	0.0450399	0.0802882	-11.1545	No change
ENSMUSG00000099417	1700028B04Rik	NADH dehydrogenase (ubiquinone) 1 beta subcomplex 8 pseudogene	NR_033605	70001	0	0	NA	NA	1	1	1	No change
ENSMUSG00000101683	1700028D13Rik	RIKEN cDNA 1700028D13 gene	NR_045377	75569	0.76053	-3.09174	3.04202	-1.01634	0.309467	0.420244	-8.52521	No change
ENSMUSG00000097321	1700028E10Rik	RIKEN cDNA 1700028E10 gene	NR_045699	625175	110.569	1.44807	0.141791	10.2127	1.73906e-24	1.14708e-23	2.72842	Up
ENSMUSG00000056821	1700028I16Rik	RIKEN cDNA 1700028I16 gene	NR_038042	70003	33.8947	-1.40127	0.252534	-5.54885	2.87559e-08	9.78195e-08	-2.64134	Down
ENSMUSG00000038782	1700028J19Rik	RIKEN cDNA 1700028J19 gene	NR_029436	70004	144.125	-0.617694	0.12218	-5.05559	4.29053e-07	1.34781e-06	-1.53442	No change
ENSMUSG00000089798	1700028K03Rik	RIKEN cDNA 1700028K03 gene	NM_175241	76421	4.68828	1.05132	0.757146	1.38853	0.164975	0.250112	2.07243	No change
ENSMUSG00000101334	1700028M03Rik	RIKEN cDNA 1700028M03 gene	NR_036591	69460	0	0	NA	NA	1	1	1	No change
ENSMUSG00000033053	1700028P14Rik	RIKEN cDNA 1700028P14 gene	NM_026188	67483	0.917941	-0.998419	2.02929	-0.492004	0.622717	0.718742	-1.99781	No change
ENSMUSG00000086823	1700028P15Rik	RIKEN cDNA 1700028P15 gene	NR_040509	75655	0	0	NA	NA	1	1	1	No change
ENSMUSG00000100759	1700029B22Rik	RIKEN cDNA 1700029B22 gene	NR_040531	69495	0	0	NA	NA	1	1	1	No change
ENSMUSG00000052075	1700029F12Rik	RIKEN cDNA 1700029F12 gene	NM_001080777	66479	0	0	NA	NA	1	1	1	No change
ENSMUSG00000031452	1700029H14Rik	RIKEN cDNA 1700029H14 gene	NM_001080781	66501	0	0	NA	NA	1	1	1	No change
ENSMUSG00000044916	1700029I15Rik	RIKEN cDNA 1700029I15 gene	NM_183112	75641	80.1159	-0.348138	0.189247	-1.8396	0.065827	0.112783	-1.27292	No change
ENSMUSG00000099968	1700029J03Rik	RIKEN cDNA 1700029J03 gene	NR_040494	72264	0	0	NA	NA	1	1	1	No change
ENSMUSG00000071103	1700029J07Rik	RIKEN cDNA 1700029J07 gene	NM_001033148	69479	611.411	0.184596	0.171831	1.07429	0.282695	0.391389	1.1365	No change
ENSMUSG00000101189	1700029M03Rik	RIKEN cDNA 1700029M03 gene	NR_166148	69476	0	0	NA	NA	1	1	1	No change
ENSMUSG00000086788	1700029M20Rik	RIKEN cDNA 1700029M20 gene	NM_028688	73937	2.77728	-2.92609	0.963941	-3.03555	0.00240095	0.00529587	-7.6005	Down
ENSMUSG00000098144	1700029N11Rik	RIKEN cDNA 1700029N11 gene	NR_045489	69491	0.151033	0.879159	3.11654	0.282095	0.777871	1	1.8393	No change
ENSMUSG00000085333	1700030A11Rik	RIKEN cDNA 1700030A11 gene	NR_045457	74179	0.338	-1.93201	3.08926	-0.625395	0.531712	1	-3.81587	No change
ENSMUSG00000099759	1700030C10Rik	RIKEN cDNA 1700030C10 gene	NR_015521	69513	0.50963	-1.00297	2.11715	-0.473733	0.63569	0.729538	-2.00412	No change
ENSMUSG00000086459	1700030C12Rik	RIKEN cDNA 1700030C12 gene	NR_166705	72246	1.99632	0.854933	1.22084	0.700281	0.483752	0.594653	1.80868	No change
ENSMUSG00000087148	1700030C14Rik	RIKEN cDNA 1700030C14 gene	NR_156705	75662	0.666454	1.3825	3.00832	0.45956	0.645832	0.7376	2.6072	No change
ENSMUSG00000099869	1700030F04Rik	RIKEN cDNA 1700030F04 gene	NR_045731	72263	0	0	NA	NA	1	1	1	No change
ENSMUSG00000031847	1700030J22Rik	RIKEN cDNA 1700030J22 gene	NM_001357253	69528	1008.1	0.258847	0.0844423	3.06537	0.00217398	0.00482041	1.19652	No change
ENSMUSG00000052794	1700030K09Rik	RIKEN cDNA 1700030K09 gene	NM_028170	72254	2427.78	0.511093	0.0547887	9.32844	1.07444e-20	6.31051e-20	1.42513	No change
ENSMUSG00000099508	1700030L20Rik	RIKEN cDNA 1700030L20 gene	NR_040592	70055	0	0	NA	NA	1	1	1	No change
ENSMUSG00000097424	1700030M09Rik	RIKEN cDNA 1700030M09 gene	NR_045903	72259	0.434504	-2.29019	3.07055	-0.745856	0.455755	1	-4.8912	No change
ENSMUSG00000100969	1700030N03Rik	RIKEN cDNA 1700030N03 gene	NR_045304	70011	5.79117	-4.07574	1.0328	-3.94631	7.93643e-05	0.000207134	-16.8624	Down
ENSMUSG00000100198	1700030O20Rik	RIKEN cDNA 1700030O20 gene	NR_045345	72286	0.0739006	-0.56352	3.11654	-0.180816	0.856512	1	-1.47787	No change
ENSMUSG00000092239	1700031A10Rik	RIKEN cDNA 1700031A10 gene	NR_045439	73286	2.82991	-1.33382	1.00697	-1.32459	0.185306	0.275874	-2.52069	No change
ENSMUSG00000032894	1700031F05Rik	RIKEN cDNA 1700031F05 gene	NM_028496	73300	0.169719	-1.04441	3.11654	-0.335119	0.737535	1	-2.06252	No change
ENSMUSG00000099863	1700031L13Rik	RIKEN cDNA 1700031L13 gene	NR_138557	67327	0	0	NA	NA	1	1	1	No change
ENSMUSG00000099353	1700031M16Rik	RIKEN cDNA 1700031M16 gene	NR_015496	73302	0.490243	1.59567	2.51031	0.635647	0.525006	1	3.02235	No change
ENSMUSG00000100315	1700031P21Rik	RIKEN cDNA 1700031P21 gene	NR_045910	73278	0	0	NA	NA	1	1	1	No change
ENSMUSG00000097302	1700034B16Rik	RIKEN cDNA 1700034B16 gene	XR_877561	73282	0	0	NA	NA	1	1	1	No change
ENSMUSG00000024532	1700034E13Rik	RIKEN cDNA 1700034E13 gene	NM_030097	78414	0	0	NA	NA	1	1	1	No change
ENSMUSG00000097962	1700034G24Rik	RIKEN cDNA 1700034G24 gene	NR_045396	67325	0	0	NA	NA	1	1	1	No change
ENSMUSG00000055833	1700034H15Rik	RIKEN cDNA 1700034H15 gene	NM_001024489	98736	94.0779	-1.61296	0.178232	-9.04974	1.43304e-19	8.09578e-19	-3.05878	Down
ENSMUSG00000074619	1700034I23Rik	RIKEN cDNA 1700034I23 gene	NM_028494	73297	2.73294	1.3563	1.11989	1.2111	0.225857	0.325301	2.56027	No change
ENSMUSG00000040163	1700034J05Rik	RIKEN cDNA 1700034J05 gene	NM_001164236	73344	1.70668	0.697219	1.30715	0.533388	0.593765	0.692718	1.62138	No change
ENSMUSG00000100294	1700034K08Rik	RIKEN cDNA 1700034K08 gene	NR_040756	78349	0	0	NA	NA	1	1	1	No change
ENSMUSG00000099995	1700036G14Rik	RIKEN cDNA 1700036G14 gene	NR_040542	73283	0.947651	-3.41547	1.82958	-1.86681	0.0619279	0.107002	-10.6699	No change
ENSMUSG00000005983	1700037C18Rik	RIKEN cDNA 1700037C18 gene	NM_028484	73261	715.382	0.0830793	0.0648763	1.28058	0.200341	0.294548	1.05928	No change
ENSMUSG00000027327	1700037H04Rik	RIKEN cDNA 1700037H04 gene	NM_001311138	67326	10152	0.700006	0.0382459	18.3028	7.86487e-75	1.44211e-73	1.62451	No change
ENSMUSG00000092369	1700039E22Rik	RIKEN cDNA 1700039E22 gene	NR_045315	73322	35.2825	-2.57615	0.261481	-9.85213	6.71061e-23	4.21781e-22	-5.96345	Down
ENSMUSG00000097933	1700039M10Rik	RIKEN cDNA 1700039M10 gene	NR_152103	67518	0.741424	-1.01479	2.47384	-0.41021	0.681652	0.767117	-2.02061	No change
ENSMUSG00000097515	1700040D17Rik	RIKEN cDNA 1700040D17 gene	NR_152121	76602	56.3438	2.40425	0.231513	10.3849	2.90337e-25	1.9608e-24	5.29362	Up
ENSMUSG00000100535	1700040F15Rik	RIKEN cDNA 1700040F15 gene	XM_017318757	73329	0	0	NA	NA	1	1	1	No change
ENSMUSG00000100282	1700041C23Rik	RIKEN cDNA 1700041C23 gene	NR_033784	67319	0	0	NA	NA	1	1	1	No change
ENSMUSG00000100857	1700041M19Rik	RIKEN cDNA 1700041M19 gene	NR_040573	76601	0.173921	-1.04441	3.11654	-0.335119	0.737535	1	-2.06252	No change
ENSMUSG00000086391	1700042O10Rik	RIKEN cDNA 1700042O10 gene	NR_045178	73321	1.03099	-3.5385	2.13813	-1.65495	0.097934	0.159597	-11.6197	No change
ENSMUSG00000099911	1700044C05Rik	RIKEN cDNA 1700044C05 gene	NR_045624	73306	0	0	NA	NA	1	1	1	No change
ENSMUSG00000100297	1700044K03Rik	RIKEN cDNA 1700044K03 gene	NR_033785	67321	0	0	NA	NA	1	1	1	No change
ENSMUSG00000078492	1700045H11Rik	RIKEN cDNA 1700045H11 gene	NR_040649	73348	18.7338	-1.53142	0.381162	-4.01776	5.87536e-05	0.000154969	-2.8907	Down
ENSMUSG00000085561	1700046C09Rik	RIKEN cDNA 1700046C09 gene	NR_045918	73307	0	0	NA	NA	1	1	1	No change
ENSMUSG00000085437	1700047A11Rik	RIKEN cDNA 1700047A11 gene	NR_110583	76604	0.878531	1.96176	1.50014	1.30772	0.190967	0.282799	3.89538	No change
ENSMUSG00000115294	1700047E10Rik	RIKEN cDNA 1700047E10 gene	NR_073363	74328	0.0793869	0.398265	3.11654	0.127791	0.898314	1	1.31792	No change
ENSMUSG00000099349	1700047G03Rik	RIKEN cDNA 1700047G03 gene	NR_040447	73339	2.20518	-1.5306	1.00708	-1.51984	0.128551	0.201994	-2.88906	No change
ENSMUSG00000101762	1700047L14Rik	RIKEN cDNA 1700047L14 gene	NR_040691	73295	0.151033	0.879159	3.11654	0.282095	0.777871	1	1.8393	No change
ENSMUSG00000100147	1700047M11Rik	RIKEN cDNA 1700047M11 gene	NR_015458	67330	1.63588	-2.01893	1.39498	-1.44728	0.147817	0.227763	-4.05282	No change
ENSMUSG00000105274	1700048F04Rik	RIKEN cDNA 1700048F04 gene	NR_166411	73396	0	0	NA	NA	1	1	1	No change
ENSMUSG00000085637	1700048M11Rik	RIKEN cDNA 1700048M11 gene	NR_045300	100503166	37.4633	-0.348826	0.267895	-1.3021	0.192882	0.28525	-1.27352	No change
ENSMUSG00000118016	1700048O14Rik	RIKEN cDNA 1700048O14 gene	NR_166754	73433	0	0	NA	NA	1	1	1	No change
ENSMUSG00000043773	1700048O20Rik	RIKEN cDNA 1700048O20 gene	NR_033553	69430	385.186	0.00965715	0.164163	0.0588266	0.95309	0.970727	1.00672	No change
ENSMUSG00000085077	1700049E15Rik	RIKEN cDNA 1700049E15 gene	NR_033636	100039727	0.401631	-2.1905	2.54399	-0.861049	0.389211	1	-4.56463	No change
ENSMUSG00000079271	1700049E17Rik1	RIKEN cDNA 1700049E17 gene, gene 1	NM_001358038	666214	0.158774	0.879159	3.11654	0.282095	0.777871	1	1.8393	No change
ENSMUSG00000090440	1700049E17Rik2	tandem duplication of RIKEN cDNA 1700049E17 gene, gene 2	NM_001358037	100041722	0.158774	0.879159	3.11654	0.282095	0.777871	1	1.8393	No change
ENSMUSG00000101553	1700049E22Rik	RIKEN cDNA 1700049E22 gene	NR_040525	73395	0	0	NA	NA	1	1	1	No change
ENSMUSG00000086951	1700051A21Rik	RIKEN cDNA 1700051A21 gene	NR_045922	73366	0	0	NA	NA	1	1	1	No change
ENSMUSG00000101912	1700052I22Rik	RIKEN cDNA 1700052I22 gene	NR_033786	67340	0.156898	0.879159	3.11654	0.282095	0.777871	1	1.8393	No change
ENSMUSG00000099988	1700054A03Rik	RIKEN cDNA 1700054A03 gene	NR_045320	78457	33.0645	-1.16783	0.259389	-4.50223	6.72451e-06	1.92683e-05	-2.24673	Down
ENSMUSG00000100219	1700054K19Rik	RIKEN cDNA 1700054K19 gene	NR_027865	67336	0.0890619	-0.56352	3.11654	-0.180816	0.856512	1	-1.47787	No change
ENSMUSG00000085889	1700054M17Rik	RIKEN cDNA 1700054M17 gene	NR_045919	73358	0.16966	-1.04441	3.11654	-0.335119	0.737535	1	-2.06252	No change
ENSMUSG00000093616	1700055C04Rik	RIKEN cDNA 1700055C04 gene	NR_040726	73397	0	0	NA	NA	1	1	1	No change
ENSMUSG00000070997	1700055D18Rik	RIKEN cDNA 1700055D18 gene	NM_175197	73405	108.746	-0.248448	0.160187	-1.55099	0.120905	0.191568	-1.18793	No change
ENSMUSG00000044854	1700056E22Rik	RIKEN cDNA 1700056E22 gene	NM_028516	73363	346.341	-0.711044	0.103656	-6.85967	6.90182e-12	2.84405e-11	-1.63699	No change
ENSMUSG00000074139	1700057G04Rik	RIKEN cDNA 1700057G04 gene	NM_001033184	78459	4.03963	-0.727558	0.915322	-0.794865	0.426692	0.539425	-1.65583	No change
ENSMUSG00000086007	1700057H21Rik	RIKEN cDNA 1700057H21 gene	NR_130155	73375	0.534371	-2.58665	3.05815	-0.84582	0.397653	0.51082	-6.00701	No change
ENSMUSG00000086887	1700060C16Rik	RIKEN cDNA 1700060C16 gene	NR_045732	73425	0	0	NA	NA	1	1	1	No change
ENSMUSG00000078957	1700060C20Rik	RIKEN cDNA 1700060C20 gene	NR_036606	73399	0.158774	0.879159	3.11654	0.282095	0.777871	1	1.8393	No change
ENSMUSG00000085580	1700061F12Rik	RIKEN cDNA 1700061F12 gene	NR_038180	73438	0	0	NA	NA	1	1	1	No change
ENSMUSG00000028009	1700061I17Rik	RIKEN cDNA 1700061I17 gene	NR_038029	433646	2.88204	-0.645733	0.891393	-0.724409	0.468814	0.580122	-1.56453	No change
ENSMUSG00000086366	1700061J23Rik	RIKEN cDNA 1700061J23 gene	NR_131065	76993	0	0	NA	NA	1	1	1	No change
ENSMUSG00000110464	1700061N14Rik	RIKEN cDNA 1700061N14 gene	NR_151456	105243184	1.30199	-3.29279	1.52058	-2.16549	0.0303503	0.0560038	-9.80009	No change
ENSMUSG00000100062	1700063A18Rik	RIKEN cDNA 1700063A18 gene	NR_040467	73454	0	0	NA	NA	1	1	1	No change
ENSMUSG00000100837	1700063D05Rik	RIKEN cDNA 1700063D05 gene	NR_040392	78500	0.16445	0.879159	3.11654	0.282095	0.777871	1	1.8393	No change
ENSMUSG00000040657	1700063H04Rik	RIKEN cDNA 1700063H04 gene	NR_152109	74269	0.158774	0.879159	3.11654	0.282095	0.777871	1	1.8393	No change
ENSMUSG00000101978	1700063O14Rik	RIKEN cDNA 1700063O14 gene	NR_045383	73452	0	0	NA	NA	1	1	1	No change
ENSMUSG00000100681	1700064J06Rik	RIKEN cDNA 1700064J06 gene	NR_045348	73400	0	0	NA	NA	1	1	1	No change
ENSMUSG00000100211	1700064M15Rik	RIKEN cDNA 1700064M15 gene	NR_045288	73457	0.16966	-1.04441	3.11654	-0.335119	0.737535	1	-2.06252	No change
ENSMUSG00000096655	1700065D16Rik	RIKEN cDNA 1700065D16 gene	NM_001271569	73410	6.90561	-0.393872	0.589017	-0.668694	0.503691	0.612823	-1.31391	No change
ENSMUSG00000099435	1700065I16Rik	gasdermin pseudogene	NR_040315	78462	0	0	NA	NA	1	1	1	No change
ENSMUSG00000107341	1700065J11Rik	RIKEN cDNA 1700065J11 gene	NR_040526	73409	1.3034	-2.71154	1.36431	-1.98747	0.04687	0.0832185	-6.55019	No change
ENSMUSG00000107408	1700065L07Rik	RIKEN cDNA 1700065L07 gene	NR_108032	73408	0	0	NA	NA	1	1	1	No change
ENSMUSG00000100134	1700065O20Rik	RIKEN cDNA 1700065O20 gene	NR_045386	76609	0.16966	-1.04441	3.11654	-0.335119	0.737535	1	-2.06252	No change
ENSMUSG00000101634	1700066B17Rik	RIKEN cDNA 1700066B17 gene	NR_040465	73426	0.338059	-1.93224	3.08925	-0.625471	0.531662	1	-3.81646	No change
ENSMUSG00000073598	1700066B19Rik	RIKEN cDNA 1700066B19 gene	NM_001033168	73449	121.693	-1.2907	0.243076	-5.30989	1.09693e-07	3.58165e-07	-2.44647	Down
ENSMUSG00000101810	1700066C05Rik	RIKEN cDNA 1700066C05 gene	NR_169071	78654	0.403685	1.28675	2.60156	0.494607	0.620878	1	2.43977	No change
ENSMUSG00000097717	1700066J03Rik	RIKEN cDNA 1700066J03 gene	NR_126543	67339	2.78127	1.38787	1.43375	0.968	0.333044	0.446245	2.61693	No change
ENSMUSG00000038323	1700066M21Rik	RIKEN cDNA 1700066M21 gene	NM_028546	73467	2846.82	0.192979	0.0601314	3.20928	0.00133067	0.00302874	1.14312	No change
ENSMUSG00000099605	1700066N21Rik	RIKEN cDNA 1700066N21 gene	NR_045924	73471	0.190133	-1.04441	3.11654	-0.335119	0.737535	1	-2.06252	No change
ENSMUSG00000085800	1700066O22Rik	RIKEN cDNA 1700066O22 gene	NR_015541	74916	0.151033	0.879159	3.11654	0.282095	0.777871	1	1.8393	No change
ENSMUSG00000099378	1700067G17Rik	RIKEN cDNA 1700067G17 gene	NR_040471	73475	0.737021	2.96989	2.25531	1.31685	0.18789	0.27902	7.83478	No change
ENSMUSG00000046408	1700067K01Rik	RIKEN cDNA 1700067K01 gene	NM_183097	73453	176.946	0.876059	0.121041	7.2377	4.56361e-13	1.98678e-12	1.83535	No change
ENSMUSG00000042184	1700069L16Rik	RIKEN cDNA 1700069L16 gene	NR_033216	381707	0.0795626	0.398265	3.11654	0.127791	0.898314	1	1.31792	No change
ENSMUSG00000107637	1700069P05Rik	RIKEN cDNA 1700069P05 gene	NR_040527	73531	0	0	NA	NA	1	1	1	No change
ENSMUSG00000086376	1700071G01Rik	RIKEN cDNA 1700071G01 gene	XR_377011	73485	0.147801	-1.04441	3.11654	-0.335119	0.737535	1	-2.06252	No change
ENSMUSG00000080980	1700071K01Rik	RIKEN cDNA 1700071K01 gene	NM_001033765	237880	0.495185	0.829919	3.08766	0.268786	0.788095	1	1.77759	No change
ENSMUSG00000090307	1700071M16Rik	RIKEN cDNA 1700071M16 gene	NR_045444	73504	28.7619	-1.47784	0.375577	-3.93486	8.32465e-05	0.000216788	-2.78532	Down
ENSMUSG00000100487	1700072B07Rik	RIKEN cDNA 1700072B07 gene	NR_040727	73529	0	0	NA	NA	1	1	1	No change
ENSMUSG00000099872	1700074H08Rik	RIKEN cDNA 1700074H08 gene	NR_138420	73480	1.84486	1.45232	1.06967	1.35773	0.174548	0.262316	2.73648	No change
ENSMUSG00000084859	1700080N15Rik	RIKEN cDNA 1700080N15 gene	NR_040500	73489	0	0	NA	NA	1	1	1	No change
ENSMUSG00000100573	1700081H04Rik	RIKEN cDNA 1700081H04 gene	NR_040693	73477	0	0	NA	NA	1	1	1	No change
ENSMUSG00000100668	1700083H02Rik	RIKEN cDNA 1700083H02 gene	NR_136902	67348	0	0	NA	NA	1	1	1	No change
ENSMUSG00000114333	1700084D21Rik	RIKEN cDNA 1700084D21 gene	NR_131045	76720	0	0	NA	NA	1	1	1	No change
ENSMUSG00000099639	1700084F23Rik	RIKEN cDNA 1700084F23 gene	NR_045965	74280	0.505019	-2.51134	3.06107	-0.820411	0.411982	1	-5.70149	No change
ENSMUSG00000058101	1700084J12Rik	ribosomal protein L7-like 1 pseudogene	NM_028551	73486	11.4854	0.610801	0.501586	1.21774	0.223323	0.322457	1.52711	No change
ENSMUSG00000057805	1700084M14Rik	Gm5941 pseudogene	NR_126536	73487	0	0	NA	NA	1	1	1	No change
ENSMUSG00000100890	1700085C21Rik	RIKEN cDNA 1700085C21 gene	NR_046045	74283	1.42734	-4.01103	1.70241	-2.3561	0.0184682	0.035609	-16.1228	Down
ENSMUSG00000071265	1700086L19Rik	RIKEN cDNA 1700086L19 gene	NR_030733	74284	2.34145	0.735792	1.0884	0.676029	0.499022	0.608536	1.66531	No change
ENSMUSG00000097080	1700086O06Rik	RIKEN cDNA 1700086O06 gene	NR_015475	73516	185.071	-0.209081	0.0965668	-2.16514	0.0303768	0.0560447	-1.15595	No change
ENSMUSG00000085085	1700086P04Rik	RIKEN cDNA 1700086P04 gene	XR_003955282	67349	128.687	1.73588	0.136998	12.6708	8.58062e-37	7.91858e-36	3.33083	Up
ENSMUSG00000115723	1700087M22Rik	RIKEN cDNA 1700087M22 gene	XR_874489	78467	0.169	-1.04441	3.11654	-0.335119	0.737535	1	-2.06252	No change
ENSMUSG00000033029	1700088E04Rik	RIKEN cDNA 1700088E04 gene	NM_001310576	27660	291.228	0.396145	0.109027	3.63345	0.000279658	0.000689868	1.31599	No change
ENSMUSG00000090462	1700091H14Rik	RIKEN cDNA 1700091H14 gene	NM_028570	73553	0	0	NA	NA	1	1	1	No change
ENSMUSG00000086781	1700092C02Rik	RIKEN cDNA 1700092C02 gene	NR_045467	67357	0.168482	0.879159	3.11654	0.282095	0.777871	1	1.8393	No change
ENSMUSG00000092499	1700092C10Rik	RIKEN cDNA 1700092C10 gene	NR_045931	73554	0.564144	1.11624	2.09378	0.533125	0.593947	0.692852	2.16782	No change
ENSMUSG00000084811	1700092E19Rik	RIKEN cDNA 1700092E19 gene	NR_045933	73576	0.766828	-3.11218	2.2702	-1.37088	0.170412	0.256917	-8.64687	No change
ENSMUSG00000078600	1700092K14Rik	RIKEN cDNA 1700092K14 gene	NR_045930	73536	0	0	NA	NA	1	1	1	No change
ENSMUSG00000090840	1700092M07Rik	RIKEN cDNA 1700092M07 gene	NM_001177347	74307	47.3305	0.0832795	0.196415	0.423997	0.671568	0.758955	1.05942	No change
ENSMUSG00000020286	1700093K21Rik	RIKEN cDNA 1700093K21 gene	NM_001110133	67358	3.62324	-2.00522	1.13812	-1.76187	0.0780911	0.130943	-4.0145	No change
ENSMUSG00000118506	1700094D03Rik	RIKEN cDNA 1700094D03 gene	NM_028567	73545	154.259	0.261633	0.14154	1.84847	0.0645345	0.110841	1.19883	No change
ENSMUSG00000101695	1700094J05Rik	RIKEN cDNA 1700094J05 gene	NR_040580	67523	0.636236	1.35682	2.43687	0.556787	0.577673	0.679007	2.5612	No change
ENSMUSG00000107895	1700094M24Rik	RIKEN cDNA 1700094M24 gene	NR_046049	74304	0	0	NA	NA	1	1	1	No change
ENSMUSG00000086046	1700095A21Rik	RIKEN cDNA 1700095A21 gene	NR_045468	67524	0.503189	-0.104718	1.70331	-0.0614788	0.950978	1	-1.07528	No change
ENSMUSG00000098230	1700095B10Rik	RIKEN cDNA 1700095B10 gene	NR_040675	67360	0	0	NA	NA	1	1	1	No change
ENSMUSG00000085407	1700095J03Rik	RIKEN cDNA 1700095J03 gene	NR_152110	74293	2.92735	-0.371174	1.20755	-0.307378	0.758556	0.829026	-1.2934	No change
ENSMUSG00000084861	1700095J07Rik	RIKEN cDNA 1700095J07 gene	NR_166056	115490402	1.04815	2.87882	1.33716	2.15294	0.0313235	0.0576788	7.35549	No change
ENSMUSG00000084804	1700095J12Rik	RIKEN cDNA 1700095J12 gene	NR_126429	73563	0.795626	3.0837	3.03796	1.01506	0.310079	0.420927	8.47788	No change
ENSMUSG00000108505	1700095K22Rik	RIKEN cDNA 1700095K22 gene	NR_165473	115486499	0	0	NA	NA	1	1	1	No change
ENSMUSG00000099630	1700096J18Rik	RIKEN cDNA 1700096J18 gene	NR_027883	67927	0.16834	-1.04441	3.11654	-0.335119	0.737535	1	-2.06252	No change
ENSMUSG00000101856	1700096K18Rik	RIKEN cDNA 1700096K18 gene	NR_027388	73571	264.694	1.07694	0.105007	10.2558	1.11428e-24	7.38932e-24	2.10955	Up
ENSMUSG00000099474	1700097N02Rik	RIKEN cDNA 1700097N02 gene	NR_045287	67522	0.914235	-3.36972	1.79783	-1.87432	0.0608858	0.105426	-10.3368	No change
ENSMUSG00000091906	1700099I09Rik	RIKEN cDNA 1700099I09 gene	NR_130171	76624	5.60994	-0.594324	0.642937	-0.924388	0.355284	0.46883	-1.50976	No change
ENSMUSG00000115372	1700100I10Rik	RIKEN cDNA 1700100I10 gene	NR_126548	74982	0	0	NA	NA	1	1	1	No change
ENSMUSG00000101051	1700100L14Rik	RIKEN cDNA 1700100L14 gene	NR_045934	73584	0.687222	-2.95309	2.28063	-1.29486	0.195369	0.288472	-7.74405	No change
ENSMUSG00000097675	1700101I11Rik	RIKEN cDNA 1700101I11 gene	NR_045270	100504641	31.6805	-1.14105	0.291768	-3.91081	9.1988e-05	0.000238405	-2.20542	Down
ENSMUSG00000102096	1700101O22Rik	RIKEN cDNA 1700101O22 gene	NR_045045	73575	0	0	NA	NA	1	1	1	No change
ENSMUSG00000116852	1700102H20Rik	RIKEN cDNA 1700102H20 gene	NR_045302	68230	21.1227	0.53364	0.277944	1.91996	0.0548636	0.0959303	1.44758	No change
ENSMUSG00000032611	1700102P08Rik	RIKEN cDNA 1700102P08 gene	NM_053216	112418	52.8202	-0.383806	0.206184	-1.86147	0.0626775	0.108061	-1.30478	No change
ENSMUSG00000112821	1700104L18Rik	RIKEN cDNA 1700104L18 gene	NR_108033	73592	1.76092	4.2299	1.38357	3.05725	0.0022338	0.00494558	18.7641	Up
ENSMUSG00000101009	1700108F19Rik	RIKEN cDNA 1700108F19 gene	NR_015485	73272	33.0193	-0.515865	0.268693	-1.91991	0.0548694	0.0959352	-1.42985	No change
ENSMUSG00000100585	1700108J01Rik	RIKEN cDNA 1700108J01 gene	NR_015532	68245	0.249863	1.38802	3.11385	0.445757	0.655773	1	2.6172	No change
ENSMUSG00000101505	1700109G14Rik	RIKEN cDNA 1700109G14 gene	NR_033788	67355	0.964401	0.439462	1.55667	0.28231	0.777706	0.843762	1.3561	No change
ENSMUSG00000085044	1700109G15Rik	RIKEN cDNA 1700109G15 gene	NR_046197	78471	0	0	NA	NA	1	1	1	No change
ENSMUSG00000008307	1700109H08Rik	RIKEN cDNA 1700109H08 gene	NM_029843	77036	301.866	0.513766	0.0890031	5.77245	7.81268e-09	2.75464e-08	1.42777	No change
ENSMUSG00000101261	1700109I08Rik	RIKEN cDNA 1700109I08 gene	NR_045936	73591	0	0	NA	NA	1	1	1	No change
ENSMUSG00000097267	1700109K24Rik	RIKEN cDNA 1700109K24 gene	NR_108037	74303	110.229	0.556584	0.123819	4.49514	6.95233e-06	1.99026e-05	1.47078	No change
ENSMUSG00000099384	1700110C19Rik	RIKEN cDNA 1700110C19 gene	NR_045461	76634	19.9899	0.616434	0.332251	1.85533	0.0635497	0.109381	1.53308	No change
ENSMUSG00000079407	1700110I01Rik	RIKEN cDNA 1700110I01 gene	NR_038059	73549	0.190133	-1.04441	3.11654	-0.335119	0.737535	1	-2.06252	No change
ENSMUSG00000108490	1700110I07Rik	RIKEN cDNA 1700110I07 gene	NR_131068	77001	0	0	NA	NA	1	1	1	No change
ENSMUSG00000100511	1700111N16Rik	RIKEN cDNA 1700111N16 gene	NR_033213	74305	0.921483	0.766259	1.55695	0.492153	0.622611	0.718673	1.70085	No change
ENSMUSG00000101574	1700112H15Rik	RIKEN cDNA 1700112H15 gene	NR_040472	73590	1.60341	-1.5796	1.32114	-1.19563	0.23184	0.332441	-2.98887	No change
ENSMUSG00000086632	1700112J05Rik	RIKEN cDNA 1700112J05 gene	NR_077218	68246	4.32847	0.417656	0.596879	0.699734	0.484094	0.59491	1.33576	No change
ENSMUSG00000097527	1700112J16Rik	RIKEN cDNA 1700112J16 gene	NR_131043	76628	28.4292	-0.942148	0.267808	-3.51799	0.000434823	0.0010506	-1.92139	No change
ENSMUSG00000096935	1700113A16Rik	RIKEN cDNA 1700113A16 gene	NR_045997	76642	178.027	1.24116	0.171144	7.25214	4.10237e-13	1.78952e-12	2.36389	Up
ENSMUSG00000112028	1700113B09Rik	RIKEN cDNA 1700113B09 gene	NR_131003	78638	0.475408	2.3436	2.03426	1.15206	0.249295	1	5.07569	No change
ENSMUSG00000047129	1700113H08Rik	RIKEN cDNA 1700113H08 gene	NM_029685	76640	0	0	NA	NA	1	1	1	No change
ENSMUSG00000092276	1700116B05Rik	RIKEN cDNA 1700116B05 gene	NR_131005	78639	0.254549	-1.54827	3.11263	-0.497416	0.618896	1	-2.92467	No change
ENSMUSG00000100593	1700119H24Rik	RIKEN cDNA 1700119H24 gene	NR_040536	76649	0.356247	-1.99955	3.08538	-0.648071	0.516939	1	-3.99874	No change
ENSMUSG00000100599	1700120C14Rik	RIKEN cDNA 1700120C14 gene	NR_045627	73600	174.292	0.312836	0.150468	2.07909	0.0376088	0.0681251	1.24215	No change
ENSMUSG00000100717	1700120G07Rik	RIKEN cDNA 1700120G07 gene	NR_046050	74314	0.410784	-2.21805	2.53558	-0.874772	0.381698	1	-4.65265	No change
ENSMUSG00000099579	1700120K04Rik	RIKEN cDNA 1700120K04 gene	NM_026628	68232	0	0	NA	NA	1	1	1	No change
ENSMUSG00000100364	1700121L16Rik	RIKEN cDNA 1700121L16 gene	NR_045453	76643	0	0	NA	NA	1	1	1	No change
ENSMUSG00000092066	1700121N20Rik	RIKEN cDNA 1700121N20 gene	NR_036593	76639	0	0	NA	NA	1	1	1	No change
ENSMUSG00000117800	1700122C19Rik	RIKEN cDNA 1700122C19 gene	NR_131008	78640	0	0	NA	NA	1	1	1	No change
ENSMUSG00000099735	1700122H20Rik	RIKEN cDNA 1700122H20 gene	NR_152131	73617	0.333392	-1.06386	2.71861	-0.391326	0.695556	1	-2.09052	No change
ENSMUSG00000094928	1700122O11Rik	RIKEN cDNA 1700122O11 gene	NM_029689	76651	0.862587	-3.28052	2.18778	-1.49948	0.13375	0.209066	-9.71709	No change
ENSMUSG00000108676	1700123J17Rik	RIKEN cDNA 1700123J17 gene	NR_131046	76728	0	0	NA	NA	1	1	1	No change
ENSMUSG00000029526	1700123K08Rik	RIKEN cDNA 1700123K08 gene	NM_029693	76658	2.79639	1.3937	1.11791	1.24671	0.212504	0.309153	2.62752	No change
ENSMUSG00000072878	1700123L14Rik	nucleoporin 50 pseudogene	NM_030107	78482	0	0	NA	NA	1	1	1	No change
ENSMUSG00000086080	1700123O12Rik	RIKEN cDNA 1700123O12 gene	NR_045185	73624	0.33932	-1.93701	3.08897	-0.627073	0.530611	1	-3.82911	No change
ENSMUSG00000040822	1700123O20Rik	RIKEN cDNA 1700123O20 gene	NM_021437	58248	7673.21	-0.288396	0.0369119	-7.81308	5.5807e-15	2.64759e-14	-1.22128	No change
ENSMUSG00000101481	1700123O21Rik	RIKEN cDNA 1700123O21 gene	NR_045799	68238	2.63904	-4.90172	1.21751	-4.02602	5.67295e-05	0.000149848	-29.8927	Down
ENSMUSG00000099354	1700124L16Rik	RIKEN cDNA 1700124L16 gene	NR_105027	67934	15.0601	0.0665797	0.374772	0.177654	0.858995	0.903984	1.04723	No change
ENSMUSG00000085263	1700125G02Rik	RIKEN cDNA 1700125G02 gene	NR_040651	73628	0	0	NA	NA	1	1	1	No change
ENSMUSG00000097584	1700125G22Rik	RIKEN cDNA 1700125G22 gene	NR_040548	76657	5.22825	-0.0692856	0.891553	-0.0777134	0.938056	0.960971	-1.0492	No change
ENSMUSG00000085197	1700125H03Rik	RIKEN cDNA 1700125H03 gene	NR_038181	73609	0.263406	-1.54936	3.11258	-0.497774	0.618643	1	-2.92688	No change
ENSMUSG00000018479	1700125H20Rik	RIKEN cDNA 1700125H20 gene	NM_028589	73634	95.2727	-1.8861	0.327841	-5.75309	8.76243e-09	3.07929e-08	-3.69634	Down
ENSMUSG00000107014	1700126H18Rik	RIKEN cDNA 1700126H18 gene	NR_040695	73639	0.921633	3.29979	2.31312	1.42655	0.153709	0.235441	9.8477	No change
ENSMUSG00000099794	1700128A07Rik	RIKEN cDNA 1700128A07 gene	NR_045938	73631	0.16834	-1.04441	3.11654	-0.335119	0.737535	1	-2.06252	No change
ENSMUSG00000031998	1700128F08Rik	U1-snRNP binding protein homolog pseudogene	NM_029697	76669	4.32083	0.757842	0.931159	0.81387	0.415719	0.528425	1.69096	No change
ENSMUSG00000021977	1700129C05Rik	RIKEN cDNA 1700129C05 gene	NM_001374759	67932	0	0	NA	NA	1	1	1	No change
ENSMUSG00000100182	1810006J02Rik	RIKEN cDNA 1810006J02 gene	NR_040439	69030	2.71657	-3.89666	1.44163	-2.70295	0.00687271	0.0142249	-14.8941	Down
ENSMUSG00000100844	1810007C17Rik	RIKEN cDNA 1810007C17 gene	NR_045472	69054	0.0813812	0.398265	3.11654	0.127791	0.898314	1	1.31792	No change
ENSMUSG00000100001	1810007D17Rik	RIKEN cDNA 1810007D17 gene	NR_038136	69055	0.151033	0.879159	3.11654	0.282095	0.777871	1	1.8393	No change
ENSMUSG00000100094	1810008I18Rik	RIKEN cDNA 1810008I18 gene	NR_045301	100503969	118.699	2.74225	0.371988	7.37189	1.68224e-13	7.47252e-13	6.69114	Up
ENSMUSG00000071653	1810009A15Rik	RIKEN cDNA 1810009A15 gene	NM_025463	66276	41.3641	-0.296239	0.231757	-1.27823	0.201167	0.295519	-1.22794	No change
ENSMUSG00000094808	1810009J06Rik	RIKEN cDNA 1810009J06 gene	NM_023707	73626	0.158774	0.879159	3.11654	0.282095	0.777871	1	1.8393	No change
ENSMUSG00000078607	1810010H24Rik	RIKEN cDNA 1810010H24 gene	NM_001163473	69066	230.306	1.54706	0.111593	13.8633	1.05639e-43	1.1421e-42	2.92221	Up
ENSMUSG00000099825	1810012K16Rik	RIKEN cDNA 1810012K16 gene	NR_045473	69108	31.1234	0.116827	0.22088	0.528917	0.596863	0.695385	1.08435	No change
ENSMUSG00000028177	1810013D15Rik	RIKEN cDNA 1810013D15 gene	XR_003954596	69042	4.37789	1.24255	0.708957	1.75264	0.079663	0.13326	2.36616	No change
ENSMUSG00000022507	1810013L24Rik	RIKEN cDNA 1810013L24 gene	NM_001081400	69053	18148.3	-0.369036	0.0861544	-4.28342	1.84043e-05	5.08266e-05	-1.29149	No change
ENSMUSG00000097412	1810014B01Rik	RIKEN cDNA 1810014B01 gene	NR_015572	66263	741.945	1.16291	0.1041	11.1711	5.65058e-29	4.27511e-28	2.23908	Up
ENSMUSG00000101088	1810018F18Rik	RIKEN cDNA 1810018F18 gene	NM_028795	69166	0.302067	1.696	3.09337	0.548269	0.583507	1	3.24001	No change
ENSMUSG00000097115	1810019N24Rik	RIKEN cDNA 1810019N24 gene	NR_166501	69086	11.5105	-0.347044	0.456614	-0.760037	0.447232	0.559549	-1.27195	No change
ENSMUSG00000089997	1810020O05Rik	Riken cDNA 1810020O05 gene	NM_001384219	613264	8.11266	-2.29785	0.581597	-3.95094	7.78463e-05	0.000203344	-4.91725	Down
ENSMUSG00000087331	1810021B22Rik	RIKEN cDNA 1810021B22 gene	NR_040417	69120	196.15	-0.217071	0.104907	-2.06917	0.0385303	0.069655	-1.16237	No change
ENSMUSG00000044145	1810024B03Rik	RIKEN cDNA 1810024B03 gene	NM_198630	329509	262.324	0.909197	0.118291	7.68613	1.51655e-14	7.05474e-14	1.878	No change
ENSMUSG00000044148	1810030O07Rik	RIKEN cDNA 1810030O07 gene	NM_175141	69155	8939.62	0.0717061	0.0313929	2.28415	0.0223628	0.0424177	1.05096	No change
ENSMUSG00000097101	1810034E14Rik	RIKEN cDNA 1810034E14 gene	NR_045798	66503	177.496	-0.253203	0.141022	-1.79549	0.072576	0.122872	-1.19185	No change
ENSMUSG00000118223	1810035K13Rik	RIKEN cDNA 1810035K13 gene	XR_386843	78328	0	0	NA	NA	1	1	1	No change
ENSMUSG00000054091	1810037I17Rik	RIKEN cDNA 1810037I17 gene	NM_024461	67704	12063.9	-0.0642909	0.0347234	-1.85152	0.0640952	0.11019	-1.04557	No change
ENSMUSG00000102112	1810041H14Rik	RIKEN cDNA 1810041H14 gene	NR_130999	78312	41.7147	0.148748	0.280482	0.53033	0.595883	0.694475	1.10861	No change
ENSMUSG00000100680	1810044D09Rik	RIKEN cDNA 1810044D09 gene	NR_038153	69798	144.479	-0.25452	0.141744	-1.79563	0.0725539	0.122848	-1.19294	No change
ENSMUSG00000036027	1810046K07Rik	RIKEN cDNA 1810046K07 gene	NM_001372554	69809	3.82581	1.65267	0.815701	2.02607	0.0427572	0.0766091	3.14415	No change
ENSMUSG00000108587	1810049I09Rik	RIKEN cDNA 1810049I09 gene	NR_166507	75601	0	0	NA	NA	1	1	1	No change
ENSMUSG00000100277	1810053B23Rik	RIKEN cDNA 1810053B23 gene	NR_040486	69857	2.80527	3.86082	1.51418	2.54978	0.0107791	0.0216389	14.5286	Up
ENSMUSG00000035372	1810055G02Rik	RIKEN cDNA 1810055G02 gene	NM_001358256	72056	6679.05	-0.290685	0.104387	-2.7847	0.00535769	0.0112777	-1.22322	No change
ENSMUSG00000073155	1810058I24Rik	RIKEN cDNA 1810058I24 gene	NM_001384235	67705	6465.02	-0.552979	0.0399229	-13.8512	1.25113e-43	1.35121e-42	-1.46711	No change
ENSMUSG00000027713	1810062G17Rik	RIKEN cDNA 1810062G17 gene	NM_028183	72282	175.319	-0.0483323	0.11383	-0.424602	0.671126	0.758484	-1.03407	No change
ENSMUSG00000084925	1810062O18Rik	RIKEN cDNA 1810062O18 gene	NR_033571	75602	78.5821	-0.189473	0.194332	-0.974996	0.329562	0.44258	-1.14035	No change
ENSMUSG00000085551	1810063I02Rik	RIKEN cDNA 1810063I02 gene	NR_130986	69854	3.90661	-4.43514	1.01521	-4.36868	1.24998e-05	3.50128e-05	-21.6327	Down
ENSMUSG00000090925	1810064F22Rik	RIKEN cDNA 1810064F22 gene	NM_001033151	69862	130.619	-1.68833	0.149762	-11.2734	1.77574e-29	1.36357e-28	-3.22284	Down
ENSMUSG00000013653	1810065E05Rik	RIKEN cDNA 1810065E05 gene	NM_027239	69864	0	0	NA	NA	1	1	1	No change
ENSMUSG00000117442	1810073O08Rik	RIKEN cDNA 1810073O08 gene	NR_166916	72285	1.83811	-2.19163	1.23871	-1.76929	0.0768454	0.129115	-4.56822	No change
ENSMUSG00000087165	2010001A14Rik	RIKEN cDNA 2010001A14 gene	NR_131042	76516	617.605	-1.03046	0.0956579	-10.7723	4.65013e-27	3.32864e-26	-2.04267	Down
ENSMUSG00000111296	2010001M07Rik	RIKEN cDNA 2010001M07 gene	XR_003948171	115487174	0.161787	0.879159	3.11654	0.282095	0.777871	1	1.8393	No change
ENSMUSG00000042041	2010003K11Rik	RIKEN cDNA 2010003K11 gene	NM_027237	69861	0	0	NA	NA	1	1	1	No change
ENSMUSG00000100860	2010009K17Rik	RIKEN cDNA 2010009K17 gene	NR_040609	72340	0.745221	0.899203	1.44572	0.621977	0.533957	0.640383	1.86504	No change
ENSMUSG00000102047	2010010A06Rik	RIKEN cDNA 2010010A06 gene	NR_045393	100503117	9.33676	1.02449	0.457017	2.24168	0.0249818	0.0469493	2.03424	Up
ENSMUSG00000091575	2010016I18Rik	RIKEN cDNA 2010016I18 gene	NM_001033146	69206	209.128	0.651313	0.144346	4.51217	6.41677e-06	1.84174e-05	1.5706	No change
ENSMUSG00000104368	2010103J01Rik	RIKEN cDNA 2010103J01 gene	XR_004935500	69889	2.62359	-1.88001	0.867887	-2.1662	0.0302962	0.055914	-3.68079	No change
ENSMUSG00000100738	2010106C02Rik	RIKEN cDNA 2010106C02 gene	NR_045435	72104	0	0	NA	NA	1	1	1	No change
ENSMUSG00000025528	2010106E10Rik	RIKEN cDNA 2010106E10 gene	NM_001168590	67715	0.279194	-1.59939	3.11007	-0.514262	0.607069	1	-3.03015	No change
ENSMUSG00000029384	2010109A12Rik	RIKEN cDNA 2010109A12 gene	NM_029363	75610	16.0758	0.838448	0.405459	2.0679	0.0386496	0.0698339	1.78813	No change
ENSMUSG00000100714	2010308F09Rik	RIKEN cDNA 2010308F09 gene	NR_045429	72122	3.78419	-2.78212	0.870125	-3.19737	0.00138685	0.00314778	-6.8786	Down
ENSMUSG00000101268	2010310C07Rik	RIKEN cDNA 2010310C07 gene	NR_045169	72131	9.87914	0.275912	0.593693	0.464739	0.642119	0.734549	1.21076	No change
ENSMUSG00000074829	2010315B03Rik	RIKEN cDNA 2010315B03 gene	NM_001243117	630836	2177.89	-0.363407	0.0541194	-6.71491	1.88178e-11	7.59985e-11	-1.28646	No change
ENSMUSG00000030587	2200002D01Rik	RIKEN cDNA 2200002D01 gene	NM_028179	72275	6668.35	-0.804374	0.0967915	-8.31037	9.54016e-17	4.85482e-16	-1.74639	No change
ENSMUSG00000013083	2200002J24Rik	RIKEN cDNA 2200002J24 gene	NM_026961	69147	0.411834	-2.21834	3.07395	-0.721656	0.470506	1	-4.65357	No change
ENSMUSG00000029882	2210010C04Rik	RIKEN cDNA 2210010C04 gene	NM_023333	67373	2.28357	-0.163675	1.34514	-0.121679	0.903153	0.936263	-1.12014	No change
ENSMUSG00000021550	2210016F16Rik	RIKEN cDNA 2210016F16 gene	NM_027335	70153	5742.43	-1.9976	0.181463	-11.0083	3.48568e-28	2.58702e-27	-3.99335	Down
ENSMUSG00000029559	2210016L21Rik	RIKEN cDNA 2210016L21 gene	NM_028211	72357	11310.9	0.513841	0.0326657	15.7303	9.38145e-56	1.27105e-54	1.42785	No change
ENSMUSG00000113800	2210039B01Rik	RIKEN cDNA 2210039B01 gene	NR_044985	73644	38.2162	-0.310427	0.242158	-1.28192	0.199869	0.293977	-1.24008	No change
ENSMUSG00000114772	2210404E10Rik	RIKEN cDNA 2210404E10 gene	NR_131163	72305	2.41658	-2.33938	1.33243	-1.75572	0.0791357	0.132515	-5.06084	No change
ENSMUSG00000039563	2210406O10Rik	RIKEN cDNA 2210406O10 gene	NR_126488	76710	39.7827	0.490098	0.281821	1.73904	0.0820278	0.136778	1.40454	No change
ENSMUSG00000087380	2210408F21Rik	RIKEN cDNA 2210408F21 gene	NR_040257	73652	62.027	-1.6293	0.234805	-6.93895	3.95019e-12	1.6467e-11	-3.09363	Down
ENSMUSG00000071252	2210408I21Rik	RIKEN cDNA 2210408I21 gene	NM_001081353	72371	908.331	-0.595649	0.0552271	-10.7854	4.03332e-27	2.89249e-26	-1.51115	No change
ENSMUSG00000118322	2210409D07Rik	RIKEN cDNA 2210409D07 gene	NR_045360	70157	0	0	NA	NA	1	1	1	No change
ENSMUSG00000081766	2210409E12Rik	transcription elongation factor B (SIII), polypeptide 2 pseudogene	NR_003492	72381	1.75549	0.599398	1.14707	0.522545	0.601291	0.699407	1.51508	No change
ENSMUSG00000085394	2210414B05Rik	RIKEN cDNA 2210414B05 gene	NR_040643	70143	0.0739006	-0.56352	3.11654	-0.180816	0.856512	1	-1.47787	No change
ENSMUSG00000018378	2210416O15Rik	RIKEN cDNA 2210416O15 gene	NR_045499	70393	7393.7	-0.563772	0.0331035	-17.0306	4.87213e-65	7.72896e-64	-1.47813	No change
ENSMUSG00000086494	2210417A02Rik	RIKEN cDNA 2210417A02 gene	NR_028285	70138	0.380265	-2.08376	3.08078	-0.676374	0.498803	1	-4.2391	No change
ENSMUSG00000078894	2210418O10Rik	RIKEN cDNA 2210418O10 gene	NM_001305136	100504263	48.2284	0.703617	0.230769	3.04901	0.00229595	0.00507808	1.62858	No change
ENSMUSG00000101773	2210420H20Rik	RIKEN cDNA 2210420H20 gene	NR_045389	76961	0	0	NA	NA	1	1	1	No change
ENSMUSG00000039269	2300002M23Rik	RIKEN cDNA 2300002M23 gene	NM_175148	69542	0.97147	-3.45663	2.68274	-1.28847	0.197582	0.291179	-10.9787	No change
ENSMUSG00000078257	2300003K06Rik	RIKEN cDNA 2300003K06 gene	NM_001195383	100502865	0	0	NA	NA	1	1	1	No change
ENSMUSG00000032403	2300009A05Rik	RIKEN cDNA 2300009A05 gene	NM_027090	69478	395.926	0.121533	0.0772438	1.57337	0.115633	0.184252	1.08789	No change
ENSMUSG00000097354	2310001H17Rik	RIKEN cDNA 2310001H17 gene	NR_040265	76432	396.773	-0.210278	0.102656	-2.04838	0.0405231	0.0729114	-1.15691	No change
ENSMUSG00000053353	2310001K24Rik	RIKEN cDNA 2310001K24 gene	NR_028122	69517	5.62882	-0.716541	0.656736	-1.09106	0.275245	0.382656	-1.64324	No change
ENSMUSG00000112701	2310002D06Rik	RIKEN cDNA 2310002D06 gene	NR_045490	69522	0	0	NA	NA	1	1	1	No change
ENSMUSG00000097178	2310002F09Rik	RIKEN cDNA 2310002F09 gene	NR_077063	100504720	224.493	0.0878238	0.11589	0.757819	0.448559	0.560685	1.06277	No change
ENSMUSG00000028396	2310002L09Rik	RIKEN cDNA 2310002L09 gene	NM_027104	71886	0	0	NA	NA	1	1	1	No change
ENSMUSG00000110916	2310003N18Rik	RIKEN cDNA 2310003N18 gene	NR_131161	71873	3.48702	-2.39769	1.11802	-2.14459	0.0319856	0.0587855	-5.26958	No change
ENSMUSG00000087254	2310005A03Rik	RIKEN cDNA 2310005A03 gene	NR_040634	100504268	0	0	NA	NA	1	1	1	No change
ENSMUSG00000099446	2310005E17Rik	RIKEN cDNA 2310005E17 gene	NR_045498	70090	0.579765	-1.28665	2.05214	-0.626981	0.530672	0.637671	-2.43961	No change
ENSMUSG00000100335	2310008N11Rik	RIKEN cDNA 2310008N11 gene	NR_045904	72316	103.168	-4.07297	0.218168	-18.669	8.85617e-78	1.69865e-76	-16.83	Down
ENSMUSG00000079283	2310009B15Rik	RIKEN cDNA 2310009B15 gene	NM_001081226	69549	995.724	0.483593	0.0640059	7.55544	4.17451e-14	1.90033e-13	1.39822	No change
ENSMUSG00000097162	2310010J17Rik	RIKEN cDNA 2310010J17 gene	NR_046006	78329	118.773	0.112264	0.179261	0.626259	0.531145	0.638066	1.08092	No change
ENSMUSG00000020133	2310011J03Rik	RIKEN cDNA 2310011J03 gene	NM_025521	66374	8377.47	-0.185933	0.0337389	-5.51092	3.56956e-08	1.20641e-07	-1.13755	No change
ENSMUSG00000099411	2310015D24Rik	RIKEN cDNA 2310015D24 gene	NR_037997	70100	1.40464	-0.98554	1.4729	-0.669115	0.503422	0.612641	-1.98005	No change
ENSMUSG00000102098	2310016D03Rik	RIKEN cDNA 2310016D03 gene	NR_045491	69566	0	0	NA	NA	1	1	1	No change
ENSMUSG00000100410	2310020H05Rik	RIKEN cDNA 2310020H05 gene	NR_045495	69603	0.855656	-2.00667	1.93861	-1.0351	0.300621	0.410728	-4.01853	No change
ENSMUSG00000049643	2310022A10Rik	RIKEN cDNA 2310022A10 gene	NM_001122767	66367	4759.84	0.203911	0.0401214	5.08234	3.7282e-07	1.17619e-06	1.15182	No change
ENSMUSG00000031983	2310022B05Rik	RIKEN cDNA 2310022B05 gene	NM_175149	69551	14492.7	-0.0105632	0.0276714	-0.381737	0.702656	0.784198	-1.00735	No change
ENSMUSG00000099447	2310030A07Rik	RIKEN cDNA 2310030A07 gene	NR_040603	75584	0	0	NA	NA	1	1	1	No change
ENSMUSG00000032062	2310030G06Rik	RIKEN cDNA 2310030G06 gene	NM_025865	66952	5490.89	-0.563373	0.0620306	-9.08219	1.06416e-19	6.04062e-19	-1.47772	No change
ENSMUSG00000020441	2310033P09Rik	RIKEN cDNA 2310033P09 gene	NM_024210	67862	2152.5	0.403306	0.0566973	7.11332	1.13282e-12	4.8509e-12	1.32254	No change
ENSMUSG00000068078	2310034C09Rik	RIKEN cDNA 2310034C09 gene	NM_054100	117172	0	0	NA	NA	1	1	1	No change
ENSMUSG00000100157	2310034O05Rik	RIKEN cDNA 2310034O05 gene	NR_040679	69571	105.568	4.44035	0.418324	10.6146	2.54836e-26	1.78033e-25	21.7109	Up
ENSMUSG00000062619	2310039H08Rik	RIKEN cDNA 2310039H08 gene	NM_025966	67101	959.342	-0.125801	0.0835628	-1.50547	0.132203	0.206984	-1.09111	No change
ENSMUSG00000100550	2310039L15Rik	RIKEN cDNA 2310039L15 gene	NR_045337	69629	1.72046	0.623189	1.27768	0.48775	0.625727	0.721324	1.54028	No change
ENSMUSG00000101655	2310040G24Rik	RIKEN cDNA 2310040G24 gene	NR_040292	381792	38.1149	-1.88451	0.290598	-6.48494	8.87679e-11	3.47926e-10	-3.69228	Down
ENSMUSG00000101746	2310043L19Rik	RIKEN cDNA 2310043L19 gene	NR_037994	75589	3.76505	-3.44918	1.16005	-2.9733	0.00294614	0.0064285	-10.9221	Down
ENSMUSG00000097768	2310043M15Rik	RIKEN cDNA 2310043M15 gene	NR_151466	102633000	312.757	-0.477274	0.124689	-3.82771	0.000129339	0.000330019	-1.39211	No change
ENSMUSG00000102106	2310043O21Rik	RIKEN cDNA 2310043O21 gene	NR_045757	69679	0.162762	0.879159	3.11654	0.282095	0.777871	1	1.8393	No change
ENSMUSG00000090314	2310050C09Rik	RIKEN cDNA 2310050C09 gene	NM_025621	66533	0.902627	-3.34293	2.75421	-1.21376	0.224841	0.324193	-10.1467	No change
ENSMUSG00000015519	2310057J18Rik	RIKEN cDNA 2310057J18 gene	NM_026336	67719	0	0	NA	NA	1	1	1	No change
ENSMUSG00000040177	2310057M21Rik	RIKEN cDNA 2310057M21 gene	NM_026655	68277	4291.97	0.335099	0.030126	11.1233	9.66687e-29	7.27268e-28	1.26146	No change
ENSMUSG00000048830	2310057N15Rik	RIKEN cDNA 2310057N15 gene	NM_027170	69696	0	0	NA	NA	1	1	1	No change
ENSMUSG00000050705	2310061I04Rik	RIKEN cDNA 2310061I04 gene	NM_001033630	69662	7277.03	-0.0643455	0.0342433	-1.87907	0.0602355	0.104429	-1.04561	No change
ENSMUSG00000050704	2310061N02Rik	RIKEN cDNA 2310061N02 gene	NM_027155	69661	0	0	NA	NA	1	1	1	No change
ENSMUSG00000087410	2310065F04Rik	RIKEN cDNA 2310065F04 gene	NR_038055	74184	0.190133	-1.04441	3.11654	-0.335119	0.737535	1	-2.06252	No change
ENSMUSG00000100084	2310068J16Rik	RIKEN cDNA 2310068J16 gene	NR_028124	70281	55.5913	0.695347	0.263025	2.64365	0.00820171	0.0167651	1.61927	No change
ENSMUSG00000100291	2310069B03Rik	RIKEN cDNA 2310069B03 gene	NR_040520	69652	304.999	-1.00064	0.135988	-7.35831	1.86257e-13	8.25806e-13	-2.00089	Down
ENSMUSG00000060530	2310069G16Rik	RIKEN cDNA 2310069G16 gene	NR_040309	69659	45.2024	7.04594	0.768266	9.17122	4.6768e-20	2.68642e-19	132.142	Up
ENSMUSG00000045331	2310079G19Rik	RIKEN cDNA 2310079G19 gene	NM_027173	69699	0	0	NA	NA	1	1	1	No change
ENSMUSG00000045411	2410002F23Rik	RIKEN cDNA 2410002F23 gene	NM_025880	668661	8511.3	-0.0279626	0.0563781	-0.495984	0.619906	0.716248	-1.01957	No change
ENSMUSG00000085860	2410003L11Rik	RIKEN cDNA 2410003L11 gene	NR_045496	69729	0.320693	-0.0826237	3.11654	-0.0265114	0.978849	1	-1.05894	No change
ENSMUSG00000036873	2410004B18Rik	RIKEN cDNA 2410004B18 gene	NM_001356284	66421	5788.76	0.502832	0.0397067	12.6636	9.403e-37	8.67231e-36	1.41699	No change
ENSMUSG00000085338	2410004I01Rik	RIKEN cDNA 2410004I01 gene	NR_037963	69739	345.48	-1.79709	0.087395	-20.5628	5.90956e-94	1.41092e-92	-3.47518	Down
ENSMUSG00000071398	2410004P03Rik	RIKEN cDNA 2410004P03 gene	NM_001201332	73667	24.5599	-1.34107	0.605678	-2.21416	0.0268178	0.0500548	-2.53339	No change
ENSMUSG00000086841	2410006H16Rik	RIKEN cDNA 2410006H16 gene	NR_030738	69221	10019.7	0.642836	0.152866	4.20523	2.60816e-05	7.11805e-05	1.5614	No change
ENSMUSG00000099528	2410012E07Rik	RIKEN cDNA 2410012E07 gene	NR_045939	73648	0	0	NA	NA	1	1	1	No change
ENSMUSG00000038311	2410017I17Rik	RIKEN cDNA 2410017I17 gene	NR_033517	675325	5.42736	-1.92683	0.688119	-2.80014	0.00510803	0.0107824	-3.80219	Down
ENSMUSG00000073164	2410018L13Rik	RIKEN cDNA 2410018L13 gene	NM_028362	69732	25.5219	0.100046	0.277247	0.360856	0.718207	0.797075	1.07181	No change
ENSMUSG00000100572	2410021H03Rik	RIKEN cDNA 2410021H03 gene	NR_045428	69750	19.5707	0.503414	0.389754	1.29162	0.196488	0.289821	1.41756	No change
ENSMUSG00000100017	2410022M11Rik	RIKEN cDNA 2410022M11 gene	NR_152252	100503842	281.261	-0.326177	0.0903521	-3.61006	0.000306124	0.000752564	-1.25369	No change
ENSMUSG00000051297	2410124H12Rik	RIKEN cDNA 2410124H12 gene	NM_029740	76785	0.321888	1.77726	3.0885	0.575446	0.56499	1	3.42776	No change
ENSMUSG00000064308	2410137M14Rik	RIKEN cDNA 2410137M14 gene	NM_029747	76797	0.64698	1.38968	1.99882	0.695251	0.486898	0.597653	2.62021	No change
ENSMUSG00000096917	2500002B13Rik	RIKEN cDNA 2500002B13 gene	NR_126553	78353	431.034	-0.439116	0.0792051	-5.54404	2.95569e-08	1.00445e-07	-1.35577	No change
ENSMUSG00000073236	2500004C02Rik	RIKEN cDNA 2500004C02 gene	NR_040318	72326	485.435	1.22082	0.076378	15.984	1.65279e-57	2.31038e-56	2.3308	Up
ENSMUSG00000071632	2510002D24Rik	RIKEN cDNA 2510002D24 gene	NM_001033164	72307	1884.81	0.0197163	0.0522307	0.377485	0.705813	0.786895	1.01376	No change
ENSMUSG00000043391	2510009E07Rik	RIKEN cDNA 2510009E07 gene	NM_001001881	72190	789.533	-0.12972	0.196087	-0.661546	0.508262	0.616997	-1.09408	No change
ENSMUSG00000044496	2510039O18Rik	RIKEN cDNA 2510039O18 gene	NM_029841	77034	21411.3	-0.607563	0.0351607	-17.2796	6.70322e-67	1.09319e-65	-1.52368	No change
ENSMUSG00000031242	2610002M06Rik	RIKEN cDNA 2610002M06 gene	NM_025921	67028	8780.07	-0.402875	0.0588235	-6.84888	7.44281e-12	3.06166e-11	-1.32214	No change
ENSMUSG00000071793	2610005L07Rik	cadherin 11 pseudogene	NM_001024708	381598	5521.04	0.135963	0.0635085	2.14087	0.0322846	0.0592786	1.09883	No change
ENSMUSG00000060301	2610008E11Rik	RIKEN cDNA 2610008E11 gene	NM_001004362	72128	3639.89	-0.14878	0.0416554	-3.57168	0.000354699	0.000865835	-1.10863	No change
ENSMUSG00000101089	2610016A17Rik	RIKEN cDNA 2610016A17 gene	NR_045347	100503074	10.7924	-5.94293	0.928297	-6.40198	1.53379e-10	5.94668e-10	-61.5178	Down
ENSMUSG00000087013	2610027K06Rik	RIKEN cDNA 2610027K06 gene	NR_077059	69909	6.38173	-1.00583	0.626613	-1.60519	0.108451	0.174295	-2.00811	No change
ENSMUSG00000085562	2610028E06Rik	RIKEN cDNA 2610028E06 gene	NR_015560	72395	62.6399	-1.59848	0.927304	-1.72379	0.0847455	0.140663	-3.02824	No change
ENSMUSG00000009114	2610028H24Rik	RIKEN cDNA 2610028H24 gene	NM_029816	76964	4.13861	0.802838	0.712049	1.1275	0.25953	0.364591	1.74453	No change
ENSMUSG00000087259	2610035D17Rik	RIKEN cDNA 2610035D17 gene	NR_015556	72386	1325.64	1.27823	0.111582	11.4555	2.20706e-30	1.73497e-29	2.42542	Up
ENSMUSG00000085555	2610035F20Rik	RIKEN cDNA 2610035F20 gene	NR_045046	69248	1.29664	-3.29712	1.54684	-2.13152	0.0330462	0.0605398	-9.82952	No change
ENSMUSG00000079388	2610042L04Rik	RIKEN cDNA 2610042L04 gene	NM_001309398	554327	19.0748	-1.02925	0.39257	-2.62182	0.00874629	0.0178063	-2.04096	Down
ENSMUSG00000071302	2610044O15Rik8	RIKEN cDNA 2610044O15 gene	NM_153780	72139	2110.88	0.11265	0.0546825	2.06008	0.039391	0.0710195	1.08121	No change
ENSMUSG00000079671	2610203C22Rik	RIKEN cDNA 2610203C22 gene	NR_015470	72481	38.172	-2.68963	0.301755	-8.91327	4.95488e-19	2.74289e-18	-6.45147	Down
ENSMUSG00000085236	2610206C17Rik	RIKEN cDNA 2610206C17 gene	NR_038175	72495	33.6872	-0.392121	0.266389	-1.47199	0.141024	0.218915	-1.31232	No change
ENSMUSG00000107479	2610300M13Rik	RIKEN cDNA 2610300M13 gene	XR_377738	72484	0	0	NA	NA	1	1	1	No change
ENSMUSG00000100164	2610306M01Rik	RIKEN cDNA 2610306M01 gene	NR_028298	67170	556.19	-0.15772	0.0706744	-2.23165	0.0256381	0.048045	-1.11552	No change
ENSMUSG00000097040	2610316D01Rik	RIKEN cDNA 2610316D01 gene	NR_045172	72511	8.14335	3.94322	0.966762	4.07879	4.52705e-05	0.000120811	15.3825	Up
ENSMUSG00000049916	2610318N02Rik	RIKEN cDNA 2610318N02 gene	NM_001358255	70458	685.195	0.24373	0.175807	1.38635	0.165639	0.250934	1.18405	No change
ENSMUSG00000010277	2610507B11Rik	RIKEN cDNA 2610507B11 gene	NM_001002004	72503	71812.7	0.126084	0.04009	3.14502	0.00166076	0.00373646	1.09133	No change
ENSMUSG00000096001	2610528A11Rik	RIKEN cDNA 2610528A11 gene	NM_001206684	70045	23.907	-1.02092	0.357312	-2.85723	0.00427353	0.00911831	-2.02922	Down
ENSMUSG00000028536	2610528J11Rik	RIKEN cDNA 2610528J11 gene	NM_025572	66451	1840.82	-0.329379	0.0608945	-5.40901	6.3375e-08	2.10451e-07	-1.25647	No change
ENSMUSG00000097180	2700038G22Rik	RIKEN cDNA 2700038G22 gene	NR_045040	67194	1100.25	1.36091	0.0832206	16.353	4.13785e-60	6.04746e-59	2.56847	Up
ENSMUSG00000041789	2700046A07Rik	RIKEN cDNA 2700046A07 gene	NR_037693	78449	0	0	NA	NA	1	1	1	No change
ENSMUSG00000097787	2700046G09Rik	RIKEN cDNA 2700046G09 gene	NR_033198	67188	175.106	-0.801751	0.14076	-5.69587	1.22747e-08	4.27698e-08	-1.74322	No change
ENSMUSG00000034601	2700049A03Rik	RIKEN cDNA 2700049A03 gene	NM_001163378	76967	5783.22	0.579453	0.0457033	12.6786	7.77207e-37	7.19179e-36	1.49428	No change
ENSMUSG00000117042	2700054A10Rik	RIKEN cDNA 2700054A10 gene	NR_045436	72578	203.231	0.679775	0.115282	5.89665	3.70961e-09	1.33218e-08	1.60189	No change
ENSMUSG00000024273	2700062C07Rik	RIKEN cDNA 2700062C07 gene	NM_026529	68046	2838.98	-0.057114	0.040076	-1.42514	0.154117	0.235924	-1.04038	No change
ENSMUSG00000100119	2700089I24Rik	RIKEN cDNA 2700089I24 gene	NR_045308	72647	0.569395	-0.448103	1.83765	-0.243846	0.80735	0.866648	-1.36425	No change
ENSMUSG00000062198	2700097O09Rik	RIKEN cDNA 2700097O09 gene	NM_028314	72658	1848.38	0.04099	0.0730275	0.561295	0.574596	0.676139	1.02882	No change
ENSMUSG00000098090	2700099C18Rik	NDC80 homolog, kinetochore complex component pseudogene	NR_024720	77022	1350.92	0.525765	0.0749657	7.01341	2.32586e-12	9.8004e-12	1.4397	No change
ENSMUSG00000087497	2810001G20Rik	RIKEN cDNA 2810001G20 gene	NR_033780	66456	424.123	0.372433	0.0836353	4.45306	8.46566e-06	2.4085e-05	1.29453	No change
ENSMUSG00000031984	2810004N23Rik	RIKEN cDNA 2810004N23 gene	NM_025615	66523	13167.3	0.325434	0.0772674	4.21179	2.53352e-05	6.91864e-05	1.25304	No change
ENSMUSG00000099881	2810013P06Rik	RIKEN cDNA 2810013P06 gene	NR_045268	100503178	1297.02	0.609248	0.0958445	6.35663	2.0623e-10	7.92398e-10	1.52546	No change
ENSMUSG00000020491	2810021J22Rik	RIKEN cDNA 2810021J22 gene	NM_172403	69944	2727.24	0.268449	0.055679	4.82136	1.42579e-06	4.31235e-06	1.20451	No change
ENSMUSG00000049881	2810025M15Rik	RIKEN cDNA 2810025M15 gene	NM_027274	69953	5252.92	-0.365231	0.114408	-3.19234	0.00141123	0.00320077	-1.28809	No change
ENSMUSG00000096995	2810029C07Rik	RIKEN cDNA 2810029C07 gene	NR_045295	100504687	539.64	-0.144066	0.0846876	-1.70115	0.0889153	0.146746	-1.10502	No change
ENSMUSG00000037735	2810032G03Rik	RIKEN cDNA 2810032G03 gene	NM_028318	72669	4.59952	-2.42232	0.863509	-2.80521	0.00502839	0.0106267	-5.36034	Down
ENSMUSG00000092574	2810047C21Rik1	RIKEN cDNA 2810047C21 gene 1	XR_003946719	105242405	3.53684	-0.540013	0.825834	-0.6539	0.513176	0.62164	-1.45399	No change
ENSMUSG00000100891	2810049E08Rik	RIKEN cDNA 2810049E08 gene	NR_036594	72677	1.09339	0.553007	1.3549	0.408152	0.683162	0.768423	1.46714	No change
ENSMUSG00000086629	2810403D21Rik	RIKEN cDNA 2810403D21 gene	NR_015493	69964	247.216	0.0709775	0.0964854	0.735629	0.461956	0.573224	1.05043	No change
ENSMUSG00000102046	2810404M03Rik	RIKEN cDNA 2810404M03 gene	NR_045497	69966	0	0	NA	NA	1	1	1	No change
ENSMUSG00000018570	2810408A11Rik	RIKEN cDNA 2810408A11 gene	NM_001316696	70419	1644.91	0.112113	0.101648	1.10296	0.270046	0.376754	1.08081	No change
ENSMUSG00000087213	2810408I11Rik	RIKEN cDNA 2810408I11 gene	NR_038009	69941	349.98	0.581247	0.111919	5.19347	2.06408e-07	6.61893e-07	1.49614	No change
ENSMUSG00000100594	2810414N06Rik	RIKEN cDNA 2810414N06 gene	NR_151473	102640772	108.478	0.214776	0.148724	1.44413	0.148704	0.228888	1.16052	No change
ENSMUSG00000090260	2810442N19Rik	RIKEN cDNA 2810442N19 gene	NR_040562	72753	2.4794	-4.81509	1.07382	-4.48407	7.32326e-06	2.09353e-05	-28.1505	Down
ENSMUSG00000100876	2810454H06Rik	RIKEN cDNA 2810454H06 gene	NR_029441	72813	93.961	0.6709	0.178195	3.76497	0.000166568	0.000420933	1.59207	No change
ENSMUSG00000026227	2810459M11Rik	RIKEN cDNA 2810459M11 gene	NM_001144992	72792	29.1969	-2.52267	0.295264	-8.54378	1.29903e-17	6.82227e-17	-5.74643	Down
ENSMUSG00000084966	2810471M01Rik	RIKEN cDNA 2810471M01 gene	NR_045906	72818	1.57544	2.92009	2.20588	1.32377	0.185578	0.276187	7.56893	No change
ENSMUSG00000043833	2900005J15Rik	RIKEN cDNA 2900005J15 gene	NM_026059	67261	224.038	-1.01523	0.386968	-2.62356	0.00870171	0.0177202	-2.02123	Down
ENSMUSG00000102014	2900009J06Rik	RIKEN cDNA 2900009J06 gene	NR_045298	100502745	8.16967	0.788902	0.538263	1.46564	0.142746	0.221109	1.72776	No change
ENSMUSG00000051339	2900026A02Rik	RIKEN cDNA 2900026A02 gene	NM_001347397	243219	33309.1	0.843347	0.0624046	13.5142	1.28983e-41	1.34403e-40	1.79421	No change
ENSMUSG00000115625	2900040C04Rik	RIKEN cDNA 2900040C04 gene	NR_152108	72893	0	0	NA	NA	1	1	1	No change
ENSMUSG00000099696	2900052N01Rik	RIKEN cDNA 2900052N01 gene	NM_175192	73040	0.151033	0.879159	3.11654	0.282095	0.777871	1	1.8393	No change
ENSMUSG00000117797	2900057B20Rik	RIKEN cDNA 2900057B20 gene	NR_045365	73009	2.10639	-0.694325	0.927065	-0.74895	0.453888	0.56542	-1.61813	No change
ENSMUSG00000107722	2900060B14Rik	RIKEN cDNA 2900060B14 gene	NR_027901	68204	3.72367	1.05024	0.684507	1.5343	0.124956	0.197144	2.07087	No change
ENSMUSG00000097277	2900076A07Rik	RIKEN cDNA 2900076A07 gene	NR_045299	100504421	632.446	-0.155314	0.0937019	-1.65754	0.0974112	0.158871	-1.11366	No change
ENSMUSG00000087038	2900079G21Rik	RIKEN cDNA 2900079G21 gene	NR_015468	620760	0	0	NA	NA	1	1	1	No change
ENSMUSG00000030385	2900092C05Rik	RIKEN cDNA 2900092C05 gene	NM_028434	73090	0.581096	1.88958	2.45238	0.770506	0.441	0.553594	3.70526	No change
ENSMUSG00000099632	2900093K20Rik	RIKEN cDNA 2900093K20 gene	NR_151490	108168734	167.126	0.0809233	0.120905	0.669312	0.503296	0.612512	1.05769	No change
ENSMUSG00000084885	3010001F23Rik	RIKEN cDNA 3010001F23 gene	NR_045451	75693	88.1043	0.0937203	0.146915	0.63792	0.523526	0.631151	1.06712	No change
ENSMUSG00000085355	3010003L21Rik	RIKEN cDNA 3010003L21 gene	NM_175404	109163	337.395	-0.196314	0.147223	-1.33345	0.182384	0.272115	-1.14577	No change
ENSMUSG00000086254	3100003L05Rik	RIKEN cDNA 3100003L05 gene	NR_045907	73076	0.0841699	-0.56352	3.11654	-0.180816	0.856512	1	-1.47787	No change
ENSMUSG00000085588	3110004A20Rik	RIKEN cDNA 3110004A20 gene	XR_001780126	78343	0	0	NA	NA	1	1	1	No change
ENSMUSG00000114649	3110006O06Rik	RIKEN cDNA 3110006O06 gene	XR_003950646	73093	5.92237	-1.32304	0.538821	-2.45544	0.0140713	0.0276872	-2.50193	Down
ENSMUSG00000026388	3110009E18Rik	RIKEN cDNA 3110009E18 gene	NM_001172074	73103	633.241	0.450198	0.0657457	6.84757	7.5114e-12	3.08904e-11	1.36623	No change
ENSMUSG00000113331	3110009F21Rik	RIKEN cDNA 3110009F21 gene	NR_045466	67280	1.7973	-3.2396	1.48142	-2.18683	0.028755	0.0533218	-9.44535	No change
ENSMUSG00000114824	3110015C05Rik	RIKEN cDNA 3110015C05 gene	NR_045908	73129	0	0	NA	NA	1	1	1	No change
ENSMUSG00000104861	3110039M20Rik	RIKEN cDNA 3110039M20 gene	NR_026733	67293	7.06845	6.23528	1.1862	5.2565	1.46819e-07	4.74661e-07	75.3368	Up
ENSMUSG00000114582	3110040M04Rik	RIKEN cDNA 3110040M04 gene	NM_001372355	73176	0.534371	-2.58665	3.05815	-0.84582	0.397653	0.51082	-6.00701	No change
ENSMUSG00000025102	3110040N11Rik	RIKEN cDNA 3110040N11 gene	NM_001370770	67290	3421.21	-0.333752	0.0611746	-5.45574	4.87706e-08	1.63273e-07	-1.26029	No change
ENSMUSG00000097503	3110045C21Rik	RIKEN cDNA 3110045C21 gene	NR_040438	67303	137.127	0.0511271	0.204561	0.249936	0.802636	0.862881	1.03607	No change
ENSMUSG00000069755	3110053B16Rik	RIKEN cDNA 3110053B16 gene	NM_001018110	382686	421.724	1.27161	0.135199	9.40551	5.17773e-21	3.06969e-20	2.41431	Up
ENSMUSG00000085622	3110056K07Rik	RIKEN cDNA 3110056K07 gene	NR_045055	73204	598.867	0.000957653	0.0788559	0.0121443	0.99031	0.993954	1.00066	No change
ENSMUSG00000074635	3110070M22Rik	RIKEN cDNA 3110070M22 gene	NM_026084	67304	116.277	-0.175667	0.160693	-1.09318	0.274314	0.381569	-1.12949	No change
ENSMUSG00000053553	3110082I17Rik	RIKEN cDNA 3110082I17 gene	NM_028469	73212	11522.8	1.19432	0.0343627	34.7565	1.10623e-264	1.17173e-262	2.28838	Up
ENSMUSG00000086815	3110082J24Rik	RIKEN cDNA 3110082J24 gene	NM_001256263	433868	0.404112	2.10459	2.55882	0.822483	0.410802	1	4.30075	No change
ENSMUSG00000097303	3110083C13Rik	RIKEN cDNA 3110083C13 gene	NR_166770	73208	71.9173	0.66095	0.182441	3.62282	0.000291406	0.000717756	1.58112	No change
ENSMUSG00000085582	3110099E03Rik	RIKEN cDNA 3110099E03 gene	NR_030712	100043232	15.3346	-1.13321	0.363683	-3.11592	0.0018337	0.00410399	-2.19346	Down
ENSMUSG00000113434	3200001D21Rik	RIKEN cDNA 3200001D21 gene	NR_045888	71818	1.27856	-1.0874	1.73402	-0.627097	0.530596	0.637605	-2.1249	No change
ENSMUSG00000063364	3300002I08Rik	RIKEN cDNA 3300002I08 gene	NM_027017	69277	354.714	0.356262	0.0937677	3.79941	0.000145042	0.000368833	1.2801	No change
ENSMUSG00000107585	3300002P13Rik	RIKEN cDNA 3300002P13 gene	NR_126426	70230	0	0	NA	NA	1	1	1	No change
ENSMUSG00000096965	3300005D01Rik	RIKEN cDNA 3300005D01 gene	NR_045079	78512	135.298	1.73368	0.180098	9.62628	6.19299e-22	3.78143e-21	3.32575	Up
ENSMUSG00000071540	3425401B19Rik	RIKEN cDNA 3425401B19 gene	NM_001195097	100504518	0.886604	-3.31601	2.18385	-1.51842	0.128908	0.202483	-9.9591	No change
ENSMUSG00000089759	3632454L22Rik	RIKEN cDNA 3632454L22 gene	NR_040281	320606	5.0697	1.02644	0.681441	1.50628	0.131994	0.206751	2.037	No change
ENSMUSG00000031125	3830403N18Rik	RIKEN cDNA 3830403N18 gene	NM_027510	70691	11.4649	-4.07538	0.721056	-5.65196	1.5863e-08	5.48759e-08	-16.8582	Down
ENSMUSG00000033111	3830406C13Rik	RIKEN cDNA 3830406C13 gene	NM_001284383	218734	2799.26	-0.454153	0.0618303	-7.34515	2.05533e-13	9.09697e-13	-1.36998	No change
ENSMUSG00000071181	3830408C21Rik	RIKEN cDNA 3830408C21 gene	NR_015471	100040322	274.287	-0.0733455	0.112959	-0.649308	0.516139	0.62448	-1.05215	No change
ENSMUSG00000101731	3830432H09Rik	RIKEN cDNA 3830432H09 gene	NR_126486	320069	72.6713	-2.88622	0.21551	-13.3925	6.68708e-41	6.8797e-40	-7.39332	Down
ENSMUSG00000038917	3930402G23Rik	RIKEN cDNA 3930402G23 gene	NR_030715	665306	22.6493	-0.899843	0.386371	-2.32896	0.0198611	0.0380542	-1.86586	No change
ENSMUSG00000075027	4631405J19Rik	RIKEN cDNA 4631405J19 gene	NM_001002794	433456	6.95144	-0.865085	0.602983	-1.43468	0.151379	0.23245	-1.82145	No change
ENSMUSG00000042579	4632404H12Rik	RIKEN cDNA 4632404H12 gene	NR_130957	74034	1375.64	0.232684	0.0848981	2.74075	0.00612995	0.0127889	1.17502	No change
ENSMUSG00000074024	4632427E13Rik	RIKEN cDNA 4632427E13 gene	NR_015510	666737	474.628	-0.331302	0.102324	-3.23778	0.00120462	0.00275875	-1.25815	No change
ENSMUSG00000097184	4632428C04Rik	RIKEN cDNA 4632428C04 gene	NR_033631	100043102	108.589	-0.883198	0.170248	-5.18772	2.12882e-07	6.82228e-07	-1.84446	No change
ENSMUSG00000086943	4732414G09Rik	RIKEN cDNA 4732414G09 gene	NR_152202	100043309	11.6589	2.19772	0.516504	4.25498	2.09066e-05	5.74796e-05	4.58752	Up
ENSMUSG00000097203	4732419C18Rik	RIKEN cDNA 4732419C18 gene	NR_166622	100042484	16.6237	0.861436	0.393942	2.18671	0.0287637	0.0533315	1.81685	No change
ENSMUSG00000053714	4732471J01Rik	RIKEN cDNA 4732471J01 gene	NM_001039540	654804	111.242	1.25113	0.206056	6.07182	1.26468e-09	4.65615e-09	2.38028	Up
ENSMUSG00000085421	4732490B19Rik	RIKEN cDNA 4732490B19 gene	NR_040276	319871	105.678	-0.956728	0.243092	-3.93566	8.29697e-05	0.000216104	-1.9409	No change
ENSMUSG00000097350	4732491K20Rik	RIKEN cDNA 4732491K20 gene	NR_045290	224523	185.364	-0.0995575	0.124722	-0.798233	0.424735	0.537489	-1.07144	No change
ENSMUSG00000097779	4833407H14Rik	RIKEN cDNA 4833407H14 gene	NR_167900	73899	45.2675	-0.338016	0.181678	-1.86052	0.0628124	0.108269	-1.26402	No change
ENSMUSG00000109089	4833411C07Rik	RIKEN cDNA 4833411C07 gene	NR_102285	71624	0.347843	-1.96876	3.08713	-0.637732	0.523648	1	-3.91432	No change
ENSMUSG00000097697	4833412C05Rik	RIKEN cDNA 4833412C05 gene	NR_045954	73904	4.09885	-2.41083	1.26626	-1.9039	0.0569239	0.0992008	-5.31782	No change
ENSMUSG00000086015	4833417C18Rik	RIKEN cDNA 4833417C18 gene	NR_045187	73906	97.7615	2.5893	0.240702	10.7573	5.47662e-27	3.91298e-26	6.01805	Up
ENSMUSG00000085287	4833418N02Rik	RIKEN cDNA 4833418N02 gene	NR_015506	74597	326.246	-1.16638	0.105441	-11.0619	1.92006e-28	1.43506e-27	-2.24447	Down
ENSMUSG00000117401	4833419F23Rik	RIKEN cDNA 4833419F23 gene	NR_040328	73915	12.7069	-0.855001	0.488791	-1.74922	0.0802536	0.134095	-1.80876	No change
ENSMUSG00000062822	4833420G17Rik	RIKEN cDNA 4833420G17 gene	NM_001113550	67392	7293.04	0.415988	0.0652187	6.37835	1.79e-10	6.90615e-10	1.33421	No change
ENSMUSG00000074782	4833422C13Rik	RIKEN cDNA 4833422C13 gene	NR_015501	373852	53.6608	-1.34113	0.239353	-5.60316	2.10479e-08	7.22047e-08	-2.5335	Down
ENSMUSG00000097619	4833422M21Rik	RIKEN cDNA 4833422M21 gene	NR_130160	75768	2.32358	0.869014	0.981677	0.885234	0.37603	0.489852	1.82641	No change
ENSMUSG00000092171	4833427F10Rik	RIKEN cDNA 4833427F10 gene	NR_045459	74601	22.83	-0.484887	0.267776	-1.8108	0.0701721	0.119294	-1.39948	No change
ENSMUSG00000097074	4833428L15Rik	RIKEN cDNA 4833428L15 gene	NR_040732	74602	13.6015	-5.79297	0.878621	-6.59324	4.30321e-11	1.70991e-10	-55.4442	Down
ENSMUSG00000118087	4833438C02Rik	RIKEN cDNA 4833438C02 gene	NR_152247	100503392	867.377	0.0162236	0.0589777	0.27508	0.783255	0.847573	1.01131	No change
ENSMUSG00000025871	4833439L19Rik	RIKEN cDNA 4833439L19 gene	NM_001252645	97820	29004.2	-0.677453	0.039918	-16.9711	1.34386e-64	2.11876e-63	-1.59931	No change
ENSMUSG00000097626	4921504A21Rik	RIKEN cDNA 4921504A21 gene	NR_102341	70832	27.2326	-0.569265	0.31763	-1.79223	0.0730967	0.123651	-1.48377	No change
ENSMUSG00000026734	4921504E06Rik	RIKEN cDNA 4921504E06 gene	NM_027600	70909	0.621768	-1.39031	2.444	-0.568865	0.569448	0.671516	-2.62135	No change
ENSMUSG00000097650	4921507G05Rik	RIKEN cDNA 4921507G05 gene	NR_152102	66709	44.3644	-0.675511	0.229139	-2.94805	0.0031979	0.00694195	-1.59716	No change
ENSMUSG00000029828	4921507P07Rik	RIKEN cDNA 4921507P07 gene	NM_027564	70821	373.121	-0.197254	0.0971614	-2.03017	0.0423394	0.0759179	-1.14651	No change
ENSMUSG00000027345	4921508D12Rik	RIKEN cDNA 4921508D12 gene	NR_045802	70845	0.0755167	0.398265	3.11654	0.127791	0.898314	1	1.31792	No change
ENSMUSG00000061525	4921509C19Rik	RIKEN cDNA 4921509C19 gene	NM_198655	381393	0	0	NA	NA	1	1	1	No change
ENSMUSG00000114790	4921509O07Rik	RIKEN cDNA 4921509O07 gene	NR_045501	70917	1.06808	0.372569	2.39349	0.155659	0.876302	0.916889	1.29466	No change
ENSMUSG00000104585	4921511C10Rik	RIKEN cDNA 4921511C10 gene	NR_045502	70924	0.826116	3.1337	2.26264	1.38498	0.166059	0.251422	8.77686	No change
ENSMUSG00000049815	4921511C20Rik	high density lipoprotein (HDL) binding protein pseudogene	NM_207250	245598	0	0	NA	NA	1	1	1	No change
ENSMUSG00000114136	4921511I17Rik	RIKEN cDNA 4921511I17 gene	NR_045829	70858	0.991389	-2.27488	1.59724	-1.42426	0.154372	0.236263	-4.83958	No change
ENSMUSG00000044544	4921513I03Rik	RIKEN cDNA 4921513I03 gene	NR_038000	70874	4.71249	-1.16532	0.883913	-1.31836	0.187382	0.278399	-2.24283	No change
ENSMUSG00000098150	4921515E04Rik	RIKEN cDNA 4921515E04 gene	NR_045711	70886	0	0	NA	NA	1	1	1	No change
ENSMUSG00000049902	4921517D22Rik	RIKEN cDNA 4921517D22 gene	NM_183290	70900	0	0	NA	NA	1	1	1	No change
ENSMUSG00000085851	4921518K17Rik	RIKEN cDNA 4921518K17 gene	NR_131110	78758	1.46932	3.39275	1.21887	2.78352	0.00537719	0.0113172	10.5032	Up
ENSMUSG00000036934	4921524J17Rik	RIKEN cDNA 4921524J17 gene	NM_025722	66714	4234.49	-0.297865	0.0481415	-6.18728	6.12102e-10	2.29635e-09	-1.22932	No change
ENSMUSG00000039540	4921524L21Rik	RIKEN cDNA 4921524L21 gene	NM_001362874	70901	0.332931	1.82059	3.08601	0.589949	0.555225	1	3.53226	No change
ENSMUSG00000113211	4921525O09Rik	RIKEN cDNA 4921525O09 gene	NR_045061	74050	0.339379	-1.93723	3.08896	-0.627148	0.530562	1	-3.82971	No change
ENSMUSG00000064299	4921528I07Rik	RIKEN cDNA 4921528I07 gene	NM_001384245	77049	2.23082	-1.56297	0.848295	-1.84248	0.0654051	0.112143	-2.9546	No change
ENSMUSG00000085704	4921531C22Rik	RIKEN cDNA 4921531C22 gene	NR_033782	66730	459.934	-0.368342	0.124413	-2.96063	0.00307011	0.00668149	-1.29087	No change
ENSMUSG00000118333	4921531P14Rik	RIKEN cDNA 4921531P14 gene	NR_045361	70960	0	0	NA	NA	1	1	1	No change
ENSMUSG00000117460	4921533I20Rik	PRP18 pre-mRNA processing factor 18 homolog pseudogene	NR_033607	664619	0	0	NA	NA	1	1	1	No change
ENSMUSG00000090255	4921534H16Rik	RIKEN cDNA 4921534H16 gene	NR_110443	66737	0	0	NA	NA	1	1	1	No change
ENSMUSG00000020434	4921536K21Rik	RIKEN cDNA 4921536K21 gene	NM_026150	67430	1193.84	0.702585	0.108958	6.4482	1.13184e-10	4.41437e-10	1.62742	No change
ENSMUSG00000028520	4921539E11Rik	RIKEN cDNA 4921539E11 gene	NM_001163494	70941	0.262954	-1.5697	3.11159	-0.504469	0.613932	1	-2.96843	No change
ENSMUSG00000108128	4922502N22Rik	RIKEN cDNA 4922502N22 gene	NR_045149	70962	0	0	NA	NA	1	1	1	No change
ENSMUSG00000112444	4930401C15Rik	RIKEN cDNA 4930401C15 gene	NR_045349	73803	0.0755167	0.398265	3.11654	0.127791	0.898314	1	1.31792	No change
ENSMUSG00000086352	4930401G09Rik	RIKEN cDNA 4930401G09 gene	NR_163911	73792	0.84875	-0.115704	1.73768	-0.0665853	0.946912	0.96651	-1.0835	No change
ENSMUSG00000085528	4930401O10Rik	RIKEN cDNA 4930401O10 gene	NR_045942	73816	0	0	NA	NA	1	1	1	No change
ENSMUSG00000087460	4930401O12Rik	RIKEN cDNA 4930401O12 gene	NR_045957	73924	0	0	NA	NA	1	1	1	No change
ENSMUSG00000079421	4930402F06Rik	RIKEN cDNA 4930402F06 gene	NM_001080709	74854	0.233587	-0.563517	2.93165	-0.192219	0.847571	1	-1.47787	No change
ENSMUSG00000108885	4930402F11Rik	RIKEN cDNA 4930402F11 gene	NR_045940	73796	0	0	NA	NA	1	1	1	No change
ENSMUSG00000045797	4930402K13Rik	RIKEN cDNA 4930402K13 gene	NM_001270700	75775	0	0	NA	NA	1	1	1	No change
ENSMUSG00000116611	4930404A05Rik	RIKEN cDNA 4930404A05 gene	NR_040495	73820	0	0	NA	NA	1	1	1	No change
ENSMUSG00000113630	4930404H11Rik	RIKEN cDNA 4930404H11 gene	NR_045941	73815	0.16834	-1.04441	3.11654	-0.335119	0.737535	1	-2.06252	No change
ENSMUSG00000087354	4930404I05Rik	RIKEN cDNA 4930404I05 gene	NR_028368	67394	98.3969	0.032094	0.185222	0.173273	0.862437	0.906585	1.0225	No change
ENSMUSG00000020234	4930404N11Rik	RIKEN cDNA 4930404N11 gene	NM_001014836	432479	68.1549	0.260182	0.194479	1.33784	0.180948	0.2703	1.19763	No change
ENSMUSG00000114412	4930405A10Rik	RIKEN cDNA 4930405A10 gene	NR_046307	74896	0	0	NA	NA	1	1	1	No change
ENSMUSG00000086638	4930405A21Rik	RIKEN cDNA 4930405A21 gene	NR_040505	74846	117.04	0.67167	0.11842	5.67194	1.41189e-08	4.90019e-08	1.59292	No change
ENSMUSG00000085940	4930405D11Rik	RIKEN cDNA 4930405D11 gene	NR_045956	73922	0	0	NA	NA	1	1	1	No change
ENSMUSG00000110754	4930405J17Rik	RIKEN cDNA 4930405J17 gene	NR_045350	73811	1.09699	-0.360687	1.54774	-0.233041	0.815729	0.872847	-1.28404	No change
ENSMUSG00000106602	4930405L22Rik	RIKEN cDNA 4930405L22 gene	NR_110478	78106	0	0	NA	NA	1	1	1	No change
ENSMUSG00000090565	4930405O22Rik	RIKEN cDNA 4930405O22 gene	NR_130176	414079	4.47306	-1.20359	0.590469	-2.03837	0.041513	0.0745445	-2.30313	No change
ENSMUSG00000086923	4930406D18Rik	RIKEN cDNA 4930406D18 gene	NR_040543	73806	0	0	NA	NA	1	1	1	No change
ENSMUSG00000086713	4930407G08Rik	RIKEN cDNA 4930407G08 gene	NR_131071	77223	0	0	NA	NA	1	1	1	No change
ENSMUSG00000075524	4930407I10Rik	RIKEN cDNA 4930407I10 gene	NM_001166475	328573	2.18844	-1.82328	1.6756	-1.08813	0.276536	0.384209	-3.53885	No change
ENSMUSG00000112210	4930407I19Rik	RIKEN cDNA 4930407I19 gene	NR_131070	77198	0	0	NA	NA	1	1	1	No change
ENSMUSG00000086221	4930412B13Rik	RIKEN cDNA 4930412B13 gene	NR_040631	73938	0.582494	-2.0212	1.73028	-1.16814	0.242751	0.345316	-4.05922	No change
ENSMUSG00000102203	4930412E21Rik	RIKEN cDNA 4930412E21 gene	XR_389622	100039548	0	0	NA	NA	1	1	1	No change
ENSMUSG00000051008	4930412M03Rik	RIKEN cDNA 4930412M03 gene	NM_177098	100504140	30.6554	0.279425	0.367713	0.7599	0.447314	0.559606	1.21371	No change
ENSMUSG00000107144	4930413E15Rik	RIKEN cDNA 4930413E15 gene	NR_040694	74627	0	0	NA	NA	1	1	1	No change
ENSMUSG00000115526	4930413F20Rik	RIKEN cDNA 4930413F20 gene	NR_045883	71637	1.5695	-0.16645	1.44499	-0.115191	0.908294	0.940021	-1.12229	No change
ENSMUSG00000118204	4930414N06Rik	RIKEN cDNA 4930414N06 gene	NR_040294	73894	6.02951	-0.0473213	0.576587	-0.0820713	0.93459	0.958727	-1.03334	No change
ENSMUSG00000035387	4930415L06Rik	RIKEN cDNA 4930415L06 gene	NM_001033880	245511	0	0	NA	NA	1	1	1	No change
ENSMUSG00000108129	4930417O13Rik	RIKEN cDNA 4930417O13 gene	NR_015527	73870	0.162762	0.879159	3.11654	0.282095	0.777871	1	1.8393	No change
ENSMUSG00000071818	4930417O22Rik	RIKEN cDNA 4930417O22 gene	NR_045806	73887	0	0	NA	NA	1	1	1	No change
ENSMUSG00000087625	4930419G24Rik	RIKEN cDNA 4930419G24 gene	NR_040595	73874	0	0	NA	NA	1	1	1	No change
ENSMUSG00000100281	4930422M22Rik	RIKEN cDNA 4930422M22 gene	NR_151500	73774	48.1366	0.279614	0.23421	1.19386	0.232532	0.333193	1.21387	No change
ENSMUSG00000112753	4930423D24Rik	RIKEN cDNA 4930423D24 gene	XR_380819	73892	0	0	NA	NA	1	1	1	No change
ENSMUSG00000086066	4930423M02Rik	RIKEN cDNA 4930423M02 gene	NR_038183	73872	0	0	NA	NA	1	1	1	No change
ENSMUSG00000106880	4930425K10Rik	RIKEN cDNA 4930425K10 gene	NR_038182	73865	0	0	NA	NA	1	1	1	No change
ENSMUSG00000107396	4930425L21Rik	RIKEN cDNA 4930425L21 gene	NR_126088	75024	0	0	NA	NA	1	1	1	No change
ENSMUSG00000105838	4930425O10Rik	RIKEN cDNA 4930425O10 gene	NR_040545	74635	0.162762	0.879159	3.11654	0.282095	0.777871	1	1.8393	No change
ENSMUSG00000043168	4930426D05Rik	RIKEN cDNA 4930426D05 gene	NM_001271580	74644	412.359	1.64964	0.114523	14.4045	4.85067e-47	5.63559e-46	3.13755	Up
ENSMUSG00000026736	4930426L09Rik	RIKEN cDNA 4930426L09 gene	NR_024323	74629	25.671	-0.199141	0.377449	-0.527596	0.59778	0.696216	-1.14801	No change
ENSMUSG00000107073	4930428D20Rik	RIKEN cDNA 4930428D20 gene	NR_130991	78110	0.0813812	0.398265	3.11654	0.127791	0.898314	1	1.31792	No change
ENSMUSG00000112967	4930428E07Rik	RIKEN cDNA 4930428E07 gene	NR_045943	73867	0	0	NA	NA	1	1	1	No change
ENSMUSG00000106333	4930428O21Rik	RIKEN cDNA 4930428O21 gene	NR_045871	654809	0	0	NA	NA	1	1	1	No change
ENSMUSG00000115286	4930429C20Rik	RIKEN cDNA 4930429C20 gene	NR_166771	73857	0	0	NA	NA	1	1	1	No change
ENSMUSG00000104956	4930429D17Rik	RIKEN cDNA 4930429D17 gene	NR_040699	74624	11.3023	0.036037	0.552297	0.0652493	0.947975	0.967275	1.02529	No change
ENSMUSG00000086918	4930429F24Rik	RIKEN cDNA 4930429F24 gene	NR_040734	74633	7.90767	0.318274	0.667099	0.477101	0.63329	0.727649	1.24684	No change
ENSMUSG00000108530	4930429H19Rik	RIKEN cDNA 4930429H19 gene	NR_105062	100505025	0.151033	0.879159	3.11654	0.282095	0.777871	1	1.8393	No change
ENSMUSG00000046567	4930430F08Rik	RIKEN cDNA 4930430F08 gene	NM_175128	68281	2247.15	0.0733632	0.0560627	1.30859	0.190672	0.282417	1.05217	No change
ENSMUSG00000115474	4930430F21Rik	RIKEN cDNA 4930430F21 gene	NR_045186	73784	0	0	NA	NA	1	1	1	No change
ENSMUSG00000111494	4930431F10Rik	RIKEN cDNA 4930431F10 gene	NR_166081	71638	0.336679	-1.927	3.08956	-0.623713	0.532816	1	-3.80264	No change
ENSMUSG00000062496	4930431F12Rik	RIKEN cDNA 4930431F12 gene	NR_073013	75783	3.20485	1.22894	0.932296	1.31819	0.187441	0.278458	2.34395	No change
ENSMUSG00000075042	4930431P03Rik	RIKEN cDNA 4930431P03 gene	NR_045059	73895	0	0	NA	NA	1	1	1	No change
ENSMUSG00000115709	4930431P22Rik	RIKEN cDNA 4930431P22 gene	NR_153763	73883	76.1446	2.47034	0.214696	11.5062	1.22773e-30	9.70568e-30	5.54173	Up
ENSMUSG00000115727	4930432J09Rik	RIKEN cDNA 4930432J09 gene	NR_045953	73877	2.23899	-4.66577	1.12162	-4.15983	3.18478e-05	8.62074e-05	-25.3826	Down
ENSMUSG00000087037	4930432L08Rik	RIKEN cDNA 4930432L08 gene	NR_152115	74621	0.170443	-0.082626	3.11654	-0.0265121	0.978849	1	-1.05894	No change
ENSMUSG00000074248	4930432M17Rik	RIKEN cDNA 4930432M17 gene	NM_001033814	619318	0	0	NA	NA	1	1	1	No change
ENSMUSG00000112846	4930432O09Rik	RIKEN cDNA 4930432O09 gene	NR_152796	74647	0	0	NA	NA	1	1	1	No change
ENSMUSG00000102699	4930433B08Rik	RIKEN cDNA 4930433B08 gene	NR_040544	73959	0	0	NA	NA	1	1	1	No change
ENSMUSG00000091692	4930433I11Rik	RIKEN cDNA 4930433I11 gene	NM_207248	243944	0	0	NA	NA	1	1	1	No change
ENSMUSG00000042360	4930433N12Rik	RIKEN cDNA 4930433N12 gene	NM_053265	114673	23.7016	1.76764	0.720893	2.45202	0.0142057	0.0279338	3.40497	Up
ENSMUSG00000115304	4930434J06Rik	RIKEN cDNA 4930434J06 gene	NR_046274	74667	0	0	NA	NA	1	1	1	No change
ENSMUSG00000114290	4930435F18Rik	RIKEN cDNA 4930435F18 gene	NR_153406	74680	0.0890619	-0.56352	3.11654	-0.180816	0.856512	1	-1.47787	No change
ENSMUSG00000105688	4930437M23Rik	RIKEN cDNA 4930437M23 gene	XR_001784788	73976	0	0	NA	NA	1	1	1	No change
ENSMUSG00000069873	4930438A08Rik	RIKEN cDNA 4930438A08 gene	NM_001374705	73988	1.47921	0.254032	1.48912	0.170592	0.864545	0.908305	1.19253	No change
ENSMUSG00000093472	4930438E09Rik	RIKEN cDNA 4930438E09 gene	NR_045961	73977	0	0	NA	NA	1	1	1	No change
ENSMUSG00000100518	4930440C22Rik	RIKEN cDNA 4930440C22 gene	NR_040473	74689	0	0	NA	NA	1	1	1	No change
ENSMUSG00000085431	4930440I19Rik	RIKEN cDNA 4930440I19 gene	NR_108098	78158	0	0	NA	NA	1	1	1	No change
ENSMUSG00000108669	4930441H08Rik	RIKEN cDNA 4930441H08 gene	NR_130995	78156	0.0848595	-0.56352	3.11654	-0.180816	0.856512	1	-1.47787	No change
ENSMUSG00000085405	4930441J16Rik	RIKEN cDNA 4930441J16 gene	NR_040501	73962	0	0	NA	NA	1	1	1	No change
ENSMUSG00000087609	4930442J19Rik	RIKEN cDNA 4930442J19 gene	NR_040747	74660	0	0	NA	NA	1	1	1	No change
ENSMUSG00000087223	4930442L01Rik	RIKEN cDNA 4930442L01 gene	NR_015596	67583	0.264033	-1.50205	3.11433	-0.482301	0.629592	1	-2.83244	No change
ENSMUSG00000086969	4930443O20Rik	RIKEN cDNA 4930443O20 gene	NR_040504	74687	13.1033	1.83222	0.576179	3.17995	0.00147302	0.00333354	3.56084	Up
ENSMUSG00000067795	4930444P10Rik	RIKEN cDNA 4930444P10 gene	NM_001243238	75799	41.3419	-1.17803	0.282576	-4.16888	3.06095e-05	8.29796e-05	-2.26267	Down
ENSMUSG00000097738	4930445N18Rik	RIKEN cDNA 4930445N18 gene	NR_125720	73985	10.5594	0.506923	0.53199	0.952879	0.340651	0.45401	1.42102	No change
ENSMUSG00000022288	4930447A16Rik	RIKEN cDNA 4930447A16 gene	NM_029113	74892	0.253199	-1.54317	3.11288	-0.495736	0.620081	1	-2.91434	No change
ENSMUSG00000021098	4930447C04Rik	RIKEN cDNA 4930447C04 gene	NM_029444	75801	12.5726	1.29757	0.859738	1.50926	0.131233	0.205715	2.45814	No change
ENSMUSG00000102224	4930447F24Rik	RIKEN cDNA 4930447F24 gene	NR_126077	76873	3.03979	-0.567071	0.997259	-0.56863	0.569608	0.671679	-1.48151	No change
ENSMUSG00000115609	4930447J18Rik	RIKEN cDNA 4930447J18 gene	NR_045959	73961	0	0	NA	NA	1	1	1	No change
ENSMUSG00000113591	4930447K03Rik	RIKEN cDNA 4930447K03 gene	NR_046184	432745	29.4368	-2.963	0.371419	-7.9775	1.49322e-15	7.25839e-15	-7.79744	Down
ENSMUSG00000106583	4930447N08Rik	RIKEN cDNA 4930447N08 gene	NR_045168	71647	1.69077	-0.412303	1.48641	-0.277381	0.781487	0.846284	-1.33081	No change
ENSMUSG00000113644	4930448C13Rik	RIKEN cDNA 4930448C13 gene	NR_045960	73972	0	0	NA	NA	1	1	1	No change
ENSMUSG00000097463	4930448E22Rik	RIKEN cDNA 4930448E22 gene	XR_001779156	102633321	18.071	-0.576223	0.370142	-1.55676	0.119527	0.189665	-1.49094	No change
ENSMUSG00000113470	4930448F12Rik	RIKEN cDNA 4930448F12 gene	NR_046032	73992	0	0	NA	NA	1	1	1	No change
ENSMUSG00000089879	4930448H16Rik	RIKEN cDNA 4930448H16 gene	NR_040700	74872	3.80001	0.139719	0.797245	0.175252	0.860882	0.905383	1.10169	No change
ENSMUSG00000104072	4930448I06Rik	RIKEN cDNA 4930448I06 gene	NR_040475	74897	0	0	NA	NA	1	1	1	No change
ENSMUSG00000104870	4930448I18Rik	RIKEN cDNA 4930448I18 gene	NR_040696	73965	0.16445	0.879159	3.11654	0.282095	0.777871	1	1.8393	No change
ENSMUSG00000082843	4930448K20Rik	glyceraldehyde-3-phosphate dehydrogenase pseudogene	NR_004448	74662	0	0	NA	NA	1	1	1	No change
ENSMUSG00000022116	4930449E01Rik	RIKEN cDNA 4930449E01 gene	NR_045921	74864	0.252024	-1.50205	3.11433	-0.482301	0.629592	1	-2.83244	No change
ENSMUSG00000117684	4930449E18Rik	RIKEN cDNA 4930449E18 gene	NR_045319	78120	1.26034	-0.296158	1.13438	-0.261075	0.794035	0.856112	-1.22787	No change
ENSMUSG00000079093	4930449I24Rik	RIKEN cDNA 4930449I24 gene	NM_026136	67410	0	0	NA	NA	1	1	1	No change
ENSMUSG00000069223	4930451E10Rik	RIKEN cDNA 4930451E10 gene	NM_183130	78111	17.0394	0.757094	0.400844	1.88875	0.058925	0.102381	1.69008	No change
ENSMUSG00000045989	4930451I11Rik	RIKEN cDNA 4930451I11 gene	NM_183131	78118	0.815618	-1.2407	1.7192	-0.721675	0.470494	0.581687	-2.36314	No change
ENSMUSG00000117264	4930452A19Rik	RIKEN cDNA 4930452A19 gene	NR_045433	71092	0.16445	0.879159	3.11654	0.282095	0.777871	1	1.8393	No change
ENSMUSG00000115422	4930452G13Rik	RIKEN cDNA 4930452G13 gene	NR_045060	73989	0.514803	-2.5368	3.04118	-0.83415	0.404196	0.517596	-5.80301	No change
ENSMUSG00000099933	4930452N14Rik	RIKEN cDNA 4930452N14 gene	NR_040629	78112	0	0	NA	NA	1	1	1	No change
ENSMUSG00000087358	4930453H23Rik	RIKEN cDNA 4930453H23 gene	NM_001252013	100503481	0.16834	-1.04441	3.11654	-0.335119	0.737535	1	-2.06252	No change
ENSMUSG00000109215	4930453L07Rik	RIKEN cDNA 4930453L07 gene	NR_073360	74688	2.16618	-2.56832	1.37142	-1.87274	0.0611047	0.105775	-5.93117	No change
ENSMUSG00000059920	4930453N24Rik	RIKEN cDNA 4930453N24 gene	NM_026273	67609	7546.86	0.0674502	0.0331478	2.03483	0.0418675	0.0751285	1.04786	No change
ENSMUSG00000097898	4930455B14Rik	RIKEN cDNA 4930455B14 gene	NR_045968	74859	0.570398	-2.67396	3.05495	-0.875286	0.381419	0.495092	-6.38177	No change
ENSMUSG00000112654	4930455C13Rik	RIKEN cDNA 4930455C13 gene	NR_045352	73990	55.016	-0.351265	0.209992	-1.67275	0.0943756	0.154533	-1.27568	No change
ENSMUSG00000085761	4930455G09Rik	RIKEN cDNA 4930455G09 gene	NR_131014	78917	99.6338	-0.00276256	0.159829	-0.0172845	0.98621	0.991259	-1.00192	No change
ENSMUSG00000080907	4930455H04Rik	RIKEN cDNA 4930455H04 gene	NR_040596	74654	0	0	NA	NA	1	1	1	No change
ENSMUSG00000114384	4930455J16Rik	RIKEN cDNA 4930455J16 gene	NR_045469	67585	0	0	NA	NA	1	1	1	No change
ENSMUSG00000078618	4930456L15Rik	RIKEN cDNA 4930456L15 gene	NR_045887	71650	0.158774	0.879159	3.11654	0.282095	0.777871	1	1.8393	No change
ENSMUSG00000112762	4930459C07Rik	RIKEN cDNA 4930459C07 gene	NR_110448	74881	0.165551	-0.082626	3.11654	-0.0265121	0.978849	1	-1.05894	No change
ENSMUSG00000105234	4930459L07Rik	RIKEN cDNA 4930459L07 gene	NR_046190	78163	0	0	NA	NA	1	1	1	No change
ENSMUSG00000097651	4930461G14Rik	RIKEN cDNA 4930461G14 gene	NR_040736	74879	435.184	-1.00176	0.0768988	-13.027	8.59166e-39	8.37246e-38	-2.00244	Down
ENSMUSG00000020033	4930463O16Rik	RIKEN cDNA 4930463O16 gene	NR_108059	75804	0.734022	0.937307	2.05912	0.455197	0.648967	0.740308	1.91495	No change
ENSMUSG00000056682	4930465K10Rik	RIKEN cDNA 4930465K10 gene	NM_026289	67640	5.01879	-0.416522	0.818159	-0.509097	0.610684	0.70761	-1.33471	No change
ENSMUSG00000085641	4930465M20Rik	RIKEN cDNA 4930465M20 gene	NR_045973	74968	0	0	NA	NA	1	1	1	No change
ENSMUSG00000096265	4930467E23Rik	RIKEN cDNA 4930467E23 gene	NM_001039553	626415	0	0	NA	NA	1	1	1	No change
ENSMUSG00000114879	4930467J12Rik	RIKEN cDNA 4930467J12 gene	NR_152116	74909	0	0	NA	NA	1	1	1	No change
ENSMUSG00000097370	4930467K11Rik	RIKEN cDNA 4930467K11 gene	NR_045353	74928	1.63143	1.45298	1.08207	1.34278	0.179344	0.268267	2.73773	No change
ENSMUSG00000085684	4930469K13Rik	RIKEN cDNA 4930469K13 gene	NR_155520	76874	0	0	NA	NA	1	1	1	No change
ENSMUSG00000116975	4930470H14Rik	RIKEN cDNA 4930470H14 gene	NR_045764	75815	1.52364	-0.459722	1.44602	-0.317922	0.750544	0.823158	-1.37528	No change
ENSMUSG00000110406	4930470O06Rik	RIKEN cDNA 4930470O06 gene	NR_126087	75017	0	0	NA	NA	1	1	1	No change
ENSMUSG00000043583	4930470P17Rik	RIKEN cDNA 4930470P17 gene	NM_026287	67637	0	0	NA	NA	1	1	1	No change
ENSMUSG00000091686	4930471C04Rik	RIKEN cDNA 4930471C04 gene	NR_046192	78176	0.552075	2.55757	2.99435	0.85413	0.393033	0.506436	5.88714	No change
ENSMUSG00000112716	4930471E19Rik	RIKEN cDNA 4930471E19 gene	XR_003948971	74912	1158.3	1.17685	0.0795717	14.7899	1.70309e-49	2.0659e-48	2.26083	Up
ENSMUSG00000117852	4930471G03Rik	RIKEN cDNA 4930471G03 gene	NM_030089	74966	0.509157	-2.5222	3.06064	-0.824075	0.409897	0.52247	-5.74457	No change
ENSMUSG00000114509	4930471G24Rik	RIKEN cDNA 4930471G24 gene	NR_153835	74939	0	0	NA	NA	1	1	1	No change
ENSMUSG00000117137	4930471L23Rik	RIKEN cDNA 4930471L23 gene	NR_045460	75022	0.166211	-0.082626	3.11654	-0.0265121	0.978849	1	-1.05894	No change
ENSMUSG00000097693	4930471M09Rik	RIKEN cDNA 4930471M09 gene	NR_045980	75787	6.2676	-0.00433211	0.622387	-0.00696047	0.994446	0.996555	-1.00301	No change
ENSMUSG00000060029	4930473A02Rik	RIKEN cDNA 4930473A02 gene	NR_040348	321014	34.1919	0.896077	0.221344	4.04834	5.15813e-05	0.000136777	1.861	No change
ENSMUSG00000113087	4930473H19Rik	RIKEN cDNA 4930473H19 gene	NR_166711	74926	1.33349	-1.21325	1.54026	-0.787693	0.430876	0.543586	-2.31859	No change
ENSMUSG00000112484	4930473O22Rik	RIKEN cDNA 4930473O22 gene	NR_045356	75025	0	0	NA	NA	1	1	1	No change
ENSMUSG00000117473	4930474G06Rik	RIKEN cDNA 4930474G06 gene	NR_045398	320624	0	0	NA	NA	1	1	1	No change
ENSMUSG00000115001	4930474H20Rik	RIKEN cDNA 4930474H20 gene	NR_045712	74967	0	0	NA	NA	1	1	1	No change
ENSMUSG00000117328	4930474M22Rik	RIKEN cDNA 4930474M22 gene	NM_183107	74917	0	0	NA	NA	1	1	1	No change
ENSMUSG00000096405	4930474N05Rik	RIKEN cDNA 4930474N05 gene	NM_175008	218921	0	0	NA	NA	1	1	1	No change
ENSMUSG00000113210	4930474N09Rik	RIKEN cDNA 4930474N09 gene	NR_038130	67639	0.564579	-0.523738	2.14218	-0.244489	0.806852	0.866235	-1.43768	No change
ENSMUSG00000112155	4930477N07Rik	RIKEN cDNA 4930477N07 gene	NR_126085	74905	1.05992	0.165725	1.34922	0.12283	0.902242	0.935664	1.12173	No change
ENSMUSG00000116628	4930478L05Rik	RIKEN cDNA 4930478L05 gene	NR_040569	75818	1.4701	2.27676	1.4493	1.57094	0.116196	0.185018	4.8459	No change
ENSMUSG00000106762	4930478P22Rik	RIKEN cDNA 4930478P22 gene	NR_046060	74429	0.264033	-1.50205	3.11433	-0.482301	0.629592	1	-2.83244	No change
ENSMUSG00000085238	4930479D17Rik	RIKEN cDNA 4930479D17 gene	NR_046277	74925	4.96349	0.10895	0.725274	0.15022	0.880591	0.919712	1.07844	No change
ENSMUSG00000035651	4930480E11Rik	RIKEN cDNA 4930480E11 gene	NM_001177966	74910	0	0	NA	NA	1	1	1	No change
ENSMUSG00000090160	4930480K15Rik	RIKEN cDNA 4930480K15 gene	NR_045463	78800	0	0	NA	NA	1	1	1	No change
ENSMUSG00000113115	4930480M12Rik	RIKEN cDNA 4930480M12 gene	NR_046278	74930	0	0	NA	NA	1	1	1	No change
ENSMUSG00000086938	4930481A15Rik	RIKEN cDNA 4930481A15 gene	NR_015545	74931	17.6918	-0.388443	0.438381	-0.886086	0.375571	0.48944	-1.30898	No change
ENSMUSG00000047938	4930483J18Rik	RIKEN cDNA 4930483J18 gene	NM_026288	67638	20.7558	0.878474	0.324626	2.70612	0.00680755	0.0141033	1.83843	No change
ENSMUSG00000086241	4930483K19Rik	RIKEN cDNA 4930483K19 gene	NR_045354	74953	45.0942	-0.372345	0.213995	-1.73997	0.0818639	0.136549	-1.29446	No change
ENSMUSG00000109816	4930483O08Rik	RIKEN cDNA 4930483O08 gene	NR_046279	74970	3.05629	-0.284331	0.892382	-0.31862	0.750015	0.822753	-1.21785	No change
ENSMUSG00000112832	4930484H19Rik	RIKEN cDNA 4930484H19 gene	NR_131015	75813	0.0950663	-0.56352	3.11654	-0.180816	0.856512	1	-1.47787	No change
ENSMUSG00000112493	4930486F22Rik	RIKEN cDNA 4930486F22 gene	NR_038024	78170	0.846121	-0.603818	2.96318	-0.203774	0.83853	0.889402	-1.51973	No change
ENSMUSG00000089914	4930486I03Rik	RIKEN cDNA 4930486I03 gene	NR_045734	75028	1.12911	-3.09058	1.58638	-1.94819	0.0513921	0.090528	-8.51837	No change
ENSMUSG00000050345	4930486L24Rik	RIKEN cDNA 4930486L24 gene	NM_178098	214639	0	0	NA	NA	1	1	1	No change
ENSMUSG00000106932	4930487D11Rik	RIKEN cDNA 4930487D11 gene	NR_046191	78172	0.0848299	-0.56352	3.11654	-0.180816	0.856512	1	-1.47787	No change
ENSMUSG00000092578	4930488B22Rik	RIKEN cDNA 4930488B22 gene	NR_040627	74971	0	0	NA	NA	1	1	1	No change
ENSMUSG00000117391	4930500A05Rik	RIKEN cDNA 4930500A05 gene	XR_003952328	74972	1.61127	-2.50215	1.457	-1.71733	0.0859181	0.142379	-5.66529	No change
ENSMUSG00000107214	4930500F04Rik	RIKEN cDNA 4930500F04 gene	NR_045758	70969	0.325925	-1.88425	3.09212	-0.609371	0.542279	1	-3.6916	No change
ENSMUSG00000116976	4930500H12Rik	RIKEN cDNA 4930500H12 gene	XR_876151	74991	0	0	NA	NA	1	1	1	No change
ENSMUSG00000106056	4930500L23Rik	RIKEN cDNA 4930500L23 gene	NR_040701	74973	0.0848299	-0.56352	3.11654	-0.180816	0.856512	1	-1.47787	No change
ENSMUSG00000111303	4930502A04Rik	RIKEN cDNA 4930502A04 gene	NR_040737	74951	0	0	NA	NA	1	1	1	No change
ENSMUSG00000086799	4930502E09Rik	RIKEN cDNA 4930502E09 gene	NR_046281	74995	12.5679	0.145355	0.425628	0.341507	0.732722	0.809313	1.106	No change
ENSMUSG00000072595	4930503E14Rik	RIKEN cDNA 4930503E14 gene	NM_029131	74954	1.08198	-1.26997	1.46637	-0.866063	0.386456	0.499989	-2.41156	No change
ENSMUSG00000112364	4930503E24Rik	eukaryotic translation initiation factor 3, subunit I pseudogene	NR_028310	75030	1.15432	0.345882	1.25173	0.276323	0.7823	0.846888	1.27093	No change
ENSMUSG00000115751	4930503F20Rik	RIKEN cDNA 4930503F20 gene	NR_131113	218902	0	0	NA	NA	1	1	1	No change
ENSMUSG00000044906	4930503L19Rik	RIKEN cDNA 4930503L19 gene	NM_001379430	269033	2753.91	0.0222294	0.155986	0.142509	0.886678	0.924156	1.01553	No change
ENSMUSG00000103692	4930503O07Rik	RIKEN cDNA 4930503O07 gene	NR_040477	74942	0	0	NA	NA	1	1	1	No change
ENSMUSG00000116167	4930504C09Rik	RIKEN cDNA 4930504C09 gene	NR_130983	75076	0	0	NA	NA	1	1	1	No change
ENSMUSG00000040919	4930505A04Rik	RIKEN cDNA 4930505A04 gene	NM_001100394	75087	20.2077	-0.528017	0.353651	-1.49305	0.135425	0.211374	-1.44195	No change
ENSMUSG00000093551	4930505G20Rik	RIKEN cDNA 4930505G20 gene	NR_045761	75088	0	0	NA	NA	1	1	1	No change
ENSMUSG00000109414	4930505K13Rik	RIKEN cDNA 4930505K13 gene	NR_130979	75073	0	0	NA	NA	1	1	1	No change
ENSMUSG00000085740	4930505K14Rik	RIKEN cDNA 4930505K14 gene	NR_131106	78015	1.56615	1.77941	1.43876	1.23676	0.216175	0.313694	3.43285	No change
ENSMUSG00000093540	4930505M18Rik	RIKEN cDNA 4930505M18 gene	NR_166497	67641	1.06352	-1.31165	1.96857	-0.666294	0.505224	0.614009	-2.48225	No change
ENSMUSG00000097690	4930505N22Rik	RIKEN cDNA 4930505N22 gene	NR_152221	100174921	14.3948	1.18861	0.337033	3.52667	0.000420816	0.00101852	2.27933	Up
ENSMUSG00000087478	4930506C21Rik	RIKEN cDNA 4930506C21 gene	NR_073374	75060	33.0669	-0.700414	0.267347	-2.61987	0.00879627	0.0178986	-1.62497	No change
ENSMUSG00000097129	4930507D05Rik	RIKEN cDNA 4930507D05 gene	NR_027926	74706	36.3551	0.262798	0.25394	1.03488	0.300724	0.410833	1.1998	No change
ENSMUSG00000086703	4930507D10Rik	RIKEN cDNA 4930507D10 gene	NR_110449	75043	0	0	NA	NA	1	1	1	No change
ENSMUSG00000096986	4930509E16Rik	RIKEN cDNA 4930509E16 gene	NR_045735	75115	16.9758	-0.545279	0.417227	-1.30691	0.191243	0.283153	-1.4593	No change
ENSMUSG00000096959	4930509G22Rik	RIKEN cDNA 4930509G22 gene	NR_151506	105246071	53.5455	-0.73505	0.203445	-3.61302	0.000302653	0.000744566	-1.66445	No change
ENSMUSG00000102362	4930509J09Rik	RIKEN cDNA 4930509J09 gene	NR_040547	74693	0	0	NA	NA	1	1	1	No change
ENSMUSG00000087137	4930509K18Rik	RIKEN cDNA 4930509K18 gene	NR_040663	75819	0	0	NA	NA	1	1	1	No change
ENSMUSG00000097841	4930511A02Rik	RIKEN cDNA 4930511A02 gene	NR_045966	74712	0.996407	2.13999	2.29999	0.930435	0.352146	0.465825	4.40758	No change
ENSMUSG00000108187	4930511E03Rik	RIKEN cDNA 4930511E03 gene	NR_040761	78773	0.855644	-1.99059	1.93421	-1.02915	0.303408	0.413884	-3.974	No change
ENSMUSG00000086607	4930511M06Rik	RIKEN cDNA 4930511M06 gene	NR_015494	75084	20.6969	-3.09619	0.425933	-7.2692	3.61633e-13	1.58198e-12	-8.55157	Down
ENSMUSG00000107622	4930512J16Rik	RIKEN cDNA 4930512J16 gene	NR_131021	75131	0.647243	-1.49768	2.42195	-0.618379	0.536326	0.642175	-2.82389	No change
ENSMUSG00000062511	4930512M02Rik	RIKEN cDNA 4930512M02 gene	NM_001305143	102631730	0	0	NA	NA	1	1	1	No change
ENSMUSG00000106741	4930513D17Rik	RIKEN cDNA 4930513D17 gene	NR_045416	75095	3.82201	-0.720583	0.870364	-0.82791	0.407721	0.520866	-1.64785	No change
ENSMUSG00000116491	4930513L16Rik	RIKEN cDNA 4930513L16 gene	NR_166787	78021	0.499726	2.40813	3.05855	0.787344	0.431081	1	5.30787	No change
ENSMUSG00000074136	4930513N10Rik	RIKEN cDNA 4930513N10 gene	NR_015574	319960	404.297	0.49542	0.0769035	6.4421	1.17831e-10	4.59211e-10	1.40973	No change
ENSMUSG00000031270	4930513O06Rik	RIKEN cDNA 4930513O06 gene	NM_029174	75125	0.0841699	-0.56352	3.11654	-0.180816	0.856512	1	-1.47787	No change
ENSMUSG00000087045	4930515B02Rik	RIKEN cDNA 4930515B02 gene	NR_040654	75128	0	0	NA	NA	1	1	1	No change
ENSMUSG00000092183	4930515G01Rik	RIKEN cDNA 4930515G01 gene	NM_175120	67642	124.68	0.151037	0.145906	1.03517	0.300591	0.410706	1.11037	No change
ENSMUSG00000085157	4930515L19Rik	RIKEN cDNA 4930515L19 gene	NR_045440	75133	0	0	NA	NA	1	1	1	No change
ENSMUSG00000085496	4930517E11Rik	RIKEN cDNA 4930517E11 gene	NR_040611	74702	0	0	NA	NA	1	1	1	No change
ENSMUSG00000116767	4930517M08Rik	RIKEN cDNA 4930517M08 gene	NR_130984	75117	0.178124	-1.04441	3.11654	-0.335119	0.737535	1	-2.06252	No change
ENSMUSG00000110310	4930518J21Rik	RIKEN cDNA 4930518J21 gene	NR_131020	75123	0	0	NA	NA	1	1	1	No change
ENSMUSG00000113652	4930518P08Rik	RIKEN cDNA 4930518P08 gene	NR_045364	71654	0	0	NA	NA	1	1	1	No change
ENSMUSG00000086263	4930519D14Rik	RIKEN cDNA 4930519D14 gene	NR_045975	75090	0.151033	0.879159	3.11654	0.282095	0.777871	1	1.8393	No change
[truncated: 54,561 more rows]

## Sheet: Normalized counts for PCA
ENSEMBL	Parent.1	Parent.2	Parent.3	Parent.4	Parent.5	Parent.6	LgT.1	LgT.2	LgT.3	LgT.4	LgT.5	LgT.6	hTERT.1	hTERT.2	hTERT.3	hTERT.4	hTERT.5	hTERT.6
[truncated: 55,401 more rows]
