# Supplementary material for: hTERT and SV40LgT Renal Cell Lines Adjust Their Transcriptional Responses After Copy Number Changes from the Parent Proximal Tubule Cells
Source: Int J Mol Sci. 2025 Apr 11;26(8):3607. doi: 10.3390/ijms26083607 (PMC12027150; doi:10.3390/ijms26083607)
Supplement: Supplementary file 1 [file ijms-26-03607-s001.zip › Table S10 CNV.Gene.Exp.FC Summary.xlsx]

## Sheet: ReadMe
Sample	Replicate	Group	Genotype
Parent.1	1	Ctl	Parent primary moRPTEC
Parent.2	2	Ctl	Parent primary moRPTEC
Parent.3	3	Ctl	Parent primary moRPTEC
Parent.4	4	Ctl	Parent primary moRPTEC
Parent.5	5	Ctl	Parent primary moRPTEC
Parent.6	6	Ctl	Parent primary moRPTEC
LgT.1	1	LgT	Immortalized moRPTEC
LgT.2	2	LgT	Immortalized moRPTEC
LgT.3	3	LgT	Immortalized moRPTEC
LgT.4	4	LgT	Immortalized moRPTEC
LgT.5	5	LgT	Immortalized moRPTEC
LgT.6	6	LgT	Immortalized moRPTEC
hTERT.1	1	hTert	Immortalized moRPTEC
hTERT.2	2	hTert	Immortalized moRPTEC
hTERT.3	3	hTert	Immortalized moRPTEC
hTERT.4	4	hTert	Immortalized moRPTEC
hTERT.5	5	hTert	Immortalized moRPTEC
hTERT.6	6	hTert	Immortalized moRPTEC
Copy Number (CN) changes were estimated from Whole Genome Sequencing (WGS) using CNVkit software.
Expression Values for CN genes: Expression values for each sample were extracted for each CN gene
RNA-seq: Base Mean Counts (BMC) from RNA-seq analysis from DEseq2 output are shown for each transcript. Removed transcripts with an average expression <5 counts.
Data table TAB contains transcript BMC (base mean counts) values and Z scroes for each sample for transporter, ion channel and cytochrome p450 clusters appearing in each heatmap
Base mean counts are presented for each transcript
The Z-scores are presented for each transcript (grey background)
The Z-score was calculated from the formula, Z = [log2(x +1)] - mean BMC/Std Dev, where x = (BMC value +1)
Note: A value of + 1 was added to each BMC value (x) to account for a '0' BMC value of some transcripts.
Software versions: R version 4.3.1 (2023-06-16); biomaRt_2.56.1; AnnotationDbi_1.62.2; http://aug2020.archive.ensembl.org

## Sheet: Lgt.gain.WGS.CNV.genes
Gene	ENSEMBL	GENENAME	REFSEQ	ENTREZID	chr	start	end	cytoband	Cluster	cn	call	Parent.1 BMC	Parent.2 BMC	Parent.3 BMC	Parent.4 BMC	Parent.5 BMC	Parent.6 BMC	LgT.1 BMC	LgT.2 BMC	LgT.3 BMC	LgT.4 BMC	LgT.5 BMC	LgT.6 BMC	Parent Mean BMC	LgT Mean BMC	FoldChange LgT/Parent	Parent.1.1 Z score	Parent.2.1 Z score	Parent.3.1 Z score	Parent.4.1 Z score	Parent.5.1 Z score	Parent.6.1 Z score	LgT.1.1 Z score	LgT.2.1 Z score	LgT.3.1 Z score	LgT.4.1 Z score	LgT.5.1 Z score	LgT.6.1 Z score
Fam220a	ENSMUSG00000118332	family with sequence similarity 220, member A	NM_026050	67238	5	143548708	143564531	G2	a.183	4	gain	0	0	0	0	0	0	5.83305	0	0	0	0	1.87668	0	1.28495	#DIV/0!	-0.0528389	-0.981022	-0.689276	-1.49434	-1.23528	-0.414823	0.507094	1.70716	1.33116	0.566473	0.179481	0.576219
Fam220a	ENSMUSG00000118332	family with sequence similarity 220, member A	NM_026050	67238	5	143548706	143564531	G2	a.183	4	gain	0	0	0	0	0	0	5.83305	0	0	0	0	1.87668	0	1.28495	#DIV/0!	-0.0528389	-0.981022	-0.689276	-1.49434	-1.23528	-0.414823	0.507094	1.70716	1.33116	0.566473	0.179481	0.576219
Cdx2	ENSMUSG00000029646	caudal type homeobox 2	NM_007673	12591	5	147300805	147307270	G3	a.172	4	gain	2.06451	6.93947	0	2.17136	0	0	182.769	155.734	136.444	151.827	103.146	131.368	1.86256	143.548	77.0705	-0.751671	-0.336038	-1.24062	-0.736707	-1.24062	-1.24062	1.03571	0.966235	0.908894	0.955214	0.787768	0.892462
Vmn2r13	ENSMUSG00000091635	vomeronasal 2, receptor 13	NM_001104624	231589	5	109152940	109192199	F	a.353	4	gain	0	0	0	0	1.79892	0	10.6939	31.8974	22.1001	16.9689	16.8604	30.9652	0.29982	21.581	71.9799	-1.03734	-1.03734	-1.03734	-1.03734	-0.375474	-1.03734	0.543999	1.20913	0.981777	0.820243	0.816347	1.19065
Dthd1	ENSMUSG00000090326	death domain containing 1	NM_001170705	100322896	5	62811674	62888308	C3.1	a.289	4	gain	1.03225	0	0	4.34273	0	0	28.1931	34.7118	9.60876	25.8999	94.2199	82.5739	0.89583	45.8679	51.2016	-0.708633	-1.09868	-1.09868	-0.17698	-1.09868	-1.09868	0.757075	0.867934	0.200308	0.712079	1.40735	1.3356
Oas3	ENSMUSG00000032661	2'-5' oligoadenylate synthetase 3	NM_145226	246727	5	120753098	120777661	F	a.718	4	gain	51.6126	97.1525	67.7227	84.6832	77.3535	49.6854	1438.82	1328.43	1452.84	1370.02	4270.64	4178.43	71.3683	2339.86	32.7857	-1.09107	-0.745554	-0.943056	-0.820836	-0.870386	-1.11174	0.742594	0.698397	0.747966	0.715464	1.34516	1.33306
Stag3	ENSMUSG00000036928	stromal antigen 3	NM_016964	50878	5	138280240	138312393	G2	a.743	4	gain	248.773	264.856	265.76	249.707	168.199	159.407	4405.89	4267.68	4078.92	4290.46	6765.98	7432.59	226.117	5206.92	23.0275	-0.876499	-0.838643	-0.836583	-0.874235	-1.11277	-1.14514	0.864787	0.845456	0.818019	0.848685	1.12497	1.18196
2310034O05Rik	ENSMUSG00000100157	RIKEN cDNA 2310034O05 gene	NR_040679	69571	5	100210692	100218049	E4	a.189	4	gain	6.19352	3.46973	14.3654	28.2277	2.69838	2.07023	161.381	181.064	152.779	229.527	225.136	241.153	9.50417	198.507	20.8863	-0.916978	-1.17865	-0.499631	-0.146041	-1.28282	-1.38519	0.796957	0.859875	0.767027	0.989658	0.979082	1.01671
Oasl1	ENSMUSG00000041827	2'-5' oligoadenylate synthetase-like 1	NM_001359945	231655	5	114923240	114937915	F	a.591	4	gain	916.641	1042.08	1066.12	1296.3	870.677	851.898	11725.4	11975.6	12020.6	11442.4	28135	30576.8	1007.29	17646	17.5183	-0.988868	-0.902692	-0.887365	-0.755989	-1.02343	-1.03808	0.724772	0.738971	0.741492	0.708342	1.31344	1.36941
Zfp804b	ENSMUSG00000092094	zinc finger protein 804B	NM_001163223	207618	5	6769010	7344756	A1	a.193	4	gain	6.19352	2.31316	0	0	7.19567	0	74.8574	40.3408	48.0438	60.7309	24.7947	23.4585	2.61706	45.371	17.3367	-0.204241	-0.666572	-1.38093	-1.38093	-0.126462	-1.38093	1.20055	0.838563	0.940456	1.07766	0.557281	0.52556
Hrk	ENSMUSG00000046607	harakiri, BCL2 interacting protein (contains only BH3 domain)	NM_007545	12123	5	118164648	118189478	F	a.313	4	gain	53.6771	94.8394	94.4013	121.596	84.5492	84.8793	738.853	656.71	641.865	689.474	2830.56	3221.32	88.9904	1463.13	16.4414	-1.21177	-0.822055	-0.825236	-0.651077	-0.900926	-0.898252	0.597142	0.515421	0.499568	0.549179	1.52912	1.61889
Oasl2	ENSMUSG00000029561	2'-5' oligoadenylate synthetase-like 2	NM_001359181	23962	5	114896936	114912234	F	a.616	4	gain	824.77	794.569	886.552	1006.43	818.508	756.667	10866	10220.3	11460.4	10769	19562	20681	847.916	13926.5	16.4243	-0.961672	-0.987238	-0.912162	-0.82523	-0.966895	-1.02073	0.806761	0.764727	0.843302	0.80061	1.21018	1.24835
Cxcl10	ENSMUSG00000034855	chemokine (C-X-C motif) ligand 10	NM_021274	15945	5	92346638	92348889	E2	a.592	4	gain	2160.51	2362.89	2579.62	2769.57	2067.86	1832.15	25325.1	25209.2	25596.8	25409.6	53905.7	56882.2	2295.43	35388.1	15.4168	-0.973185	-0.910395	-0.848855	-0.799028	-1.00392	-1.08878	0.753324	0.750106	0.760808	0.75566	1.28328	1.32098
Prdm8	ENSMUSG00000035456	PR domain containing 8	NM_029947	77630	5	98167198	98188991	E3	a.568	4	gain	15.4838	35.8539	27.7047	40.1702	35.0789	37.2641	441.367	455.006	429.511	427.796	599.04	505.765	31.9259	476.414	14.9225	-1.39599	-0.835597	-1.00965	-0.758457	-0.8504	-0.809444	0.895337	0.916488	0.876416	0.873634	1.10767	0.989997
Zfp951	ENSMUSG00000072774	zinc finger protein 951	NM_001039231	626391	5	104813169	104860070	E5	a.614	4	gain	287.999	254.447	297.569	320.276	243.753	270.164	2943.74	3078.1	2962.38	3109.78	5440.95	5375.75	279.035	3818.45	13.6845	-0.919259	-1.0098	-0.895355	-0.841577	-1.04117	-0.965991	0.783877	0.81661	0.788506	0.824121	1.23444	1.2256
Kcnh2	ENSMUSG00000038319	potassium voltage-gated channel, subfamily H (eag-related), member 2	NM_001294162	16511	5	24319589	24351604	A3	a.651	5	gain	165.16	165.391	164.176	107.483	101.639	174.934	1361.04	1129.54	1420.17	1353.94	2624.27	2613.28	146.464	1750.38	11.9509	-0.823582	-0.822523	-0.828124	-1.14956	-1.1919	-0.779883	0.784885	0.642456	0.817377	0.780888	1.28659	1.28338
Lgi2	ENSMUSG00000039252	leucine-rich repeat LGI family, member 2	NM_001310604	246316	5	52533517	52566462	C1	a.402	4	gain	474.836	611.83	500.738	542.841	412.852	500.995	5100.03	5611.12	5161.82	5318.42	4738.76	4930.98	507.348	5143.52	10.138	-1.00285	-0.794709	-0.959247	-0.892958	-1.11766	-0.958826	0.948577	1.02713	0.958483	0.983064	0.88815	0.920852
Tmprss11f	ENSMUSG00000048764	transmembrane protease, serine 11f	NM_178730	243083	5	86521898	86632424	E1	a.180	4	gain	20.6451	15.0355	12.3132	10.8568	2.69838	8.2809	113.744	136.971	110.501	139.324	48.5976	49.732	11.6383	99.8116	8.57612	-0.320463	-0.565484	-0.717451	-0.812082	-1.76368	-1.01216	1.04192	1.19249	1.0185	1.2063	0.35681	0.375282
Srrm3	ENSMUSG00000039860	serine/arginine repetitive matrix 3	NM_021403	58212	5	135806890	135874772	G2	a.218	4	gain	0	0	2.0522	0	3.59784	2.07023	19.4435	16.8868	12.4914	14.2896	0	1.87668	1.28671	10.8313	8.41785	-1.10524	-1.10524	-0.183194	-1.10524	0.155362	-0.178329	1.38827	1.27788	1.04485	1.14824	-1.10524	-0.232133
Thegl	ENSMUSG00000029248	theg spermatid protein like	NM_027970	71868	5	77016023	77061529	C3.3	a.205	4	gain	16.516	0	18.4698	8.68546	5.39676	2.07023	72.9131	80.6816	50.9264	56.2654	64.4662	93.834	8.52305	69.8478	8.19516	-0.122257	-2.06722	-0.0504202	-0.524746	-0.80655	-1.30519	0.855803	0.923693	0.615963	0.682447	0.773365	1.02511
Zcwpw1	ENSMUSG00000037108	zinc finger, CW type with PWWP domain 1	NM_001005426	381678	5	137787798	137822621	G2	a.589	4	gain	684.384	607.203	596.165	635.124	499.2	594.155	4003.41	3848.32	3830.05	3735.84	6830.45	6802.03	602.705	4841.68	8.03326	-0.818855	-0.928423	-0.945221	-0.887259	-1.10772	-0.948313	0.800019	0.763793	0.759429	0.736595	1.28989	1.28607
Dok7	ENSMUSG00000044716	docking protein 7	NM_001348274	231134	5	35056766	35087839	B2	a.697	4	gain	252.902	291.458	238.056	220.393	237.457	199.777	1617.7	1821.9	1626.76	1588.83	2343.6	2465.02	240.007	1910.63	7.96074	-0.89311	-0.763157	-0.948495	-1.01905	-0.950799	-1.1089	0.809695	0.918906	0.814828	0.793152	1.15026	1.19667
Gbp10	ENSMUSG00000105096	guanylate-binding protein 10	NM_001039646	626578	5	105215699	105239533	E5	a.396	4	gain	68.1287	57.8289	66.6966	55.3698	53.9676	54.861	532.752	456.883	520.795	471.558	419.526	436.328	59.4754	472.974	7.95242	-0.825883	-0.975321	-0.845273	-1.01487	-1.0382	-1.02327	1.06733	0.925323	1.04635	0.954543	0.846494	0.882781
Oas1h	ENSMUSG00000001168	2'-5' oligoadenylate synthetase 1H	NM_001159934	246729	5	120861421	120873506	F	a.278	5	gain	2.06451	2.31316	1.0261	0	0	2.07023	1.94435	9.38158	5.76525	9.82412	16.8604	14.0751	1.24566	9.6418	7.74029	-0.339392	-0.260279	-0.758992	-1.47505	-1.47505	-0.337501	-0.379954	0.897938	0.463674	0.94027	1.44813	1.2762
Gbx1	ENSMUSG00000067724	gastrulation brain homeobox 1	NM_015739	231044	5	24502757	24527202	A3	a.304	5	gain	16.516	24.2881	15.3915	22.7993	23.3859	18.632	91.3844	85.3724	78.7918	77.6998	255.881	319.974	20.1688	151.517	7.51245	-1.03215	-0.680206	-1.09574	-0.73836	-0.715023	-0.922849	0.561531	0.497039	0.421089	0.407882	1.54165	1.75514
Hopx	ENSMUSG00000059325	HOP homeobox	NM_001159900	74318	5	77086988	77115121	C3.3	a.696	4	gain	16.516	19.6618	12.3132	10.8568	17.9892	12.4214	92.3566	96.6302	118.188	72.3412	158.686	136.059	14.9597	112.377	7.51195	-0.822032	-0.664207	-1.08419	-1.1949	-0.744871	-1.07646	0.776871	0.819641	1.01028	0.546297	1.28979	1.14378
Ung	ENSMUSG00000029591	uracil DNA glycosylase	NM_001040691	22256	5	114130386	114139323	F	a.515	4	gain	3210.31	3395.71	3303.02	3633.78	3271.33	3125.01	21478.2	21597.3	21505.4	20685.1	27740.3	28485.2	3323.19	23581.9	7.09617	-0.985145	-0.930352	-0.95736	-0.864225	-0.966768	-1.01143	0.870004	0.875401	0.871235	0.833276	1.11975	1.14561
Oas1g	ENSMUSG00000066861	2'-5' oligoadenylate synthetase 1G	NM_011852	23960	5	120876142	120887613	F	a.617	5	gain	186.838	159.608	179.568	174.795	160.104	161.478	968.286	913.766	1026.22	990.45	1427.18	1718.1	170.398	1174	6.88974	-0.849592	-1.00509	-0.888783	-0.915381	-1.00203	-0.993596	0.779686	0.722208	0.83732	0.802134	1.16452	1.3486
Hpse	ENSMUSG00000035273	heparanase	NM_152803	15442	5	100679484	100719716	E4	a.136	4	gain	1086.96	1084.87	1035.34	1046.6	1034.38	948.163	7424.5	7543.73	7855.16	7593.15	5872.38	5515.56	1039.38	6967.41	6.7034	-0.905821	-0.907756	-0.954694	-0.943829	-0.955624	-1.04303	1.02499	1.04101	1.08167	1.04757	0.789258	0.72625
Gm19619	ENSMUSG00000107198	predicted gene, 19619	NR_040428	100503265	5	91257571	91283421	E1	a.766	4	gain	8.25802	0	0	0	1.79892	2.07023	8.74957	16.8868	9.60876	10.7172	19.8358	15.0134	2.02119	13.4686	6.66368	0.46002	-1.41981	-1.41981	-1.41981	-0.550437	-0.472289	0.503717	1.01631	0.575057	0.659001	1.14521	0.922853
Oas2	ENSMUSG00000032690	2'-5' oligoadenylate synthetase 2	NM_001347448	246728	5	120730333	120749853	F	a.311	4	gain	127.999	145.729	147.759	171.538	102.538	116.968	563.861	517.863	679.339	648.392	1274.45	1555.77	135.422	873.278	6.44858	-0.944593	-0.814055	-0.800127	-0.649809	-1.16746	-1.03521	0.552366	0.466265	0.74092	0.693728	1.37797	1.58001
C130050O18Rik	ENSMUSG00000044092	RIKEN cDNA C130050O18 gene	NM_001384195	319772	5	139405280	139415623	G2	a.188	4	gain	12.387	10.4092	26.6786	23.885	8.09513	6.21068	79.7183	67.5474	79.7527	75.9136	112.072	118.231	14.6109	88.8725	6.0826	-0.915347	-1.06835	-0.220173	-0.321999	-1.28529	-1.5075	0.804158	0.647738	0.804566	0.75795	1.12674	1.1775
Kdr	ENSMUSG00000062960	kinase insert domain protein receptor	NM_001363216	16542	5	75932827	75978458	C3.3	a.314	4	gain	459.353	658.093	595.139	623.181	536.977	538.259	2212.67	2199.98	2295.53	2318.49	5980.48	5540.9	568.5	3424.68	6.02405	-1.11174	-0.733202	-0.839095	-0.790608	-0.947379	-0.944869	0.544743	0.53868	0.583506	0.594	1.59324	1.51273
Glt1d1	ENSMUSG00000049971	glycosyltransferase 1 domain containing 1	NM_177005	319804	5	127632262	127709374	G1.2	a.360	4	gain	387.095	440.656	390.945	414.73	349.89	326.061	2579.18	2665.31	2333.01	2693.59	1800.1	1839.15	384.896	2318.39	6.02341	-0.93481	-0.797745	-0.924345	-0.861881	-1.04166	-1.11622	1.0736	1.10841	0.967293	1.1196	0.692498	0.715239
Oas1a	ENSMUSG00000052776	2'-5' oligoadenylate synthetase 1A	NM_145211	246730	5	120896256	120907521	F	a.538	5	gain	906.318	903.287	954.274	984.713	982.21	888.127	5133.08	4880.3	5404.93	5026.38	6400.01	6923.07	936.488	5627.96	6.00964	-0.985819	-0.989389	-0.930877	-0.897417	-0.90013	-1.00742	0.862991	0.809132	0.918029	0.840587	1.09826	1.18205
Rundc3b	ENSMUSG00000040570	RUN domain containing 3B	NM_001347311	242819	5	8490334	8622952	A1	a.164	4	gain	166.193	166.547	160.072	156.338	205.077	161.478	1180.22	1145.49	1171.31	1127.09	736.899	669.975	169.284	1005.16	5.93774	-0.9532	-0.950936	-0.993086	-1.01817	-0.729585	-0.983793	1.13766	1.10575	1.12956	1.08845	0.634509	0.532835
Col26a1	ENSMUSG00000004415	collagen, type XXVI, alpha 1	NM_001346699	140709	5	136741759	136883209	G2	a.776	4	gain	286.966	245.194	338.614	262.735	243.753	304.323	347.066	442.81	424.707	413.506	3882.85	4251.62	280.264	1627.09	5.80557	-0.537993	-0.693947	-0.373837	-0.625461	-0.699788	-0.479753	-0.349373	-0.107559	-0.149001	-0.175535	2.05099	2.14125
Pole	ENSMUSG00000007080	polymerase (DNA directed), epsilon	NM_011132	18973	5	110286306	110337474	F	a.524	4	gain	7932.86	8388.66	8031.3	7992.79	7692.18	7542.87	38050.9	38962.6	38431.2	38813.3	51311.2	46526.7	7930.11	42016	5.29828	-0.951405	-0.887342	-0.937264	-0.942775	-0.986736	-1.00921	0.846652	0.873807	0.858057	0.869403	1.18954	1.07728
Wdr86	ENSMUSG00000055235	WD repeat domain 86	NM_001081441	269633	5	24711738	24730727	A3	a.295	5	gain	12.387	18.5052	25.6525	21.7136	19.7881	18.632	58.3305	65.671	67.2613	55.3723	199.349	154.826	19.4464	100.135	5.14928	-1.31253	-0.880999	-0.523064	-0.706409	-0.80797	-0.873571	0.394401	0.528137	0.555162	0.335764	1.78961	1.50147
Rxfp2	ENSMUSG00000053368	relaxin/insulin-like family peptide receptor 2	NM_001289564	140498	5	150018675	150082184	G3	a.14	4	gain	6.19352	0	3.0783	0	3.59784	3.10534	5.83305	18.7632	17.2958	23.2206	13.885	1.87668	2.6625	13.4791	5.06256	0.201267	-1.62817	-0.324891	-1.62817	-0.213721	-0.318765	0.153602	1.13828	1.06675	1.32685	0.875469	-0.648507
Sh2b2	ENSMUSG00000005057	SH2B adaptor protein 2	NM_001302938	23921	5	136218147	136246556	G2	a.340	4	gain	697.803	692.79	709.036	712.207	683.589	712.158	2757.09	3001.17	2435.82	2633.76	5340.78	5107.39	701.264	3546	5.05658	-0.925989	-0.934447	-0.907255	-0.90202	-0.95013	-0.902102	0.686831	0.786445	0.541348	0.633091	1.46336	1.41087
Sema3a	ENSMUSG00000028883	sema domain, immunoglobulin domain (Ig), short basic domain, secreted, (semaphorin) 3A	NM_001243072	20346	5	13125414	13602565	A1	a.631	4	gain	825.802	865.12	798.307	900.03	840.095	805.318	3748.7	3824.87	3940.55	3534.9	5317.97	4901.89	839.112	4211.48	5.01897	-0.966445	-0.911416	-1.00651	-0.86461	-0.946144	-0.996161	0.824363	0.848181	0.883466	0.75482	1.23847	1.14198
Slc30a3	ENSMUSG00000029151	solute carrier family 30 (zinc transporter), member 3	NM_001347323	22784	5	31086106	31108237	B1	a.757	4	gain	12.387	6.93947	7.18271	4.34273	10.7935	6.21068	34.9983	41.2789	31.7089	37.5103	52.5648	40.3486	7.97602	39.735	4.9818	-0.386327	-1.00342	-0.967778	-1.4713	-0.536026	-1.11715	0.782077	0.972032	0.668892	0.861752	1.2515	0.945751
Brca2	ENSMUSG00000041147	breast cancer 2, early onset	NM_001081001	12190	5	150522630	150570329	G3	a.670	5	gain	3370.31	3695.27	3598.54	3702.18	3491.7	3429.33	15339	15013.3	14772.5	15182.7	25045.6	20502.7	3547.89	17642.6	4.97272	-1.00222	-0.892711	-0.924267	-0.890488	-0.960122	-0.981566	0.800857	0.775324	0.756081	0.788675	1.3843	1.14614
Hfm1	ENSMUSG00000043410	HFM1, ATP-dependent DNA helicase homolog	NM_001252516	330149	5	106840192	106926321	E5	a.179	4	gain	5.16126	15.0355	10.261	4.34273	4.4973	6.21068	47.6365	28.1447	49.9655	39.2965	23.8029	25.3352	7.58475	35.6969	4.70641	-1.14825	-0.042229	-0.450929	-1.31307	-1.28009	-0.966384	1.24075	0.648617	1.29484	1.02324	0.462093	0.531406
Gc	ENSMUSG00000035540	vitamin D binding protein	NM_008096	14473	5	89417522	89457898	E1	a.257	4	gain	1809.54	1789.23	2064.52	2054.11	2103.84	1962.57	5042.67	4669.21	5389.55	4736.12	18315.4	16858.2	1963.97	9168.52	4.66837	-0.905126	-0.918669	-0.746985	-0.753048	-0.724352	-0.807735	0.324553	0.232217	0.404387	0.249291	1.87248	1.77299
Kl	ENSMUSG00000058488	klotho	NM_013823	16591	5	150952607	150993817	G3	a.306	5	gain	506.836	512.364	583.852	553.698	464.121	473.047	2016.29	1669.92	1874.67	1817.46	3619.04	3364.89	515.653	2393.71	4.6421	-0.933701	-0.920359	-0.759684	-0.824922	-1.04198	-1.01856	0.766235	0.534072	0.676527	0.638354	1.48686	1.39715
Mcm7	ENSMUSG00000029730	minichromosome maintenance complex component 7	NM_001356576	17220	5	138164583	138172422	G2	a.623	4	gain	30246	30563.7	30273.1	30698.7	29148.8	29300.9	118381	121219	116533	117939	156805	156375	30038.5	131209	4.36801	-0.940413	-0.926874	-0.939256	-0.921162	-0.988298	-0.981551	0.827849	0.858556	0.807464	0.823009	1.19211	1.18856
Gbp11	ENSMUSG00000092021	guanylate binding protein 11	NM_001039647	634650	5	105323042	105346472	E5	a.77	4	gain	12.387	4.62631	4.10441	3.25705	6.29621	4.14045	15.5548	28.1447	38.435	47.3344	5.95073	13.1368	5.80191	24.7594	4.26746	0.175621	-0.846567	-0.961364	-1.17543	-0.540085	-0.953066	0.426074	1.09304	1.44961	1.68957	-0.597288	0.239879
Cwh43	ENSMUSG00000029154	cell wall biogenesis 43 C-terminal homolog	NM_181323	231293	5	73406075	73453435	C3.2	a.288	4	gain	49.5481	67.0815	54.3834	87.9402	52.1686	84.8793	215.823	198.889	235.415	226.848	424.485	350.939	66.0002	275.4	4.17271	-1.22916	-0.846726	-1.11183	-0.503491	-1.16425	-0.548469	0.640948	0.536516	0.752046	0.704645	1.50674	1.26302
Parm1	ENSMUSG00000034981	prostate androgen-regulated mucin-like protein 1	NM_145562	231440	5	91517615	91626894	E2	a.585	4	gain	8489.25	8764.54	9028.67	8735.4	9061.15	8648.37	30919	27140	30578	29370.5	50217.2	44759.8	8787.9	35497.4	4.03935	-0.977809	-0.934387	-0.893989	-0.938919	-0.889103	-0.952542	0.78097	0.60358	0.765876	0.711056	1.44091	1.28436
Fgfr3	ENSMUSG00000054252	fibroblast growth factor receptor 3	NM_001163215	14184	5	33721674	33737068	B2	a.648	4	gain	220.902	200.088	204.194	227.993	172.696	234.971	779.684	748.65	718.735	691.261	1096.92	1010.59	210.141	840.973	4.00195	-0.862303	-0.996815	-0.969208	-0.819344	-1.1968	-0.778353	0.855639	0.800242	0.744627	0.691473	1.32134	1.2095
Bend4	ENSMUSG00000092060	BEN domain containing 4	NM_001164806	666938	5	67392147	67428310	C3.1	a.520	4	gain	5292.36	5503	5507.09	5662.92	5682.78	5353.6	20838.6	21084.2	19907.4	20686.9	24662.8	22400.1	5500.29	21596.7	3.92646	-1.00797	-0.953414	-0.952376	-0.913368	-0.908473	-0.991889	0.908106	0.924488	0.844195	0.897895	1.14368	1.00913
Tyms	ENSMUSG00000025747	thymidylate synthase	NM_021288	22171	5	30058202	30073617	B1	a.431	4	gain	7774.93	7403.25	7788.11	7590	7324.3	7358.62	28690.8	28482.5	27760.7	28893.6	31074.7	31275.8	7539.87	29363	3.89437	-0.912415	-0.981341	-0.910032	-0.946287	-0.996429	-0.989851	0.924893	0.914637	0.878515	0.934805	1.03721	1.04629
Slbp	ENSMUSG00000004642	stem-loop binding protein	NM_001289724	20492	5	33634952	33652574	B2	a.486	4	gain	9156.08	9726.82	9563.27	9560.51	9412.84	9233.21	35019.7	35539.3	35084.5	35510.6	39112.2	39709.6	9442.12	36662.6	3.88288	-0.998831	-0.913557	-0.937471	-0.937877	-0.959829	-0.987002	0.89307	0.913843	0.895677	0.912705	1.04895	1.07033
Ccdc18	ENSMUSG00000056531	coiled-coil domain containing 18	NM_028481	73254	5	108132875	108233628	F	a.403	5	gain	1309.93	1431.84	1365.74	1261.56	1268.24	1284.58	5066	5051.04	4898.54	5065.67	5297.14	5372.94	1320.31	5125.22	3.88182	-0.965539	-0.840196	-0.90677	-1.01853	-1.01109	-0.993067	0.940175	0.936007	0.892805	0.940084	1.00305	1.02307
Fgf5	ENSMUSG00000029337	fibroblast growth factor 5	NM_001277268	14176	5	98254184	98277030	E3	a.570	4	gain	88.7737	117.971	75.9315	135.71	119.628	59.0014	267.348	358.376	331.502	320.623	481.017	525.47	99.5027	380.723	3.82626	-0.989252	-0.616072	-1.19385	-0.431878	-0.597739	-1.52324	0.461918	0.849013	0.746007	0.701922	1.23813	1.35504
Rfc5	ENSMUSG00000029363	replication factor C (activator 1) 5	NM_028128	72151	5	117378103	117389047	F	a.433	4	gain	9516.34	9097.64	9427.82	9567.03	9388.56	9035.5	34352.8	36176.3	34807.7	34978.3	36263.7	36254.6	9338.81	35472.2	3.79837	-0.929571	-0.994093	-0.942972	-0.921953	-0.948957	-1.00392	0.911272	0.985446	0.930141	0.937152	0.988908	0.988549
Cdc7	ENSMUSG00000029283	cell division cycle 7 (S. cerevisiae)	NM_001271566	12545	5	106964322	106984432	E5	a.397	4	gain	4050.56	3880.32	4081.83	3767.32	3628.42	3736.76	15003.6	15632.5	15107.9	15633.7	12157.3	14294.7	3857.53	14638.3	3.79473	-0.881228	-0.942676	-0.870222	-0.984969	-1.03873	-0.996624	0.992871	1.05165	1.00279	1.05176	0.691786	0.923593
Pdx1	ENSMUSG00000029644	pancreatic and duodenal homeobox 1	NM_008814	18609	5	147269959	147275848	G3	a.71	4	gain	89.806	69.3947	95.4274	40.1702	59.3643	51.7556	269.292	318.035	332.463	328.661	164.637	122.923	67.653	256.002	3.78404	-0.425419	-0.757625	-0.347047	-1.45751	-0.958193	-1.13398	0.997801	1.21413	1.27184	1.25688	0.358845	-0.0197233
Helq	ENSMUSG00000035266	helicase, POLQ-like	NM_001081107	191578	5	100762145	100798598	E4	a.483	4	gain	4784.49	4691.08	4730.33	4686.89	4561.16	4756.34	16055.5	16870.9	16259.9	16334.8	19036.4	19731.4	4701.71	17381.5	3.69684	-0.927896	-0.956727	-0.944544	-0.958033	-0.997793	-0.936524	0.842466	0.914913	0.860973	0.867693	1.09152	1.14396
Reln	ENSMUSG00000042453	reelin	NM_001310464	19699	5	21884454	22344702	A3	a.187	4	gain	43.3546	54.3591	76.9576	69.4836	25.1849	31.0534	158.464	134.157	241.18	180.407	220.177	158.579	50.0655	182.161	3.63844	-0.952191	-0.663892	-0.218583	-0.349688	-1.63778	-1.37472	0.712371	0.497229	1.25594	0.880076	1.13793	0.71331
Nos3	ENSMUSG00000028978	nitric oxide synthase 3, endothelial cell	NM_008713	18127	5	24364810	24384474	A3	a.739	5	gain	87.7415	92.5262	90.2969	60.7982	98.0411	77.6335	318.873	284.262	288.263	270.61	309.438	370.644	84.5062	307.015	3.63305	-0.867003	-0.790509	-0.82565	-1.39409	-0.707055	-1.04315	1.00069	0.83388	0.854168	0.762445	0.957077	1.2192
Gbp6	ENSMUSG00000104713	guanylate binding protein 6	NM_194336	100702	5	105270702	105293698	E5	a.567	4	gain	155.87	180.426	172.385	168.281	160.104	149.056	560.945	502.853	583.252	562.654	633.753	698.125	164.354	590.263	3.59142	-1.0245	-0.807332	-0.875027	-0.910801	-0.984733	-1.09081	0.880897	0.717952	0.939028	0.885433	1.06283	1.20707
Gpat3	ENSMUSG00000029314	glycerol-3-phosphate acyltransferase 3	NM_172715	231510	5	100845713	100899102	E4	a.320	4	gain	1908.64	1982.37	1973.19	1992.23	1871.77	1868.38	5183.63	5491.98	5043.64	5204.1	10025	10506.6	1932.76	6909.16	3.57475	-0.915499	-0.85975	-0.866577	-0.852459	-0.944179	-0.94685	0.554161	0.639168	0.513883	0.559959	1.52455	1.59359
Sel1l3	ENSMUSG00000029189	sel-1 suppressor of lin-12-like 3 (C. elegans)	NM_172710	231238	5	53107083	53213927	C1	a.523	5	gain	9165.37	9636.6	9345.73	9497.55	9258.13	9242.52	30124.8	30968.6	29886.1	30615.5	36741.8	35504.9	9357.65	32306.9	3.45246	-0.984776	-0.907452	-0.954721	-0.929869	-0.969245	-0.971848	0.850487	0.893097	0.83822	0.875411	1.15676	1.10394
Zbed5	ENSMUSG00000034173	zinc finger, BED type containing 5	NM_001359408	71970	5	129895723	129903623	G1.3	a.312	4	gain	689.545	791.099	738.793	858.774	756.445	813.599	2084.34	2189.66	2099.51	2196.14	3586.31	3839.69	774.709	2665.94	3.44122	-1.08541	-0.877028	-0.980782	-0.752517	-0.944969	-0.83449	0.593109	0.667938	0.604119	0.672421	1.41698	1.52063
Poln	ENSMUSG00000045102	DNA polymerase N	NM_001289803	272158	5	34007179	34169448	B2	a.171	4	gain	25.8063	56.6723	33.8614	36.9132	36.8778	42.4396	143.882	126.651	125.875	145.576	118.023	136.998	38.7618	132.834	3.42693	-1.47022	-0.328092	-1.07853	-0.95343	-0.954821	-0.750579	1.0451	0.856348	0.847252	1.06243	0.752015	0.972529
Baz1b	ENSMUSG00000002748	bromodomain adjacent to zinc finger domain, 1B	NM_011714	22385	5	135187264	135246129	G2	a.611	4	gain	42985.1	45424.6	45095.1	44941.8	45318.4	43896	135908	136938	133804	135912	189054	175246	44610.2	151144	3.3881	-1.00213	-0.915974	-0.927337	-0.932652	-0.919629	-0.969402	0.794614	0.8064	0.770259	0.794662	1.30978	1.19141
Nsd2	ENSMUSG00000057406	nuclear receptor binding SET domain protein 2	NM_001081102	107823	5	33820725	33897975	B2	a.679	4	gain	37789.7	39079.6	39876.4	38750.2	40004.4	37669.8	114769	117946	114500	115554	164995	159701	38861.7	131244	3.37721	-0.983832	-0.931396	-0.899864	-0.944623	-0.894857	-0.988798	0.75174	0.794401	0.748071	0.762388	1.31886	1.26791
Mir7028	ENSMUSG00000098656	microRNA 7028	NR_105995	102465622	5	114719515	114719578	F	a.182	4	gain	11.3548	5.78289	9.23491	5.42841	4.4973	5.17556	16.527	24.3921	43.2394	16.9689	16.8604	20.6435	6.91231	23.1052	3.34262	-0.0891676	-0.99921	-0.374847	-1.08067	-1.31814	-1.14157	0.44155	1.00414	1.8467	0.479345	0.47015	0.761719
Adam1a	ENSMUSG00000072647	a disintegrin and metallopeptidase domain 1a	NM_172126	280668	5	121518576	121545482	F	a.190	5	gain	135.225	122.597	172.385	170.452	99.84	125.249	447.2	382.768	451.612	463.52	487.96	526.409	137.625	459.911	3.34178	-0.92846	-1.07728	-0.559454	-0.576605	-1.38859	-1.04481	0.893471	0.656039	0.908455	0.948184	1.02663	1.14243
Stbd1	ENSMUSG00000047963	starch binding domain 1	NM_175096	52331	5	92603041	92606579	E2	a.258	4	gain	4324.11	4698.02	4777.53	4973.51	4551.26	4601.08	10369.2	10665	10110.3	10268	25247	26644.2	4654.25	15550.6	3.34116	-0.946263	-0.820881	-0.795508	-0.734729	-0.86886	-0.852403	0.376114	0.418638	0.337886	0.361282	1.72164	1.80309
Ncapg	ENSMUSG00000015880	non-SMC condensin I complex, subunit G	NM_019438	54392	5	45669919	45700546	B3	a.134	4	gain	10312.2	11115.9	10701.2	10624.5	10181.9	10591.3	36794.9	38715	36082.8	38289.9	30715.7	31568.6	10587.8	35361.1	3.33979	-0.992661	-0.873877	-0.934051	-0.945441	-1.01279	-0.950396	1.02082	1.10134	0.989889	1.08387	0.734969	0.778324
Selplg	ENSMUSG00000048163	selectin, platelet (p-selectin) ligand	NM_009151	20345	5	113818536	113832644	F	a.13	4	gain	7.22577	0	6.15661	0	2.69838	0	9.72174	11.2579	7.68701	16.9689	5.95073	1.87668	2.68013	8.9105	3.32466	0.559315	-1.46708	0.425423	-1.46708	-0.209382	-1.46708	0.814146	0.942903	0.611777	1.3107	0.397354	-0.450996
Rfc3	ENSMUSG00000033970	replication factor C (activator 1) 3	NM_027009	69263	5	151642756	151651242	G3	a.514	5	gain	5881.78	5923.99	5978.07	6151.47	5945.43	5631.01	18563.7	18550.2	19125.3	17827.2	21450.4	22024.7	5918.62	19590.2	3.30993	-0.962251	-0.950839	-0.936338	-0.890709	-0.945075	-1.03178	0.871946	0.870787	0.919511	0.807341	1.10262	1.14479
Jchain	ENSMUSG00000067149	immunoglobulin joining chain	NM_152839	16069	5	88519809	88527891	E1	a.24	4	gain	4.12901	0	7.18271	4.34273	0	5.17556	17.4991	5.62895	9.60876	10.7172	18.844	6.56838	3.47167	11.4777	3.30611	-0.196582	-1.90453	0.291395	-0.153935	-1.90453	-0.00259942	1.14353	0.071411	0.562651	0.66647	1.21685	0.209865
Dck	ENSMUSG00000029366	deoxycytidine kinase	NM_007832	13178	5	88764996	88783281	E1	a.365	4	gain	9123.05	9594.97	9144.62	9267.38	9435.33	8589.37	31057.1	31144	30968.1	30670	29931.2	28553.7	9192.45	30387.3	3.30568	-0.967149	-0.88651	-0.963374	-0.942052	-0.913336	-1.06353	0.991591	0.996061	0.987001	0.971537	0.932546	0.857211
Pus7	ENSMUSG00000057541	pseudouridylate synthase 7	NM_001289780	78697	5	23740648	23783711	A3	a.624	5	gain	9947.82	9936.16	9618.68	9895.99	9633.21	9710.39	29022.3	29483.5	28269.9	29199.1	38707.5	39234.8	9790.37	32319.5	3.30115	-0.918568	-0.920439	-0.972216	-0.926897	-0.969809	-0.957085	0.78869	0.813828	0.746806	0.798371	1.24787	1.26945
Rfc2	ENSMUSG00000023104	replication factor C (activator 1) 2	NM_020022	19718	5	134581366	134601805	G2	a.432	4	gain	13434.8	13427.9	13955	13377.8	13509.9	13100.4	42778.6	44800.8	43908.2	41829.3	45757.1	45210.2	13467.6	44047.4	3.27061	-0.960172	-0.961003	-0.898826	-0.967038	-0.95117	-1.00087	0.910112	0.984699	0.9522	0.873873	1.01881	0.999388
Kntc1	ENSMUSG00000029414	kinetochore associated 1	NM_001042421	208628	5	123749716	123821593	F	a.527	5	gain	11230.9	11811	11543.6	11975.1	11401.5	11408	34144.7	35196.9	34254.3	34748.8	43282.6	41819	11561.7	37241	3.22107	-0.997256	-0.915101	-0.95245	-0.892591	-0.972656	-0.971736	0.816796	0.86631	0.822022	0.845407	1.20369	1.14757
Lyar	ENSMUSG00000067367	Ly1 antibody reactive clone	NM_025281	17089	5	38220470	38234306	B3	a.405	4	gain	11251.6	11857.2	11985.9	11991.4	11573.3	11050.9	36138.6	37083.5	36742	37623.7	38218.6	37726	11618.4	37255.4	3.20659	-1.00834	-0.922284	-0.904571	-0.903823	-0.962057	-1.03788	0.906818	0.94918	0.933994	0.972917	0.998665	0.977373
Paxip1	ENSMUSG00000002221	PAX interacting (with transcription-activation domain) protein 1	NM_018878	55982	5	27740080	27791691	B1	a.516	4	gain	9945.76	10114.3	10154.3	10568	10320.4	10101.7	30138.4	30412.3	30109	29597.4	34945.7	35855.9	10200.7	31843.1	3.12165	-0.994861	-0.966668	-0.96004	-0.893028	-0.932815	-0.96876	0.865528	0.880709	0.863894	0.835132	1.11388	1.15703
Cabp1	ENSMUSG00000029544	calcium binding protein 1	NM_001310712	29867	5	115168689	115194381	F	a.274	4	gain	114.58	86.7433	121.08	128.11	67.4594	97.3006	204.157	273.004	243.102	241.137	384.814	569.572	102.546	319.298	3.11371	-0.638952	-1.06746	-0.553867	-0.466793	-1.4534	-0.890778	0.253392	0.703396	0.523689	0.511126	1.23558	1.84407
Cplx1	ENSMUSG00000033615	complexin 1	NM_007756	12889	5	108518554	108550024	F	a.196	4	gain	6.19352	11.5658	2.0522	4.34273	6.29621	2.07023	13.6104	13.1342	17.2958	21.4344	7.93431	27.2119	5.42011	16.7702	3.09406	-0.413058	0.35411	-1.59217	-0.822149	-0.393562	-1.58407	0.561457	0.51588	0.87082	1.15129	-0.114994	1.46645
Dbf4	ENSMUSG00000002297	DBF4 zinc finger	NM_001190717	27214	5	8396973	8422716	A1	a.366	4	gain	15306.2	15695.9	15896.4	15846.6	15696.5	15379.7	49388.4	49908.1	48727.9	50139.6	45897	46023.7	15636.9	48347.5	3.09189	-0.992335	-0.94972	-0.928208	-0.933522	-0.94966	-0.984219	0.993509	1.01125	0.970686	1.0191	0.869221	0.873895
Haus3	ENSMUSG00000079555	HAUS augmin-like complex, subunit 3	NM_146159	231123	5	34153880	34169527	B2	a.487	4	gain	3695.47	3955.5	3935.1	3977.94	3707.57	3737.79	11281.1	11088.1	10927.1	11312	12680	12815.8	3834.89	11684	3.04677	-1.01607	-0.899528	-0.908388	-0.88983	-1.01047	-0.996554	0.896892	0.867307	0.842233	0.901583	1.09728	1.11555
Mterf1b	ENSMUSG00000053178	mitochondrial transcription termination factor 1b	NM_001042670	208595	5	4192367	4197651	A1	a.647	4	gain	542.965	579.445	513.051	607.982	501.898	540.329	1572.01	1494.49	1385.58	1380.74	1933.99	2061.53	547.612	1638.05	2.99127	-0.945692	-0.833756	-1.04323	-0.750994	-1.08106	-0.954069	0.885444	0.798294	0.66791	0.66187	1.2426	1.35268
Tpst1	ENSMUSG00000034118	protein-tyrosine sulfotransferase 1	NM_001130476	22021	5	130073326	130135729	G1.3	a.139	4	gain	4090.82	4260.83	4215.23	4343.81	4083.55	3888.92	13070.9	13913.8	12930.5	12798.1	10459.4	10188.5	4147.19	12226.9	2.94823	-0.967985	-0.8964	-0.915318	-0.86249	-0.971113	-1.05696	1.0744	1.18428	1.05541	1.03732	0.682499	0.636359
Nup54	ENSMUSG00000034826	nucleoporin 54	NM_001359995	269113	5	92415540	92435219	E2	a.622	4	gain	13252.1	13175.7	13195.7	13285.5	13040.4	13100.4	35367.7	36378.9	35771.5	35466.9	44048.3	45746.9	13174.9	38796.7	2.94473	-0.937466	-0.947661	-0.944992	-0.933019	-0.965887	-0.957782	0.795085	0.844841	0.815121	0.800026	1.18248	1.24926
Pms2	ENSMUSG00000079109	PMS1 homolog2, mismatch repair system component	NM_008886	18861	5	143909964	143933968	G2	a.195	4	gain	2906.82	2885.66	2768.42	2839.06	2827	2799.98	8192.51	8289.56	8156.87	8306.74	8288.37	8810.08	2837.82	8340.69	2.93911	-0.386788	-0.305167	-1.18128	-1.38263	-0.607026	-1.38277	0.829583	0.815374	1.09188	0.599201	0.484679	1.42494
Pms2	ENSMUSG00000079109	PMS1 homolog2, mismatch repair system component	NM_008886	18861	5	143909964	143933968	G2	a.436	4	gain	2906.82	2885.66	2768.42	2839.06	2827	2799.98	8192.51	8289.56	8156.87	8306.74	8288.37	8810.08	2837.82	8340.69	2.93911	-0.91378	-0.926749	-1.00036	-0.955645	-0.963199	-0.980243	0.925428	0.946333	0.917688	0.950007	0.946079	1.05444
Mphosph9	ENSMUSG00000038126	M-phase phosphoprotein 9	NM_001081323	269702	5	124250959	124327972	F	a.502	5	gain	5235.59	5476.39	5458.86	5661.83	5734.95	5722.1	15405.1	15076.2	15419.2	15426.5	18821.2	17455.9	5548.29	16267.3	2.93196	-1.05292	-0.9732	-0.978886	-0.914161	-0.891411	-0.895387	0.860566	0.822302	0.862188	0.863036	1.2157	1.08218
Antxr2	ENSMUSG00000029338	anthrax toxin receptor 2	NM_133738	71914	5	97882783	98031043	E3	a.404	4	gain	14063.4	14528.9	14046.3	14575.3	13750.9	13807.4	40192.6	42633.6	39175.9	41567.6	42624.1	41747.7	14128.7	41323.6	2.9248	-0.964014	-0.905975	-0.966184	-0.900298	-1.00406	-0.996761	0.907595	1.01268	0.861928	0.96755	1.01228	0.975254
Cpsf4	ENSMUSG00000029625	cleavage and polyadenylation specific factor 4	NM_001291248	54188	5	145167213	145182041	G2	a.482	4	gain	8635.83	8308.85	8632.59	8592.09	8255.24	8345.08	23275.8	24348.9	23979.6	23330.5	26146.5	27167.8	8461.61	24708.2	2.92003	-0.917655	-0.986498	-0.918324	-0.926712	-0.998044	-0.978738	0.850834	0.931234	0.903971	0.855021	1.05828	1.12663
Abraxas1	ENSMUSG00000035234	BRCA1 A complex subunit	NM_172405	70681	5	100805192	100820965	E4	a.625	4	gain	2217.28	2272.67	2196.88	2176.79	2188.38	2107.49	5892.35	5977	5520.23	5824.81	7422.54	7717.85	2193.25	6392.46	2.91461	-0.923522	-0.879672	-0.939943	-0.956268	-0.94683	-1.01376	0.813502	0.838857	0.697551	0.793011	1.22386	1.29321
Ube2d2b	ENSMUSG00000063447	ubiquitin-conjugating enzyme E2D 2B	NM_001276397	73318	5	107830099	107831776	F	a.764	5	gain	17.5483	4.62631	10.261	17.3709	6.29621	2.07023	31.1096	32.8355	30.748	26.793	29.7536	17.8285	9.6955	28.178	2.9063	0.191969	-1.31727	-0.439385	0.179811	-0.988453	-2.08358	0.886259	0.952498	0.871932	0.70361	0.831672	0.210936
Alkbh2	ENSMUSG00000044339	alkB homolog 2, alpha-ketoglutarate-dependent dioxygenase	NM_001359940	231642	5	114123926	114128218	F	a.628	4	gain	1305.8	1278.02	1332.91	1201.85	1190.88	1222.47	3328.73	3566.88	3185.3	3423.26	3996.91	4346.39	1255.32	3641.24	2.90065	-0.874163	-0.912547	-0.837492	-1.02222	-1.03858	-0.991861	0.796513	0.919907	0.717868	0.846519	1.12318	1.27288
Lrwd1	ENSMUSG00000029703	leucine-rich repeats and WD repeat domain containing 1	NM_027891	71735	5	136122772	136136074	G2	a.430	4	gain	7861.64	7802.27	8253.96	7834.28	7849.58	8012.81	22552.5	23139.7	21972.3	22520.5	23411.2	24233.6	7935.76	22971.6	2.8947	-0.9728	-0.986443	-0.885153	-0.979074	-0.975563	-0.938521	0.924016	0.970279	0.877107	0.921456	0.991275	1.05342
Cenpa	ENSMUSG00000029177	centromere protein A	NM_001302129	12615	5	30666777	30674830	B1	a.142	4	gain	11458	11616.7	11309.7	11407.3	10870.9	10813.8	35162.6	36465.3	35434.2	35002.4	25589.1	27658.5	11246.1	32552	2.89453	-0.906728	-0.88218	-0.929985	-0.914651	-1.00063	-1.01002	1.09492	1.15986	1.10866	1.08677	0.527572	0.666396
Oas1b	ENSMUSG00000029605	2'-5' oligoadenylate synthetase 1B	NM_001083925	23961	5	120812635	120824163	F	a.747	5	gain	604.9	544.748	539.729	510.27	490.205	541.364	1540.9	1348.13	1525.87	1467.37	1569.01	1866.36	538.536	1552.94	2.88363	-0.73401	-0.921467	-0.93803	-1.03847	-1.11025	-0.932619	0.940615	0.701177	0.923058	0.853011	0.973009	1.28397
Mfsd10	ENSMUSG00000001082	major facilitator superfamily domain containing 10	NM_001356978	68294	5	34633642	34637212	B2	a.481	4	gain	10680.7	10509.8	10650.9	10752.6	10127.9	10262.1	28416.7	30229.3	27974	28210.4	32243	32947.9	10497.3	30003.6	2.8582	-0.921381	-0.950717	-0.92646	-0.909183	-1.01804	-0.994098	0.858389	0.970861	0.829832	0.845139	1.08816	1.1275
Pds5a	ENSMUSG00000029202	PDS5 cohesin associated factor A	NM_001081321	71521	5	65605721	65698273	C3.1	a.610	5	gain	36073.1	37677.8	37312.1	36627.6	37094.6	36562.3	95997.4	94164.8	93694	95753.9	127218	121717	36891.3	104757	2.83963	-0.983455	-0.904182	-0.921946	-0.955668	-0.932596	-0.958923	0.799253	0.764147	0.755019	0.794628	1.31212	1.23161
Lfng	ENSMUSG00000029570	LFNG O-fucosylpeptide 3-beta-N-acetylglucosaminyltransferase	NM_008494	16848	5	140607320	140615545	G2	a.621	4	gain	3391.98	3470.89	3390.24	3398.18	3453.92	3347.55	8836.09	9345.93	8475.89	8996.21	11007.9	11142.8	3408.8	9634.13	2.82626	-0.956187	-0.914027	-0.957129	-0.952838	-0.92301	-0.980358	0.799295	0.902157	0.722978	0.832226	1.20228	1.22462
Mtf2	ENSMUSG00000029267	metal response element binding transcription factor 2	NM_001253877	17765	5	108065674	108109004	F	a.485	5	gain	8341.64	8452.27	8446.87	8103.53	8338.89	8261.24	22915.1	22451.1	22173.2	22376.7	25079.3	25308.9	8324.07	23384	2.80921	-0.950468	-0.926083	-0.927266	-1.00406	-0.951078	-0.968393	0.919868	0.882	0.858948	0.875857	1.08691	1.10377
Depdc5	ENSMUSG00000037426	DEP domain containing 5	NM_001025426	277854	5	32863701	32994236	B1	a.440	4	gain	7793.51	7589.46	7421.79	7848.39	7538.37	7621.54	20805.5	21176.1	21092.2	20534.2	23231.6	21157.7	7635.51	21332.9	2.7939	-0.917187	-0.966568	-1.00815	-0.904125	-0.979141	-0.958719	0.91057	0.943435	0.936044	0.886137	1.11589	0.941817
Bri3bp	ENSMUSG00000037905	Bri3 binding protein	NM_001359486	76809	5	125441568	125460370	G1.1	a.632	5	gain	14996.6	14930.3	15235.6	16017.1	15497.7	15199.6	40010.8	39861.4	38935.6	38620.4	50157.7	48880	15312.8	42744.3	2.79141	-0.984322	-0.992538	-0.955012	-0.862277	-0.923388	-0.959393	0.834953	0.828016	0.784453	0.769381	1.25398	1.20614
Pds5b	ENSMUSG00000034021	PDS5 cohesin associated factor B	NM_001346503	100710	5	150673739	150810690	G3	a.548	5	gain	14958.4	15909.9	15507.5	15040	15368.2	15023.6	39781.4	39968.3	39699.5	40144.9	50856.9	45195.2	15301.2	42607.7	2.78459	-0.99085	-0.87607	-0.923752	-0.980727	-0.940548	-0.982749	0.829703	0.83843	0.82587	0.846635	1.28687	1.06719
Csn3	ENSMUSG00000001622	casein kappa	NM_001356570	12994	5	87925579	87932665	E1	a.59	4	gain	49.5481	69.3947	65.6705	106.397	48.5708	95.2304	237.211	285.2	251.749	250.962	99.1788	86.3273	72.4685	201.771	2.78426	-1.2456	-0.736117	-0.819733	-0.0863075	-1.27563	-0.255193	1.13916	1.4215	1.2303	1.22549	-0.193335	-0.404537
Mir339	ENSMUSG00000065593	microRNA 339	NR_029768	723898	5	139369650	139369745	G2	a.207	4	gain	3.09676	1.15658	0	8.68546	1.79892	2.07023	7.7774	5.62895	8.64788	18.7551	3.96715	1.87668	2.80132	7.77553	2.77566	-0.168626	-0.954966	-1.89675	0.885789	-0.635478	-0.522101	0.765149	0.421123	0.881026	1.75928	0.0674583	-0.601896
Pde6b	ENSMUSG00000029491	phosphodiesterase 6B, cGMP, rod receptor, beta polypeptide	NM_008806	18587	5	108388391	108432397	F	a.9	4	gain	9.29028	6.93947	15.3915	3.25705	7.19567	7.24579	31.1096	33.7737	19.2175	24.1137	15.8686	12.1984	8.21996	22.7136	2.76322	-0.46365	-0.871179	0.267904	-1.85054	-0.821272	-0.811693	1.32445	1.44969	0.597544	0.938311	0.312986	-0.0725506
Ep400	ENSMUSG00000029505	E1A binding protein p400	NM_029337	75560	5	110664373	110770717	F	a.291	4	gain	20575.9	21755.2	22090.9	22303.2	24278.2	21386.5	50848.6	52400.8	50402.7	52693	92910.7	66034.7	22065	60881.8	2.7592	-1.03714	-0.934549	-0.90636	-0.88876	-0.732565	-0.966019	0.628324	0.683677	0.612111	0.693914	1.73798	1.10939
Mir7031	ENSMUSG00000099063	microRNA 7031	NR_105998	102465624	5	121819209	121819273	F	a.7	5	gain	2.06451	8.09604	7.18271	0	0	2.07023	7.7774	5.62895	12.4914	5.35861	9.91788	12.1984	3.23558	8.89544	2.74926	-0.601087	0.588128	0.472463	-1.82521	-1.82521	-0.599049	0.549149	0.242286	1.01903	0.196775	0.787683	0.995034
Gm10390	ENSMUSG00000097368	predicted gene 10390	NR_045793	100503427	5	120121096	120139263	F	a.763	4	gain	12.387	2.31316	4.10441	6.51409	8.09513	0	15.5548	13.1342	13.4523	15.1827	18.844	15.0134	5.56897	15.1969	2.72885	0.457935	-1.1363	-0.642862	-0.201399	0.0166177	-2.50393	0.700417	0.519941	0.545347	0.674465	0.907319	0.662459
Med13l	ENSMUSG00000018076	mediator complex subunit 13-like	NM_001347445	76199	5	118560679	118765438	F	a.332	4	gain	11657.2	12126.7	11660.6	12907.7	13516.2	12345.8	28688.9	27694.4	27919.2	27711.2	48757.3	41661.4	12369	33738.7	2.72768	-1.01357	-0.940333	-1.01304	-0.824563	-0.739113	-0.907121	0.657011	0.591569	0.606565	0.59269	1.64083	1.34907
Psph	ENSMUSG00000029446	phosphoserine phosphatase	NM_133900	100678	5	129765558	129787449	G1.3	a.319	4	gain	8919.7	9430.73	9468.86	9659.31	9045.86	9135.91	19753.6	19956.5	19176.2	20055.5	35305.7	37272.7	9276.73	25253.4	2.72223	-0.951975	-0.849575	-0.842158	-0.805556	-0.926159	-0.907954	0.509451	0.528233	0.454919	0.537329	1.57689	1.67655
Nelfa	ENSMUSG00000029111	negative elongation factor complex member A, Whsc2	NM_011914	24116	5	33897916	33936413	B2	a.429	4	gain	6325.65	6486.09	6346.44	6177.53	6473.41	6042.99	16655.3	17648.6	16869.1	16823.4	17457.5	17140.7	6308.68	17099.1	2.71041	-0.950661	-0.902618	-0.944366	-0.996107	-0.90637	-1.03834	0.906378	1.0175	0.930851	0.925638	0.996612	0.961481
Xrcc2	ENSMUSG00000028933	X-ray repair complementing defective repair in Chinese hamster cells 2	NM_020570	57434	5	25689812	25705825	B1	a.361	4	gain	2423.73	2587.26	2338.49	2364.62	2270.24	2198.58	6629.26	6822.28	6495.52	6451.77	5671.05	6086.07	2363.82	6359.32	2.69028	-0.900587	-0.775016	-0.969444	-0.948074	-1.02641	-1.08808	1.03476	1.08998	0.995559	0.982557	0.734446	0.870311
AA792892	ENSMUSG00000073497	expressed sequence AA792892	NM_178894	100554	5	94339749	94385079	E3	a.228	3	gain	5.16126	15.0355	2.0522	0	0	0	3.8887	15.0105	27.8654	8.93102	1.98358	1.87668	3.70816	9.92598	2.67679	0.284025	1.11101	-0.323265	-1.28801	-1.28801	-1.28801	0.0840017	1.10966	1.61923	0.696754	-0.342926	-0.37447
Cad	ENSMUSG00000013629	carbamoyl-phosphate synthetase 2, aspartate transcarbamylase, and dihydroorotase	NM_001289522	69719	5	31054780	31078479	B1	a.496	4	gain	34957.2	35538.2	35574.9	36654.8	36025.1	33464.2	90286.8	96837.6	86831.5	91634	106655	94522.8	35369.1	94461.3	2.67073	-0.974414	-0.942398	-0.940389	-0.882301	-0.91596	-1.05921	0.86882	1.00489	0.793016	0.897592	1.19247	0.957886
Cit	ENSMUSG00000029516	citron	NM_007708	12704	5	115845278	116008947	F	a.98	4	gain	7416.74	7788.39	7581.86	7556.35	7405.25	7261.32	21325.6	21129.2	21052.8	20678	19252.6	16340.3	7501.65	19963.1	2.66116	-0.969847	-0.87473	-0.927011	-0.93357	-0.972863	-1.01105	1.08485	1.06685	1.0598	1.02485	0.885899	0.566814
1700028E10Rik	ENSMUSG00000097321	RIKEN cDNA 1700028E10 gene	NR_045699	625175	5	151368675	151432118	G3	a.87	5	gain	59.8707	49.7328	59.5139	54.2841	66.56	70.3877	174.019	164.178	185.449	158.972	150.752	122.923	60.0582	159.382	2.65379	-0.921462	-1.27218	-0.932778	-1.10679	-0.720739	-0.614646	1.11175	1.00034	1.23354	0.938692	0.837136	0.447125
5930430L01Rik	ENSMUSG00000106951	RIKEN cDNA 5930430L01 gene	NR_102383	319982	5	148990056	148995223	G3	a.565	4	gain	589.416	696.26	655.679	733.921	699.779	624.173	1796.58	1445.7	1761.29	1850.51	1949.86	1797.86	666.538	1766.96	2.65096	-1.17615	-0.853488	-0.969811	-0.751439	-0.843721	-1.06519	0.983677	0.562418	0.945211	1.04102	1.14242	0.98506
Rfc1	ENSMUSG00000029191	replication factor C (activator 1) 1	NM_001347357	19687	5	65261850	65335670	C3.1	a.521	5	gain	17977.7	18676.4	19268.1	18413.2	18713.3	18176.6	46944.4	47882.6	46433.4	47709.5	53364.2	51478.3	18537.5	48968.7	2.6416	-1.0141	-0.939103	-0.877752	-0.967024	-0.935227	-0.99246	0.873833	0.912759	0.852305	0.905633	1.12595	1.05518
Sart3	ENSMUSG00000018974	squamous cell carcinoma antigen recognized by T cells 3	NM_001356621	53890	5	113742446	113772510	F	a.466	4	gain	18636.3	18124.7	17978.3	18275.3	18212.3	18094.8	46440.8	47895.8	45876.1	46191.2	49635	50287.5	18220.3	47721.1	2.61912	-0.910994	-0.966297	-0.982411	-0.94986	-0.956725	-0.969579	0.903215	0.964512	0.878906	0.892509	1.03539	1.06134
Rbm48	ENSMUSG00000040302	RNA binding motif protein 48	NM_172991	269623	5	3583978	3596585	A1	a.627	5	gain	1569.02	1584.51	1528.89	1527.55	1481.41	1553.7	3844.95	3934.63	3491.82	3751.92	4425.36	4759.26	1540.85	4034.66	2.61846	-0.909598	-0.890194	-0.960787	-0.962515	-1.02311	-0.928982	0.86149	0.907058	0.671102	0.813085	1.13934	1.28311
Gpn3	ENSMUSG00000029464	GPN-loop GTPase 3	NM_024216	68080	5	122371876	122382902	F	a.401	5	gain	5847.71	6076.66	5983.2	5922.39	5543.37	5667.24	15091.1	16195.4	14889.7	14915.7	15262.6	15085.7	5840.1	15240	2.60955	-0.951961	-0.875454	-0.906332	-0.92668	-1.05844	-1.01441	0.936799	1.07751	0.910041	0.913511	0.959322	0.93609
Ociad2	ENSMUSG00000029153	OCIA domain containing 2	NM_001310636	433904	5	73322199	73341028	C3.2	a.122	4	gain	2252.38	1864.4	2164.05	1983.54	2200.08	1991.56	5901.1	5974.19	5836.36	5918.58	4517.6	4314.49	2076	5410.39	2.60616	-0.768939	-1.13999	-0.847462	-1.01842	-0.815052	-1.0105	1.1219	1.14607	1.10024	1.12771	0.597374	0.50706
Gtpbp6	ENSMUSG00000033434	GTP binding protein 6 (putative)	NM_145147	107999	5	110103975	110108197	F	a.745	4	gain	3671.72	3270.8	3543.13	3464.41	3272.23	3327.89	8762.21	8318.64	8185.7	8486.25	9376.37	10346.1	3425.03	8912.55	2.60218	-0.808497	-1.03846	-0.879401	-0.924085	-1.03758	-1.00404	0.921524	0.818191	0.786145	0.857871	1.05628	1.25206
Taf6	ENSMUSG00000036980	TATA-box binding protein associated factor 6	NM_001356600	21343	5	138178617	138187451	G2	a.526	4	gain	7849.25	7832.34	7865.07	8086.16	7965.61	7829.59	19078.9	19771.7	19452.9	19276.7	22644.5	22812	7904.67	20506.1	2.59418	-0.96523	-0.969547	-0.961201	-0.905708	-0.935774	-0.97025	0.812681	0.884079	0.851544	0.833326	1.15566	1.17042
Ppef2	ENSMUSG00000029410	protein phosphatase, EF hand calcium-binding domain 2	NM_011148	19023	5	92226679	92256278	E2	a.277	4	gain	58.8384	35.8539	34.8875	58.6268	22.4865	35.1938	91.3844	94.7539	90.3223	115.21	98.187	147.319	40.9812	106.196	2.59134	-0.139749	-0.980686	-1.02679	-0.145895	-1.76237	-1.01204	0.613786	0.67594	0.593724	1.01187	0.737057	1.43516
Zfp512	ENSMUSG00000062761	zinc finger protein 512	NM_001360000	269639	5	31452431	31481754	B1	a.620	4	gain	9468.86	9726.82	9528.38	9370.52	9506.39	9170.06	22312.4	23292.6	22063.6	22940.2	27786.9	27967.2	9461.84	24393.8	2.57813	-0.944776	-0.890769	-0.932185	-0.965752	-0.936828	-1.0092	0.77751	0.863902	0.754983	0.833271	1.21843	1.23142
A930041C12Rik	ENSMUSG00000085900	RIKEN cDNA A930041C12 gene	NR_046195	78443	5	107630250	107633850	F	a.201	4	gain	12.387	6.93947	11.2871	5.42841	7.19567	5.17556	27.2209	14.0724	21.1393	24.1137	12.8932	25.3352	8.06888	20.7958	2.57728	-0.0157667	-0.964566	-0.17147	-1.34798	-0.906886	-1.42085	1.33863	0.199579	0.897847	1.12679	0.0516398	1.21303
Gtf2ird2	ENSMUSG00000015942	GTF2I repeat domain containing 2	NM_001359852	114674	5	134184019	134224355	G2	a.302	4	gain	2535.21	2508.62	2458.54	2822.77	2676.79	2426.3	5525.84	5406.6	5432.79	5127.3	9511.25	8674.95	2571.37	6613.12	2.57183	-0.915097	-0.935657	-0.974967	-0.705632	-0.809157	-1.0007	0.60407	0.561534	0.570956	0.458105	1.66301	1.48353
Chek2	ENSMUSG00000029521	checkpoint kinase 2	NM_001363308	50883	5	110839979	110874145	F	a.510	4	gain	4519.2	4421.6	4451.23	4703.17	4483.8	4697.34	11495	11144.4	11757.3	11363.8	11898.5	12109.3	4546.06	11628	2.55783	-0.967343	-1.01179	-0.998195	-0.886114	-0.983351	-0.88864	0.933283	0.870216	0.979217	0.909918	1.00352	1.03928
Hip1	ENSMUSG00000039959	huntingtin interacting protein 1	NM_001382848	215114	5	135406531	135545120	G2	a.377	4	gain	8076.35	8134.21	8343.23	8698.48	8579.04	8826.41	21973.1	23030.8	21824.4	22075.7	20776	19688.3	8442.95	21561.4	2.55377	-1.04275	-1.02822	-0.976578	-0.891705	-0.919847	-0.861989	0.994543	1.09025	0.98072	1.00403	0.880509	0.771046
Gbp9	ENSMUSG00000029298	guanylate-binding protein 9	NM_172777	236573	5	105077630	105139539	E5	a.537	4	gain	3549.92	3423.47	3604.69	3568.64	3596.04	3474.87	8503.61	8234.21	8988.99	8573.78	9560.84	9965.17	3536.27	8971.1	2.53688	-0.943775	-1.01812	-0.912388	-0.932995	-0.917316	-0.987572	0.847018	0.781018	0.960821	0.863865	1.08726	1.17218
Zfp68	ENSMUSG00000058291	zinc finger protein 68	NM_001044747	24135	5	138603652	138619761	G2	a.525	4	gain	6549.64	6469.89	6403.9	6709.51	6468.91	6476.7	15434.2	15416.7	15675.7	15757.9	18608.9	18020.8	6513.09	16485.7	2.53117	-0.93884	-0.963997	-0.985051	-0.889318	-0.964309	-0.961838	0.821472	0.819142	0.853355	0.864091	1.20562	1.13967
Sdad1	ENSMUSG00000029415	SDA1 domain containing 1	NM_172713	231452	5	92284010	92310479	E2	a.685	4	gain	13542.1	13637.2	13696.4	13714.3	13533.3	13291.9	31455.7	30920.7	29974.5	30712.9	41165.2	41162.2	13569.2	34231.9	2.52276	-0.940233	-0.925924	-0.917066	-0.914391	-0.941571	-0.978376	0.783327	0.748248	0.684686	0.734453	1.3335	1.33335
Rilpl2	ENSMUSG00000029401	Rab interacting lysosomal protein-like 2	NM_030259	80291	5	124463265	124478366	F	a.511	5	gain	5132.36	5295.97	5174.63	5273.16	5482.2	5332.9	12693.7	13047.9	13140	12189.1	14227.2	14443.9	5281.87	13290.3	2.51621	-1.01181	-0.946895	-0.994844	-0.955825	-0.875398	-0.932519	0.861597	0.91854	0.933089	0.777668	1.09756	1.12883
Adgrl3	ENSMUSG00000037605	adhesion G protein-coupled receptor L3	NM_001347367	319387	5	81020138	81825133	D	a.110	4	gain	103.225	157.295	75.9315	108.568	125.924	113.862	331.511	341.489	326.698	348.31	205.3	160.456	114.134	285.627	2.50255	-0.967666	-0.195398	-1.52878	-0.875282	-0.603551	-0.788081	1.17619	1.23083	1.14924	1.26727	0.294081	-0.158852
Nom1	ENSMUSG00000001569	nucleolar protein with MIF4G domain 1	NM_001033457	433864	5	29434664	29457843	B1	a.602	4	gain	10478.4	11011.8	10715.6	10524.6	10708.1	10744.5	24675.7	24153.8	22782.4	23961	32005	32885.1	10697.1	26743.8	2.50009	-0.975316	-0.872996	-0.929189	-0.96625	-0.930635	-0.923639	0.789879	0.745819	0.625345	0.729304	1.32588	1.38179
Dnajc2	ENSMUSG00000029014	DnaJ heat shock protein family (Hsp40) member C2	NM_009584	22791	5	21757267	21785251	A3	a.612	4	gain	16117.6	16788.9	17047.7	16671.7	17106.8	16596	37710.6	38571.4	38167.9	39784.1	48331.8	47807.5	16721.4	41728.9	2.49553	-1.02042	-0.935632	-0.903851	-0.950181	-0.896652	-0.959645	0.745778	0.792672	0.770821	0.856994	1.26139	1.23872
Nsun5	ENSMUSG00000000916	NOL1/NOP2/Sun domain family, member 5	NM_001359617	100609	5	135369953	135376805	G2	a.488	4	gain	3531.34	3460.48	3529.79	3567.55	3226.36	3380.68	8210.01	8690.16	8132.85	8120.08	8788.24	9603.91	3449.37	8590.87	2.49057	-0.90173	-0.944076	-0.902646	-0.880414	-1.09043	-0.992818	0.861035	0.979796	0.841304	0.83802	1.00325	1.18871
2700038G22Rik	ENSMUSG00000097180	RIKEN cDNA 2700038G22 gene	NR_045040	67194	5	23850597	23855038	A3	a.357	5	gain	569.804	674.285	693.645	636.21	627.823	554.82	1695.47	1552.65	1525.87	1749.59	1299.24	1527.62	626.098	1558.41	2.48908	-1.1274	-0.780126	-0.721727	-0.90003	-0.927404	-1.18236	1.12305	0.941358	0.905435	1.18793	0.573485	0.907798
Kmt5a	ENSMUSG00000049327	lysine methyltransferase 5A	NM_001310723	67956	5	124439930	124462308	F	a.445	5	gain	48324.9	48873.5	49417	51911.9	50975.1	48745.5	119447	122945	120038	119468	130077	129839	49708	123636	2.48724	-1.01355	-0.989879	-0.966684	-0.863394	-0.901586	-0.995377	0.884249	0.944774	0.894603	0.884606	1.06304	1.0592
Fam216a	ENSMUSG00000029463	family with sequence similarity 216, member A	NM_026883	68948	5	122364580	122372364	F	a.371	5	gain	3406.43	3219.91	3200.41	3375.38	3382.87	3271.99	8315.98	8785.85	8301.01	8357.65	7606.02	7957.12	3309.5	8220.6	2.48394	-0.893152	-1.01137	-1.02412	-0.912375	-0.907727	-0.977686	0.980718	1.09612	0.976934	0.991212	0.793346	0.888098
Mir7026	ENSMUSG00000099284	microRNA 7026	NR_105993	102466216	5	110666075	110666141	F	a.765	4	gain	21.6773	8.09604	10.261	13.0282	17.0897	18.632	44.72	40.3408	37.4742	26.793	33.7208	36.5953	14.7974	36.6073	2.47391	-0.0772299	-1.76667	-1.37182	-0.965473	-0.495225	-0.343913	1.21949	1.03329	0.900385	0.29897	0.710551	0.857648
Nop14	ENSMUSG00000036693	NOP14 nucleolar protein	NM_029278	75416	5	34638536	34660148	B2	a.601	4	gain	15852.3	16494	16325.3	16387.3	16130	16032.9	35545.6	36147.2	34643.4	36391.2	47565.2	50187.1	16203.6	40080	2.47352	-0.976885	-0.894221	-0.915636	-0.907738	-0.940706	-0.95329	0.70543	0.740396	0.651868	0.754412	1.31229	1.42408
Agap3	ENSMUSG00000023353	ArfGAP with GTPase domain, ankyrin repeat and PH domain 3	NM_001256431	213990	5	24452177	24502047	A3	a.535	5	gain	17113.7	16718.3	16936.8	17882.3	17812	17306.1	40291.8	42131.7	40571.1	40859.4	45610.4	46120.4	17294.9	42597.4	2.46301	-0.974774	-1.02427	-0.996776	-0.881747	-0.890086	-0.951108	0.838542	0.933107	0.853171	0.868168	1.10111	1.12466
Gtf3a	ENSMUSG00000016503	general transcription factor III A	NM_025652	66596	5	146948657	146955614	G3	a.490	4	gain	4417.01	4481.74	4229.59	4799.8	4190.58	4621.78	10302.1	10948.3	10527.4	10021.5	11784.4	12216.2	4456.75	10966.7	2.46069	-0.965401	-0.934694	-1.05692	-0.789971	-1.07648	-0.869748	0.822316	0.950738	0.86797	0.764012	1.1061	1.18207
Zcchc8	ENSMUSG00000029427	zinc finger, CCHC domain containing 8	NM_027494	70650	5	123698294	123721100	F	a.513	5	gain	12767.9	13422.1	13579.4	13030.4	13231	12728.8	31484.8	31418.9	30648.1	30483.3	34070.9	35674.8	13126.6	32296.8	2.46041	-1.01089	-0.904978	-0.880272	-0.967766	-0.935366	-1.0174	0.902426	0.897981	0.845325	0.833899	1.06977	1.16728
Tacc3	ENSMUSG00000037313	transforming, acidic coiled-coil containing protein 3	NM_001040435	21335	5	33658128	33678995	B2	a.141	4	gain	21787.8	21603.7	21925.7	21988.3	21528.6	21251.9	55895.2	58155.5	56144	56219.9	46330.4	46648.6	21681	53232.2	2.45525	-0.936384	-0.954355	-0.923011	-0.916974	-0.961737	-0.989136	1.05944	1.14341	1.06884	1.07171	0.661848	0.67635
Paqr3	ENSMUSG00000055725	progestin and adipoQ receptor family member III	NM_001359910	231474	5	97082329	97111596	E3	a.299	4	gain	965.156	1124.19	1167.7	1156.25	990.305	1056.85	1957.96	2136.19	2038.98	2109.51	3657.71	3959.8	1076.74	2643.36	2.45496	-1.07093	-0.76549	-0.689443	-0.709181	-1.01943	-0.889195	0.345871	0.520407	0.427101	0.495228	1.59802	1.75704
Fip1l1	ENSMUSG00000029227	FIP1 like 1 (S. cerevisiae)	NM_001159573	66899	5	74535449	74598800	C3.3	a.684	4	gain	27057.4	27642.2	27289.2	28151.7	27298.6	26772.2	60440.1	62256.1	60338.2	60037	81289.9	78653.5	27368.5	67169.1	2.45425	-0.961049	-0.915976	-0.943071	-0.877474	-0.942343	-0.98339	0.733096	0.795502	0.72954	0.71899	1.35784	1.28834
Cdk14	ENSMUSG00000028926	cyclin-dependent kinase 14	NM_001310448	18647	5	4803391	5420312	A1	a.677	4	gain	3767.72	4016.79	3835.57	3974.68	3842.49	3996.57	8719.43	8648.88	8562.36	8716.67	11802.3	11018.9	3905.64	9578.09	2.45238	-1.01167	-0.876736	-0.974055	-0.898953	-0.970254	-0.887376	0.757238	0.740108	0.718914	0.75657	1.39551	1.25071
Mad1l1	ENSMUSG00000029554	MAD1 mitotic arrest deficient 1-like 1	NM_001359025	17120	5	140008689	140321552	G2	a.479	4	gain	7325.9	7192.76	7389.98	7462.98	7056.26	7445.57	17191.9	18286.6	17058.4	17200.2	19175.2	18545.4	7312.24	17909.6	2.44927	-0.950169	-0.989293	-0.931591	-0.910625	-1.03016	-0.915607	0.869468	1.00115	0.852838	0.870499	1.10237	1.03112
Srd5a3	ENSMUSG00000029233	steroid 5 alpha-reductase 3	NM_020611	57357	5	76140271	76155504	C3.3	a.588	4	gain	4750.43	4521.06	4727.25	5054.93	5008.19	4688.03	10638.5	10475.5	10427.4	10406.4	14364.1	13977.5	4791.65	11714.9	2.44486	-0.948515	-1.05281	-0.958822	-0.817577	-0.837157	-0.976382	0.750725	0.718174	0.708485	0.704235	1.38357	1.32607
Bst1	ENSMUSG00000029082	bone marrow stromal cell antigen 1	NM_009763	12182	5	43818885	43843986	B3	a.503	4	gain	42537.1	42318	43166	43122.2	45330	42817.4	101616	101002	101181	101189	116225	112713	43215.1	105654	2.44485	-0.985946	-0.996969	-0.954609	-0.956779	-0.850176	-0.971921	0.873228	0.860299	0.864082	0.864253	1.16002	1.09452
Ppm1g	ENSMUSG00000029147	protein phosphatase 1G (formerly 2C), magnesium-dependent, gamma isoform	NM_008014	14208	5	31202664	31220687	B1	a.446	4	gain	42903.5	43294.2	42851	44293.6	42784.6	42579.4	102989	106176	101721	102205	109409	109183	43117.7	105281	2.4417	-0.966627	-0.947203	-0.969251	-0.898293	-0.972577	-0.98288	0.909952	0.975257	0.883402	0.893566	1.03954	1.03511
Rchy1	ENSMUSG00000029397	ring finger and CHY zinc finger domain containing 1	NM_001271797	68098	5	91948904	91963068	E2	a.327	4	gain	6233.78	6105.57	6130.96	6313.24	6552.56	6085.43	13630.9	12121.9	13506.1	12869.6	19875.4	19132.8	6236.92	15189.4	2.43541	-0.912585	-0.956116	-0.947425	-0.886051	-0.808109	-0.963039	0.726381	0.480599	0.707114	0.605985	1.51652	1.43673
Gtf3c2	ENSMUSG00000106864	general transcription factor IIIC, polypeptide 2, beta	NM_027901	71752	5	31156005	31180144	B1	a.542	4	gain	5385.26	5365.36	5361.38	5266.64	5261.84	4966.47	12231.9	12299.2	11915.8	12513.2	13780.9	14102.3	5267.83	12807.2	2.43122	-0.903516	-0.911462	-0.913056	-0.95132	-0.95328	-1.07727	0.857355	0.869141	0.801159	0.906168	1.1133	1.16279
Slc29a4	ENSMUSG00000050822	solute carrier family 29 (nucleoside transporters), member 4	NM_146257	243328	5	142692512	142722490	G2	a.155	4	gain	2052.12	2242.6	2106.59	2324.44	2179.39	2045.38	5734.86	6250.01	5251.19	5713.17	4293.45	4175.61	2158.42	5236.38	2.42602	-1.03226	-0.844332	-0.976802	-0.768443	-0.904869	-1.03922	1.14389	1.32607	0.957299	1.13587	0.530868	0.471934
Vkorc1l1	ENSMUSG00000066735	vitamin K epoxide reductase complex, subunit 1-like 1	NM_001001327	69568	5	129941970	129986692	G1.3	a.682	4	gain	10228.6	10384.9	10605.8	10803.6	10714.4	10604.7	23493.6	23139.7	22833.3	23828.8	30711.7	29181.4	10557	25531.4	2.41844	-1.00716	-0.974616	-0.929463	-0.889811	-0.907611	-0.929676	0.77694	0.744373	0.715776	0.807343	1.35178	1.24212
Tmem243	ENSMUSG00000079659	transmembrane protein 243, mitochondrial	NM_001081029	652925	5	9100668	9160986	A1	a.721	4	gain	974.447	1095.28	1070.22	961.914	1118.03	903.654	2053.23	2237.51	2318.59	2227.4	2874.2	3092.77	1020.59	2467.28	2.4175	-1.01582	-0.768782	-0.817689	-1.04317	-0.725336	-1.17519	0.559615	0.741337	0.816608	0.731761	1.27084	1.42582
6030443J06Rik	ENSMUSG00000097207	RIKEN cDNA 6030443J06 gene	NR_102315	320719	5	22550432	22807850	A3	a.715	4	gain	556.384	611.83	603.348	584.097	583.749	528.943	1264.8	1202.72	1277	1323.58	1555.12	1746.25	578.058	1394.91	2.4131	-1.01263	-0.80962	-0.839455	-0.908754	-0.910027	-1.1207	0.743176	0.635525	0.763718	0.840341	1.18522	1.43321
Limk1	ENSMUSG00000029674	LIM-domain containing, protein kinase	NM_001305875	16885	5	134656039	134688598	G2	a.156	4	gain	4927.98	5389.65	5314.18	5542.41	5335.59	5228.35	13589.1	14868.9	13642.5	13808.2	10463.4	10133.1	5289.69	12750.9	2.41051	-1.07967	-0.888295	-0.918432	-0.828568	-0.909838	-0.953227	1.08815	1.28052	1.09654	1.12235	0.529501	0.460961
Snx8	ENSMUSG00000029560	sorting nexin 8	NM_172277	231834	5	140340299	140389262	G2	a.540	4	gain	6990.42	6949.87	6969.28	7025.45	6958.22	6857.62	15851.3	15445.8	16106.2	15605.2	18339.2	18581.9	6958.48	16654.9	2.39347	-0.940059	-0.952765	-0.946673	-0.929139	-0.950144	-0.981956	0.848493	0.791882	0.883344	0.814303	1.16699	1.19572
Gm6583	ENSMUSG00000051503	predicted gene 6583	NM_001039228	625424	5	112353801	112356033	F	a.197	4	gain	13.4193	11.5658	2.0522	11.9425	5.39676	4.14045	34.0261	18.7632	20.1784	16.0758	12.8932	14.0751	8.08616	19.3353	2.39116	0.233683	0.0283391	-2.08363	0.0724252	-0.979335	-1.30566	1.55826	0.704179	0.807399	0.486051	0.178219	0.300064
Zfp664	ENSMUSG00000079215	zinc finger protein 664	NM_001081750	269704	5	124862691	124902693	F	a.337	5	gain	44253.7	43762.6	43993.1	45120.9	45616.1	44297.7	93817.7	92229.3	92792.7	94901.9	132809	131742	44507.3	106382	2.39022	-0.936002	-0.960049	-0.94873	-0.894184	-0.870667	-0.933863	0.683126	0.646331	0.659454	0.707883	1.43204	1.41466
Pgam5	ENSMUSG00000029500	phosphoglycerate mutase family member 5	NM_001163538	72542	5	110259130	110269913	F	a.467	4	gain	12621.4	12817.2	12682.6	12627.6	12758.8	12678.1	29194.4	30576.4	29032.9	29308.9	31619.2	32266.7	12697.6	30333.1	2.38888	-0.968446	-0.934635	-0.957813	-0.967366	-0.944656	-0.958602	0.873096	0.97467	0.860912	0.881694	1.04831	1.09283
Pom121	ENSMUSG00000053293	nuclear pore membrane protein 121	NM_148932	107939	5	135376141	135394546	G2	a.654	4	gain	16964	17687.5	17551.5	18411	17931.6	17305	38921	41570.7	38192.9	38791	49614.2	45274.9	17641.8	42060.8	2.38416	-1.03007	-0.938756	-0.955642	-0.851106	-0.90879	-0.986561	0.785685	0.929694	0.744393	0.778368	1.31645	1.11633
Glmn	ENSMUSG00000029276	glomulin, FKBP associated protein	NM_001161738	170823	5	107548967	107597888	E5	a.370	4	gain	1462.7	1358.98	1396.52	1378.82	1393.26	1365.31	3286.92	3504.02	3350.57	3483.1	3085.45	3209.12	1392.6	3319.86	2.38393	-0.845582	-1.00724	-0.947345	-0.975393	-0.952484	-0.997022	0.934424	1.07506	0.976598	1.06189	0.795344	0.881755
Ddx51	ENSMUSG00000029504	DEAD box helicase 51	NM_027156	69663	5	110653451	110660496	F	a.645	4	gain	7726.41	7818.46	7602.39	8139.36	7711.06	7935.17	17874.4	17066	17021.9	18042.4	20486.4	21138	7822.14	18604.9	2.37849	-0.974145	-0.948138	-1.00968	-0.859809	-0.978512	-0.915599	0.867743	0.766108	0.760424	0.888293	1.16728	1.23604
Ift172	ENSMUSG00000038564	intraflagellar transport 172	NM_026298	67661	5	31253277	31291116	B1	a.259	4	gain	12397.4	12540.8	12009.5	12444.1	12126.5	12206.1	22669.2	22959.5	21973.3	22560.6	43042.6	41834	12287.4	29173.2	2.37424	-0.831612	-0.807688	-0.897727	-0.823787	-0.877558	-0.863959	0.423744	0.450219	0.358893	0.413762	1.75748	1.69823
Ube2k	ENSMUSG00000029203	ubiquitin-conjugating enzyme E2K	NM_001310618	53323	5	65537233	65598988	C3.1	a.449	5	gain	31248.4	31831.3	30705.1	33049.2	32416.5	30854.6	73336.9	74587.3	73420.5	70301.4	80106.7	76833.2	31684.2	74764.3	2.35967	-0.984394	-0.943276	-1.02341	-0.859751	-0.902752	-1.0126	0.913344	0.950951	0.915877	0.819305	1.10976	1.01694
Pms2	ENSMUSG00000075569	PMS1 homolog2, mismatch repair system component	NM_008886	18861	5	143909964	143933968	G2	a.195	4	gain	73.29	76.3341	49.2529	44.513	65.6605	44.5099	134.16	133.218	152.779	119.676	113.064	180.161	58.9267	138.843	2.3562	-0.386788	-0.305167	-1.18128	-1.38263	-0.607026	-1.38277	0.829583	0.815374	1.09188	0.599201	0.484679	1.42494
Pms2	ENSMUSG00000075569	PMS1 homolog2, mismatch repair system component	NM_008886	18861	5	143909964	143933968	G2	a.436	4	gain	73.29	76.3341	49.2529	44.513	65.6605	44.5099	134.16	133.218	152.779	119.676	113.064	180.161	58.9267	138.843	2.3562	-0.91378	-0.926749	-1.00036	-0.955645	-0.963199	-0.980243	0.925428	0.946333	0.917688	0.950007	0.946079	1.05444
N4bp2l1	ENSMUSG00000041132	NEDD4 binding protein 2-like 1	NM_133898	100637	5	150571644	150597188	G3	a.349	5	gain	626.577	604.89	558.199	680.723	598.14	650.051	1340.63	1127.67	1327.93	1238.73	1885.39	1823.19	619.763	1457.26	2.35131	-0.878017	-0.954137	-1.12771	-0.698899	-0.978384	-0.798538	0.766454	0.392337	0.745871	0.595489	1.50405	1.43148
Gigyf1	ENSMUSG00000029714	GRB10 interacting GYF protein 1	NM_031408	57330	5	137518548	137527935	G2	a.649	4	gain	13147.8	12781.3	12927.9	12490.8	11967.3	12285.8	28007.4	25896	27560.8	26633.2	32093.3	37463.2	12600.1	29609	2.34989	-0.839781	-0.902234	-0.877053	-0.953038	-1.04762	-0.9896	0.830934	0.657764	0.795422	0.719782	1.1318	1.47362
Gm15559	ENSMUSG00000086401	predicted gene 15559	NR_152254	100504049	5	110770949	110779260	F	a.761	4	gain	145.548	133.006	169.307	130.282	130.422	131.459	336.372	315.221	319.972	252.748	351.093	396.918	140.004	328.721	2.34794	-0.828353	-1.02371	-0.500259	-1.06856	-1.06624	-1.04906	0.992451	0.851069	0.88363	0.370447	1.08571	1.35288
Pptc7	ENSMUSG00000038582	PTC7 protein phosphatase homolog	NM_177242	320717	5	122284365	122324281	F	a.336	5	gain	9987.05	10214.9	9934.71	10384.5	10737.7	10414.3	21719.3	20946.2	20726.1	21471.9	29934.2	29705	10278.9	24083.8	2.34304	-0.985623	-0.935956	-0.997191	-0.899688	-0.826046	-0.893394	0.72503	0.645224	0.621959	0.699805	1.4314	1.41448
Areg	ENSMUSG00000029378	amphiregulin	NM_009704	11839	5	91139599	91148432	E1	a.268	4	gain	376.772	430.247	369.397	422.33	446.132	470.976	715.52	600.421	663.965	785.036	1445.04	1665.55	419.309	979.255	2.3354	-0.975184	-0.710243	-1.01464	-0.747322	-0.637853	-0.529636	0.305832	-0.0446063	0.156396	0.491138	1.71104	1.99508
Naa25	ENSMUSG00000042719	N(alpha)-acetyltransferase 25, NatB auxiliary subunit	NM_172722	231713	5	121397936	121444378	F	a.618	5	gain	15138	15980.4	15852.2	15810.8	15473.4	15604.3	34567.6	35410.8	33643.1	34643.4	39808.4	40750.2	15643.2	36470.6	2.3314	-1.02326	-0.901355	-0.919484	-0.925378	-0.973929	-0.954964	0.835346	0.889592	0.774328	0.840277	1.15309	1.20573
Cenpc1	ENSMUSG00000029253	centromere protein C1	NM_001345902	12617	5	86012024	86065583	E1	a.518	4	gain	7384.74	8111.08	7601.36	7753.94	7874.77	7618.43	17075.3	17916.9	17726.2	17330.6	19122.7	18755.5	7724.05	17987.9	2.32881	-1.05454	-0.842687	-0.989249	-0.944371	-0.909455	-0.984184	0.838351	0.94701	0.922845	0.871875	1.09409	1.05031
Tbl2	ENSMUSG00000005374	transducin (beta)-like 2	NM_001363307	27368	5	135149657	135165760	G2	a.495	4	gain	6287.45	6437.51	6400.82	6361.01	6168.49	5997.44	14361	14746	13516.6	14121.7	15404.5	15050	6275.45	14533.3	2.3159	-0.949115	-0.895484	-0.908481	-0.922667	-0.992549	-1.05649	0.929088	0.989251	0.791299	0.890886	1.0886	1.03567
Fam220a	ENSMUSG00000083012	family with sequence similarity 220, member A	NM_026050	67238	5	143548708	143564531	G2	a.183	4	gain	29.9353	18.5052	21.5481	14.1139	16.1903	24.8427	39.8592	73.1763	60.5352	41.0827	33.7208	41.287	20.8559	48.2768	2.31478	-0.0528389	-0.981022	-0.689276	-1.49434	-1.23528	-0.414823	0.507094	1.70716	1.33116	0.566473	0.179481	0.576219
Fam220a	ENSMUSG00000083012	family with sequence similarity 220, member A	NM_026050	67238	5	143548706	143564531	G2	a.183	4	gain	29.9353	18.5052	21.5481	14.1139	16.1903	24.8427	39.8592	73.1763	60.5352	41.0827	33.7208	41.287	20.8559	48.2768	2.31478	-0.0528389	-0.981022	-0.689276	-1.49434	-1.23528	-0.414823	0.507094	1.70716	1.33116	0.566473	0.179481	0.576219
E130309D02Rik	ENSMUSG00000039244	RIKEN cDNA E130309D02 gene	NM_172726	231868	5	143301195	143315360	G2	a.633	4	gain	7860.61	7964.19	7909.19	8422.72	8270.53	7742.64	17674.1	17778.1	17218.9	16877.8	21303.6	20647.2	8028.31	18583.3	2.31472	-0.991992	-0.962373	-0.978051	-0.835729	-0.876983	-1.0262	0.841171	0.854441	0.78213	0.736865	1.26376	1.19296
Gtpbp10	ENSMUSG00000040464	GTP-binding protein 10 (putative)	NM_001357031	207704	5	5537454	5559538	A1	a.475	4	gain	7139.06	7510.81	7347.91	7409.78	7552.76	7237.51	16661.1	17328.7	16273.4	16901.1	17618.1	17509.4	7366.31	17048.6	2.31441	-1.02676	-0.911099	-0.961061	-0.941958	-0.89841	-0.995556	0.904329	0.99385	0.850674	0.936909	1.03159	1.01749
Gpn1	ENSMUSG00000064037	GPN-loop GTPase 1	NM_133756	74254	5	31494741	31512904	B1	a.463	4	gain	6040.74	5979.51	5814.92	5918.05	6137.91	6124.76	13015.5	13408.2	13315.8	13715.4	14585.2	15047.2	6002.65	13847.9	2.30696	-0.938413	-0.961683	-1.02543	-0.985276	-0.901969	-0.906867	0.814768	0.882659	0.866875	0.934401	1.07485	1.14608
Sema3e	ENSMUSG00000063531	sema domain, immunoglobulin domain (Ig), short basic domain, secreted, (semaphorin) 3E	NM_011348	20349	5	14025276	14256689	A1	a.409	4	gain	15452.8	16736.8	15832.7	16195.1	15975.3	15777.2	37203.2	37952.2	36637.2	36794.9	38557.8	34141.5	15995	36881.1	2.30579	-1.0327	-0.850205	-0.977168	-0.92543	-0.956675	-0.985205	0.976112	1.02169	0.941063	0.950881	1.05788	0.779755
Wbscr25	ENSMUSG00000054909	Williams Beuren syndrome chromosome region 25 (human)	NR_026907	71304	5	134987433	135001350	G2	a.206	4	gain	47.4836	30.071	55.4095	43.4273	34.1795	38.2992	112.772	83.496	98.9702	78.5929	84.302	115.416	41.4783	95.5915	2.30461	-0.558944	-1.50428	-0.237259	-0.744574	-1.24043	-1.00515	1.25326	0.621215	0.978501	0.494209	0.641384	1.30207
Snrnp35	ENSMUSG00000029402	small nuclear ribonucleoprotein 35 (U11/U12)	NM_029532	76167	5	124483134	124491124	F	a.579	5	gain	3268.11	3392.24	3114.22	3336.3	3225.46	3174.69	6886.88	6765.06	6911.58	6784	8582.94	8997.74	3251.84	7488.03	2.30271	-0.924743	-0.840296	-1.03401	-0.877965	-0.954501	-0.990441	0.763972	0.723534	0.772082	0.72987	1.26278	1.36972
Arap2	ENSMUSG00000037999	ArfGAP with RhoGAP domain, ankyrin repeat and PH domain 2	NM_178407	212285	5	62602445	62766159	C3.1	a.254	4	gain	11095.7	11846.8	11642.1	11744.9	12327.1	11497	22312.4	21566.4	22296.2	22314.1	38123.3	34895.9	11692.3	26918.1	2.30221	-0.996172	-0.852527	-0.890745	-0.871474	-0.765379	-0.918258	0.535826	0.461249	0.534232	0.536	1.71062	1.51663
Agbl5	ENSMUSG00000029165	ATP/GTP binding protein-like 5	NM_001048190	231093	5	30888694	30906965	B1	a.664	4	gain	6564.1	6681.55	6559.87	6844.14	6817	6748.94	14545.7	14885.7	14270.9	14189.6	17501.1	17176.3	6702.6	15428.2	2.30183	-0.994071	-0.953615	-0.995542	-0.898768	-0.907831	-0.930723	0.821105	0.873829	0.777601	0.764563	1.24309	1.20036
Mir8116	ENSMUSG00000099145	microRNA 8116	NR_106196	102466887	5	137293780	137293876	G2	a.31	4	gain	3.09676	4.62631	12.3132	11.9425	5.39676	4.14045	24.3044	5.62895	20.1784	14.2896	15.8686	15.0134	6.91933	15.8806	2.2951	-1.5407	-1.02431	0.377582	0.331616	-0.815426	-1.17131	1.42289	-0.757392	1.13317	0.602876	0.762841	0.678161
Rsbn1l	ENSMUSG00000039968	round spermatid basic protein 1-like	NM_001080977	242860	5	20893028	20956398	A3	a.605	4	gain	6156.36	6294.09	6421.34	5899.6	6344.79	6208.61	13302.3	12991.6	13534.9	13412.6	16577.7	15842.9	6220.8	14277	2.29504	-0.967075	-0.916529	-0.870806	-1.06439	-0.898205	-0.947769	0.79301	0.739024	0.832618	0.811882	1.29591	1.19233
Trrap	ENSMUSG00000045482	transformation/transcription domain-associated protein	NM_001081362	100683	5	144767732	144859778	G2	a.729	4	gain	29813.5	30081.4	30454.7	31819.2	34391.7	29530.7	64150.9	66779.9	64935	64265.8	100588	65680.1	31015.2	71066.6	2.29135	-1.00385	-0.983719	-0.955971	-0.857356	-0.682423	-1.02529	0.720299	0.810672	0.747636	0.724327	1.73237	0.773305
Krtcap3	ENSMUSG00000029149	keratinocyte associated protein 3	NM_001363337	69815	5	31251691	31253202	B1	a.580	4	gain	5787.84	5818.74	5629.19	5822.51	5625.22	5328.76	11925.7	11894	11594.9	11562.1	15198.2	15743.5	5668.71	12986.4	2.29089	-0.884369	-0.872265	-0.947546	-0.870793	-0.949151	-1.07222	0.759017	0.752966	0.695072	0.688634	1.31026	1.3904
Ppp1cc	ENSMUSG00000004455	protein phosphatase 1 catalytic subunit gamma	NM_013636	19047	5	122158278	122175273	F	a.539	5	gain	31894.5	30923.4	31166.8	31679.1	31273.3	31398.1	69570.7	67756.6	68582.5	69096.6	77214.7	79176.2	31389.2	71899.5	2.29058	-0.915119	-0.986315	-0.968263	-0.930724	-0.960409	-0.951241	0.88063	0.819791	0.847689	0.864884	1.12066	1.17842
Aasdh	ENSMUSG00000055923	aminoadipate-semialdehyde dehydrogenase	NM_001377004	231326	5	76873659	76905514	C3.3	a.489	4	gain	3226.82	3302.03	3288.66	3312.42	2958.32	3261.64	7172.7	7323.26	6979.8	7173.39	7619.91	8026.56	3224.98	7382.6	2.28919	-0.94928	-0.89628	-0.905616	-0.889055	-1.14913	-0.924591	0.888453	0.936248	0.825728	0.888674	1.02761	1.14724
Git2	ENSMUSG00000041890	GIT ArfGAP 2	NM_001077359	26431	5	114727407	114775517	F	a.480	4	gain	11416.7	11235	11129.1	11393.1	10975.2	11235.1	24628.1	25430.6	25276.8	24581.7	27252.4	26847.8	11230.7	25669.6	2.28566	-0.916765	-0.953868	-0.975766	-0.921545	-1.00796	-0.953843	0.861023	0.935176	0.921145	0.856666	1.09516	1.06058
Slc5a6	ENSMUSG00000006641	solute carrier family 5 (sodium-dependent vitamin transporter), member 6	NM_001177621	330064	5	31036036	31048924	B1	a.509	4	gain	2055.22	1954.62	2084.01	2053.02	2116.43	2150.96	4861.84	4471.26	4658.33	4601.26	4945.06	4834.33	2069.04	4728.68	2.28544	-0.968908	-1.08482	-0.936772	-0.971372	-0.901125	-0.86374	1.02003	0.826555	0.921239	0.892764	1.05923	1.00692
Zfp316	ENSMUSG00000046658	zinc finger protein 316	NM_017467	54201	5	143249697	143270022	G2	a.301	4	gain	4690.56	4475.95	4664.66	4829.11	4618.72	4620.74	8922.62	8544.74	9184.05	8624.68	14218.3	14063.8	4649.96	10593	2.27809	-0.869205	-0.973636	-0.881552	-0.804288	-0.90362	-0.902645	0.564809	0.468303	0.629215	0.489071	1.60395	1.5796
Gm3519	ENSMUSG00000106380	predicted gene 3519	NR_152197	100041805	5	52441159	52443252	C1	a.204	4	gain	14.4515	4.62631	17.4437	19.5423	9.89405	12.4214	49.5809	24.3921	32.6698	23.2206	13.885	34.7186	13.0632	29.7445	2.27697	-0.376728	-2.08547	-0.0773238	0.104943	-0.967858	-0.614981	1.62904	0.46344	0.94069	0.383551	-0.439906	1.0406
Gtf2ird1	ENSMUSG00000023079	general transcription factor II I repeat domain-containing 1	NM_001081462	57080	5	134357656	134456716	G2	a.683	4	gain	12351.9	12033	12327.6	12776.3	12253.3	12068.4	25694.6	26310.6	25217.2	25281.9	33040.4	32268.6	12301.8	27968.9	2.27357	-0.928452	-0.988698	-0.932998	-0.850651	-0.946912	-0.981942	0.75861	0.813184	0.715418	0.72132	1.33778	1.28334
A630072M18Rik	ENSMUSG00000101013	RIKEN cDNA A630072M18 gene	NR_030699	320770	5	20950989	20956398	A3	a.111	4	gain	15.4838	23.1316	13.3393	13.0282	13.4919	25.8778	33.0539	45.0316	48.0438	40.1896	29.7536	40.3486	17.3921	39.4035	2.2656	-0.995562	-0.202637	-1.28551	-1.33115	-1.26349	0.0215903	0.513902	1.14089	1.27276	0.909675	0.301834	0.917692
Cep135	ENSMUSG00000036403	centrosomal protein 135	NM_199032	381644	5	76588698	76646466	C3.3	a.363	4	gain	5077.65	5381.56	5131.53	5027.79	5175.49	5338.08	11861.5	11975.6	11984	12134.6	11315.3	11090.2	5188.68	11726.9	2.26009	-1.00491	-0.86872	-0.980175	-1.02802	-0.960193	-0.887725	0.982981	1.00541	1.00706	1.03631	0.872526	0.825451
Clip1	ENSMUSG00000049550	CAP-GLY domain containing linker protein 1	NM_001291229	56430	5	123577795	123684618	F	a.675	5	gain	21416.2	22175.1	22213	22995.8	23188.1	22871.9	45834.1	47902.3	45057.4	46321.6	60850.2	58360.1	22476.7	50721	2.2566	-1.04671	-0.965943	-0.961974	-0.881651	-0.862344	-0.894188	0.71799	0.820353	0.678348	0.742527	1.37525	1.27834
Vsig10	ENSMUSG00000066894	V-set and immunoglobulin domain containing 10	NM_001033311	231668	5	117319083	117355005	F	a.586	4	gain	13158.1	13484.5	13038.7	13761	13430.7	12936.8	27169.4	26386.6	27910.6	26495.6	36282.6	35125.8	13301.7	29895.1	2.24747	-0.955942	-0.898958	-0.977151	-0.851759	-0.908256	-0.995384	0.730205	0.662222	0.792799	0.671811	1.40288	1.32753
Cdk2ap1	ENSMUSG00000029394	CDK2 (cyclin-dependent kinase 2)-associated protein 1	NM_013812	13445	5	124345417	124363082	F	a.477	5	gain	7625.25	7944.53	8052.84	7989.53	8156.3	7947.6	17102.5	18533.3	17027.7	18146.9	17498.1	18834.4	7952.68	17857.1	2.24543	-1.0534	-0.956521	-0.924539	-0.943181	-0.894392	-0.95561	0.854396	1.04416	0.844041	0.994404	0.908411	1.08222
Nfxl1	ENSMUSG00000072889	nuclear transcription factor, X-box binding-like 1	NM_001359837	100978	5	72513301	72559684	C3.2	a.309	4	gain	12093.9	12271.3	12332.7	11919.7	12103.1	12080.8	23799.8	22839.4	22994.7	23730.6	34529.1	35255.3	12133.6	27191.5	2.24101	-0.91331	-0.879835	-0.868357	-0.946656	-0.911553	-0.915796	0.642878	0.548197	0.563771	0.636185	1.49831	1.54616
Paics	ENSMUSG00000029247	phosphoribosylaminoimidazole carboxylase, phosphoribosylaminoribosylaminoimidazole, succinocarboxamide synthetase	NM_001356971	67054	5	76951307	76967509	C3.3	a.609	4	gain	55425.8	56114.8	55249.4	56570.5	56676.7	54917.9	116086	114811	116386	115929	141873	140829	55825.9	124319	2.22691	-0.961007	-0.931705	-0.968566	-0.912523	-0.908075	-0.982839	0.792338	0.766134	0.798453	0.789122	1.2681	1.25057
Polr2j	ENSMUSG00000039771	polymerase (RNA) II (DNA directed) polypeptide J	NM_011293	20022	5	136116631	136122947	G2	a.630	4	gain	4970.3	4655.22	4710.83	5037.56	4975.81	4690.1	10625.9	10005.5	10546.6	9778.57	11886.6	11812.8	4839.97	10776	2.22645	-0.883243	-1.03874	-1.01055	-0.851324	-0.880612	-1.02102	0.920961	0.7781	0.903174	0.723633	1.18721	1.17241
N4bp2l2	ENSMUSG00000029655	NEDD4 binding protein 2-like 2	NM_001362416	381695	5	150608007	150666183	G3	a.681	5	gain	13484.3	13865.1	13759	14271.3	14053.2	13766	28493.5	27588.4	28244.9	28679.3	36118	35965.6	13866.5	30848.3	2.22467	-1.00298	-0.937156	-0.955308	-0.868886	-0.905299	-0.954111	0.765706	0.689394	0.744996	0.781074	1.32628	1.31629
Cryba4	ENSMUSG00000066975	crystallin, beta A4	NM_001312884	12959	5	112246493	112252518	F	a.15	4	gain	6.19352	6.93947	0	1.08568	1.79892	6.21068	8.74957	3.75263	5.76525	16.9689	1.98358	12.1984	3.70471	8.2364	2.22322	0.36153	0.480974	-2.02719	-1.13729	-0.781207	0.364414	0.729602	-0.14024	0.287223	1.46978	-0.703862	1.09626
Polr2b	ENSMUSG00000029250	polymerase (RNA) II (DNA directed) polypeptide B	NM_153798	231329	5	77310147	77349324	C3.3	a.441	4	gain	24120.7	24005.9	24370.9	24537.5	24114.5	24914.1	53022.4	55005.1	52833.8	53820.1	56092.6	53407.5	24343.9	54030.2	2.21945	-0.978419	-0.989861	-0.953645	-0.937299	-0.979031	-0.900743	0.911858	0.999965	0.903305	0.947695	1.04695	0.929226
3110082I17Rik	ENSMUSG00000053553	RIKEN cDNA 3110082I17 gene	NM_028469	73212	5	139359739	139460527	G2	a.368	4	gain	6903.71	7316.51	7157.06	7362.01	7023.88	6922.83	15916.4	16504.1	15828.5	16216	15131.7	15080.1	7114.33	15779.5	2.21798	-1.02611	-0.886854	-0.939688	-0.871989	-0.984728	-1.01947	0.976858	1.0638	0.963573	1.02158	0.855616	0.847417
Ppat	ENSMUSG00000029246	phosphoribosyl pyrophosphate amidotransferase	NM_172146	231327	5	76913249	76951578	C3.3	a.522	4	gain	17487.4	17852.9	17814.1	17398.1	18189.8	17246	38179.2	38635.2	37329.1	37901.4	41871.3	41076.8	17664.7	39165.5	2.21716	-0.978004	-0.928375	-0.933592	-0.990293	-0.883534	-1.01135	0.895209	0.923692	0.841183	0.87769	1.11667	1.07071
0610040B10Rik	ENSMUSG00000089889	RIKEN cDNA 0610040B10 gene	NR_027874	67672	5	143329247	143332704	G2	a.571	4	gain	169.289	171.173	126.21	186.737	151.109	140.775	314.012	348.057	372.82	300.975	340.183	416.623	157.549	348.778	2.21377	-0.732256	-0.706844	-1.40585	-0.506975	-0.993005	-1.15549	0.688365	0.925374	1.08367	0.590748	0.872684	1.33958
Por	ENSMUSG00000005514	cytochrome p450 oxidoreductase	NM_008898	18984	5	135670033	135735326	G2	a.128	4	gain	35230.8	34488	35082.4	35454	36471.3	34410.3	81657.8	82826.2	81708.1	80406.8	70703.6	69302	35189.5	77767.4	2.20996	-0.945474	-0.996622	-0.955604	-0.930313	-0.862414	-1.00204	1.07225	1.10635	1.07372	1.03519	0.726506	0.678447
Pop5	ENSMUSG00000060152	processing of precursor 5, ribonuclease P/MRP family (S. cerevisiae)	NM_026398	117109	5	115235836	115245351	F	a.434	4	gain	4047.46	4050.33	4191.62	4325.36	4135.71	4079.38	9226.91	9239.92	9155.22	8978.35	9078.83	9124.42	4138.31	9133.94	2.20717	-1.0094	-1.00769	-0.924868	-0.849012	-0.957301	-0.990427	0.981026	0.984429	0.962186	0.915061	0.941945	0.954044
5430416N02Rik	ENSMUSG00000097772	RIKEN cDNA 5430416N02 gene	NR_034038	100503199	5	100420842	100429535	E4	a.177	4	gain	1182.96	1210.94	1165.65	1029.23	946.231	982.322	2575.29	2381.98	2371.44	2437.27	1846.71	2741.83	1086.22	2392.42	2.20252	-0.710997	-0.656265	-0.745516	-1.03697	-1.23382	-1.14618	1.11117	0.92837	0.91798	0.982128	0.332126	1.25798
Gbp4	ENSMUSG00000079363	guanylate binding protein 4	NM_001256005	17472	5	105115767	105139586	E5	a.359	4	gain	496.514	541.278	476.111	502.671	537.877	544.469	1181.19	1095.77	1209.74	1187.83	1091.96	1050.94	516.487	1136.24	2.19994	-1.04117	-0.833391	-1.14215	-1.01151	-0.848566	-0.819241	1.04611	0.865229	1.10366	1.0596	0.856839	0.76459
Ran	ENSMUSG00000029430	RAN, member RAS oncogene family	NM_009391	19384	5	129020069	129024323	G1.3	a.367	4	gain	115322	115238	115334	118526	117257	114038	254217	266917	258213	255123	245832	246214	115953	254419	2.19417	-0.969009	-0.97079	-0.968765	-0.902311	-0.928511	-0.996259	0.954975	1.07364	0.992942	0.96364	0.873336	0.877118
Ccdc96	ENSMUSG00000050677	coiled-coil domain containing 96	NM_025725	66717	5	36484588	36488172	B3	a.753	4	gain	858.834	1020.1	847.56	792.548	879.671	865.354	1883.1	1654.91	1694.98	1955.89	2133.34	2217.3	877.345	1923.25	2.19213	-0.974854	-0.565167	-1.00631	-1.16606	-0.917786	-0.95685	0.894781	0.587093	0.644085	0.985124	1.19199	1.28395
Pcolce	ENSMUSG00000029718	procollagen C-endopeptidase enhancer protein	NM_008788	18542	5	137605103	137613784	G2	a.547	4	gain	12970.3	12821.8	12845.8	12589.6	12974.7	12273.3	27807.1	26853.8	27369.6	26031.2	30913	28554.6	12745.9	27921.6	2.19063	-0.909354	-0.937355	-0.932816	-0.981824	-0.908521	-1.04371	0.945907	0.861045	0.907325	0.785359	1.2035	1.01044
Gm9958	ENSMUSG00000054945	predicted gene 9958	NR_045618	791294	5	90366620	90368488	E1	a.756	4	gain	360.256	378.201	367.344	260.564	315.71	342.622	744.686	618.246	745.64	718.054	737.89	866.088	337.45	738.434	2.18828	-0.749363	-0.635614	-0.703771	-1.50703	-1.05815	-0.866786	0.951094	0.515134	0.954094	0.865761	0.929615	1.30501
Naaa	ENSMUSG00000029413	N-acylethanolamine acid amidase	NM_001163687	67111	5	92257659	92278170	E2	a.393	4	gain	4125.91	3659.41	3824.28	3843.31	3707.57	3744	8363.62	8513.78	8320.22	8170.09	8354.82	8384.07	3817.42	8351.1	2.18763	-0.763567	-1.05599	-0.94859	-0.93649	-1.02412	-1.00029	0.958672	1.00205	0.945993	0.901609	0.956108	0.964625
Tomm7	ENSMUSG00000028998	translocase of outer mitochondrial membrane 7	NM_025394	66169	5	23838944	23844161	A3	a.135	5	gain	5241.78	5413.94	5136.66	5102.7	5206.97	5418.82	11775	12023.4	12012.9	11980.1	10361.2	10779.7	5253.48	11488.7	2.18687	-0.955856	-0.877154	-1.00519	-1.02134	-0.972084	-0.874962	1.01527	1.06613	1.06398	1.05732	0.70373	0.80016
Ufsp1	ENSMUSG00000051502	UFM1-specific peptidase 1	NM_027356	70240	5	137294629	137295665	G2	a.652	4	gain	978.576	928.732	920.413	819.69	858.084	986.463	1912.27	1916.66	1830.47	1749.59	2185.9	2408.72	915.326	2000.6	2.18567	-0.76709	-0.892371	-0.913932	-1.19164	-1.08196	-0.747853	0.838873	0.84437	0.734053	0.625699	1.15955	1.3923
Noc4l	ENSMUSG00000033294	NOC4 like	NM_153570	100608	5	110648418	110653417	F	a.454	4	gain	9768.21	9665.52	9515.04	10140.3	10066.7	9874.98	20934.8	21948.2	19954.5	21373.7	22198.2	22348.4	9838.46	21459.6	2.1812	-0.9712	-0.99708	-1.0355	-0.879663	-0.897482	-0.944581	0.895477	1.01124	0.778034	0.946287	1.03898	1.05549
Fam126a	ENSMUSG00000028995	family with sequence similarity 126, member A	NM_001310471	84652	5	23915276	24030690	A3	a.163	5	gain	5659.84	5995.7	5907.27	5927.82	6011.09	5830.79	13600.7	13622.1	13337	14211.9	11370.9	10769.3	5888.75	12818.6	2.1768	-1.03611	-0.895873	-0.932022	-0.923571	-0.889637	-0.963723	1.0969	1.10072	1.04925	1.20386	0.661223	0.528987
Ints1	ENSMUSG00000029547	integrator complex subunit 1	NM_026748	68510	5	139751282	139775674	G2	a.417	4	gain	29419.2	29592.2	29902.7	30808.4	31197.7	29564.9	66104	68631.9	64275.9	63774.6	67159.9	62091.8	30080.8	65339.7	2.17214	-1.009	-0.994566	-0.968862	-0.895371	-0.864441	-0.996839	0.984877	1.0773	0.915806	0.896524	1.02391	0.830666
Pus1	ENSMUSG00000029507	pseudouridine synthase 1	NM_001025561	56361	5	110773667	110780659	F	a.615	4	gain	10315.3	10423.1	10407.7	10834	10226.9	10309.7	21661	20526.9	21311.3	21159.4	25364	25712.4	10419.5	22622.5	2.17118	-0.968241	-0.942798	-0.946401	-0.84814	-0.989321	-0.969565	0.847875	0.716224	0.808025	0.790514	1.23421	1.26761
Fndc4	ENSMUSG00000038552	fibronectin type III domain containing 4	NM_001356945	64339	5	31292242	31296080	B1	a.308	4	gain	6276.1	6435.2	6310.52	6565.12	6130.71	6391.82	12209.5	11776.7	11883.2	12006	16868.3	17993.6	6351.58	13789.5	2.17104	-0.935976	-0.87608	-0.922888	-0.828257	-0.992051	-0.892262	0.656272	0.569905	0.591438	0.61604	1.42967	1.58419
Tfr2	ENSMUSG00000029716	transferrin receptor 2	NM_001289507	50765	5	137569840	137587481	G2	a.780	4	gain	18.5806	35.8539	14.3654	19.5423	26.9838	20.7023	25.2765	28.1447	21.1393	21.4344	87.2774	111.662	22.6714	49.1558	2.16819	-0.702249	0.341821	-1.10246	-0.623091	-0.112732	-0.532405	-0.216654	-0.0456246	-0.499492	-0.477627	1.78392	2.18659
Slc46a3	ENSMUSG00000029650	solute carrier family 46, member 3	NM_001357002	71706	5	147878437	147894815	G3	a.174	4	gain	203.354	201.244	207.273	226.908	182.59	261.884	552.195	490.656	411.255	423.33	460.19	442.897	213.875	463.42	2.16678	-1.02809	-1.0529	-0.982657	-0.767186	-1.28434	-0.425725	1.35367	1.07162	0.650357	0.719405	0.918625	0.82722
Grsf1	ENSMUSG00000044221	G-rich RNA sequence binding factor 1	NM_001098476	231413	5	88659448	88676171	E1	a.596	4	gain	20498.5	21507.7	21266	21658.3	23238.4	21040.7	42643.5	44266	42683.1	43674.5	52259.3	53722.8	21534.9	46541.5	2.16121	-1.05952	-0.941624	-0.969353	-0.924512	-0.75177	-0.99547	0.737395	0.829002	0.739672	0.795998	1.23621	1.30397
Cnot6l	ENSMUSG00000034724	CCR4-NOT transcription complex, subunit 6-like	NM_001285511	231464	5	96070333	96164171	E3	a.705	4	gain	14665.2	16400.3	16025.7	15106.2	15671.3	15011.2	30386.3	29526.6	29936.1	30544.1	43007.9	36860.8	15480	33377	2.15614	-1.0541	-0.781737	-0.838021	-0.981944	-0.892488	-0.997306	0.720423	0.650518	0.684064	0.733039	1.56663	1.19093
Ift81	ENSMUSG00000029469	intraflagellar transport 81	NM_001358917	12589	5	122550204	122614518	F	a.343	5	gain	9435.82	9294.26	9669.98	9510.57	9493.79	9449.55	17588.6	18086.7	17618.6	18321.1	25308.5	25130.6	9475.66	20342.4	2.1468	-0.925507	-0.962385	-0.865708	-0.906258	-0.910566	-0.921962	0.593704	0.661841	0.597867	0.693248	1.48146	1.46426
Rbm19	ENSMUSG00000029594	RNA binding motif protein 19	NM_028762	74111	5	120116465	120198981	F	a.459	4	gain	9515.31	9173.97	9589.94	9171.84	9123.22	9449.55	20160	21077.6	19079.1	19832.2	20380.3	19707	9337.3	20039.4	2.14616	-0.907477	-0.998895	-0.887924	-0.999477	-1.01278	-0.924832	0.971431	1.08282	0.833529	0.930409	0.998628	0.914561
Phtf2	ENSMUSG00000039987	putative homeodomain transcription factor 2	NM_172992	68770	5	20758663	20882124	A3	a.378	4	gain	4433.53	4521.06	4524.08	4550.09	4625.02	4594.87	9763.55	10271.9	9392.56	10105.4	9596.54	9241.71	4541.44	9728.62	2.14219	-1.01491	-0.965863	-0.964188	-0.949806	-0.908835	-0.925243	0.965572	1.09291	0.868388	1.05192	0.922288	0.827768
Psmd9	ENSMUSG00000029440	proteasome (prosome, macropain) 26S subunit, non-ATPase, 9	NM_026000	67151	5	123169413	123250131	F	a.421	5	gain	6737.51	6549.7	6820.5	6889.74	6925.84	6814.15	14196.7	14622.1	14094.1	13786.8	15208.1	15157.9	6789.57	14511	2.13724	-0.973585	-1.0447	-0.942793	-0.917386	-0.904241	-0.945136	0.901258	0.97554	0.883023	0.827565	1.07438	1.06607
Amz1	ENSMUSG00000050022	archaelysin family metallopeptidase 1	NM_173405	231842	5	140724127	140761439	G2	a.252	4	gain	495.481	467.257	512.025	527.641	514.491	542.399	915.788	887.497	830.197	890.422	1500.58	1507.91	509.882	1088.73	2.13526	-0.919771	-1.05783	-0.842453	-0.77172	-0.831142	-0.706773	0.526973	0.453035	0.295783	0.460788	1.69081	1.7023
Fzd9	ENSMUSG00000049551	frizzled class receptor 9	NM_010246	14371	5	135248938	135251230	G2	a.202	4	gain	105.29	80.9604	90.2969	128.11	107.935	105.582	293.597	239.23	195.058	175.941	169.596	245.845	103.029	219.878	2.13413	-0.795258	-1.40289	-1.15071	-0.340583	-0.73779	-0.788851	1.58785	1.11094	0.635957	0.396129	0.310758	1.17444
Rbpj	ENSMUSG00000039191	recombination signal binding protein for immunoglobulin kappa J region	NM_001080927	19664	5	53466152	53657362	C1	a.498	5	gain	20410.7	21511.2	21059.7	20341.3	21333.4	20638.1	44815.3	43786.6	41701	44906	46864	44983.1	20882.4	44509.3	2.13143	-1.01169	-0.879146	-0.932684	-1.02028	-0.900096	-0.983729	0.973444	0.914833	0.791652	0.97855	1.08627	0.982877
Ccdc62	ENSMUSG00000061882	coiled-coil domain containing 62	NM_001134767	208908	5	123930679	123969895	F	a.173	5	gain	212.644	193.148	197.011	172.623	196.082	231.865	411.23	473.77	449.69	411.72	423.494	394.103	200.562	427.334	2.13068	-0.783576	-1.02107	-0.972172	-1.29839	-0.983849	-0.569758	0.847745	1.19832	1.06913	0.850694	0.920506	0.742423
Psmg3	ENSMUSG00000029551	proteasome (prosome, macropain) assembly chaperone 3	NM_001356963	66506	5	139823592	139826885	G2	a.750	4	gain	1259.35	1273.39	1213.88	1243.11	1208.87	1320.8	2664.73	2429.83	2406.99	2648.05	2716.51	3088.08	1253.23	2659.03	2.12174	-0.931131	-0.903176	-1.02383	-0.963854	-1.03424	-0.811023	0.95866	0.725944	0.702134	0.942822	1.00719	1.3305
Rpl5	ENSMUSG00000058558	ribosomal protein L5	NM_016980	100503670	5	107900502	107909005	F	a.344	5	gain	157516	155367	157563	155606	160515	155396	285759	296827	284206	290921	417147	419046	156994	332318	2.11676	-0.899226	-0.933186	-0.898481	-0.929371	-0.852598	-0.932712	0.573213	0.667158	0.559741	0.617468	1.50838	1.51961
Zcchc4	ENSMUSG00000029179	zinc finger, CCHC domain containing 4	NM_001308144	78796	5	52775409	52824665	C1	a.372	5	gain	5170.55	5164.12	5057.65	5079.91	5036.97	5105.18	10850.4	11264.5	10706.1	10779.7	10213.4	10958.9	5102.4	10795.5	2.11577	-0.921799	-0.924977	-0.978137	-0.966935	-0.988594	-0.954271	0.96984	1.06541	0.935657	0.953156	0.815431	0.995219
Anapc5	ENSMUSG00000029472	anaphase-promoting complex subunit 5	NM_001042491	59008	5	122787459	122821339	F	a.437	5	gain	63699.3	63990	63670.6	64526.4	63289.6	63433.8	134006	140101	132098	133433	132727	136613	63768.3	134830	2.11437	-0.959376	-0.947739	-0.960526	-0.926401	-0.97587	-0.970052	0.941532	1.05521	0.904876	0.93057	0.917012	0.990769
Lmtk2	ENSMUSG00000038970	lemur tyrosine kinase 2	NM_001081109	231876	5	144100436	144188204	G2	a.709	4	gain	17652.6	18456.7	18288.2	19307.8	20112.8	18253.2	36972.8	36530	36854.4	35717.8	49549.7	40928.5	18678.5	39425.5	2.11074	-1.0726	-0.960488	-0.983565	-0.847023	-0.744211	-0.98839	0.788135	0.757811	0.780063	0.701221	1.52508	1.04397
Pex1	ENSMUSG00000005907	peroxisomal biogenesis factor 1	NM_001293806	71382	5	3596066	3637232	A1	a.501	5	gain	3276.37	3535.66	3640.61	3375.38	3371.17	3581.49	7151.31	7192.86	7014.39	7301.11	7662.56	7509.54	3463.45	7305.29	2.10925	-1.09348	-0.898964	-0.824255	-1.01744	-1.02063	-0.866069	0.900208	0.915003	0.850827	0.953159	1.07659	1.02506
Dhx37	ENSMUSG00000029480	DEAH (Asp-Glu-Ala-His) box polypeptide 37	NM_203319	208144	5	125413858	125434121	G1.1	a.458	5	gain	10552.7	9990.52	10414.9	10420.4	11015.7	10525	22041.1	22443.5	20848.1	21530	23332.8	22305.3	10486.5	22083.5	2.10589	-0.936748	-1.07703	-0.970426	-0.969087	-0.82673	-0.943481	0.950567	0.996929	0.807972	0.890442	1.0965	0.981094
Rpl9	ENSMUSG00000047215	ribosomal protein L9	NM_011292	20005	5	65388364	65391444	C3.1	a.582	5	gain	103990	101760	104411	103555	106418	100059	195369	199585	200879	197404	256977	254820	103365	217506	2.10424	-0.916425	-0.97128	-0.906206	-0.92705	-0.858029	-1.01394	0.679391	0.733414	0.749771	0.705613	1.37304	1.35171
Stx2	ENSMUSG00000029428	syntaxin 2	NM_001286033	13852	5	128984557	129008574	G1.3	a.438	4	gain	9509.11	9308.14	9437.06	9724.45	9245.54	9274.61	19412.4	20287.7	19171.4	19634.8	19751.5	20484.9	9416.49	19790.4	2.10168	-0.930361	-0.985357	-0.949944	-0.872711	-1.00273	-0.994646	0.906998	1.02054	0.874837	0.936335	0.951581	1.04545
Ankle2	ENSMUSG00000029501	ankyrin repeat and LEM domain containing 2	NM_001253814	71782	5	110231004	110256651	F	a.435	4	gain	12257	12111.7	11501.6	12124.9	11947.5	11758.9	24956.7	25867.8	24692.6	24803.2	25009.9	25146.6	11950.3	25079.5	2.09866	-0.890275	-0.921033	-1.05436	-0.91822	-0.956234	-0.997285	0.943869	1.03637	0.916425	0.927957	0.949365	0.963421
Fam185a	ENSMUSG00000047221	family with sequence similarity 185, member A	NM_177869	330050	5	21424958	21482124	A3	a.473	4	gain	4099.08	4133.61	4004.87	4091.93	4396.56	4320.56	8405.42	8775.53	8211.64	8514.83	8896.34	9696.81	4174.44	8750.09	2.09611	-0.99607	-0.974494	-1.05586	-1.00055	-0.815881	-0.860727	0.850975	0.961812	0.790982	0.884241	0.996983	1.2186
Slc7a1	ENSMUSG00000041313	solute carrier family 7 (cationic amino acid transporter, y+ system), member 1	NM_001301424	11987	5	148327410	148399904	G3	a.256	4	gain	64412.6	68113.2	67550.3	68256.8	67125.7	66857.9	108268	104585	104708	105635	217055	201165	67052.8	140236	2.09143	-0.889537	-0.759289	-0.778637	-0.754377	-0.793337	-0.802658	0.32128	0.240578	0.243312	0.263876	1.94302	1.76576
Slc25a40	ENSMUSG00000054099	solute carrier family 25, member 40	NM_001289595	319653	5	8422850	8454797	A1	a.398	4	gain	4456.24	4353.36	4648.24	4302.56	4446.03	4250.17	9447.59	9618.93	9172.52	9366.85	8510.53	9147.88	4409.43	9210.72	2.08887	-0.924835	-0.98531	-0.81561	-1.0157	-0.930773	-1.04742	1.02097	1.06751	0.944455	0.998743	0.750483	0.937489
Idua	ENSMUSG00000033540	iduronidase, alpha-L	NM_008325	15932	5	108660331	108684557	F	a.563	4	gain	1469.93	1459.6	1357.53	1307.16	1336.6	1443.98	2684.17	2875.45	3000.82	2844.53	3119.17	2958.59	1395.8	2913.79	2.08754	-0.813573	-0.83177	-1.01886	-1.11644	-1.05897	-0.859535	0.74078	0.918497	1.02867	0.890581	1.12854	0.99208
Eif4h	ENSMUSG00000040731	eukaryotic translation initiation factor 4H	NM_001312867	22384	5	134619721	134639490	G2	a.530	4	gain	111223	110009	110379	110557	111841	112672	224518	236046	213951	225476	246090	245367	111114	231908	2.08712	-0.950157	-0.978633	-0.969928	-0.965739	-0.935776	-0.916581	0.872094	1.00199	0.747023	0.883142	1.1101	1.10246
Rad9b	ENSMUSG00000038569	RAD9 checkpoint clamp component B	NM_001382853	231724	5	122323223	122354233	F	a.760	5	gain	634.836	649.997	658.757	558.04	613.431	579.663	1256.05	1203.66	1093.48	1166.39	1437.1	1546.38	615.787	1283.84	2.08488	-0.844529	-0.78458	-0.750573	-1.17199	-0.931645	-1.07545	0.889448	0.781141	0.537121	0.701198	1.23177	1.4181
Fam53a	ENSMUSG00000037339	family with sequence similarity 53, member A	NM_001359461	74504	5	33600347	33629635	B1	a.541	4	gain	6097.52	5989.91	5991.41	5949.54	6097.43	5768.68	11880	12113.5	11725.6	12294.4	13246.3	13503.7	5982.42	12460.6	2.08287	-0.901788	-0.948056	-0.947409	-0.965632	-0.901824	-1.04585	0.831499	0.882088	0.7975	0.920621	1.11442	1.16443
Sh2b3	ENSMUSG00000042594	SH2B adaptor protein 3	NM_001306126	16923	5	121815488	121837646	F	a.689	5	gain	6418.55	6604.06	6251.01	6565.12	6466.21	6442.54	12078.3	13083.5	11857.2	12666.9	15437.2	15435.7	6457.91	13426.5	2.07907	-0.951924	-0.878437	-1.02014	-0.893689	-0.932841	-0.9423	0.678748	0.884958	0.631097	0.801473	1.31165	1.3114
Crygn	ENSMUSG00000038135	crystallin, gamma N	NM_153076	214301	5	24751003	24758008	A3	a.186	5	gain	27.8708	45.1065	34.8875	34.7418	11.693	17.5969	48.6087	60.9803	58.6134	73.2343	60.4991	55.3621	28.6494	59.5496	2.07856	-0.630135	0.246594	-0.222683	-0.230298	-2.16922	-1.45389	0.383711	0.800702	0.727782	1.13859	0.786106	0.622744
Pdap1	ENSMUSG00000029623	PDGFA associated protein 1	NM_001033313	231887	5	145128769	145140238	G2	a.439	4	gain	34758	34778.3	34428.8	34700.6	34770.4	34116.3	71437.3	70414.4	71677.5	73950.6	73027.4	70590.4	34592.1	71849.6	2.07705	-0.944186	-0.94266	-0.969106	-0.948518	-0.943253	-0.99298	0.942122	0.904356	0.95091	1.03266	0.999762	0.910894
A430033K04Rik	ENSMUSG00000056014	RIKEN cDNA A430033K04 gene	NM_183025	243308	5	138622859	138652414	G2	a.381	4	gain	993.027	1047.86	1041.49	1074.83	1001.1	1007.16	2224.34	2314.44	2108.16	2077.35	2089.7	1972.39	1027.58	2131.06	2.07387	-1.03953	-0.899203	-0.915114	-0.832862	-1.01839	-1.00262	1.06664	1.17036	0.926512	0.888057	0.903533	0.752621
Dpysl5	ENSMUSG00000029168	dihydropyrimidinase-like 5	NM_001356948	65254	5	30711564	30799375	B1	a.42	4	gain	11448.7	10838.3	11228.6	11860	11447.4	10996	26410.1	29125.1	25387.3	27018.1	16813.8	15810.1	11303.2	23427.4	2.07264	-0.827551	-0.961822	-0.875118	-0.741064	-0.827829	-0.926419	1.22083	1.46064	1.12404	1.27661	0.114257	-0.0365791
Gatc	ENSMUSG00000029536	glutamyl-tRNA(Gln) amidotransferase, subunit C	NM_029645	384281	5	115333239	115341178	F	a.686	4	gain	4904.23	5072.75	5338.81	5363.27	5325.7	5149.69	10049.4	10236.2	9925.85	9881.28	12224.8	12238.8	5192.41	10759.4	2.07214	-1.08643	-0.998803	-0.866213	-0.854355	-0.872589	-0.959759	0.774434	0.822227	0.742353	0.730679	1.28274	1.28571
Hectd4	ENSMUSG00000042744	HECT domain E3 ubiquitin protein ligase 4	NM_181421	269700	5	121220219	121368577	F	a.283	5	gain	7887.44	8197.82	8304.24	8865.68	9955.22	8275.73	15631.6	15187.8	15189.5	14995.2	27905	17688.6	8581.02	17766.3	2.07042	-1.06669	-0.971611	-0.939839	-0.778683	-0.493154	-0.948312	0.61835	0.547403	0.547677	0.515954	2.04599	0.922911
Srsf9	ENSMUSG00000029538	serine and arginine-rich splicing factor 9	NM_025573	108014	5	115327177	115333080	F	a.554	4	gain	16695.7	18675.3	18546.8	18910.4	19957.2	17365.1	37024.3	36543.1	37190.7	38022	39329.4	39497.6	18358.4	37934.5	2.06633	-1.19342	-0.900659	-0.918695	-0.867966	-0.727196	-1.09071	0.887478	0.853299	0.899195	0.956956	1.04529	1.05644
Sfswap	ENSMUSG00000029439	splicing factor SWAP	NM_001035259	231769	5	129501221	129571384	G1.3	a.613	4	gain	16497.5	16466.2	17023	16749.9	16085.9	16690.2	33336.8	32428.4	31505.2	32426.7	37260.5	38475.7	16585.4	34238.9	2.06439	-0.960115	-0.965089	-0.877898	-0.920303	-1.02634	-0.929671	0.884165	0.811727	0.736007	0.811595	1.17589	1.26003
Rheb	ENSMUSG00000028945	Ras homolog enriched in brain	NM_053075	19744	5	24802823	24842624	A3	a.680	5	gain	26569.2	26642.9	27225.6	27371.1	27979.5	26564.1	52087.2	51981.4	52265.9	51113.1	63725.4	63528.4	27058.7	55783.6	2.06157	-0.987193	-0.979944	-0.923376	-0.909431	-0.851948	-0.987691	0.773116	0.767803	0.782073	0.723751	1.30047	1.29237
Get4	ENSMUSG00000025858	golgi to ER traffic protein 4	NM_001163316	67604	5	139252324	139270051	G2	a.448	4	gain	18040.7	18696.1	18277.9	19317.5	18622.4	18055.5	38018.8	38474.8	37217.6	36287.6	38695.6	39815.6	18501.7	38085	2.05846	-1.02081	-0.926403	-0.986241	-0.839894	-0.936848	-1.01864	0.951348	0.982889	0.894998	0.828049	0.998029	1.07352
Tmem60	ENSMUSG00000045435	transmembrane protein 60	NM_177601	212090	5	20882191	20886870	A3	a.600	4	gain	2812.89	2912.26	2917.21	2778.26	2725.36	2870.37	5523.89	5446.94	5254.07	5459.53	6644.98	6663.15	2836.06	5832.1	2.05641	-0.95963	-0.868632	-0.864186	-0.992098	-1.04248	-0.906611	0.809409	0.772634	0.678124	0.778684	1.29381	1.30097
Trmt44	ENSMUSG00000029097	tRNA methyltransferase 44	NM_030208	78890	5	35556203	35575070	B3	a.469	4	gain	2993.53	2793.13	2879.24	2910.71	2868.38	2881.75	5703.75	5889.75	5774.86	5765.86	6229.42	6265.3	2887.79	5938.16	2.0563	-0.858254	-1.04176	-0.961351	-0.932559	-0.971364	-0.95904	0.849258	0.934263	0.882081	0.87795	1.08278	1.09799
Sbno1	ENSMUSG00000038095	strawberry notch 1	NM_001081203	243272	5	124368702	124426001	F	a.669	5	gain	31181.3	32170.2	32298.6	32332.7	33904.2	32039.8	62861.8	62294.6	62874.9	62446.6	78932.5	69098.4	32321.1	66418.1	2.05494	-1.03622	-0.954092	-0.943614	-0.940839	-0.815993	-0.964772	0.808095	0.784253	0.808644	0.790662	1.40695	1.05693
5031425E22Rik	ENSMUSG00000073147	RIKEN cDNA 5031425E22 gene	NM_001033370	269630	5	23382308	23434269	A3	a.307	5	gain	2572.37	2756.12	2703.78	2619.75	2629.12	2721.31	4898.79	4606.35	4983.1	4822.75	6566.63	6979.37	2667.08	5476.17	2.05325	-1.00193	-0.824198	-0.873594	-0.954919	-0.945723	-0.856943	0.657546	0.498968	0.701513	0.617242	1.41249	1.56955
Orc5	ENSMUSG00000029012	origin recognition complex, subunit 5	NM_011959	26429	5	22486485	22550429	A3	a.470	4	gain	4711.2	4405.4	4469.7	4658.66	4560.26	4479.97	8960.53	9142.35	8931.34	9009.61	10106.3	9816.91	4547.53	9327.84	2.05119	-0.857472	-1.03556	-0.99711	-0.887232	-0.943883	-0.99102	0.84859	0.9019	0.839931	0.863086	1.16794	1.09083
Mthfd2l	ENSMUSG00000029376	methylenetetrahydrofolate dehydrogenase (NADP+ dependent) 2-like	NM_026788	665563	5	90931117	91021368	E1	a.422	4	gain	3691.34	3596.96	3673.44	3817.26	3842.49	3724.34	7651.98	7580.31	7454.47	7350.23	7725.04	8070.66	3724.3	7638.78	2.05106	-0.977816	-1.04668	-0.990736	-0.888626	-0.871107	-0.954151	0.960625	0.9356	0.891083	0.853631	0.985893	1.10229
Vps33a	ENSMUSG00000029434	VPS33A CORVET/HOPS core subunit	NM_001359513	77573	5	123528659	123573038	F	a.500	5	gain	13730	14011.9	13515.8	13645.9	13953.3	13932.6	27725.4	27973	27041	27450.4	30573.9	28819.2	13798.3	28263.8	2.04836	-0.967051	-0.912904	-1.00893	-0.98341	-0.924073	-0.928026	0.905045	0.92873	0.838454	0.878484	1.16556	1.00812
Ap4m1	ENSMUSG00000019518	adaptor-related protein complex AP-4, mu 1	NM_021392	11781	5	138172002	138180429	G2	a.641	4	gain	3707.85	3539.13	3633.43	3702.18	3717.47	3726.41	7307.83	7159.08	7040.34	7201.97	7916.45	8460.07	3671.08	7514.29	2.04689	-0.921896	-1.04561	-0.975761	-0.925966	-0.915017	-0.908636	0.88064	0.826002	0.781565	0.841871	1.09318	1.26963
Tmed2	ENSMUSG00000029390	transmembrane p24 trafficking protein 2	NM_019770	56334	5	124540695	124550506	F	a.425	5	gain	30864.4	30622.7	30907.2	32700.7	32504.7	30883.6	62242.5	64309.8	64549.7	63471.8	65211.1	65751.4	31413.9	64256	2.04547	-1.00165	-1.02263	-0.997943	-0.847355	-0.863411	-0.99998	0.870927	0.958154	0.968096	0.923141	0.99531	1.01734
1700096K18Rik	ENSMUSG00000101856	RIKEN cDNA 1700096K18 gene	NR_027388	73571	5	25530013	25531466	B1	a.170	4	gain	164.128	208.184	146.733	166.109	157.405	195.636	370.398	356.5	370.898	313.479	315.389	392.226	173.033	353.148	2.04093	-1.03477	-0.426421	-1.32112	-1.00409	-1.14169	-0.585543	1.05028	0.952167	1.05374	0.622341	0.637917	1.19719
Utp3	ENSMUSG00000070697	UTP3 small subunit processome component	NM_023054	65961	5	88554462	88556090	E1	a.583	4	gain	17660.8	18475.2	18025.5	18189.5	18857.2	17710.8	33360.2	33329.9	33621	34271	43974.9	42830.5	18153.2	36897.9	2.03259	-1.00152	-0.882169	-0.9474	-0.923423	-0.827988	-0.994035	0.682333	0.679933	0.702957	0.753649	1.41373	1.34392
Ctbp1	ENSMUSG00000037373	C-terminal binding protein 1	NM_001198859	13016	5	33247723	33274994	B1	a.414	4	gain	40485	40642.1	41205.2	41817.2	42470.7	40477.1	82674.7	88240.3	80234.1	82413.6	83836.9	84560.4	41182.9	83660	2.03143	-1.00085	-0.990403	-0.953304	-0.913546	-0.871735	-1.00138	0.924402	1.10008	0.843601	0.915874	0.962043	0.985215
Sh3bp2	ENSMUSG00000054520	SH3-domain binding protein 2	NM_001136088	24055	5	34525838	34563641	B2	a.657	4	gain	4339.59	4556.92	4557.94	4684.72	4685.28	4426.14	8737.9	9134.84	8437.45	8826.52	9868.29	10149.1	4541.77	9192.35	2.02396	-1.0692	-0.937523	-0.936916	-0.862989	-0.862663	-1.01599	0.816886	0.936612	0.722589	0.844081	1.14475	1.22036
Rpap2	ENSMUSG00000033773	RNA polymerase II associated protein 2	NM_001163461	231571	5	107597373	107661838	E5	a.716	4	gain	2633.28	2867.16	2886.42	2769.57	2836	2744.08	5424.73	5210.53	5102.25	5682.81	6226.45	6211.81	2789.42	5643.1	2.02304	-1.09745	-0.868656	-0.850646	-0.961762	-0.898038	-0.986624	0.84605	0.737705	0.681231	0.971039	1.21674	1.21041
Atxn2	ENSMUSG00000042605	ataxin 2	NM_001359153	20239	5	121711337	121816493	F	a.666	5	gain	19784.2	18468.2	18539.6	18795.3	19014.6	18735.5	35364.8	37074.1	35398.7	36116.1	43929.3	41135.9	18889.6	38169.8	2.02068	-0.818077	-1.00355	-0.993158	-0.956243	-0.924992	-0.964828	0.747112	0.874311	0.749692	0.803764	1.33151	1.15446
Epgn	ENSMUSG00000035020	epithelial mitogen	NM_053087	71920	5	91027464	91035215	E1	a.272	4	gain	14.4515	15.0355	8.20881	26.0564	17.0897	20.7023	31.1096	17.825	44.2003	26.793	48.5976	36.5953	16.924	34.1868	2.02001	-0.882841	-0.807579	-1.93283	0.253709	-0.563033	-0.193649	0.601101	-0.482204	1.29484	0.308209	1.48319	0.921087
Mepce	ENSMUSG00000029726	methylphosphate capping enzyme	NM_144913	231803	5	137781906	137787655	G2	a.643	4	gain	14767.4	14830.8	14801.5	15138.7	14792.5	15122	29270.2	26439.2	29329.8	29034.7	34065	32301.4	14908.8	30073.4	2.01715	-0.970095	-0.958512	-0.963856	-0.902928	-0.965503	-0.905928	0.880249	0.605122	0.885746	0.858401	1.29054	1.14677
Ptpn11	ENSMUSG00000043733	protein tyrosine phosphatase, non-receptor type 11	NM_001109992	19247	5	121130533	121191397	F	a.663	5	gain	81358	83061.9	81626.4	85496.4	85601.5	84287.2	159934	164961	157677	159242	186732	182466	83571.9	168502	2.01625	-1.01997	-0.963779	-1.01105	-0.885458	-0.882124	-0.924078	0.812586	0.896488	0.774043	0.80082	1.23259	1.16993
Tmem165	ENSMUSG00000029234	transmembrane protein 165	NM_011626	21982	5	76183880	76209245	C3.3	a.533	4	gain	15271.1	15946.9	16019.5	16121.3	16479.9	16571.1	30838.3	31937.7	30653.9	31365.7	34644.2	34482.1	16068.3	32320.3	2.01143	-1.08889	-0.970879	-0.958497	-0.941232	-0.881268	-0.866222	0.826675	0.922151	0.81032	0.872894	1.14386	1.13109
Selenoi	ENSMUSG00000075703	selenoprotein I	NM_027652	28042	5	30232581	30272427	B1	a.331	4	gain	24195	25208.8	25034.8	25647.1	25948.5	24098.5	45796.2	45335.5	43437.4	45748.2	61962	58923.1	25022.1	50200.4	2.00624	-1.00747	-0.897638	-0.916165	-0.851514	-0.820248	-1.01817	0.699866	0.672812	0.558362	0.697061	1.50883	1.37427
Dr1	ENSMUSG00000029265	down-regulator of transcription 1	NM_026106	13486	5	108268897	108280526	F	a.584	5	gain	16115.5	16492.8	16206.2	16444.8	17107.7	15635.4	30122.8	29662.7	30294.5	29778.7	38581.6	38004.7	16333.7	32740.8	2.00449	-0.96537	-0.902887	-0.950213	-0.910753	-0.804045	-1.04704	0.72361	0.682043	0.738955	0.692584	1.3919	1.35122
Cops4	ENSMUSG00000035297	COP9 signalosome subunit 4	NM_001359203	26891	5	100518309	100547803	E4	a.423	4	gain	17445.1	16997.1	17993.7	17837.8	18366.1	18159	34751.3	35848.9	35203.6	35299.8	36584.1	35946.9	17799.8	35605.8	2.00035	-1.01009	-1.08178	-0.924758	-0.948746	-0.868318	-0.899564	0.88899	0.974675	0.924622	0.932145	1.03062	0.982197
Flt3	ENSMUSG00000042817	FMS-like tyrosine kinase 3	NM_010229	14255	5	147330741	147400489	G3	a.233	4	gain	6.19352	25.4447	29.7569	28.2277	37.7773	51.7556	55.4139	74.1145	46.122	44.6551	71.4088	65.6838	29.8593	59.5663	1.9949	-2.66173	-0.633562	-0.398229	-0.477678	-0.0372376	0.442335	0.546784	0.992801	0.266403	0.217134	0.935649	0.807333
Uba6	ENSMUSG00000035898	ubiquitin-like modifier activating enzyme 6	NM_172712	231380	5	86109287	86172803	E1	a.549	4	gain	19926.6	21080.9	20670.8	20338.1	20507.7	19891.8	39514	39331.3	38687.7	39976.1	45273.1	41047.7	20402.6	40638.3	1.99182	-1.01588	-0.860141	-0.914473	-0.959351	-0.936386	-1.02072	0.87741	0.864593	0.818966	0.909564	1.25369	0.98272
Mir7027	ENSMUSG00000098731	microRNA 7027	NR_105994	102465621	5	114404468	114404539	F	a.106	4	gain	44.3869	25.4447	23.6003	34.7418	34.1795	26.9129	61.247	62.8566	61.4961	64.3033	57.5237	69.4372	31.5444	62.8106	1.99118	0.0205137	-1.3403	-1.52243	-0.581337	-0.62129	-1.20417	0.81631	0.880624	0.82637	0.937064	0.660928	1.12772
Chic2	ENSMUSG00000029229	cysteine-rich hydrophobic domain 2	NM_028850	74277	5	74997988	75044774	C3.3	a.724	4	gain	8083.57	8342.39	8581.29	8908.02	9572.05	8229.15	15063.8	15478.7	15346.1	15477.5	20814.7	20741.1	8619.41	17153.6	1.99012	-1.07947	-0.994881	-0.9191	-0.818802	-0.625831	-1.03157	0.591294	0.66421	0.641131	0.664	1.45926	1.44975
Thap6	ENSMUSG00000102644	THAP domain containing 6	NR_028429	381650	5	91962389	91972066	E2	a.326	4	gain	2573.41	2719.11	2647.34	2623.01	2801.82	2613.66	4878.37	4442.18	4899.51	4636.98	6454.56	6465.16	2663.06	5296.13	1.98874	-1.00188	-0.853497	-0.925565	-0.950444	-0.772774	-0.960062	0.7214	0.469007	0.733048	0.584657	1.47584	1.48027
Bod1l	ENSMUSG00000061755	biorientation of chromosomes in cell division 1-like	NM_001081422	665775	5	41787538	41844315	B3	a.728	4	gain	17681.5	18376.9	18232.8	18160.2	18802.3	17725.3	33034.5	33966	32869.6	34075.4	47328.1	35129.6	18163.1	36067.2	1.98574	-0.997223	-0.891952	-0.913429	-0.924317	-0.829495	-0.990469	0.70849	0.784379	0.694838	0.793154	1.68972	0.876301
Lnx1	ENSMUSG00000029228	ligand of numb-protein X 1	NM_001159577	16924	5	74592447	74702912	C3.3	a.698	4	gain	927.995	955.333	854.743	922.83	959.723	880.881	1745.05	1792.82	1774.74	1696	1923.08	1989.28	916.917	1820.16	1.98509	-0.912086	-0.831769	-1.13954	-0.927528	-0.819085	-1.05622	0.835382	0.910124	0.882067	0.756468	1.10425	1.19794
Mrpl1	ENSMUSG00000029486	mitochondrial ribosomal protein L1	NM_001039084	94061	5	96209493	96266727	E3	a.444	4	gain	5817.78	6166.87	5941.13	6096.1	6282.72	5905.32	11683.6	12038.4	12015.8	11781.8	12315	12032.3	6034.99	11977.8	1.98473	-1.05656	-0.894182	-0.9981	-0.926344	-0.842318	-1.01495	0.886496	0.969875	0.964618	0.909822	1.03318	0.968462
Vmn2r18	ENSMUSG00000091794	vomeronasal 2, receptor 18	NM_001102582	632671	5	151561190	151606021	G3	a.12	5	gain	16.516	9.25262	16.4176	7.59977	8.09513	20.7023	26.2487	25.3303	31.7089	26.793	13.885	31.9036	13.0972	25.9783	1.98349	-0.121301	-1.21978	-0.132858	-1.58034	-1.46547	0.318223	0.785007	0.714684	1.1596	0.825575	-0.455122	1.17177
Mrps18c	ENSMUSG00000016833	mitochondrial ribosomal protein S18C	NM_026826	68735	5	100798627	100804471	E4	a.468	4	gain	1745.54	1641.18	1683.83	1700.18	1734.16	1645.83	3302.48	3201.93	3200.68	3327.7	3522.83	3528.16	1691.79	3347.3	1.97856	-0.864837	-1.03714	-0.965433	-0.938433	-0.883122	-1.02924	0.917584	0.831143	0.830047	0.938854	1.09817	1.1024
Gtf2h3	ENSMUSG00000029387	general transcription factor IIH, polypeptide 3	NM_181410	209357	5	124579140	124597680	F	a.492	5	gain	7794.54	7403.25	7661.9	7364.18	7598.63	7432.11	14360	15259.1	14071.1	14558.4	15568.1	15555.8	7542.44	14895.4	1.97488	-0.860518	-1.00494	-0.908645	-1.01977	-0.931896	-0.994028	0.852863	1.02317	0.795867	0.891353	1.07938	1.07717
Lrrc8b	ENSMUSG00000070639	leucine rich repeat containing 8 family, member B	NM_001033550	433926	5	105415775	105490074	E5	a.551	4	gain	19290.7	20121	19640.6	20411.9	21202.1	19765.5	39027	39500.2	38303.4	39215.2	42698.5	38961.8	20072	39617.7	1.97378	-1.06299	-0.944844	-1.01259	-0.904596	-0.798111	-0.994824	0.912623	0.946417	0.860152	0.926114	1.16471	0.907935
Bud31	ENSMUSG00000038722	BUD31 homolog	NM_001008705	231889	5	145140362	145148078	G2	a.424	4	gain	12626.5	11969.4	12518.4	12777.4	13006.2	12364.4	24178.9	24044	24923.2	24375.4	25137.9	25665.5	12543.7	24720.8	1.97077	-0.935428	-1.08586	-0.959624	-0.901995	-0.852041	-0.994469	0.893271	0.877522	0.978606	0.916051	1.00275	1.06121
Abcf2	ENSMUSG00000028953	ATP-binding cassette, sub-family F (GCN20), member 2	NM_001190443	27407	5	24565345	24577467	A3	a.529	5	gain	30601.1	30415.7	30887.7	31523.9	31087.1	30927.1	58022.3	61385.5	56464.9	59293.9	64530.7	65694.1	30907.1	60898.6	1.97038	-0.978753	-0.995837	-0.952559	-0.895268	-0.934475	-0.948977	0.819216	0.977567	0.742755	0.880141	1.11799	1.1682
Usp42	ENSMUSG00000051306	ubiquitin specific peptidase 42	NM_029749	76800	5	143710325	143732280	G2	a.671	4	gain	8004.09	8001.2	8171.87	8146.96	8248.04	7980.72	14931.6	15229.1	15074.2	15008.6	18333.2	17055.3	8092.15	15938.7	1.96965	-0.974744	-0.975754	-0.916679	-0.925226	-0.890711	-0.982928	0.770524	0.825743	0.797128	0.784912	1.34499	1.14274
Pitpnb	ENSMUSG00000050017	phosphatidylinositol transfer protein, beta	NM_001301643	56305	5	111330763	111388359	F	a.534	4	gain	29968.4	30054.8	29438.9	31719.3	31286.8	29970.7	57062.7	59354.4	57547.8	56686.9	64049.7	63627	30406.5	59721.4	1.9641	-0.990662	-0.982537	-1.04095	-0.830501	-0.869225	-0.990446	0.825847	0.93691	0.849722	0.807209	1.15165	1.13298
Prkg2	ENSMUSG00000029334	protein kinase, cGMP-dependent, type II	NM_008926	19092	5	98929773	99037351	E3	a.564	4	gain	3159.73	3457.01	3096.77	2923.74	3310.01	3187.11	6208.31	6301.61	5831.56	6348.17	6463.48	6401.36	3189.06	6259.08	1.96267	-0.971554	-0.718669	-1.02815	-1.18985	-0.840875	-0.947284	0.92807	0.970026	0.751979	0.990733	1.04137	1.0142
Nudt9	ENSMUSG00000029310	nudix (nucleoside diphosphate linked moiety X)-type motif 9	NM_028794	74167	5	104046306	104065379	E5	a.505	5	gain	8921.76	8975.04	9123.07	9723.37	9384.96	9267.37	17785	17652.4	17849.2	17149.3	19489.6	18786.5	9232.59	18118.7	1.96247	-1.04742	-1.0306	-0.984377	-0.804311	-0.904406	-0.940035	0.901915	0.880771	0.912108	0.799075	1.16056	1.05673
Pop7	ENSMUSG00000029715	processing of precursor 7, ribonuclease P family, (S. cerevisiae)	NM_028753	74097	5	137501438	137502518	G2	a.642	4	gain	2905.79	2859.06	3088.57	3048.59	3068.06	3013.21	5753.33	5315.6	5569.24	5630.11	6628.12	6390.1	2997.21	5881.08	1.96218	-1.02887	-1.07441	-0.857524	-0.894114	-0.87624	-0.926904	0.89	0.667688	0.798637	0.82918	1.28765	1.18491
Smim20	ENSMUSG00000061461	small integral membrane protein 20	NM_001145433	66278	5	53267083	53278540	C1	a.504	5	gain	5114.81	5211.54	5282.37	5210.19	5434.53	5337.04	10264.2	9760.59	10120.9	10018.8	11091.2	10656.7	5265.08	10318.7	1.95984	-1.03448	-0.981364	-0.943089	-0.982099	-0.862572	-0.913896	0.94042	0.797765	0.900551	0.871804	1.16013	1.04683
Psmc2	ENSMUSG00000028932	proteasome (prosome, macropain) 26S subunit, ATPase 2	NM_001368661	19181	5	21785283	21803787	A3	a.455	4	gain	30813.8	30479.3	30855.9	31320.8	31694.2	31222.1	59024.6	61642.6	59080.4	59560.9	62448.9	63423.3	31064.4	60863.5	1.95927	-0.978183	-1.00921	-0.974301	-0.931792	-0.898105	-0.940765	0.869333	0.992689	0.872019	0.895045	1.02963	1.07364
Zfp932	ENSMUSG00000066613	zinc finger protein 932	NM_001374712	69504	5	109996521	110010411	F	a.491	4	gain	2599.21	2553.72	2586.8	2682.72	2603.04	2734.77	5046.56	5029.46	5082.07	5031.73	5052.17	5626.29	2626.71	5144.71	1.95862	-0.981881	-1.03197	-0.995459	-0.892173	-0.977712	-0.837661	0.900538	0.890911	0.920436	0.892192	0.903692	1.20908
Htt	ENSMUSG00000029104	huntingtin	NM_010414	15194	5	34761740	34912534	B2	a.727	4	gain	16600.7	17091.9	16597.2	17433.9	18300.4	17130.1	31625.8	31180.6	30696.1	32202.6	43520.7	32808.1	17192.4	33672.3	1.95856	-1.02141	-0.940257	-1.022	-0.885122	-0.75012	-0.934047	0.772406	0.732949	0.689366	0.822706	1.66098	0.874557
Coq5	ENSMUSG00000041733	coenzyme Q5 methyltransferase	NM_026504	52064	5	115279666	115296972	F	a.428	4	gain	9794.02	9474.68	9662.8	9505.14	9894.05	9317.05	18569.5	19318.5	18331.6	18342.5	19328	18991.1	9607.96	18813.5	1.95812	-0.900341	-0.994609	-0.938699	-0.985481	-0.87144	-1.04232	0.919064	1.03153	0.88239	0.884086	1.03292	0.982906
Hmgb1	ENSMUSG00000066551	high mobility group box 1	NM_001313894	15289	5	149046702	149184489	G3	a.383	4	gain	72471.4	73299.3	72986.6	76704.5	75650.8	72642.1	148256	151303	149610	148616	136722	134297	73959.1	144801	1.95785	-1.00878	-0.976552	-0.988678	-0.847725	-0.886966	-1.0021	1.02178	1.07951	1.04758	1.02866	0.792016	0.741249
Nudt1	ENSMUSG00000036639	nudix (nucleoside diphosphate linked moiety X)-type motif 1	NM_001356583	17766	5	140321656	140338137	G2	a.140	4	gain	4839.2	4783.6	4840.12	4792.2	4825.6	4708.73	9877.29	10019.5	9968.13	9744.63	8209.03	8529.51	4798.24	9391.35	1.95725	-0.919493	-0.952117	-0.918956	-0.947049	-0.92744	-0.99666	1.09505	1.13542	1.1209	1.05687	0.572671	0.680807
Slc12a9	ENSMUSG00000037344	solute carrier family 12 (potassium/chloride transporters), member 9	NM_001359611	83704	5	137314558	137333597	G2	a.460	4	gain	4823.72	4584.67	4733.41	4752.03	4687.98	4740.82	9493.28	9431.3	8822.76	9044.44	9377.36	9255.79	4720.44	9237.49	1.95691	-0.893556	-1.03827	-0.947368	-0.936188	-0.974823	-0.942914	1.03423	1.01558	0.825654	0.896316	0.999247	0.962089
Zfp605	ENSMUSG00000023284	zinc finger protein 605	NM_001163996	675812	5	110110092	110129794	F	a.593	4	gain	2619.86	2591.89	2715.06	2793.46	2539.17	2491.52	4743.24	4746.14	4743.84	4778.99	5795.02	5934.06	2625.16	5123.55	1.95171	-0.937266	-0.967428	-0.83695	-0.756953	-1.02518	-1.07842	0.731078	0.732797	0.731437	0.752182	1.29403	1.36067
Lap3	ENSMUSG00000039682	leucine aminopeptidase 3	NM_024434	66988	5	45493374	45512691	B3	a.138	4	gain	20752.4	20480.7	20382.5	20675.7	21146.3	20358.6	41219.2	42284.6	40826.7	41693.6	37764.3	37705.3	20632.7	40249	1.95074	-0.93576	-0.973392	-0.987114	-0.94633	-0.882079	-0.990461	1.02355	1.09641	0.996223	1.05621	0.773606	0.769142
Plcxd1	ENSMUSG00000064247	phosphatidylinositol-specific phospholipase C, X domain containing 1	NM_001281812	403178	5	110099969	110105953	F	a.264	4	gain	509.933	448.752	449.432	461.415	486.607	453.379	770.934	646.391	740.835	679.65	1334.95	1306.17	468.253	913.154	1.95013	-0.569367	-0.893045	-0.889209	-0.822581	-0.687953	-0.867068	0.477894	0.0313655	0.376959	0.158507	1.86988	1.81462
Rnf216	ENSMUSG00000045078	ring finger protein 216	NM_001359851	108086	5	142990893	143112994	G2	a.662	4	gain	12982.6	13289.1	13255.2	13524.3	13621.4	13402.6	24629.1	24964.4	24650.3	24673.7	29139.7	28073.3	13345.9	26021.7	1.9498	-1.0248	-0.958425	-0.965692	-0.908494	-0.888144	-0.934213	0.79712	0.835597	0.799573	0.802274	1.27565	1.16956
Lnx2	ENSMUSG00000016520	ligand of numb-protein X 2	NM_080795	140887	5	147016655	147076586	G3	a.546	4	gain	8294.15	8038.21	8002.57	7942.85	8302.91	7998.32	15692.8	15688.8	15012.7	14997.9	16928.8	16350.6	8096.5	15778.6	1.94882	-0.883288	-0.972901	-0.985608	-1.00702	-0.880271	-0.987126	0.939831	0.939097	0.813151	0.810318	1.1566	1.05722
Ddx55	ENSMUSG00000029389	DEAD box helicase 55	NM_001190795	67848	5	124552864	124569660	F	a.744	5	gain	4560.49	4426.22	4318.86	4093.02	4055.66	4178.75	8210.98	8107.56	7853.24	8352.29	8598.8	8826.03	4272.17	8324.82	1.94862	-0.761945	-0.847081	-0.917033	-1.07004	-1.09616	-1.01099	0.913396	0.87728	0.786476	0.962009	1.04488	1.1192
Polr1d	ENSMUSG00000029642	polymerase (RNA) I polypeptide D	NM_009087	20018	5	147077050	147111597	G3	a.464	4	gain	15036.8	14865.5	14520.4	14834.8	14941.8	14417.1	28134.7	28066.9	27922.1	28224.7	29906.4	30168.6	14769.4	28737.2	1.94573	-0.902892	-0.935786	-1.00321	-0.941726	-0.921086	-1.02371	0.895387	0.888455	0.873611	0.904551	1.07067	1.09573
Rpl6	ENSMUSG00000029614	ribosomal protein L6	NM_011290	19988	5	121204481	121209241	F	a.581	5	gain	166834	166093	169055	169298	172517	164183	302281	304871	299170	300977	382277	371525	167997	326850	1.94558	-0.952794	-0.965388	-0.915375	-0.911319	-0.858036	-0.998092	0.728463	0.752598	0.699196	0.716234	1.39261	1.31191
Hnrnpd	ENSMUSG00000000568	heterogeneous nuclear ribonucleoprotein D	NM_001077265	11991	5	99955935	99978938	E4	a.635	4	gain	30560.9	31223	31161.7	31701.9	31365	29381.7	58525.9	56231.3	56470.7	56636	66440.9	66040.4	30899	60057.5	1.94367	-0.97542	-0.914257	-0.919864	-0.870816	-0.901301	-1.08771	0.878748	0.764614	0.776736	0.785081	1.24072	1.22347
Nub1	ENSMUSG00000028954	negative regulator of ubiquitin-like proteins 1	NM_001305264	53312	5	24685532	24710378	A3	a.687	5	gain	14925.3	14859.7	14903.1	15158.3	15813.4	15049.5	27714.7	28212.3	26951.6	27056.5	33212	32928.2	15118.2	29345.9	1.94109	-0.975576	-0.988135	-0.979827	-0.931445	-0.810881	-0.951969	0.788062	0.838765	0.708495	0.719565	1.3037	1.27925
Pan3	ENSMUSG00000029647	PAN3 poly(A) specific ribonuclease subunit	NM_001359433	72587	5	147430161	147548502	G3	a.339	4	gain	11853.4	12111.7	12205.5	11651.5	12253.3	11757.8	21393.7	21081.3	20827.9	20778.9	27506.3	27806.8	11972.2	23232.5	1.94053	-0.948714	-0.888031	-0.866316	-0.997052	-0.855301	-0.971487	0.713393	0.671995	0.637956	0.63132	1.42083	1.45141
Trip6	ENSMUSG00000023348	thyroid hormone receptor interactor 6	NM_011639	22051	5	137309654	137314404	G2	a.341	4	gain	16733.9	16541.4	16979.9	16720.6	16500.6	16487.3	29385.9	29461	28096	28804.3	38537.9	39182.3	16660.6	32244.6	1.93538	-0.903185	-0.935767	-0.862072	-0.905418	-0.94272	-0.944992	0.682634	0.689818	0.556214	0.626334	1.44623	1.49293
Klb	ENSMUSG00000029195	klotho beta	NM_031180	83379	5	65348314	65384007	C3.1	a.11	5	gain	15.4838	9.25262	25.6525	4.34273	5.39676	12.4214	23.3322	34.7118	17.2958	25.0068	9.91788	30.0269	12.0916	23.3819	1.93373	0.0445152	-0.72461	0.822811	-1.78035	-1.48871	-0.288391	0.675278	1.29674	0.213441	0.783088	-0.622778	1.06896
Akap9	ENSMUSG00000040407	A kinase (PRKA) anchor protein (yotiao) 9	NM_194462	100986	5	3928054	4081310	A1	a.242	4	gain	21625.7	23745.7	23164.2	23229.2	24803.5	23497.1	37519.1	37622	37734.6	38516.8	70952.5	48056.2	23344.2	45066.9	1.93053	-1.04816	-0.796771	-0.863413	-0.855879	-0.679615	-0.825065	0.432908	0.440269	0.448299	0.503454	2.14569	1.09828
Mpv17	ENSMUSG00000107283	MpV17 mitochondrial inner membrane protein	NM_001294322	17527	5	31140654	31154251	B1	a.329	4	gain	4321.01	4115.1	4313.73	4465.41	4454.12	4227.4	7669.48	6962.07	7613.98	7750.34	10105.3	9879.78	4316.13	8330.16	1.93001	-0.909515	-1.04724	-0.914271	-0.816789	-0.823928	-0.971297	0.709066	0.436059	0.688575	0.738651	1.48719	1.4235
Suds3	ENSMUSG00000066900	suppressor of defective silencing 3 homolog (S. cerevisiae)	NM_001122666	71954	5	117091680	117116113	F	a.556	4	gain	25217.9	25843.7	26121.5	26852.2	27946.2	26233.9	48831.3	50312.5	50483.5	50095	51765.4	53724.7	26369.2	50868.7	1.92909	-1.08117	-1.01006	-0.979049	-0.899012	-0.78316	-0.966589	0.835897	0.922582	0.932425	0.910014	1.00517	1.11295
Zfp518b	ENSMUSG00000046572	zinc finger protein 518B	NM_001081144	100515	5	38668484	38684826	B3	a.668	4	gain	8642.02	8672.02	8753.67	8762.54	9038.67	9157.64	16496.8	16775.2	15739.1	16684.9	19262.5	17325.5	8837.76	17047.4	1.92892	-1.01198	-1.00196	-0.974843	-0.971914	-0.882149	-0.844314	0.858619	0.907035	0.722582	0.891423	1.30707	1.00043
Rcc1l	ENSMUSG00000061979	reculator of chromosome condensation 1 like	NM_033572	94254	5	134148054	134176774	G2	a.406	4	gain	5645.39	6062.78	5750.27	5958.22	5848.28	5770.75	11002.1	11696	11187.5	11161.1	11290.5	11204.7	5839.28	11257	1.9278	-1.05289	-0.845278	-0.999309	-0.895911	-0.950117	-0.98896	0.889264	1.0673	0.937901	0.931028	0.964588	0.942384
Abcb8	ENSMUSG00000028973	ATP-binding cassette, sub-family B (MDR/TAP), member 8	NM_029020	74610	5	24393663	24410054	A3	a.493	5	gain	11516.8	11208.4	11626.8	11132.6	11308.9	10888.4	21352.8	22338.5	21143.1	20729.8	22538.4	22323.1	11280.3	21737.6	1.92704	-0.89306	-0.972064	-0.865418	-0.991815	-0.946085	-1.05637	0.903635	1.03496	0.874909	0.817452	1.06089	1.03296
Slc4a1ap	ENSMUSG00000029141	solute carrier family 4 (anion exchanger), member 1, adaptor protein	NM_001347328	20534	5	31526995	31556932	B1	a.519	4	gain	9513.24	9671.3	9873.15	9699.48	9935.43	9489.91	18052.3	18978	18125	18201.4	19520.4	19075.5	9697.09	18658.8	1.92416	-1.01023	-0.96213	-0.901837	-0.953637	-0.883483	-1.01739	0.859639	1.00561	0.87137	0.88365	1.08787	1.02057
Lias	ENSMUSG00000029199	lipoic acid synthetase	NM_001310612	79464	5	65391497	65410693	C3.1	a.536	5	gain	7091.58	7033.15	7516.19	7018.93	7152.5	7013.92	13058.2	13344.4	13434	13192.9	14677.5	14615.6	7137.71	13720.4	1.92224	-0.96906	-0.993171	-0.799586	-0.999067	-0.94413	-1.00115	0.810225	0.873393	0.892907	0.840124	1.15091	1.1386
Evc	ENSMUSG00000029122	EvC ciliary complex subunit 1	NM_021292	59056	5	37289098	37336894	B3	a.162	4	gain	11259.8	11051.1	10743.3	11275.9	11334.1	11210.3	23443	21847.8	23670.2	22627.6	18414.5	18394.3	11145.7	21399.6	1.91998	-0.902245	-0.956152	-1.03754	-0.898134	-0.883302	-0.91495	1.21067	1.00762	1.23846	1.10867	0.515034	0.511864
Mfsd7a	ENSMUSG00000029490	major facilitator superfamily domain containing 7A	NM_001359977	243197	5	108441054	108449100	F	a.120	4	gain	282.837	292.614	322.196	301.82	249.15	288.796	652.329	581.658	612.078	586.768	432.42	461.663	289.569	554.486	1.91487	-0.95416	-0.859255	-0.590243	-0.772741	-1.30822	-0.895931	1.38217	1.06135	1.20397	1.08582	0.232127	0.415107
Gm15446	ENSMUSG00000090015	predicted gene 15446	NR_040366	100642166	5	109923400	109943936	F	a.562	4	gain	1453.41	1670.1	1619.19	1432.01	1464.32	1516.44	2812.5	2872.64	3059.43	2854.35	2869.24	3055.24	1525.91	2920.57	1.91398	-1.08456	-0.679628	-0.769837	-1.12778	-1.06278	-0.960869	0.839323	0.90099	1.08461	0.882377	0.897543	1.08061
Mrfap1	ENSMUSG00000055302	Morf4 family associated protein 1	NM_026242	67568	5	36794867	36796772	B3	a.450	4	gain	72352.7	73977	72605.9	75977.1	75801.9	73765.2	138257	143859	139322	137620	147584	143423	74080	141678	1.91249	-1.02418	-0.958757	-1.01389	-0.880142	-0.886944	-0.967205	0.884092	1.00114	0.906713	0.870484	1.07648	0.992208
Ube3c	ENSMUSG00000039000	ubiquitin protein ligase E3C	NM_133907	100763	5	29569242	29676092	B1	a.531	4	gain	24988.8	25757	26102	26080.3	26483.7	26168.7	48187.8	49337.7	47043.5	48735.7	52532	51388.2	25930.1	49537.5	1.91043	-1.06196	-0.972691	-0.933464	-0.935919	-0.890663	-0.925938	0.874092	0.943623	0.803238	0.907424	1.12858	1.06368
Fbxl18	ENSMUSG00000066640	F-box and leucine-rich repeat protein 18	NM_001033312	231863	5	142866946	142895421	G2	a.692	4	gain	9113.76	9251.46	9545.82	9960.05	9960.61	9913.28	17318.3	16993.8	16902.8	17198.5	21087.4	20496.2	9624.16	18332.8	1.90487	-1.0923	-1.04853	-0.957095	-0.833096	-0.83293	-0.846836	0.781755	0.726532	0.710854	0.761481	1.35659	1.27357
Eif3b	ENSMUSG00000056076	eukaryotic translation initiation factor 3, subunit B	NM_133916	27979	5	140419328	140443360	G2	a.447	4	gain	108596	108931	108397	111697	109059	108727	205779	208940	202062	205528	212967	212658	109235	207989	1.90406	-0.973616	-0.964466	-0.979057	-0.889974	-0.960992	-0.970031	0.925162	0.970445	0.871003	0.92153	1.02715	1.02284
Tchp	ENSMUSG00000002486	trichoplein, keratin filament binding	NM_029992	77832	5	114707760	114722327	F	a.748	4	gain	4759.72	4605.49	5091.52	4634.78	4398.36	4742.89	8952.75	8211.69	8773.76	8622.9	9468.6	9671.47	4705.46	8950.2	1.90209	-0.909385	-1.00639	-0.710918	-0.987727	-1.14192	-0.919818	0.951377	0.696888	0.891891	0.840806	1.11638	1.17882
Dnaaf5	ENSMUSG00000025857	dynein, axonemal assembly factor 5	NM_001081265	433956	5	139150223	139186510	G2	a.619	4	gain	11329	11806.3	11754	11362.7	11698.4	11668.8	21184.7	21615.2	20607.9	20783.4	24191.7	23928.6	11603.2	22051.9	1.9005	-1.01751	-0.895374	-0.908524	-1.0087	-0.922561	-0.930043	0.834704	0.894238	0.753022	0.778111	1.2275	1.19514
Cnpy4	ENSMUSG00000036968	canopy FGF signaling regulator 4	NM_178612	66455	5	138187485	138193918	G2	a.148	4	gain	6201.78	5826.84	6105.3	6396.84	6137.91	6429.09	12265	12803	12035.9	12339.1	10723.2	10330.2	6182.96	11749.4	1.90029	-0.930389	-1.11389	-0.976521	-0.839266	-0.960848	-0.824469	1.07621	1.20256	1.02074	1.09394	0.680902	0.571021
Eif2b1	ENSMUSG00000029388	eukaryotic translation initiation factor 2B, subunit 1 (alpha)	NM_145371	209354	5	124570213	124579131	F	a.389	5	gain	10131.6	9761.51	10647.9	10527.9	10592.9	10270.4	19786.7	19949	19581.7	19853.6	19289.3	19024.8	10322	19580.9	1.897	-1.00878	-1.11967	-0.860644	-0.894423	-0.876057	-0.968218	0.986219	1.01057	0.955181	0.996292	0.910339	0.869195
Cxcl3	ENSMUSG00000029379	chemokine (C-X-C motif) ligand 3	NM_203320	330122	5	90786103	90789600	E1	a.39	4	gain	6480.48	7094.45	6641.96	6986.36	6426.64	6719.95	14551.5	14322.9	15502.8	14711.2	9003.45	8446.94	6724.97	12756.4	1.89688	-0.924951	-0.680275	-0.858425	-0.721774	-0.947505	-0.826867	1.26166	1.21885	1.43285	1.29116	-0.036127	-0.208601
Cct6a	ENSMUSG00000029447	chaperonin containing Tcp1, subunit 6a (zeta)	NM_009838	12466	5	129786998	129846371	G1.3	a.130	4	gain	71927.4	71180.4	71497.7	72248.9	73790.7	71182.6	140194	146231	136515	145578	125303	124856	71971.3	136446	1.89584	-0.949057	-0.980079	-0.966861	-0.935805	-0.873055	-0.979985	1.0341	1.15937	0.955083	1.14609	0.700397	0.689799
Rint1	ENSMUSG00000028999	RAD50 interactor 1	NM_001310467	72772	5	23787711	23820369	A3	a.382	5	gain	5654.68	5652.19	5689.73	5944.11	5849.18	5714.86	11251	11200.7	11040.5	11061.1	10358.2	10496.3	5750.79	10901.3	1.89561	-1.004	-1.00532	-0.985555	-0.854979	-0.90304	-0.972401	1.05001	1.03663	0.993614	0.99918	0.803171	0.842696
4933404O12Rik	ENSMUSG00000097908	RIKEN cDNA 4933404O12 gene	NR_015555	66752	5	136919146	136937112	G2	a.167	4	gain	3238.18	3174.81	3257.87	3065.97	3216.47	3175.73	6513.57	6792.26	6288.93	6411.58	5065.06	5142.1	3188.17	6035.58	1.89312	-0.879493	-0.937401	-0.861726	-1.03961	-0.899203	-0.936551	1.16836	1.29113	1.06551	1.12211	0.431316	0.475551
Mapkapk5	ENSMUSG00000029454	MAP kinase-activated protein kinase 5	NM_010765	17165	5	121525038	121545905	F	a.573	5	gain	969.285	1047.86	1054.83	1073.74	1010.99	978.182	1903.52	2038.62	1835.27	1863.9	1831.83	2134.72	1022.48	1934.64	1.89211	-1.10288	-0.871266	-0.851556	-0.798763	-0.977698	-1.07573	0.903071	1.10692	0.794531	0.840549	0.788953	1.24387
Gm7467	ENSMUSG00000098449	predicted gene 7467	NR_152171	665055	5	76304876	76305527	C3.3	a.285	4	gain	37.1611	45.1065	52.3312	52.1127	58.4649	55.8961	105.967	95.6921	67.2613	83.9516	119.015	97.5874	50.1787	94.9123	1.89148	-1.61513	-1.10132	-0.705878	-0.717028	-0.410141	-0.530101	1.18485	0.91051	-0.035369	0.558848	1.49751	0.963243
Rab35	ENSMUSG00000029518	RAB35, member RAS oncogene family	NM_198163	77407	5	115631908	115647736	F	a.640	4	gain	18084	17474.7	18107.6	18156.9	18784.3	17948.9	32541.6	33038.2	31963.5	32867.9	36819.1	37958.7	18092.7	34198.2	1.89016	-0.946985	-1.04918	-0.943101	-0.934989	-0.833705	-0.969358	0.804746	0.849903	0.751303	0.834499	1.17299	1.26387
Tmem184a	ENSMUSG00000036687	transmembrane protein 184a	NM_001161548	231832	5	139802485	139819917	G2	a.325	4	gain	3841.01	3874.53	4087.99	3959.48	3811.01	3797.83	6548.57	6551.16	6485.91	6339.24	9206.77	8998.68	3895.31	7355.05	1.88818	-0.937613	-0.912547	-0.757847	-0.849985	-0.960235	-0.970229	0.601483	0.602623	0.573747	0.507755	1.5844	1.51844
Fam193a	ENSMUSG00000037210	family with sequence homology 193, member A	NM_001030306	231128	5	34369933	34486456	B2	a.330	4	gain	10801.5	11085.8	10694	10982.8	11182.1	10491.9	18595.8	18820.4	18136.5	18826.6	25447.3	23144.2	10873	20495.1	1.88495	-0.936704	-0.860448	-0.966052	-0.887856	-0.835065	-1.02206	0.657853	0.693098	0.584457	0.694065	1.57859	1.30012
Lamtor4	ENSMUSG00000050552	late endosomal/lysosomal adaptor, MAPK and MTOR activator 4	NM_001081108	66096	5	138255482	138259398	G2	a.390	4	gain	4798.94	4676.04	4852.43	4919.22	4914.65	4630.06	9043.17	8642.31	9843.21	9035.51	8993.54	8671.2	4798.56	9038.16	1.88351	-0.950723	-1.0288	-0.917364	-0.876222	-0.879025	-1.05854	0.956254	0.81979	1.21141	0.953704	0.93969	0.829835
B3glct	ENSMUSG00000051950	beta-3-glucosyltransferase	NM_001081204	381694	5	149678230	149762599	G3	a.506	4	gain	7513.77	7412.51	7733.73	8021.02	8105.03	7749.89	14636.1	13866	14306.5	14050.3	15613.7	14850.2	7755.99	14553.8	1.87646	-1.04569	-1.08672	-0.95843	-0.848129	-0.81662	-0.952117	0.970687	0.807219	0.901802	0.847152	1.16624	1.0146
Enoph1	ENSMUSG00000029326	enolase-phosphatase 1	NM_001163035	67870	5	100039985	100068760	E4	a.150	4	gain	7773.9	7601.03	7589.05	8150.21	7783.92	7875.14	14951.1	15948.7	14984.9	15107.7	13102.5	13599.4	7795.54	14615.7	1.87488	-0.952818	-1.02067	-1.02543	-0.810191	-0.94893	-0.913779	1.02046	1.21536	1.02728	1.05191	0.622249	0.734548
Rhbdd2	ENSMUSG00000039917	rhomboid domain containing 2	NM_001357037	215160	5	135632618	135646448	G2	a.544	4	gain	6993.51	7057.44	7123.2	6910.37	7134.51	7052.22	13181.7	12837.8	12407.8	12593.6	14014	14178.3	7045.21	13202.2	1.87393	-0.973073	-0.945467	-0.917326	-1.00936	-0.912511	-0.947709	0.950138	0.869911	0.766547	0.811655	1.13591	1.17129
Scarb1	ENSMUSG00000037936	scavenger receptor class B, member 1	NM_001205082	20778	5	125277087	125341094	G1.1	a.374	5	gain	14899.5	14893.2	15157.6	15551.3	15604.7	14853.9	29328.6	30527.7	28038.4	29196.4	26558.1	26719.2	15160	28394.7	1.873	-1.00217	-1.00345	-0.950085	-0.872291	-0.86189	-1.01148	1.05228	1.17384	0.915801	1.03858	0.751262	0.769611
Sumf2	ENSMUSG00000025538	sulfatase modifying factor 2	NM_026445	67902	5	129846986	129864050	G1.3	a.149	4	gain	8706.02	8164.28	8436.61	8663.74	8946.02	8756.02	16611.5	18006.1	16612.6	16772.4	14369	14340.7	8612.12	16118.7	1.87163	-0.904564	-1.09789	-0.999155	-0.919213	-0.822733	-0.887332	1.03965	1.28223	1.03984	1.06866	0.603232	0.597283
Zar1	ENSMUSG00000063935	zygote arrest 1	NM_174877	317755	5	72576806	72581254	C3.2	a.767	4	gain	29.9353	9.25262	20.522	17.3709	34.1795	20.7023	40.8313	67.5474	40.3568	28.5793	35.7044	33.7802	21.9938	41.1332	1.87022	0.100158	-2.17576	-0.64756	-0.973809	0.365106	-0.630375	0.722009	1.73982	0.698497	0.00777908	0.452556	0.341587
Gm10416	ENSMUSG00000105044	zinc finger protein pseudogene	NR_027964	667213	5	109833501	109834145	F	a.184	4	gain	67.0964	53.2026	77.9837	54.2841	69.2584	75.5632	133.188	161.363	140.288	94.6688	97.1952	115.416	66.2314	123.686	1.86749	-0.771577	-1.39678	-0.365225	-1.34265	-0.685948	-0.450499	1.08684	1.60902	1.2281	0.159849	0.231263	0.697599
Zfp644	ENSMUSG00000049606	zinc finger protein 644	NM_001363318	52397	5	106616739	106697287	E5	a.678	4	gain	11536.5	12059.6	11610.3	11696.1	12125.6	11927.6	20949.4	20501.6	20719.4	20810.2	25339.2	24020.6	11825.9	22056.7	1.86511	-1.01429	-0.87984	-0.99494	-0.972642	-0.863301	-0.913212	0.794324	0.728817	0.760854	0.77411	1.37107	1.20905
Tpcn1	ENSMUSG00000032741	two pore channel 1	NM_145853	252972	5	120534153	120588673	F	a.46	4	gain	26211	26703.1	26171.7	26590.5	27606.2	27101.3	55567.5	55979.9	54167.5	53028.8	41563.9	38596.7	26730.6	49817.4	1.86368	-0.96185	-0.90688	-0.966275	-0.919362	-0.808581	-0.863129	1.25883	1.28068	1.18342	1.12063	0.4007	0.18182
Papolb	ENSMUSG00000074817	poly (A) polymerase beta (testis specific)	NM_019943	56522	5	142525838	142530076	G2	a.199	4	gain	23.7418	23.1316	41.0441	30.3991	30.5816	31.0534	69.9966	41.2789	49.0047	81.2722	51.573	41.287	29.9919	55.7354	1.85835	-1.3072	-1.37216	0.0718211	-0.687464	-0.672389	-0.633825	1.43443	0.0863102	0.522801	1.8178	0.653067	0.0868038
Ankrd17	ENSMUSG00000055204	ankyrin repeat domain 17	NM_030886	81702	5	90227166	90366577	E1	a.731	4	gain	50631	52800.1	52863.7	53498.1	54974.1	53324.9	91912.3	89561.2	91683.9	92587.8	120212	104069	53015.3	98337.7	1.85489	-1.06821	-0.940893	-0.937237	-0.901035	-0.818434	-0.910876	0.741494	0.662849	0.733943	0.76372	1.55616	1.11852
Unc119b	ENSMUSG00000046562	unc-119 lipid binding chaperone B	NM_175352	106840	5	115122550	115134975	F	a.557	4	gain	26199.6	26544.6	26222	27266.9	28077.5	27988.4	48570.8	50422.2	48985.4	49496.6	51683.1	51826.4	27049.8	50164.1	1.85451	-1.05115	-1.01075	-1.04851	-0.927841	-0.837372	-0.847188	0.855094	0.97062	0.881345	0.913402	1.04689	1.05544
Rita1	ENSMUSG00000029600	RBPJ interacting and tubulin associated 1	NM_029096	100764	5	120594305	120612589	F	a.394	4	gain	2508.37	2225.26	2290.26	2215.88	2326.9	2272.07	4255.21	4192.63	4329.71	4341.37	4294.44	4248.8	2306.46	4277.03	1.85437	-0.691521	-1.06057	-0.971848	-1.07359	-0.922937	-0.996414	0.93727	0.891606	0.990764	0.999053	0.965559	0.932628
Cdk8	ENSMUSG00000029635	cyclin-dependent kinase 8	NM_001359990	264064	5	146231230	146302874	G3	a.517	4	gain	18020	19063.9	18169.2	18647.7	18838.3	18218	33507	33690.2	33556.7	33295.7	35754	35765.8	18492.8	34261.5	1.85269	-1.0335	-0.859194	-1.00799	-0.927521	-0.896042	-0.999681	0.886527	0.903407	0.891115	0.86695	1.08745	1.08847
Sppl3	ENSMUSG00000029550	signal peptide peptidase 3	NM_029012	74585	5	115011137	115098790	F	a.346	4	gain	12651.3	12393.9	12528.7	12582	13182.5	12400.7	20792.9	21132.9	21018.2	21249.6	28854.1	27199.7	12623.2	23374.6	1.85172	-0.904338	-0.966107	-0.933598	-0.920849	-0.78075	-0.964467	0.588665	0.637415	0.621055	0.653953	1.57323	1.39579
Ankrd61	ENSMUSG00000029607	ankyrin repeat domain 61	NM_001310772	66729	5	143890741	143897685	G2	a.192	4	gain	156.902	122.597	83.1142	98.7971	90.8454	87.9846	220.684	201.704	199.862	209.879	167.612	184.853	106.707	197.432	1.85023	0.245408	-0.409543	-1.43857	-0.981445	-1.20346	-1.28807	1.15257	0.913246	0.888841	1.01896	0.420875	0.681184
1500011B03Rik	ENSMUSG00000072694	RIKEN cDNA 1500011B03 gene	NR_027817	66236	5	114808196	114823468	F	a.411	4	gain	5247.97	5410.47	5139.74	5636.86	5493.9	5156.93	10042.6	10207.2	9716.38	9513.32	10012.1	9850.69	5347.65	9890.37	1.84948	-1.00971	-0.915225	-1.07429	-0.788208	-0.86781	-1.06394	1.00135	1.05173	0.899025	0.833577	0.991935	0.94157
Pxmp2	ENSMUSG00000029499	peroxisomal membrane protein 2	NM_008993	19301	5	110274282	110286186	F	a.72	4	gain	689.545	615.299	581.8	648.152	637.717	660.402	1242.44	1277.77	1270.28	1453.97	898.56	942.093	638.819	1180.85	1.84849	-0.652151	-0.985593	-1.14943	-0.833353	-0.880859	-0.778551	1.07196	1.1541	1.13687	1.5325	0.122983	0.261519
Rac1	ENSMUSG00000001847	Rac family small GTPase 1	NM_001347530	19353	5	143503634	143528036	G2	a.572	4	gain	57768	63052	63746.6	64952	68395.8	59973.4	107379	117633	108984	117079	121105	126284	62981.3	116411	1.84834	-1.20274	-0.934206	-0.900593	-0.843116	-0.684609	-1.08779	0.699275	0.979111	0.74482	0.964643	1.06837	1.19684
Trafd1	ENSMUSG00000042726	TRAF type zinc finger domain containing 1	NM_001163470	231712	5	121371725	121385632	F	a.608	5	gain	4980.62	5113.23	5178.73	5179.79	5082.84	5312.2	9066.5	9022.26	9097.57	9086.42	10280.9	10420.3	5141.24	9495.65	1.84696	-1.04423	-0.962911	-0.923518	-0.922889	-0.981355	-0.844775	0.809617	0.79448	0.820206	0.816409	1.19864	1.24032
Bmp2k	ENSMUSG00000034663	BMP2 inducible kinase	NM_080708	140780	5	96997689	97091867	E3	a.550	4	gain	9098.28	9865.61	9958.32	10069.7	10385.2	9372.95	17386.4	17811.9	16721.2	17661.1	20256.3	18581	9791.67	18069.6	1.84541	-1.16672	-0.917053	-0.888212	-0.853915	-0.7588	-1.07501	0.83018	0.904736	0.709884	0.878522	1.30129	1.0351
Tada2b	ENSMUSG00000029196	transcriptional adaptor 2B	NM_001170454	231151	5	36473670	36484285	B3	a.545	4	gain	6370.03	6534.66	6591.68	6421.81	6580.44	6408.38	12055.9	11326.4	11482.5	11655.9	12735.6	12535.3	6484.5	11965.2	1.84521	-1.00725	-0.927829	-0.900789	-0.982056	-0.906098	-0.98857	0.978598	0.784279	0.826886	0.873545	1.14931	1.09997
Pi4k2b	ENSMUSG00000029186	phosphatidylinositol 4-kinase type 2 beta	NM_025951	67073	5	52741574	52769340	C1	a.443	5	gain	17022.9	17548.8	17183.1	17639.1	18438.9	16896.1	31924.3	32320.5	31662.8	31703.3	33254.7	32211.3	17454.8	32179.5	1.84359	-1.03141	-0.9365	-1.00219	-0.920486	-0.782147	-1.05472	0.930166	0.968644	0.904509	0.908501	1.05753	0.958093
Ereg	ENSMUSG00000029377	epiregulin	NM_007950	13874	5	91074622	91093646	E1	a.408	4	gain	1300.64	1435.31	1408.84	1476.53	1374.37	1374.63	2643.34	2637.16	2559.77	2525.69	2596.5	2468.77	1395.05	2571.87	1.84357	-1.1674	-0.861047	-0.918938	-0.773017	-0.995947	-0.995368	1.03811	1.03083	0.938187	0.896496	0.982499	0.825599
Zfyve28	ENSMUSG00000037224	zinc finger, FYVE domain containing 28	NM_001015039	231125	5	34194893	34288449	B2	a.10	4	gain	29.9353	40.4802	50.279	19.5423	37.7773	44.5099	98.1896	84.4342	64.3787	67.8757	43.6387	51.6087	37.0873	68.3543	1.84306	-1.07983	-0.404566	0.0836377	-2.02236	-0.559689	-0.191129	1.60249	1.25881	0.642865	0.762825	-0.235625	0.142575
Anapc7	ENSMUSG00000029466	anaphase promoting complex subunit 7	NM_019805	56317	5	122421693	122444912	F	a.415	5	gain	17544.2	17277	17640.7	17976.7	18036	17664.2	32218.8	33927.5	32072.1	32170.4	32800.4	32134.4	17689.8	32554	1.84027	-0.981436	-1.02955	-0.964228	-0.905083	-0.89477	-0.960061	0.924049	1.08605	0.90974	0.919334	0.980134	0.915822
Ncor2	ENSMUSG00000029478	nuclear receptor co-repressor 2	NM_001253904	20602	5	125017153	125179219	G1.1	a.293	5	gain	29216.9	29377.1	29432.7	29760.7	31011.6	27447.1	46328	48879.9	46579.4	46255.5	76680.1	59335.9	29374.3	54009.8	1.83867	-0.885487	-0.869364	-0.863785	-0.831102	-0.709691	-1.06976	0.473991	0.632115	0.489951	0.469373	1.95998	1.20378
Bri3	ENSMUSG00000047843	brain protein I3	NM_001163709	55950	5	144244437	144446757	G2	a.300	4	gain	10670.4	10759.6	11061.4	12338.8	11835.1	11255.8	18473.3	18361.6	18953.3	17299.4	25683.3	26003.3	11320.2	20795.7	1.83705	-1.05666	-1.0319	-0.949678	-0.624774	-0.748681	-0.897873	0.575059	0.557038	0.651325	0.379869	1.55474	1.59154
Cox18	ENSMUSG00000035505	cytochrome c oxidase assembly protein 18	NM_001033310	231430	5	90214724	90224001	E1	a.380	4	gain	4399.46	4548.82	4445.07	4531.64	4492.8	4417.86	8272.23	8904.05	8180.9	8030.77	7919.43	7949.62	4472.61	8209.5	1.83551	-1.0045	-0.899613	-0.972099	-0.911503	-0.938545	-0.99139	0.979382	1.21065	0.944497	0.886302	0.842434	0.854389
Crybb1	ENSMUSG00000029343	crystallin, beta B1	NM_001312893	12960	5	112255815	112269585	F	a.55	4	gain	281.805	289.144	329.379	263.821	303.118	295.007	583.305	594.792	632.256	593.019	457.214	372.521	293.712	538.851	1.83462	-0.977867	-0.902959	-0.523286	-1.16997	-0.765439	-0.844471	1.14376	1.20068	1.37898	1.19197	0.43305	-0.164446
Kdm2b	ENSMUSG00000029475	lysine (K)-specific demethylase 2B	NM_001003953	30841	5	122870665	122989823	F	a.413	5	gain	10934.7	11294	11370.2	11688.5	11506.8	10943.2	20217.3	21606.7	20159.2	20412.7	21033.8	20763.6	11289.6	20698.9	1.83346	-1.05395	-0.95215	-0.930964	-0.844058	-0.893378	-1.05149	0.881151	1.09042	0.872079	0.911434	1.00581	0.965093
Prkrip1	ENSMUSG00000039737	Prkr interacting protein 1 (IL11 inducible)	NM_025774	66801	5	136178127	136198963	G2	a.456	4	gain	6102.68	5915.89	6097.1	6226.39	6327.7	6167.2	10928.2	11529	10825.2	11123.6	11470	11641	6139.49	11252.9	1.83286	-0.97259	-1.07054	-0.975474	-0.909356	-0.8585	-0.93945	0.863275	1.03192	0.833439	0.919112	1.01576	1.0624
Rpl21	ENSMUSG00000041453	ribosomal protein L21	NM_019647	19933	5	146832890	146837032	G3	a.528	4	gain	77817.4	77265.2	76431.2	77146.4	76743.7	76793	132302	139174	135437	137429	152626	149756	77032.8	141121	1.83196	-0.918308	-0.940716	-0.97486	-0.945557	-0.962025	-0.960005	0.751553	0.91087	0.825243	0.871167	1.20118	1.14145
Mmab	ENSMUSG00000029575	methylmalonic aciduria (cobalamin deficiency) cblB type homolog (human)	NM_001347398	77697	5	114431034	114444060	F	a.137	4	gain	7130.8	6954.5	6882.06	6914.71	7005.89	6914.55	13103	13471.9	13067.9	13111.6	11665.4	12122.4	6967.09	12757	1.83104	-0.876956	-0.955773	-0.988738	-0.973839	-0.932596	-0.973909	1.03859	1.12602	1.03015	1.04067	0.672699	0.793688
Noa1	ENSMUSG00000036285	nitric oxide associated 1	NM_019836	56412	5	77294182	77310084	C3.3	a.672	4	gain	8072.22	8277.63	8395.56	8367.35	8422.54	7971.4	14184	14581.8	14379.5	14383.4	17059.7	15942.4	8251.12	15088.5	1.82866	-1.0125	-0.933597	-0.889173	-0.899743	-0.8791	-1.05197	0.757615	0.844467	0.800599	0.80145	1.33734	1.12461
Tmed5	ENSMUSG00000063406	transmembrane p24 trafficking protein 5	NM_001347383	73130	5	108106366	108132620	F	a.124	5	gain	22576.4	24694.1	24049.8	24116.3	24169.4	22818	43795.5	44876.8	43700.6	46938.7	40745.6	40367.4	23737.3	43404.1	1.82852	-1.10349	-0.821568	-0.9047	-0.89602	-0.889101	-1.07001	0.980055	1.05675	0.973237	1.198	0.753086	0.72376
Tex26	ENSMUSG00000029660	testis expressed 26	NM_001310763	75860	5	149439660	149470979	G3	a.178	4	gain	299.353	323.842	291.413	289.877	279.732	301.218	622.192	470.955	614	574.264	533.582	447.588	297.572	543.764	1.82733	-0.891383	-0.650758	-0.973639	-0.989805	-1.09879	-0.872384	1.34943	0.496047	1.3088	1.10375	0.878579	0.340154
Chst12	ENSMUSG00000036599	carbohydrate sulfotransferase 12	NM_021528	59031	5	140505550	140525724	G2	a.147	4	gain	4559.46	4112.79	4389.66	4782.43	4367.77	4448.91	8816.65	8559.75	8280.83	8501.43	7260.88	7277.77	4443.51	8116.22	1.82654	-0.852876	-1.17445	-0.971247	-0.703962	-0.986838	-0.929428	1.20402	1.11177	1.00844	1.09045	0.598438	0.605683
Rnf4	ENSMUSG00000029110	ring finger protein 4	NM_001304269	19822	5	34336289	34355629	B2	a.626	4	gain	42158.2	42541.2	42051.7	42701	42799	42397.2	74216.8	75277.8	71716.9	74053.3	83661.3	85491.2	42441.4	77402.9	1.82376	-0.966947	-0.938372	-0.974942	-0.926531	-0.919287	-0.949089	0.820034	0.864885	0.711771	0.813068	1.19852	1.26689
Zfp157	ENSMUSG00000036898	zinc finger protein 157	NM_028130	72154	5	138441468	138460694	G2	a.719	4	gain	2622.95	2736.46	2789.97	2791.29	2755.94	2472.88	4680.05	4660.77	4740	4669.14	5332.85	5280.98	2694.92	4893.96	1.816	-1.0261	-0.891963	-0.830647	-0.829152	-0.869502	-1.21264	0.807348	0.794275	0.847658	0.799955	1.22086	1.18991
Znhit1	ENSMUSG00000059518	zinc finger, HIT domain containing 1	NM_001310747	70103	5	136982164	136988021	G2	a.362	4	gain	6703.45	6792.58	6247.93	6477.18	6557.06	6000.55	12460.4	12095.7	11671.8	11565.7	11374.8	11216.9	6463.12	11730.9	1.81505	-0.830225	-0.788175	-1.05425	-0.939538	-0.900517	-1.18286	1.1434	1.04883	0.935251	0.906179	0.853206	0.808702
Dhx15	ENSMUSG00000029169	DEAH (Asp-Glu-Ala-His) box polypeptide 15	NM_001042620	13204	5	52150203	52190514	C1	a.474	4	gain	59327.7	61858.4	59577.5	61321.5	61322.4	59839.9	107274	110011	106810	108648	112180	114077	60541.2	109833	1.81419	-1.01975	-0.885739	-1.00627	-0.913706	-0.913656	-0.992171	0.88046	0.961304	0.866565	0.92129	1.02394	1.07773
Kmt2c	ENSMUSG00000038056	lysine (K)-specific methyltransferase 2C	NM_001081383	231051	5	25271798	25498783	B1	a.244	4	gain	6799.45	6916.33	7190.92	7119.9	7613.02	7011.85	10776.6	9791.55	10596.5	10560	22113.9	13508.3	7108.58	12891.2	1.81346	-0.899755	-0.851806	-0.742278	-0.7702	-0.581805	-0.813219	0.395862	0.126193	0.348469	0.338761	2.41827	1.03151
Tapt1	ENSMUSG00000046985	transmembrane anterior posterior transformation 1	NM_173764	231225	5	44175154	44226626	B3	a.595	4	gain	8859.83	9483.94	9280.06	9381.38	9525.27	9108.99	15863	16012.5	15530.6	16422.4	18404.6	18586.6	9273.24	16803.3	1.81202	-1.0862	-0.869609	-0.938754	-0.904205	-0.855771	-0.997954	0.76711	0.796959	0.699739	0.877383	1.23999	1.27131
G3bp2	ENSMUSG00000029405	GTPase activating protein (SH3 domain) binding protein 2	NM_001080794	23881	5	92052146	92083719	E2	a.499	4	gain	49514.1	49897.1	48688.5	49360.5	50747.5	50370.7	89459.5	90135.4	86687.3	89817.4	92819.5	91370.9	49763.1	90048.3	1.80954	-0.971609	-0.94677	-1.02581	-0.981622	-0.89229	-0.916317	0.935291	0.959556	0.833815	0.948165	1.05415	1.00344
Prr14l	ENSMUSG00000054280	proline rich 14-like	NM_194340	215476	5	32789820	32854256	B1	a.732	4	gain	8994.02	9396.04	8990.7	9447.6	9927.33	9550.99	16420	15323.9	15912.1	15658.8	20677.8	17750.6	9384.45	16957.2	1.80695	-1.0588	-0.920717	-1.05996	-0.903433	-0.747027	-0.869067	0.84203	0.623852	0.742804	0.69212	1.57012	1.08808
Cacna2d1	ENSMUSG00000040118	calcium channel, voltage-dependent, alpha2/delta subunit 1	NM_001110843	12293	5	15934691	16374511	A2	a.100	4	gain	1526.7	1473.48	1620.21	1542.75	1676.59	1613.74	2928.19	3080.91	2677	3102.64	2744.28	2541.96	1575.58	2845.83	1.80621	-1.0354	-1.14831	-0.846219	-1.00211	-0.737369	-0.858959	1.03742	1.19926	0.751937	1.22163	0.830945	0.587183
Ubc	ENSMUSG00000008348	ubiquitin C	NM_019639	22190	5	125385965	125390202	G1.1	a.347	5	gain	20819.5	20888.9	21177.7	21409.6	21107.6	20828.5	33919.2	34573	35430.4	34617.5	44736.6	44282.1	21038.7	37926.5	1.8027	-0.952414	-0.941895	-0.898521	-0.864108	-0.908995	-0.951044	0.58962	0.64994	0.727333	0.654006	1.46417	1.43191
Zfp11	ENSMUSG00000051034	zinc finger protein 11	NM_172462	22648	5	129654593	129670099	G1.3	a.741	4	gain	1346.06	1326.59	1338.04	1331.05	1256.54	1323.91	2380.86	2327.57	2470.41	2230.97	2428.89	2440.62	1320.36	2379.89	1.80245	-0.88958	-0.936708	-0.90892	-0.925868	-1.11224	-0.943264	0.95598	0.882717	1.0755	0.745519	1.02063	1.03623
Zfp513	ENSMUSG00000043059	zinc finger protein 513	NM_001177901	101023	5	31198981	31202303	B1	a.754	4	gain	5684.62	5147.93	5203.36	5289.44	5322.1	5048.25	9660.5	8117.88	9470.39	9528.5	10048.8	10297.3	5282.62	9520.57	1.80225	-0.701393	-1.01838	-0.984144	-0.931698	-0.912023	-1.08088	0.993686	0.437547	0.930153	0.949707	1.11966	1.19776
Crlf2	ENSMUSG00000033467	cytokine receptor-like factor 2	NM_001164735	57914	5	109554709	109558993	F	a.322	4	gain	3393.02	3347.14	3500.03	3413.38	3595.14	3402.42	5719.3	5420.68	5546.18	5257.69	7416.59	7830.45	3441.85	6198.48	1.80091	-0.934633	-0.976782	-0.838492	-0.916103	-0.755486	-0.926067	0.681977	0.515931	0.5868	0.421404	1.48666	1.6548
Gak	ENSMUSG00000062234	cyclin G associated kinase	NM_001282051	231580	5	108569411	108629755	F	a.345	4	gain	44868.9	44915.7	44992.5	46012.3	46062.2	45630.9	74375.2	74537.6	73153.4	73799.7	97071.3	97069.4	45413.7	81667.8	1.7983	-0.951145	-0.947857	-0.942461	-0.871693	-0.868269	-0.897976	0.644594	0.651478	0.592291	0.620064	1.48552	1.48546
Daglb	ENSMUSG00000039206	diacylglycerol lipase, beta	NM_144915	231871	5	143464584	143505942	G2	a.117	4	gain	3435.34	3369.11	3245.56	3215.79	3279.43	3293.73	6170.39	6750.98	6121.74	6253.5	5013.49	5269.72	3306.49	5929.97	1.79343	-0.803794	-0.866108	-0.985703	-1.0152	-0.952471	-0.938543	1.07105	1.35895	1.04571	1.11388	0.406332	0.565904
Zscan25	ENSMUSG00000070420	zinc finger and SCAN domain containing 25	NM_001081431	666311	5	145280500	145291278	G2	a.334	4	gain	3571.59	3269.64	3491.82	3469.84	3390.96	3642.56	5821.38	5461.02	5518.31	5867.68	7282.7	7406.32	3472.74	6226.23	1.79289	-0.821405	-1.10094	-0.892889	-0.912877	-0.985647	-0.759139	0.724715	0.522463	0.555495	0.749787	1.43358	1.48686
Gtf2i	ENSMUSG00000060261	general transcription factor II I	NM_001080746	14886	5	134237834	134314760	G2	a.676	4	gain	59256.5	59931.5	59580.6	60403	62433.3	61127.6	101093	102673	99663	98523.4	127548	120470	60455.4	108328	1.79187	-0.992436	-0.95605	-0.974915	-0.93088	-0.824689	-0.892579	0.723364	0.773191	0.677617	0.640676	1.47005	1.28665
Diablo	ENSMUSG00000029433	diablo, IAP-binding mitochondrial protein	NM_023232	66593	5	123509765	123524176	F	a.118	5	gain	537.804	537.809	560.251	621.01	527.083	532.048	1069.39	1052.61	979.132	1070.83	783.513	975.874	552.667	988.559	1.7887	-0.998673	-0.998644	-0.868835	-0.541876	-1.0626	-1.03284	1.18481	1.13455	0.904593	1.18908	0.196439	0.893999
Pigg	ENSMUSG00000029263	phosphatidylinositol glycan anchor biosynthesis, class G	NM_001081234	433931	5	108312609	108349355	F	a.578	4	gain	6999.71	7163.84	6863.59	6891.91	7256.84	6876.25	11828.4	11402.4	11710.2	11528.2	14046.7	14553.7	7008.69	12511.6	1.78515	-0.932324	-0.8574	-0.995802	-0.982493	-0.815707	-0.989844	0.763645	0.645049	0.731164	0.680516	1.31929	1.43391
Stim2	ENSMUSG00000039156	stromal interaction molecule 2	NM_001081103	116873	5	53998499	54121057	C1	a.442	5	gain	9393.5	9588.03	9570.45	9508.4	9466.81	9546.85	16917.8	16900.9	16759.6	16965.4	17313.6	16742.8	9512.34	16933.3	1.78015	-0.998575	-0.930549	-0.936639	-0.958226	-0.972775	-0.944835	0.954084	0.950774	0.922906	0.963406	1.03085	0.919578
Trim56	ENSMUSG00000043279	tripartite motif-containing 56	NM_201373	384309	5	137105644	137116209	G2	a.249	4	gain	15149.3	15628.8	15470.5	16170.1	17062.7	16428.3	24915.9	23837.6	24899.2	24410.3	39077.4	33402.1	15985	28423.7	1.77815	-1.02289	-0.926803	-0.958196	-0.821802	-0.656109	-0.772963	0.511448	0.375024	0.509382	0.448225	1.89932	1.41537
Slc8b1	ENSMUSG00000032754	solute carrier family 8 (sodium/lithium/calcium exchanger), member B1	NM_001177594	170756	5	120511168	120534024	F	a.160	4	gain	3686.18	3492.86	3623.16	3743.43	3736.35	3657.05	6892.72	6992.09	6861.61	6792.04	5777.17	5691.03	3656.51	6501.11	1.77796	-0.907383	-1.0834	-0.963721	-0.857019	-0.863203	-0.9333	1.13785	1.18463	1.12307	1.08977	0.560893	0.511804
Hgf	ENSMUSG00000028864	hepatocyte growth factor	NM_001289458	15234	5	16553495	16620152	A3	b.37	4	gain	20.6451	32.3842	16.4176	36.9132	17.9892	23.8076	50.5531	73.1763	55.7308	67.8757	13.885	1.87668	24.6928	43.8496	1.7758	-0.243606	0.241707	-0.486982	0.384193	-0.390226	-0.0908652	0.728392	1.13589	0.835584	1.05285	-0.662968	-2.50398
Gltp	ENSMUSG00000011884	glycolipid transfer protein	NM_019821	56356	5	114669398	114690984	F	a.165	4	gain	19735.6	19663	19593.4	19752.9	19916.7	19712.7	37332.5	38665.2	36534.4	37793.4	30053.2	29584.9	19729.1	34993.9	1.77373	-0.921923	-0.93393	-0.945466	-0.919078	-0.892193	-0.925711	1.15294	1.26712	1.0826	1.19288	0.446938	0.395824
Cyth3	ENSMUSG00000018001	cytohesin 3	NM_001163548	19159	5	143622447	143710250	G2	a.375	4	gain	14168.7	14549.7	14595.3	14943.3	14889.6	14500.9	25840.4	27856.7	25735.1	26256.3	25021.8	24721.5	14607.9	25905.3	1.77337	-1.05329	-0.964979	-0.954584	-0.876159	-0.888134	-0.97617	0.94636	1.19639	0.932777	0.999494	0.839237	0.799054
Rufy3	ENSMUSG00000029291	RUN and FYVE domain containing 3	NM_001289774	52822	5	88565040	88651392	E1	a.338	4	gain	9101.37	9074.51	9143.59	9227.21	9526.17	9191.8	15364.2	14948.6	15056	15074.7	18627.8	18821.2	9210.78	16315.4	1.77134	-0.966098	-0.975775	-0.950949	-0.921148	-0.816769	-0.933734	0.747999	0.65822	0.681646	0.68571	1.37854	1.41236
Atp5j2	ENSMUSG00000038690	ATP synthase, H+ transporting, mitochondrial F0 complex, subunit F2	NM_020582	57423	5	145183698	145192062	G2	a.364	4	gain	17962.2	17654	17956.8	17007.2	17717.5	17824.6	32019.5	31434.9	31673.3	32553.6	29765.5	30426.6	17687.1	31312.2	1.77035	-0.901569	-0.959401	-0.902584	-1.08411	-0.947396	-0.927261	1.02989	0.968315	0.993569	1.08516	0.785999	0.859393
Bud23	ENSMUSG00000005378	BUD23, rRNA methyltransferase and ribosome maturation factor	NM_001363324	66138	5	135052957	135064959	G2	a.369	4	gain	8802.02	9000.49	8624.38	9074.13	9166.39	8576.94	15593.7	16351.2	15906.3	15962.4	14915.5	15364.4	8874.06	15682.2	1.7672	-0.979256	-0.904603	-1.04752	-0.87732	-0.84345	-1.06598	0.935511	1.09433	1.00198	1.01376	0.786634	0.885911
Setd1b	ENSMUSG00000038384	SET domain containing 1B	NM_001040398	208043	5	123142193	123168629	F	a.292	5	gain	6729.26	6919.8	6881.04	6933.16	7839.69	6966.31	10943.8	11147.2	11365.2	11341.5	16690.8	13188.4	7044.88	12446.1	1.76669	-1.03118	-0.942265	-0.960155	-0.936123	-0.54482	-0.920936	0.51742	0.57607	0.637761	0.631102	1.86158	1.11154
Srrt	ENSMUSG00000037364	serrate RNA effector molecule homolog (Arabidopsis)	NM_001109909	83701	5	137295704	137307674	G2	a.143	4	gain	39327.8	40297.5	40507.4	40314.6	39646.4	40631.3	73694.7	74269.3	73288.9	73383.5	61713	68401.2	40120.8	70791.8	1.76446	-1.01053	-0.92924	-0.911898	-0.92782	-0.983605	-0.901707	1.0854	1.11132	1.06697	1.07128	0.49321	0.836624
Scfd2	ENSMUSG00000062110	Sec1 family domain containing 2	NM_001114660	212986	5	74204816	74531759	C3.3	a.722	4	gain	1609.28	1609.96	1701.28	1747.95	1759.34	1604.42	2723.06	2818.23	2802.87	2573.03	3491.09	3277.62	1672.04	2947.65	1.76291	-1.04275	-1.04138	-0.860728	-0.772109	-0.750833	-1.05265	0.679677	0.792183	0.774294	0.494063	1.49345	1.28679
Abhd11	ENSMUSG00000040532	abhydrolase domain containing 11	NM_001190437	68758	5	135009152	135012175	G2	a.407	4	gain	4765.91	5117.86	5020.71	4975.68	5094.54	4860.89	8765.12	8995.06	8901.55	8659.51	8576.98	8598.95	4972.6	8749.53	1.75955	-1.09691	-0.856269	-0.920995	-0.951429	-0.871693	-1.03026	0.961137	1.04861	1.01331	0.920189	0.887842	0.896481
Fam133b	ENSMUSG00000058503	family with sequence similarity 133, member B	NM_001042501	68152	5	3543833	3570238	A1	a.566	5	gain	5803.33	6495.34	6083.76	6396.84	6241.35	5833.9	10489.8	9808.44	10747.4	10644	11116	12007	6142.42	10802.1	1.75861	-1.12767	-0.751451	-0.970074	-0.802485	-0.884666	-1.11013	0.849358	0.625064	0.930396	0.898104	1.04301	1.30054
Prkag2os1	ENSMUSG00000086446	protein kinase, AMP-activated, gamma 2 non-catalytic subunit, opposite strand 1	NR_040684	71161	5	24902569	24906850	A3	a.4	4	gain	15.4838	19.6618	18.4698	7.59977	17.0897	10.3511	26.2487	24.3921	25.9436	12.5034	35.7044	30.9652	14.776	25.9596	1.75687	-0.413797	0.107695	-0.0294738	-1.91574	-0.199192	-1.27497	0.746475	0.583575	0.720486	-0.874173	1.43413	1.115
Phkg1	ENSMUSG00000025537	phosphorylase kinase gamma 1	NM_011079	18682	5	129863421	129898549	G1.3	a.107	4	gain	95.9995	101.779	74.9054	99.8827	111.533	101.441	166.242	171.683	161.427	183.086	171.579	174.531	97.5901	171.425	1.75658	-0.94125	-0.754591	-1.73215	-0.814648	-0.462163	-0.765208	0.815684	0.918945	0.721469	1.12519	0.917012	0.971712
Hnrnpdl	ENSMUSG00000029328	heterogeneous nuclear ribonucleoprotein D-like	NM_016690	50926	5	100033577	100039664	E4	a.355	4	gain	36929.9	36370.9	36409.2	35751.5	34062.5	35076.9	63063	62638	63054.6	63546.9	56684.7	67973.4	35766.8	62826.7	1.75657	-0.837858	-0.88922	-0.885679	-0.947064	-1.11004	-1.01122	0.96419	0.941416	0.96374	0.989929	0.605099	1.2167
Wdr19	ENSMUSG00000037890	WD repeat domain 19	NM_001359879	213081	5	65199696	65260415	C3.1	a.508	5	gain	6152.23	6220.07	6324.89	6066.79	6372.67	6344.21	10732.8	10771.9	11053	10708.3	11529.5	11036.8	6246.81	10972	1.75642	-1.00568	-0.968497	-0.911848	-1.05308	-0.886336	-0.901511	0.880881	0.893216	0.980528	0.873128	1.12364	0.975556
Aimp2	ENSMUSG00000029610	aminoacyl tRNA synthetase complex-interacting multifunctional protein 2	NM_001172146	231872	5	143902704	143909847	G2	a.478	4	gain	6787.06	6735.91	6684.03	7084.07	7068.85	6727.2	11798.3	12577.9	11228.8	11688.9	12215.9	12599.1	6847.85	12018.1	1.75502	-0.979778	-1.00537	-1.03153	-0.83487	-0.842149	-1.00975	0.891004	1.10749	0.72361	0.859487	1.00868	1.11319
Adap1	ENSMUSG00000056413	ArfGAP with dual PH domains 1	NM_172723	231821	5	139271876	139325622	G2	a.50	4	gain	6988.35	6917.49	7071.89	7280.58	7728.15	7211.63	13843.8	13836.9	13417.7	13533.2	10498.1	10672.7	7199.68	12633.7	1.75476	-1.00719	-1.04061	-0.968215	-0.872831	-0.677165	-0.90404	1.23488	1.23325	1.13234	1.16045	0.327516	0.381618
Brap	ENSMUSG00000029458	BRCA1 associated protein	NM_001289543	72399	5	121660563	121687256	F	a.665	5	gain	14194.5	14316.1	14078.1	14683.8	14527.2	14550.6	23738.6	24521.6	23679.8	24023.5	27916.9	27462.4	14391.7	25223.8	1.75266	-0.988805	-0.960028	-1.01658	-0.874471	-0.910659	-0.905227	0.745978	0.855456	0.737621	0.786236	1.29292	1.23756
Golga3	ENSMUSG00000029502	golgi autoantigen, golgin subfamily a, 3	NM_001347389	269682	5	110176701	110226470	F	a.673	4	gain	16810.2	17383.4	17247.7	16736.9	17383.8	17292.6	28447.8	29220.8	27846.2	28847.2	33940	31919.5	17142.4	30036.9	1.7522	-1.00749	-0.894406	-0.920825	-1.02224	-0.894311	-0.912064	0.767021	0.857457	0.694924	0.814051	1.36246	1.15543
Atp2a2	ENSMUSG00000029467	ATPase, Ca++ transporting, cardiac muscle, slow twitch 2	NM_001110140	11938	5	122453513	122502225	F	a.532	5	gain	84980.2	88274.6	87487.5	89771.8	89894.7	88664.7	149710	153747	148223	153049	162827	157948	88178.9	154251	1.74929	-1.07871	-0.948961	-0.979516	-0.891589	-0.886923	-0.933921	0.853069	0.943843	0.819011	0.928318	1.13958	1.0358
A930024E05Rik	ENSMUSG00000056735	RIKEN cDNA A930024E05 gene	NM_175405	109202	5	122989354	122998345	F	a.119	5	gain	475.869	574.819	540.755	558.04	510.893	521.697	1031.48	912.827	1008.92	944.008	811.283	852.013	530.346	926.755	1.74745	-1.27857	-0.650913	-0.853899	-0.749351	-1.04264	-0.973114	1.29286	0.886494	1.21932	0.998183	0.494382	0.657248
Yes1	ENSMUSG00000014932	YES proto-oncogene 1, Src family tyrosine kinase	NM_001205132	22612	5	32611171	32687057	B1	a.708	4	gain	12787.5	13305.3	12737	13168.2	13811.2	12278.5	21697	21139.5	21674.5	21226.3	26154.4	24536.7	13014.6	22738.1	1.74712	-0.990273	-0.856841	-1.00359	-0.891646	-0.731371	-1.12684	0.787262	0.699747	0.783772	0.71353	1.41546	1.20079
Gm15708	ENSMUSG00000086894	predicted gene 15708	NR_040432	100504231	5	144277061	144280513	G2	a.276	4	gain	143.483	141.102	125.184	124.853	116.03	129.389	221.656	252.364	158.545	249.175	218.193	261.797	130.007	226.955	1.74571	-0.544616	-0.597484	-0.97552	-0.983877	-1.21516	-0.871217	0.831492	1.24261	-0.229087	1.20231	0.781622	1.35893
Gm8773	ENSMUSG00000073234	predicted gene 8773	NM_001384231	667705	5	5573799	5576203	A1	a.210	4	gain	111.483	90.213	77.9837	95.54	88.147	66.2472	194.435	182.003	200.823	210.772	83.3102	52.547	88.2691	153.982	1.74446	0.0420863	-0.404385	-0.711018	-0.283485	-0.453187	-1.05367	1.21877	1.07877	1.28728	1.38978	-0.572009	-1.53893
Apbb2	ENSMUSG00000029207	amyloid beta (A4) precursor protein-binding, family B, member 2	NM_001201413	11787	5	66298703	66618784	C3.1	a.99	5,4	gain	13257.2	13416.3	12883.7	12840.4	13389.4	12821.9	22519.4	24350.8	22861.2	23226	23621.4	20505.5	13101.5	22847.4	1.74388	-0.906384	-0.865654	-1.00397	-1.01548	-0.87252	-1.02038	0.902874	1.16986	0.954301	1.00837	1.06601	0.582964
Ptpn12	ENSMUSG00000028771	protein tyrosine phosphatase, non-receptor type 12	NM_001356590	19248	5	20986645	21055911	A3	a.328	4	gain	25967.4	27136.8	26631.4	27884.7	27466.8	26468.9	44023	41607.3	44561.6	43400.3	54564.2	53507	26926	46943.9	1.74344	-1.04285	-0.895229	-0.958222	-0.804123	-0.854722	-0.978741	0.726132	0.537005	0.766884	0.678392	1.44552	1.37995
Rabgef1	ENSMUSG00000025340	RAB guanine nucleotide exchange factor (GEF) 1	NM_001199059	56715	5	130171798	130214342	G1.3	a.693	4	gain	12221.9	12309.5	12875.5	12723.1	12355.9	12780.5	20938.7	21253	20072.7	19784	24596.3	24323.7	12544.4	21828.1	1.74007	-1.02097	-0.996753	-0.844255	-0.884646	-0.983987	-0.86937	0.805123	0.855664	0.661853	0.612712	1.35122	1.31341
2900026A02Rik	ENSMUSG00000051339	RIKEN cDNA 2900026A02 gene	NM_001347397	243219	5	113086323	113221236	F	a.710	4	gain	22506.2	23685.6	23586	25277.9	25797.4	24351	39933	40672	39431.5	39561.7	48803.9	44099.2	24200.7	42083.5	1.73894	-1.17517	-1.00228	-1.01655	-0.782035	-0.713178	-0.90849	0.765843	0.827907	0.723056	0.734221	1.44491	1.10177
Ocm	ENSMUSG00000029618	oncomodulin	NM_033039	18261	5	144019804	144026670	G2	a.26	4	gain	1.03225	0	10.261	4.34273	3.59784	7.24579	15.5548	0	14.4131	7.14481	7.93431	0.93834	4.41327	7.66423	1.73663	-0.865672	-1.57245	0.840826	0.0976994	-0.0519507	0.53022	1.22487	-1.57245	1.15365	0.51794	0.610149	-0.912827
Kctd10	ENSMUSG00000001098	potassium channel tetramerisation domain containing 10	NM_001159941	330171	5	114363567	114380508	F	a.151	4	gain	18641.5	18518	17976.3	19526	18787.9	18937.4	33175.5	35335.7	33182.9	34007.5	29354.9	30082.2	18731.2	32523.1	1.73631	-0.957402	-0.980174	-1.08189	-0.798576	-0.930592	-0.90344	1.01747	1.2336	1.01824	1.10234	0.598287	0.682138
Sbds	ENSMUSG00000025337	SBDS ribosome maturation factor	NM_023248	66711	5	130245731	130255530	G1.3	a.660	4	gain	18297.7	18337.5	17763.9	18295.9	18861.7	18240.8	29832.1	31810.1	30135	29902.8	34609.4	34236.3	18299.6	31754.3	1.73525	-0.944246	-0.936771	-1.04605	-0.944585	-0.839876	-0.954965	0.736449	0.957185	0.771178	0.744586	1.24719	1.20991
2010109A12Rik	ENSMUSG00000029384	RIKEN cDNA 2010109A12 gene	NM_029363	75610	5	93206518	93213475	E2	a.34	4	gain	7.22577	18.5052	10.261	11.9425	17.0897	5.17556	14.5826	8.44342	34.5915	19.6482	23.8029	20.6435	11.7	20.2854	1.7338	-1.21522	0.49424	-0.593386	-0.317845	0.345077	-1.7828	0.0497004	-0.941903	1.68499	0.606988	0.969964	0.70019
Stx1a	ENSMUSG00000007207	syntaxin 1A (brain)	NM_001359179	20907	5	135023482	135051100	G2	a.115	4	gain	3187.6	3074.18	3085.49	3126.76	2937.63	2954.21	5764.02	5881.31	5517.35	5511.33	4194.27	4974.14	3060.98	5307.07	1.73378	-0.777152	-0.898904	-0.886569	-0.841909	-1.05159	-1.03268	1.21379	1.28149	1.06677	1.06311	0.145243	0.71841
Commd8	ENSMUSG00000029213	COMM domain containing 8	NM_001356611	27784	5	72156575	72168189	C3.2	a.636	4	gain	8914.54	8833.94	8876.8	8749.51	9335.49	9127.62	15179.5	14818.2	14756.2	15141.6	16808.8	16612.4	8972.98	15552.8	1.73329	-0.968888	-1.00023	-0.983527	-1.03338	-0.809642	-0.887358	0.868201	0.785048	0.770569	0.859575	1.22011	1.17953
Anapc4	ENSMUSG00000029176	anaphase promoting complex subunit 4	NM_024213	52206	5	52834012	52867797	C1	a.379	5	gain	17236.6	17479.4	17555.6	17531.6	17991	17565.9	30848.1	31709.7	30262.8	31140.7	29462.1	29152.4	17560	30429.3	1.73288	-1.01841	-0.969827	-0.954716	-0.959464	-0.869626	-0.95268	1.00314	1.09882	0.936605	1.03593	0.843469	0.806765
Nyap1	ENSMUSG00000045348	neuronal tyrosine-phosphorylated phosphoinositide 3-kinase adaptor 1	NM_001347505	243300	5	137729899	137741607	G2	a.646	4	gain	2785.02	2758.44	2703.78	2793.46	2737.95	2806.19	4660.6	4417.78	4558.39	4570	5137.46	5393.58	2764.14	4789.64	1.73278	-0.914717	-0.947694	-1.01652	-0.90431	-0.973323	-0.888674	0.855943	0.671928	0.779682	0.788428	1.19097	1.35828
Rbm33	ENSMUSG00000048271	RNA binding motif protein 33	NM_028234	381626	5	28317121	28419239	B1	a.598	4	gain	16185.7	16995.9	16806.5	16916	17431.5	16664.3	27647.7	27479.6	26560.5	27399.5	33266.6	32580.1	16833.3	29155.7	1.73202	-1.06403	-0.897293	-0.935546	-0.913378	-0.810901	-0.964559	0.76371	0.742892	0.626768	0.732925	1.39529	1.32411
Fbxo21	ENSMUSG00000032898	F-box protein 21	NM_001346588	231670	5	117976730	118010201	F	a.461	4	gain	15577.7	14725.5	15200.7	15608.8	15706.4	15833.1	26702.7	28198.2	26286.7	26328.6	26739.6	26169.4	15442	26737.5	1.73148	-0.922089	-1.11753	-1.00721	-0.915156	-0.893521	-0.865604	0.950109	1.13942	0.895557	0.901098	0.954905	0.880019
Kdelr2	ENSMUSG00000079111	KDEL (Lys-Asp-Glu-Leu) endoplasmic reticulum protein retention receptor 2	NM_025841	66913	5	143403838	143421901	G2	a.376	4	gain	15578.8	15647.3	15720.9	15979.1	15494.1	15385.9	27225.7	28411.2	27134.2	27593.3	26468.8	25407.4	15634.3	27040.1	1.72953	-0.965294	-0.949996	-0.93366	-0.87693	-0.984276	-1.00868	0.979061	1.1275	0.967327	1.02576	0.880861	0.738315
Abhd1	ENSMUSG00000006638	abhydrolase domain containing 1	NM_021304	57742	5	30950066	30955091	B1	a.175	4	gain	159.999	198.931	233.951	185.652	169.098	179.075	325.678	329.293	318.05	344.737	280.676	346.248	187.784	324.114	1.72599	-1.39729	-0.686884	-0.157447	-0.912333	-1.21696	-1.03	0.923704	0.959803	0.846197	1.1097	0.437517	1.124
Ccdc149	ENSMUSG00000045790	coiled-coil domain containing 149	NM_001256059	100503884	5	52374651	52471521	C1	a.590	4	gain	2668.37	2515.56	2570.38	2640.38	2501.4	2508.08	4195.9	4168.23	4219.21	4171.68	5066.05	4762.08	2567.36	4430.53	1.72571	-0.802346	-1.00581	-0.931424	-0.838734	-1.02529	-1.01608	0.759393	0.736563	0.778502	0.739412	1.40967	1.19615
Smurf1	ENSMUSG00000038780	SMAD specific E3 ubiquitin protein ligase 1	NM_001038627	75788	5	144876495	144965847	G2	a.655	4	gain	34412.2	34892.8	34882.3	36206.4	35799.4	34689.7	56884.8	60950.2	55416.6	58008.7	67099.4	65106.7	35147.1	60577.8	1.72355	-1.01362	-0.965482	-0.966523	-0.837201	-0.876445	-0.985741	0.731064	0.970678	0.640292	0.798978	1.30433	1.19968
N4bp2	ENSMUSG00000037795	NEDD4 binding protein 2	NM_001024917	333789	5	65763521	65830108	C3.1	a.730	5	gain	6068.61	6213.13	5959.6	6392.49	6479.7	6427.02	9998.81	10063.6	10244.9	10187.6	12965.6	11240.4	6256.76	10783.5	1.72349	-1.03055	-0.949767	-1.09277	-0.852082	-0.80557	-0.833596	0.683462	0.705638	0.766909	0.747673	1.57541	1.08525
Ociad1	ENSMUSG00000029152	OCIA domain containing 1	NM_001159887	68095	5	73292784	73314069	C3.2	a.637	4	gain	35490.9	35229.4	36012.1	35000.2	36153.8	35858.4	59212.2	58939.8	58751.8	59053.7	66086.8	65963.4	35624.1	61334.6	1.72172	-0.960767	-0.986643	-0.909776	-1.00947	-0.896038	-0.924736	0.82972	0.813586	0.802413	0.82034	1.21395	1.20742
Gatad1	ENSMUSG00000007415	GATA zinc finger domain containing 1	NM_026033	67210	5	3632932	3657185	A1	a.123	5	gain	27145.2	28705.1	28865.3	29963.7	30213.7	28548.4	50046.6	52534	51872.9	51353.3	46230.2	46205.7	28906.9	49707.1	1.71956	-1.16196	-0.966941	-0.947522	-0.817169	-0.78817	-0.986044	0.973162	1.14246	1.09826	1.06313	0.696322	0.694473
Arl6ip4	ENSMUSG00000029404	ADP-ribosylation factor-like 6 interacting protein 4	NM_144509	65105	5	124116089	124118196	F	a.373	5	gain	10552.7	10434.6	10514.5	10309.6	10531.8	10070.6	17721.8	18630.9	17768.5	17815.6	17568.5	17760.9	10402.3	17877.7	1.71863	-0.904241	-0.943947	-0.917057	-0.986476	-0.911254	-1.06925	0.925104	1.10164	0.9344	0.943737	0.894459	0.932888
Rplp0	ENSMUSG00000067274	ribosomal protein, large, P0	NM_007475	11837	5	115559467	115563727	F	a.688	4	gain	360691	357533	363682	369688	368386	358431	590889	607012	579656	592772	683469	690077	363068	623979	1.71863	-0.963403	-0.994097	-0.934575	-0.877409	-0.889719	-0.985344	0.759467	0.853434	0.692478	0.770575	1.2675	1.30109
Crcp	ENSMUSG00000025532	calcitonin gene-related peptide-receptor component protein	NM_007761	12909	5	130029290	130060789	G1.3	a.471	4	gain	7393	6918.65	6750.72	7025.45	6862.87	7149.52	11924.7	12263.6	11565.1	12002.4	12014.5	12567.2	7016.7	12056.2	1.71822	-0.767126	-1.00044	-1.08689	-0.946546	-1.02892	-0.884949	0.915016	1.01362	0.807279	0.937869	0.941423	1.09967
Srpk2	ENSMUSG00000062604	serine/arginine-rich protein specific kinase 2	NM_001359172	20817	5	23503264	23684617	A3	a.607	5	gain	18130.5	18459	18615.5	18344.8	18384	18410.5	29963.4	30367.2	30259.9	29754.6	34552.9	34643.5	18390.7	31590.3	1.71773	-0.99287	-0.930014	-0.90045	-0.951741	-0.944253	-0.939216	0.765786	0.812652	0.800258	0.741305	1.26469	1.27386
Wipi2	ENSMUSG00000029578	WD repeat domain, phosphoinositide interacting 2	NM_178398	74781	5	142627698	142670588	G2	a.690	4	gain	26666.2	26278.6	25960.4	27258.2	26509.8	26892.2	43730.3	44043.7	41896.1	43036.8	50504.8	50844.9	26594.2	45676.1	1.71752	-0.927689	-0.97872	-1.02118	-0.851156	-0.948194	-0.898269	0.796337	0.821222	0.64699	0.740615	1.29833	1.32172
Tyw1	ENSMUSG00000056310	tRNA-yW synthesizing protein 1 homolog (S. cerevisiae)	NM_001015876	100929	5	130255619	130341563	G1.3	a.659	4	gain	10126.4	9744.17	9961.39	10545.2	10374.4	10295.2	17171.5	17638.3	16374.3	16184.8	18980.8	18437.4	10174.5	17464.5	1.71651	-0.959728	-1.09456	-1.0173	-0.817708	-0.874953	-0.901785	0.890949	0.984941	0.724349	0.683556	1.24202	1.14023
6330418K02Rik	ENSMUSG00000085227	RIKEN cDNA 6330418K02 gene	NR_045821	69004	5	138264043	138266661	G2	a.3	4	gain	51.6126	78.6473	46.1746	26.0564	68.3589	42.4396	74.8574	100.383	102.814	59.8378	75.3759	123.861	52.2149	89.5214	1.71448	-0.546969	0.421934	-0.801903	-2.10093	0.0987417	-0.994638	0.308016	0.985764	1.04113	-0.207556	0.323933	1.47248
Denr	ENSMUSG00000023106	density-regulated protein	NM_026603	68184	5	123907175	123928835	F	a.653	5	gain	30446.3	31379.1	31186.3	32978.7	32806.9	30655.9	52151.3	53699.2	50946.6	51544.5	58822	57351.3	31575.5	54085.8	1.7129	-1.0711	-0.964956	-0.986634	-0.790083	-0.808453	-1.04697	0.821837	0.924713	0.739632	0.780668	1.2452	1.15614
Tmem248	ENSMUSG00000053094	transmembrane protein 248	NM_001081394	71667	5	130217081	130243765	G1.3	a.661	4	gain	20999.1	20244.7	20752.9	21371.6	21405.3	20923.8	34369.3	34876	34472.4	34175.4	39174.6	38066.6	20949.6	35855.7	1.71152	-0.937576	-1.06678	-0.979228	-0.875477	-0.869915	-0.950271	0.802328	0.854016	0.812906	0.782353	1.26449	1.16316
Coro1c	ENSMUSG00000004530	coronin, actin binding protein 1C	NM_011779	23790	5	113842436	113908758	F	a.153	4	gain	60795.6	60048.3	60166.5	62360.5	62424.3	60146.3	107497	114630	102768	108117	95464.6	94945.9	60990.2	103904	1.70361	-0.952008	-0.995882	-0.988909	-0.861845	-0.858218	-0.990101	1.06998	1.29789	0.910355	1.09038	0.648838	0.629512
Zfp655	ENSMUSG00000007812	zinc finger protein 655	NM_001083958	72611	5	145231715	145247302	G2	a.253	4	gain	10158.4	10292.4	10018.9	10109.9	10768.3	10159.6	15963.1	14799.4	15728.6	15439	21360.1	21377.3	10251.2	17444.6	1.70171	-0.91155	-0.867096	-0.958476	-0.927796	-0.713735	-0.911138	0.621849	0.365054	0.571635	0.508601	1.60997	1.61269
4930548H24Rik	ENSMUSG00000029138	RIKEN cDNA 4930548H24 gene	NM_026296	67656	5	31485740	31488476	B1	a.226	4	gain	5.16126	2.31316	7.18271	7.59977	0	2.07023	8.74957	10.3197	3.8435	6.25171	0	12.1984	4.05452	6.89382	1.70028	0.247056	-0.464458	0.572478	0.629493	-1.83833	-0.551794	0.773414	0.944674	-0.0289379	0.433949	-1.83833	1.12078
Rhof	ENSMUSG00000029449	ras homolog family member F (in filopodia)	NM_175092	23912	5	123103044	123132692	F	a.694	5	gain	3655.21	3388.77	3689.86	3580.58	3621.22	3513.17	5604.59	6204.98	5590.38	5798.02	6555.72	6648.14	3574.8	6066.97	1.69715	-0.857456	-1.12696	-0.823856	-0.930911	-0.890718	-0.998585	0.664657	1.02707	0.655616	0.785492	1.2229	1.27275
Gpc2	ENSMUSG00000029510	glypican 2 (cerebroglycan)	NM_172412	71951	5	138273655	138280005	G2	a.74	4	gain	1049.8	934.515	899.891	847.918	852.687	969.901	1629.36	1889.45	1707.48	1593.29	1075.1	1514.48	925.785	1568.19	1.69391	-0.425046	-0.807683	-0.931854	-1.12751	-1.10906	-0.685437	1.02123	1.50857	1.17531	0.947562	-0.346718	0.780635
Dtx2	ENSMUSG00000004947	deltex 2, E3 ubiquitin ligase	NM_001256096	74198	5	135994800	136032872	G2	a.388	4	gain	5069.39	4883.07	5349.07	5268.81	5388.66	5237.67	8780.68	9341.24	8760.3	8765.79	8672.2	8515.44	5199.45	8805.94	1.69363	-1.04006	-1.17515	-0.846321	-0.900858	-0.819715	-0.922246	0.941849	1.16513	0.933468	0.935727	0.896996	0.831181
Rab28	ENSMUSG00000029128	RAB28, member RAS oncogene family	NM_001310589	100972	5	41624976	41708157	B3	a.644	4	gain	7440.48	7664.64	7258.64	7636.69	7649.9	7676.4	12500.2	12181	12239.6	12251.6	13756.1	13797.4	7554.46	12787.7	1.69273	-0.999902	-0.892961	-1.08905	-0.906124	-0.899895	-0.887438	0.869363	0.776168	0.793459	0.79697	1.21431	1.2251
Fryl	ENSMUSG00000070733	FRY like transcription coactivator	NM_028194	72313	5	73019987	73256619	C3.2	a.282	4	gain	11731.6	12024.9	12003.3	12956.5	13217.6	11865.5	19042	19791.4	19231.9	19308	28222.3	19095.2	12299.9	20781.8	1.68959	-1.04482	-0.959801	-0.96599	-0.702956	-0.634297	-1.00575	0.622463	0.755336	0.656631	0.670213	1.9769	0.632074
Tmem120a	ENSMUSG00000039886	transmembrane protein 120A	NM_172541	215210	5	135735485	135744448	G2	a.146	4	gain	9547.31	9274.6	9143.59	10420.4	9706.96	9291.17	16995.6	17512.6	16400.2	16584.9	14632.8	14768.5	9564	16149.1	1.68853	-0.93813	-1.04188	-1.0928	-0.624873	-0.878759	-1.03548	1.12643	1.23371	0.998773	1.03886	0.590552	0.623597
Klhl5	ENSMUSG00000054920	kelch-like 5	NM_001347355	71778	5	65107539	65168188	C3.1	a.158	5	gain	6031.45	6313.76	6551.66	6509.75	6466.21	6251.05	10727.9	12038.4	11045.3	11479	9473.56	9590.77	6353.98	10725.8	1.68805	-1.11297	-0.949668	-0.817624	-0.840534	-0.864489	-0.985303	0.942903	1.35438	1.04697	1.1845	0.498964	0.542865
Uspl1	ENSMUSG00000041264	ubiquitin specific peptidase like 1	NM_001013378	231915	5	149184350	149215434	G3	a.594	4	gain	9629.89	10306.3	10083.5	9985.02	10109.9	10290.1	15876.6	16528.5	15767	16483.1	18465.1	18808.1	10067.4	16988.1	1.68743	-1.09831	-0.853624	-0.932392	-0.967771	-0.922958	-0.859297	0.703973	0.849027	0.679009	0.839117	1.24844	1.31479
Foxk1	ENSMUSG00000056493	forkhead box K1	NM_010812	17425	5	142401497	142462011	G2	a.260	4	gain	15642.8	15848.6	15696.3	15987.8	16419.6	15983.2	22379.5	23228.8	22217.4	22819.6	36870.7	33594.5	15929.7	26851.7	1.68564	-0.881888	-0.838821	-0.870636	-0.810017	-0.7222	-0.81096	0.298041	0.420764	0.274092	0.362215	1.943	1.63641
Arpc1b	ENSMUSG00000029622	actin related protein 2/3 complex, subunit 1B	NM_023142	11867	5	145114215	145130705	G2	a.127	4	gain	80082.2	78514.3	78564.5	82170.9	82645	79637.4	137672	142934	138959	137500	127558	125611	80269.1	135039	1.68233	-0.956079	-1.0283	-1.02596	-0.862039	-0.841027	-0.976419	1.02282	1.15982	1.05681	1.01827	0.74414	0.687963
Babam2	ENSMUSG00000052139	BRISC and BRCA1 A complex member 2	NM_144541	107976	5	31697684	32084962	B1	a.604	4	gain	6200.74	6143.74	6263.32	6081.99	6110.93	6170.31	9744.1	9800.93	9877.8	9733.02	11600.9	11303.2	6161.84	10343.3	1.67861	-0.914632	-0.94825	-0.878079	-0.985021	-0.967744	-0.932543	0.730723	0.751893	0.780333	0.726581	1.36569	1.27105
Dmtf1	ENSMUSG00000042508	cyclin D binding myb like transcription factor 1	NM_001110327	23857	5	9118801	9161776	A1	a.310	4	gain	11033.8	11430.5	11220.4	10850.3	10888.9	10883.2	16930.4	16717	16620.3	17303.8	21389.9	22331.6	11051.2	18548.8	1.67845	-0.910238	-0.784917	-0.850717	-0.96972	-0.957138	-0.958988	0.608825	0.563824	0.543227	0.686232	1.43838	1.59123
Ugdh	ENSMUSG00000029201	UDP-glucose dehydrogenase	NM_009466	22235	5	65413221	65435949	C3.1	a.157	5	gain	17700	18469.4	18206.1	18477.2	18447.9	17781.2	31733.7	33382.5	32125	32083.8	27122.4	26507.2	18180.3	30492.4	1.67722	-1.02461	-0.870723	-0.922649	-0.869189	-0.874931	-1.00807	1.08697	1.27017	1.13129	1.12665	0.519046	0.436053
Bcl7b	ENSMUSG00000029681	B cell CLL/lymphoma 7B	NM_009745	12054	5	135168283	135181855	G2	a.559	4	gain	7766.67	7524.69	7752.2	7739.83	8150.9	7746.78	12495.4	13168.9	12812.3	12310.5	13945.5	13423	7780.18	13025.9	1.67425	-0.954358	-1.07106	-0.961235	-0.967124	-0.776316	-0.963811	0.798995	0.99259	0.891363	0.74404	1.20388	1.06304
Ccz1	ENSMUSG00000029617	CCZ1 vacuolar protein trafficking and biogenesis associated	NM_177682	231874	5	143987909	144014877	G2	a.476	4	gain	16985.7	16983.2	16835.2	16963.8	17175.2	16815.4	27351.2	28657.9	27517.6	28785.6	28684.5	28986.3	16959.8	28330.5	1.67045	-0.949557	-0.950113	-0.982707	-0.954372	-0.908233	-0.9871	0.825253	0.99913	0.847851	1.01569	1.00259	1.04157
Coq2	ENSMUSG00000029319	coenzyme Q2 4-hydroxybenzoate polyprenyltransferase	NM_027978	71883	5	100654723	100675140	E4	a.335	4	gain	11835.8	11887.3	11973.6	12185.7	12407.1	11683.3	18696.9	18734.1	18043.3	18414.9	22701	23194.8	11995.5	19964.2	1.66431	-0.966449	-0.950634	-0.92429	-0.860318	-0.794709	-1.01369	0.69925	0.706494	0.56963	0.643885	1.40622	1.48461
Ttyh3	ENSMUSG00000036565	tweety family member 3	NM_001308039	78339	5	140620578	140649031	G2	a.416	4	gain	34877.8	34758.6	35068	36719.9	37059.5	35047.9	58944.9	61676.4	58475.1	58302.6	59910	57940.6	35588.6	59208.2	1.66368	-1.02761	-1.04042	-1.00723	-0.834864	-0.800391	-1.00938	0.937466	1.1071	0.907499	0.896436	0.998281	0.873116
Fbxw8	ENSMUSG00000032867	F-box and WD-40 domain protein 8	NM_172721	231672	5	118064965	118155464	F	a.555	4	gain	24309.6	24652.4	25037.9	26542.8	26783.2	25459.6	41060.8	41744.3	41236	42728.7	43643.6	43590.6	25464.2	42334	1.66249	-1.12144	-1.0691	-1.01112	-0.793004	-0.759303	-0.948699	0.837473	0.89917	0.853388	0.986274	1.06545	1.06091
Bloc1s4	ENSMUSG00000060708	biogenesis of lysosomal organelles complex-1, subunit 4, cappuccino	NM_133724	117197	5	36747378	36748650	B3	a.735	4	gain	2759.21	2649.72	2881.29	3160.42	3020.38	2939.72	4737.41	4639.19	4725.59	4852.22	4949.02	5020.12	2901.79	4820.59	1.66125	-1.12325	-1.27327	-0.962849	-0.620255	-0.788174	-0.888469	0.879616	0.801986	0.87036	0.968353	1.04155	1.09441
Klhl8	ENSMUSG00000029312	kelch-like 8	NM_001359986	246293	5	103861973	103911259	E5	a.96	5	gain	3764.63	4200.69	3883.79	4020.28	3940.53	3896.16	6554.4	7022.11	6465.73	6654.5	6416.87	6257.79	3951.01	6561.9	1.66081	-1.12702	-0.717163	-1.01048	-0.881321	-0.956247	-0.99859	0.946633	1.20442	0.895694	1.00332	0.867323	0.773438
Ccdc158	ENSMUSG00000050050	coiled-coil domain containing 158	NM_001360018	320696	5	92607954	92675271	E2	a.194	4	gain	305.547	320.372	246.264	241.021	306.716	248.427	471.505	489.718	446.807	417.078	477.05	466.355	278.058	461.419	1.65943	-0.544217	-0.377687	-1.30201	-1.37758	-0.530799	-1.2713	0.981421	1.11479	0.792127	0.54991	1.02256	0.942782
Abcb1a	ENSMUSG00000040584	ATP-binding cassette, sub-family B (MDR/TAP), member 1A	NM_011076	18671	5	8660077	8748575	A1	a.61	4	gain	811.351	818.857	798.307	831.632	821.206	813.599	1542.84	1685.87	1609.47	1526.31	902.527	852.951	815.825	1353.33	1.65884	-0.745418	-0.716824	-0.795741	-0.668754	-0.707928	-0.736827	1.25076	1.52621	1.38211	1.21729	-0.414718	-0.590157
Sun1	ENSMUSG00000036817	Sad1 and UNC84 domain containing 1	NM_001256115	77053	5	139200637	139249840	G2	a.656	4	gain	22667.2	23493.6	23837.4	23638.6	23573.9	23267.3	37447.2	38738.4	36180.8	37843.4	41357.6	41345.1	23413	38818.8	1.658	-1.06836	-0.933898	-0.87934	-0.910793	-0.921073	-0.970245	0.816867	0.944174	0.687672	0.856392	1.18987	1.18874
Ddx54	ENSMUSG00000029599	DEAD box helicase 54	NM_028041	71990	5	120612739	120628592	F	a.453	4	gain	27704.6	27126.4	26836.7	27772.8	27965.1	27612.7	44153.2	47424.8	44806.6	45063.2	46250.1	45542.3	27503	45540	1.65582	-0.926599	-1.00649	-1.04715	-0.917289	-0.891161	-0.939192	0.838539	1.10925	0.894171	0.915801	1.01426	0.955855
Btbd8	ENSMUSG00000111375	BTB (POZ) domain containing 8	NM_001007574	100503185	5	107437997	107511207	E5	a.56	4	gain	1287.22	1378.64	1384.21	1228.99	1404.96	1312.52	2386.69	2523.64	2340.69	2352.43	1877.46	1757.51	1332.76	2206.4	1.65552	-1.00699	-0.761894	-0.747489	-1.17233	-0.694352	-0.937449	1.19886	1.39824	1.12933	1.1472	0.341368	0.105498
Slc4a2	ENSMUSG00000028962	solute carrier family 4 (anion exchanger), member 2	NM_001253892	20535	5	24423837	24440950	A3	a.629	5	gain	36216.6	34394.3	35688.8	35861.2	36526.1	35745.6	59368.7	56588.7	56666.7	55821.5	63288	62644.5	35738.8	59063	1.65263	-0.895901	-1.0909	-0.951347	-0.933154	-0.863754	-0.94535	0.970979	0.789832	0.795031	0.738272	1.21245	1.17385
Lrch4	ENSMUSG00000093445	leucine-rich repeats and calponin homology (CH) domain containing 4	NM_001168652	231798	5	137629121	137641099	G2	a.185	4	gain	66.0642	63.6118	68.7488	78.1691	44.973	61.0717	89.44	105.074	122.992	116.996	68.4334	127.614	63.7731	105.092	1.6479	-0.603075	-0.718489	-0.481476	-0.0889971	-1.77289	-0.842742	0.323357	0.817331	1.30089	1.14733	-0.495518	1.41428
Fastk	ENSMUSG00000028959	Fas-activated serine/threonine kinase	NM_023229	66587	5	24438440	24445287	A3	a.742	5	gain	15487.9	15041.3	15457.2	15054.1	14755.6	14644.8	25175.4	24416.5	24660.9	23885.1	23986.4	26400.2	15073.5	24754.1	1.64223	-0.846323	-0.958632	-0.853946	-0.955374	-1.03223	-1.06117	1.01829	0.900802	0.939027	0.816348	0.83259	1.20061
Mrm2	ENSMUSG00000029557	mitochondrial rRNA methyltransferase 2	NM_026510	68017	5	140327674	140331898	G2	a.734	4	gain	2074.83	1803.1	2026.55	2222.39	2139.81	2125.09	3361.78	3307.94	3334.24	3384.86	3615.07	3346.12	2065.3	3391.67	1.64222	-0.912391	-1.44125	-1.0011	-0.65352	-0.79619	-0.822212	0.906094	0.845258	0.875095	0.931873	1.17984	0.8885
Hip1r	ENSMUSG00000000915	huntingtin interacting protein 1 related	NM_145070	29816	5	123973628	124005558	F	a.587	5	gain	38606.3	37194.4	38675.8	38905.4	38590.4	38241.2	59973.4	58869.4	59487.8	58510.7	70554.8	70424.3	38368.9	62970.1	1.64117	-0.907015	-1.04796	-0.900204	-0.877813	-0.908569	-0.942957	0.759424	0.689131	0.728666	0.666007	1.37415	1.36714
Mrps17	ENSMUSG00000034211	mitochondrial ribosomal protein S17	NM_001356954	66258	5	129715497	129722556	G1.3	a.603	4	gain	9567.95	9781.18	9344.71	9290.18	9319.3	9479.56	14502.9	14654	14541.9	15089	16817.8	17538.5	9463.81	15524	1.64035	-0.892243	-0.808554	-0.981888	-1.00411	-0.992227	-0.927483	0.687091	0.726454	0.697287	0.837514	1.24941	1.40875
Gnb2	ENSMUSG00000029713	guanine nucleotide binding protein (G protein), beta 2	NM_010312	14693	5	137528127	137533510	G2	a.384	4	gain	63604.3	61814.4	64071.8	65504.6	65812.5	62348	107016	107805	106770	104263	102680	99781.2	63859.3	104719	1.63984	-0.966858	-1.07682	-0.938647	-0.85345	-0.835384	-1.04371	1.03747	1.06576	1.0286	0.93709	0.878133	0.76782
Sepsecs	ENSMUSG00000029173	Sep (O-phosphoserine) tRNA:Sec (selenocysteine) tRNA synthase	NM_001363463	211006	5	52640087	52669708	C1	a.599	4,5	gain	5397.65	5679.95	5355.22	5175.45	5492.1	5491.27	8359.73	8294.25	8428.8	8454.99	9948.63	9873.21	5431.94	8893.27	1.63722	-0.952988	-0.75947	-0.982943	-1.11257	-0.88714	-0.88771	0.707686	0.677836	0.738925	0.750703	1.36828	1.33939
Hps4	ENSMUSG00000042328	HPS4, biogenesis of lysosomal organelles complex 3 subunit 2	NM_001359853	192232	5	112343083	112378414	F	a.720	4	gain	5548.36	5827.99	5730.78	5472.92	5647.7	5437.45	8563.88	8969.73	8667.1	8399.62	10133.1	10318	5610.87	9175.24	1.63526	-0.97105	-0.784008	-0.847997	-1.02312	-0.903542	-1.04786	0.680103	0.856241	0.725679	0.606427	1.32017	1.38896
Tnip2	ENSMUSG00000059866	TNFAIP3 interacting protein 2	NM_139064	231130	5	34496087	34513991	B2	a.354	4	gain	4123.85	4076.94	4099.28	4191.82	3809.21	4079.38	6670.09	6796.95	6788.59	6872.42	5906.1	6823.61	4063.41	6642.96	1.63482	-0.884587	-0.928569	-0.907563	-0.821746	-1.18967	-0.926266	0.963928	1.03636	1.03163	1.07881	0.496263	1.05141
Qdpr	ENSMUSG00000015806	quinoid dihydropteridine reductase	NM_024236	110391	5	45434021	45450236	B3	a.45	4	gain	4458.3	4533.78	4304.5	4576.15	4584.54	4516.2	7831.84	8234.21	8044.45	7671.74	6124.29	6148	4495.58	7342.42	1.63325	-0.928924	-0.866489	-1.05948	-0.831901	-0.825085	-0.880942	1.16643	1.35276	1.26605	1.08962	0.251795	0.266167
Fbxl5	ENSMUSG00000039753	F-box and leucine-rich repeat protein 5	NM_001159963	242960	5	43744615	43821638	B3	a.543	4	gain	24608.9	24851.4	24362.7	24068.5	25070.6	23972.2	39683.2	39447.7	38653.2	39465.3	40835.9	41866.9	24489.1	39992	1.63306	-0.934166	-0.89602	-0.973283	-1.02056	-0.861846	-1.03616	0.924853	0.901693	0.822532	0.903429	1.03626	1.13326
Camkk2	ENSMUSG00000029471	calcium/calmodulin-dependent protein kinase kinase 2, beta	NM_001199676	207565	5	122731170	122779409	F	a.606	5	gain	16498.5	16785.4	16853.7	16599	16512.3	16626	25618.7	26504.8	26585.5	25672.2	29128.8	29411.3	16645.8	27153.6	1.63126	-0.979093	-0.912309	-0.896578	-0.955571	-0.97586	-0.949277	0.725535	0.857253	0.869027	0.733611	1.22294	1.26033
Usp30	ENSMUSG00000029592	ubiquitin specific peptidase 30	NM_001033202	100756	5	114065461	114124720	F	a.712	4	gain	8856.73	8528.6	8678.77	9345.55	9044.06	9047.92	13609.5	13458.8	14082.6	13885.1	16322.9	15804.5	8916.94	14527.2	1.62917	-0.956295	-1.10119	-1.0342	-0.750107	-0.875962	-0.874325	0.6925	0.649775	0.823665	0.769444	1.39028	1.26641
Chchd2	ENSMUSG00000070493	coiled-coil-helix-coiled-coil-helix domain containing 2	NM_024166	14004	5	129881156	129887470	G1.3	a.497	4	gain	50622.7	49665.8	50491.4	49122.8	50432.7	51029	81587.8	80851.4	78241.2	80907	83397.5	84038.7	50227.4	81503.9	1.6227	-0.923305	-0.998599	-0.933554	-1.04197	-0.938143	-0.891769	0.959681	0.923909	0.794442	0.926621	1.04623	1.07645
Slc15a4	ENSMUSG00000029416	solute carrier family 15, member 4	NM_133895	100561	5	127595664	127632897	G1.2	a.597	4	gain	6437.13	6644.54	6637.85	6535.8	6926.74	6675.44	10298.2	10249.4	10075.7	10186.7	11806.2	12016.4	6642.92	10772.1	1.62159	-1.05511	-0.931953	-0.935863	-0.996031	-0.770418	-0.913931	0.769814	0.751339	0.684982	0.727524	1.30056	1.36908
Exoc1	ENSMUSG00000036435	exocyst complex component 1	NM_001289770	69940	5	76529311	76570294	C3.3	a.465	4	gain	16504.7	16642	16025.7	16400.3	16396.2	16152.9	25734.4	26444.8	25767.8	26223.3	27585.6	27261.6	16353.6	26502.9	1.62061	-0.917253	-0.884498	-1.03371	-0.942337	-0.943317	-1.00243	0.838962	0.946622	0.844086	0.91336	1.11361	1.0669
Fbxl13	ENSMUSG00000048520	F-box and leucine-rich repeat protein 13	NM_001199632	320118	5	21483847	21645634	A3	a.17	4	gain	24.7741	18.5052	21.5481	17.3709	30.5816	18.632	27.2209	30.9592	24.9828	47.3344	32.729	49.732	21.902	35.493	1.62054	-0.268408	-1.10825	-0.671372	-1.2888	0.343968	-1.08872	0.00490243	0.379784	-0.244104	1.62645	0.54221	1.77234
Med28	ENSMUSG00000015804	mediator complex subunit 28	NM_025895	66999	5	45520229	45529276	B3	a.507	4	gain	13330.5	13247.4	13702.6	13575.4	13587.2	13606.6	21444.2	21691.1	22146.3	21285.3	22565.2	22127	13508.3	21876.5	1.61949	-1.00736	-1.03214	-0.898263	-0.935224	-0.931762	-0.926128	0.876855	0.922232	1.00453	0.847371	1.0788	1.00108
Ccni	ENSMUSG00000063015	cyclin I	NM_017367	12453	5	93181933	93206495	E2	a.261	4	gain	80717	80673.6	81840.8	82107.9	84822.6	81312.3	115569	114971	116497	115361	169472	163215	81912.4	132514	1.61775	-0.900949	-0.902907	-0.850614	-0.838752	-0.720341	-0.874202	0.405646	0.386762	0.434742	0.399084	1.79924	1.66229
Ccdc92	ENSMUSG00000037979	coiled-coil domain containing 92	NM_144819	215707	5	124834418	124862424	F	a.51	5	gain	3623.21	3527.56	3689.86	3858.51	3693.18	3487.3	6280.25	6545.53	6285.09	6164.19	5030.35	5001.35	3646.6	5884.46	1.61368	-0.927836	-1.03021	-0.85808	-0.687055	-0.85464	-1.07414	1.17713	1.33546	1.18007	1.10574	0.327841	0.305717
Rnft2	ENSMUSG00000032850	ring finger protein, transmembrane 2	NM_001109902	269695	5	118190736	118245116	F	a.114	4	gain	414.966	395.55	379.658	446.215	363.382	366.43	689.272	757.093	623.608	613.561	540.525	589.278	394.367	635.556	1.61159	-0.690736	-0.871102	-1.02543	-0.417414	-1.19031	-1.15888	1.22033	1.57397	0.843162	0.781972	0.304586	0.629855
Gm5129	ENSMUSG00000053121	predicted gene 5129	NR_028426	332993	5	29735334	29735936	B1	a.231	4	gain	4.12901	3.46973	0	8.68546	4.4973	4.14045	16.527	5.62895	2.88263	3.57241	3.96715	7.50672	4.15366	6.6808	1.60841	-0.061873	-0.265873	-2.486	0.880715	0.0409444	-0.0585696	1.76014	0.318495	-0.474666	-0.232199	-0.109418	0.688304
Mdh2	ENSMUSG00000019179	malate dehydrogenase 2, NAD (mitochondrial)	NM_008617	17448	5	135778480	135790398	G2	a.166	4	gain	78097.2	76622.1	78490.6	78378.6	80426.1	78087.9	133007	137097	131616	131222	113009	109922	78350.4	125979	1.60789	-0.938865	-1.01382	-0.919112	-0.924723	-0.823362	-0.939332	1.15407	1.27311	1.11274	1.10094	0.513618	0.404733
Grpel1	ENSMUSG00000029198	GrpE-like 1, mitochondrial	NM_024478	17713	5	36464998	36474080	B3	a.484	4	gain	14787	14960.3	14654.8	14788.1	14730.4	14987.4	23575.2	23382.6	23047.6	23542.2	24589.4	24730	14818	23811.2	1.60691	-0.962563	-0.915648	-0.998733	-0.962277	-0.977999	-0.908369	0.915547	0.88252	0.824403	0.909895	1.08514	1.10809
Eif2b4	ENSMUSG00000029145	eukaryotic translation initiation factor 2B, subunit 4 delta	NM_001127355	13667	5	31187558	31193430	B1	a.131	4	gain	10539.3	10401.1	10153.3	10109.9	10670.3	10302.5	17504	17287.4	16889.3	16597.4	15714.9	15761.3	10362.7	16625.7	1.60438	-0.879846	-0.932889	-1.0298	-1.04701	-0.830212	-0.971174	1.15885	1.10882	1.01519	0.945122	0.725553	0.737405
Krit1	ENSMUSG00000000600	KRIT1, ankyrin repeat containing	NM_001170552	79264	5	3803184	3845564	A1	a.321	5	gain	12903.2	13111	13486.1	12585.2	13095.2	13168.7	19179.1	18498.6	19075.3	18969.5	24858.2	25034	13058.2	20935.8	1.60326	-0.932744	-0.871539	-0.763479	-1.02832	-0.87614	-0.854704	0.585649	0.447257	0.564869	0.543556	1.5793	1.6063
Myo1h	ENSMUSG00000066952	myosin 1H	NM_001164573	231646	5	114289166	114365357	F	a.70	4	gain	172.386	153.825	168.281	130.282	173.596	151.126	276.098	303.025	272.889	292.044	185.464	191.421	158.249	253.49	1.60184	-0.476302	-0.868501	-0.559308	-1.43985	-0.452225	-0.929401	1.1477	1.46893	1.10735	1.34151	-0.224419	-0.115491
Vps37b	ENSMUSG00000066278	vacuolar protein sorting 37B	NM_177876	330192	5	124004641	124032270	F	a.658	5	gain	9695.95	9863.29	9646.38	10386.7	10040.7	10154.5	15572.3	15923.4	15122.3	14764.8	17180.7	17022.4	9964.58	15931	1.59876	-1.04955	-0.980734	-1.07016	-0.772787	-0.909057	-0.863736	0.855842	0.9455	0.737905	0.641686	1.25116	1.21393
Srrd	ENSMUSG00000029346	SRR1 domain containing	NM_001359388	70118	5	112337392	112343040	F	a.575	4	gain	1366.7	1443.41	1385.24	1442.87	1441.83	1310.45	2305.03	2261.9	2024.57	2077.35	2185.9	2517.57	1398.42	2228.72	1.59374	-1.01951	-0.800676	-0.965527	-0.802168	-0.805052	-1.18793	1.07544	0.999725	0.555396	0.65857	0.86273	1.429
Iqce	ENSMUSG00000036555	IQ motif containing E	NM_001347517	74239	5	140661827	140702378	G2	a.650	4	gain	9440.98	9345.15	9286.22	9291.27	9183.48	9857.38	14201.5	14414.8	14079.7	14544.2	15654.4	16794.4	9400.75	14948.2	1.5901	-0.919391	-0.96081	-0.986488	-0.984282	-1.03165	-0.744186	0.73805	0.798561	0.70308	0.834831	1.13346	1.41883
Chfr	ENSMUSG00000014668	checkpoint with forkhead and ring finger domains	NM_001289577	231600	5	110135842	110171972	F	a.386	4	gain	11689.2	11770.5	11598	12104.3	12262.3	11480.4	19027.4	18970.5	19174.3	18902.5	18425.4	18175.6	11817.5	18779.3	1.58911	-0.997188	-0.968675	-1.02943	-0.853583	-0.800184	-1.07137	1.00817	0.995844	1.03983	0.981066	0.875853	0.81967
Mob1b	ENSMUSG00000006262	MOB kinase activator 1B	NM_026735	68473	5	88720855	88764220	E1	a.703	4	gain	17398.6	18694.9	18041.9	18103.7	18588.2	17817.4	28361.2	26557.4	26532.7	27329.8	33077.1	30772.9	18107.5	28771.8	1.58895	-1.08599	-0.796567	-0.939758	-0.925985	-0.819619	-0.990199	0.882036	0.617353	0.613604	0.732828	1.50157	1.21073
Uvssa	ENSMUSG00000037355	UV stimulated scaffold protein A	NM_001081101	71101	5	33378549	33419754	B1	a.305	4	gain	4382.95	4648.29	4606.17	4405.7	4375.87	4282.26	6656.48	6307.23	6716.52	6386.57	8104.89	8217.04	4450.2	7064.79	1.58752	-0.962794	-0.730015	-0.766061	-0.942289	-0.969193	-1.05483	0.692173	0.478723	0.727739	0.52823	1.47194	1.52637
Evc2	ENSMUSG00000050248	EvC ciliary complex subunit 2	NM_145920	68525	5	37338499	37425055	B3	a.639	4	gain	10380.3	10197.5	10208.7	10455.1	10807	10604.7	16297.5	15875.5	16304.1	15928.5	17424.7	17605.1	10442.2	16572.6	1.58707	-0.971646	-1.04468	-1.04019	-0.942138	-0.806059	-0.883729	0.882766	0.774911	0.884433	0.788603	1.15769	1.20004
Slain2	ENSMUSG00000036087	SLAIN motif family, member 2	NM_001113423	75991	5	72914304	72978829	C3.2	a.674	4	gain	14938.8	15414.9	14951.3	15373.3	15547.2	15174.8	22707.1	23249.4	22949.6	22917	26771.3	25981.7	15233.4	24096	1.58179	-1.01649	-0.887714	-1.01304	-0.898809	-0.852637	-0.952156	0.702282	0.799173	0.745884	0.740055	1.37818	1.25528
Tbc1d14	ENSMUSG00000029192	TBC1 domain family, member 14	NM_001113362	100855	5	36490604	36593276	B3	a.638	4	gain	14821.1	14860.9	15005.7	15165.9	15692	15284.5	23427.5	23535.6	23210	23085.8	25231.1	25151.3	15138.3	23940.2	1.58143	-1.03661	-1.02549	-0.985261	-0.941217	-0.79977	-0.908909	0.862605	0.881702	0.823914	0.801662	1.17026	1.15712
Cldn3	ENSMUSG00000070473	claudin 3	NM_009902	12739	5	134986214	134987472	G2	a.412	4	gain	43418.6	41952.5	42683.8	44973.3	44537.6	42145.7	69061.3	71558.9	66503.2	65693	69694.9	67878.6	43285.2	68398.3	1.58018	-0.936306	-1.07905	-1.00724	-0.79011	-0.830562	-1.05996	0.992346	1.13998	0.835491	0.784553	1.0303	0.920561
Zkscan14	ENSMUSG00000029627	zinc finger with KRAB and SCAN domains 14	NM_023322	67235	5	145194946	145201868	G2	a.262	4	gain	1102.45	1141.54	1120.5	1037.91	1134.22	1056.85	1649.78	1529.2	1530.68	1431.64	2167.06	2102.82	1098.91	1735.2	1.57901	-0.832444	-0.699515	-0.770474	-1.06253	-0.724067	-0.993557	0.705437	0.415846	0.419532	0.164337	1.74613	1.6313
Mrpl33	ENSMUSG00000106918	mitochondrial ribosomal protein L33	NM_025796	66845	5	31596935	31664384	B1	a.399	4	gain	4520.24	4281.65	4539.47	4330.79	4455.02	4202.56	7094.93	6802.58	6922.15	7087.65	6575.56	7037.55	4388.29	6920.07	1.57694	-0.825062	-1.05131	-0.807342	-1.0037	-0.885695	-1.12911	1.05601	0.880428	0.953134	1.05173	0.738794	1.02213
Pmpcb	ENSMUSG00000029017	peptidase (mitochondrial processing) beta	NM_028431	73078	5	21737141	21757152	A3	a.133	4	gain	18372	17898	18262.6	18386	18119.6	18193.1	28596.5	29845.6	29957.2	29350	26726.7	27478.4	18205.2	28659.1	1.57422	-0.910353	-1.01986	-0.935394	-0.907165	-0.968315	-0.951347	0.943335	1.12245	1.13809	1.0523	0.66003	0.776228
Mir7030	ENSMUSG00000099254	microRNA 7030	NR_105997	102465623	5	115645573	115645632	F	a.227	4	gain	9.29028	17.3487	9.23491	9.77114	4.4973	15.5267	16.527	30.021	20.1784	13.3965	9.91788	13.1368	10.9448	17.1963	1.57118	-0.666229	0.641477	-0.678427	-0.562964	-2.08379	0.405014	0.537883	1.82878	0.96577	0.0930095	-0.532368	0.0518395
Cfap73	ENSMUSG00000094282	cilia and flagella associated protein 73	NM_001195094	546886	5	120628335	120634235	F	a.25	4	gain	5.16126	4.62631	8.20881	9.77114	5.39676	9.31602	10.6939	4.69079	7.68701	10.7172	17.8522	15.0134	7.08005	11.1091	1.56907	-1.0568	-1.28517	-0.0463448	0.347672	-0.962488	0.239123	0.554347	-1.25652	-0.193011	0.559352	1.75509	1.34475
Sec31a	ENSMUSG00000035325	Sec31 homolog A (S. cerevisiae)	NM_001359323	69162	5	100361649	100416234	E4	a.457	4	gain	46030.2	45330.9	45565.1	45810.3	46312.3	45944.5	70631.4	73408	69256.1	69929	75535.6	72275.6	45832.2	71839.3	1.56744	-0.934576	-0.999559	-0.977689	-0.9549	-0.908647	-0.942487	0.882909	1.04658	0.799442	0.840484	1.16785	0.980591
Rnf34	ENSMUSG00000029474	ring finger protein 34	NM_030564	80751	5	122850048	122871291	F	a.452	5	gain	7079.19	7260.99	7103.7	7093.85	7366.57	7415.55	10991.4	11595.6	10874.2	11141.4	11705.1	11386.8	7219.97	11282.4	1.56267	-1.03556	-0.927329	-1.02081	-1.02673	-0.865715	-0.837432	0.842278	1.0707	0.796532	0.90015	1.1108	0.993111
Hscb	ENSMUSG00000043510	HscB iron-sulfur cluster co-chaperone	NM_001359835	100900	5	110829070	110839777	F	a.695	4	gain	3387.85	3230.32	3394.34	3469.84	3215.57	3335.13	5031	5309.03	4941.78	4904.02	5581.78	5479.91	3338.84	5207.92	1.5598	-0.878329	-1.08047	-0.870205	-0.776816	-1.09991	-0.944913	0.800464	1.02885	0.724496	0.691927	1.24156	1.16335
Prkab1	ENSMUSG00000029513	protein kinase, AMP-activated, beta 1 non-catalytic subunit	NM_031869	19079	5	116013586	116024508	F	a.342	4	gain	17514.2	17049.1	17419.1	17397	17055.5	17181.8	25437.9	25292.7	25199	25107.8	30108.7	30471.7	17269.5	26936.3	1.55976	-0.863476	-0.976138	-0.886274	-0.891596	-0.974558	-0.943678	0.698748	0.67479	0.659244	0.644067	1.40436	1.45451
Rasal1	ENSMUSG00000029602	RAS protein activator like 1 (GAP1 like)	NM_001281999	19415	5	120648812	120679597	F	a.267	4	gain	883.608	830.423	907.074	1003.17	941.734	801.177	1277.44	1051.67	1109.81	1186.93	1837.78	1887	894.531	1391.77	1.55587	-0.769037	-0.988169	-0.676515	-0.321026	-0.544137	-1.11472	0.532353	-0.154317	0.0356586	0.272872	1.81684	1.91019
Fscn1	ENSMUSG00000029581	fascin actin-bundling protein 1	NM_007984	14086	5	142960343	142973185	G2	a.90	4	gain	18272.9	17605.4	18242	19274.1	18630.5	18164.2	28148.3	31892.7	26796.9	28153.2	28860	27149.9	18364.9	28500.2	1.55189	-0.958143	-1.1175	-0.965392	-0.729722	-0.875159	-0.983711	0.892082	1.42689	0.681385	0.892828	0.99901	0.737432
Gm15787	ENSMUSG00000086247	predicted gene 15787	NR_040430	100504007	5	110154400	110176504	F	a.234	4	gain	70.1932	137.633	88.2447	86.8546	91.7448	112.827	182.769	136.033	134.523	167.01	138.85	151.073	97.9162	151.71	1.54938	-1.80489	0.458896	-1.03725	-1.09058	-0.906568	-0.210785	1.41631	0.419467	0.381822	1.11176	0.488601	0.773212
Cldn12	ENSMUSG00000046798	claudin 12	NM_001193659	64945	5	5489537	5514958	A1	a.317	4	gain	43920.3	44698.3	44267	45272.9	45983.1	44626.8	63984.6	63921.4	62045.7	63883.6	80966.6	81484.5	44794.7	69381.1	1.54887	-0.974174	-0.901365	-0.941563	-0.848389	-0.783849	-0.907997	0.586144	0.582043	0.458537	0.579589	1.56229	1.58873
Clnk	ENSMUSG00000039315	cytokine-dependent hematopoietic cell linker	NM_013748	27278	5	38706462	38876812	B3	a.22	4	gain	6.19352	0	6.15661	1.08568	0.899459	10.3511	11.6661	5.62895	9.60876	4.46551	1.98358	4.6917	4.1144	6.34076	1.54112	0.480705	-1.98922	0.474266	-1.06907	-1.18614	1.05167	1.18888	0.378394	0.967009	0.136821	-0.620906	0.187582
Brat1	ENSMUSG00000000148	BRCA1-associated ATM activator 1	NM_001276287	231841	5	140705011	140719379	G2	a.751	4	gain	6143.97	5736.62	5744.12	5889.82	5779.93	5640.33	8972.2	8881.54	8413.43	8504.11	9077.84	9983	5822.46	8972.02	1.54093	-0.70266	-1.00117	-0.995494	-0.886489	-0.968451	-1.07484	0.945131	0.900936	0.665308	0.711963	0.99607	1.4097
Nupl2	ENSMUSG00000048439	nucleoporin like 2	NM_001346582	231042	5	24164963	24184013	A3	a.576	5	gain	2232.76	2450.79	2436.99	2431.93	2300.82	2291.74	3333.59	3677.58	3508.16	3226.78	4052.45	3952.29	2357.5	3625.14	1.5377	-1.14721	-0.747578	-0.771793	-0.780715	-1.01843	-1.03538	0.572081	0.993376	0.791048	0.432383	1.40979	1.30243
Guf1	ENSMUSG00000029208	GUF1 homolog, GTPase	NM_001310631	231279	5	69556923	69575973	C3.1	a.737	4	gain	6255.45	6133.33	6577.31	6118.9	6262.93	5817.33	9274.54	9434.11	9114.87	9582.09	9287.1	10350.8	6194.21	9507.26	1.53486	-0.895691	-0.982417	-0.674988	-0.992776	-0.890432	-1.2151	0.836716	0.91176	0.76032	0.980224	0.84267	1.31971
Zdhhc4	ENSMUSG00000001844	zinc finger, DHHC domain containing 4	NM_001359445	72881	5	143316489	143329256	G2	a.738	4	gain	5067.33	4763.94	4925.29	4881.23	4988.4	4669.39	7211.59	7184.41	6966.35	7485.98	7820.25	8293.05	4882.6	7493.6	1.53476	-0.771669	-1.04236	-0.896326	-0.935726	-0.840499	-1.13025	0.775564	0.759008	0.62386	0.939301	1.13085	1.38825
Tmem120b	ENSMUSG00000054434	transmembrane protein 120B	NM_001039723	330189	5	123068415	123117749	F	a.121	5	gain	1788.89	1663.16	1827.49	1707.78	1718.87	1720.36	2796.95	2733.79	2711.59	2776.65	2415	2559.79	1737.76	2665.63	1.53395	-0.809005	-1.12938	-0.715175	-1.013	-0.98455	-0.980739	1.15595	1.05553	1.01968	1.12393	0.510376	0.766378
Mterf1a	ENSMUSG00000040429	mitochondrial transcription termination factor 1a	NM_001013023	545725	5	3890581	3893933	A1	a.352	5	gain	909.415	894.034	931.7	878.317	880.571	857.073	1252.16	1322.8	1494.16	1417.35	1320.07	1395.31	891.852	1366.98	1.53274	-0.849666	-0.92473	-0.743122	-1.00278	-0.991506	-1.11053	0.558045	0.799648	1.33593	1.10358	0.790545	1.03458
Rbakdn	ENSMUSG00000104529	RB-associated KRAB zinc finger downstream neighbor (non-protein coding)	NR_040424	100042605	5	143164779	143165751	G2	a.30	4	gain	6.19352	9.25262	34.8875	9.77114	5.39676	8.2809	9.72174	20.6395	17.2958	23.2206	25.7865	15.9518	12.2971	18.7693	1.52632	-1.25504	-0.6138	1.65338	-0.524519	-1.46747	-0.793991	-0.532837	0.737955	0.434213	0.941874	1.12409	0.296146
Ogfod2	ENSMUSG00000023707	2-oxoglutarate and iron-dependent oxygenase domain containing 2	NM_001347478	66627	5	124112297	124115483	F	a.125	5	gain	3485.92	3518.31	3706.28	3464.41	3625.72	3583.56	5474.31	5484.47	5717.21	5580.1	5101.76	5228.43	3564.03	5431.05	1.52385	-1.04508	-1.00346	-0.769294	-1.07292	-0.868164	-0.920786	0.985636	0.993975	1.18098	1.07176	0.668501	0.778856
Sirt4	ENSMUSG00000029524	sirtuin 4	NM_001167691	75387	5	115478010	115484725	F	a.356	4	gain	2073.8	2196.34	2134.29	2250.62	2131.72	2146.82	3492.05	3343.59	3110.35	3372.35	3072.56	3256.04	2155.6	3274.49	1.51906	-1.1163	-0.856919	-0.986395	-0.746623	-0.991844	-0.959943	1.23825	1.04194	0.715201	1.08064	0.659957	0.92204
Zbtb49	ENSMUSG00000029127	zinc finger and BTB domain containing 49	NM_001359466	75079	5	38189735	38220457	B3	a.287	4	gain	1764.12	1840.11	1655.1	1965.08	1875.37	1881.84	2820.28	2739.42	2513.65	2578.38	2903.96	3113.41	1830.27	2778.18	1.51791	-1.07082	-0.885327	-1.35137	-0.59633	-0.801852	-0.786722	0.992924	0.864961	0.486611	0.598459	1.12155	1.42792
Zfp12	ENSMUSG00000029587	zinc finger protein 12	NM_001289589	231866	5	143235163	143248834	G2	a.691	4	gain	4740.11	4731.56	4824.73	5057.11	4853.48	5056.53	7025.9	7228.51	7011.51	7047.47	8038.44	7952.43	4877.25	7384.04	1.51398	-1.06225	-1.07041	-0.982212	-0.769445	-0.955336	-0.769964	0.717851	0.846444	0.708575	0.731711	1.32685	1.27819
Eif2ak1	ENSMUSG00000029613	eukaryotic translation initiation factor 2 alpha kinase 1	NM_013557	15467	5	143817788	143904251	G2	a.451	4	gain	10682.8	10638.2	10700.2	11050.1	11111	11020.8	16686.4	16619.5	16378.1	15842.7	16735.4	16413.4	10867.2	16445.9	1.51336	-1.03177	-1.05103	-1.02428	-0.876152	-0.850828	-0.888343	1.02134	1.00284	0.935491	0.782477	1.03485	0.945408
Atraid	ENSMUSG00000013622	all-trans retinoic acid induced differentiation factor	NM_027855	381629	5	31048312	31054623	B1	a.323	4	gain	4140.37	4141.7	4274.74	4127.76	4319.2	4106.29	6051.79	5673.04	5839.24	5646.19	7461.22	7298.41	4185.01	6328.31	1.51214	-0.932275	-0.930868	-0.793119	-0.945559	-0.748033	-0.96828	0.721561	0.439958	0.565778	0.419285	1.63384	1.53771
Mtif3	ENSMUSG00000016510	mitochondrial translational initiation factor 3	NM_001256100	76366	5	146951573	146963800	G3	a.391	4	gain	3710.95	3647.85	3754.51	3855.26	3851.48	3697.42	5528.76	5613.94	5771.98	5863.21	5620.46	5647.87	3752.91	5674.37	1.51199	-1.00381	-1.08287	-0.950023	-0.827957	-0.832469	-1.02064	0.833991	0.904474	1.03246	1.10476	0.909832	0.932255
Lat2	ENSMUSG00000040751	linker for activation of T cells family, member 2	NM_020044	56743	5	134600022	134615025	G2	a.8	4	gain	142.451	128.38	137.498	86.8546	113.332	120.073	239.155	202.642	220.041	179.513	120.006	139.813	121.431	183.528	1.51138	-0.0875764	-0.433164	-0.205206	-1.72888	-0.847078	-0.655304	1.63735	1.08528	1.35972	0.681716	-0.657149	-0.149713
Pomp	ENSMUSG00000029649	proteasome maturation protein	NM_025624	66537	5	147860461	147876456	G3	a.159	4	gain	23626.2	23558.3	23780.9	24388.8	24698.3	23651.3	37810.8	38572.4	38615.7	37036	32652.6	32012.4	23950.6	36116.6	1.50796	-0.983791	-0.996807	-0.95426	-0.840079	-0.783029	-0.978989	1.14363	1.23385	1.23893	1.04997	0.48008	0.390492
Preb	ENSMUSG00000045302	prolactin regulatory element binding	NM_001294302	50907	5	30950853	30960361	B1	a.116	4	gain	20403.5	20454.1	19917.7	20125.3	19998.6	19490.1	31910.7	32874.9	30980.6	31100.5	26391.5	28270.3	20064.9	30254.7	1.50785	-0.848351	-0.837131	-0.957605	-0.910593	-0.939224	-1.05597	1.1791	1.31406	1.045	1.06251	0.318223	0.629983
Ppp1cb	ENSMUSG00000014956	protein phosphatase 1 catalytic subunit beta	NM_172707	19046	5	32458843	32517433	B1	a.707	4	gain	78252	80561.4	79931.3	80279.7	85915.5	79484.2	118757	113101	115242	115929	136048	131233	80737.3	121718	1.50758	-1.06572	-0.933848	-0.969451	-0.949732	-0.642124	-0.994877	0.825546	0.604325	0.689316	0.716278	1.44181	1.27847
D5Ertd579e	ENSMUSG00000029190	DNA segment, Chr 5, ERATO Doi 579, expressed	NM_001081232	320661	5	36600485	36696024	B3	a.333	4	gain	16274.5	17128.9	16669	16909.5	17171.6	16839.2	23982.6	23213.8	23455	24065.5	29784.4	27594.7	16832.1	25349.3	1.50601	-1.05875	-0.829289	-0.951337	-0.887105	-0.818133	-0.905782	0.680002	0.53389	0.580246	0.695486	1.65161	1.30917
Kcnip4	ENSMUSG00000029088	Kv channel interacting protein 4	NM_001199242	80334	5	48389502	49524907	B3	a.108	4	gain	156.902	164.234	125.184	157.424	178.093	145.951	236.238	257.055	225.806	226.848	225.136	226.14	154.631	232.871	1.50597	-0.799534	-0.604122	-1.765	-0.785339	-0.257338	-1.10902	0.953231	1.31537	0.759602	0.779338	0.746866	0.765941
Letm1	ENSMUSG00000005299	leucine zipper-EF-hand containing transmembrane protein 1	NM_019694	56384	5	33739673	33782817	B2	a.387	4	gain	22941.8	22939.6	23021.6	23819.9	24015.6	23321.1	35192.7	35497.1	35504.4	35143.5	35145	34407.1	23343.3	35148.3	1.50572	-1.03503	-1.03549	-1.01884	-0.859823	-0.821652	-0.958542	0.961042	1.00121	1.00217	0.954521	0.954714	0.855717
Baiap2l1	ENSMUSG00000038859	BAI1-associated protein 2-like 1	NM_025833	66898	5	144264526	144358112	G2	a.494	4	gain	10460.9	10500.6	10704.3	10428	10311.4	10029.2	15607.3	15647.5	15376.9	15681.1	16219.7	15419.7	10405.7	15658.7	1.50482	-0.927896	-0.910216	-0.820564	-0.942582	-0.995032	-1.12449	0.938829	0.950845	0.869441	0.960837	1.11841	0.882424
Cdk5	ENSMUSG00000028969	cyclin-dependent kinase 5	NM_007668	12568	5	24418241	24423530	A3	a.746	5	gain	10899.6	10493.6	10473.4	10611.5	10514.7	10709.3	16112.8	15264.8	15567.1	15559.6	16442.9	16879.8	10617	15971.2	1.5043	-0.826584	-1.00329	-1.01226	-0.951301	-0.993955	-0.908579	0.993307	0.741579	0.832905	0.830652	1.08771	1.20981
Vps29	ENSMUSG00000029462	VPS29 retromer complex component	NM_001347453	56433	5	122354369	122364984	F	a.512	5	gain	20886.6	20976.8	20807.3	20605.2	21265.9	20783	31141.7	30913.2	31315.9	30243.1	32471.1	32374.6	20887.5	31409.9	1.50377	-0.953247	-0.933086	-0.971039	-1.01669	-0.869086	-0.976501	0.914639	0.880211	0.94073	0.777723	1.11013	1.09621
Ap1s1	ENSMUSG00000004849	adaptor protein complex AP-1, sigma 1	NM_007457	11769	5	137034993	137046135	G2	a.161	4	gain	46073.6	45004.7	45466.6	46972	48186.7	45362.8	73047.2	74018.8	71845.6	71284.7	63186.8	63111.8	46177.7	69415.8	1.50323	-0.938841	-1.04642	-0.999627	-0.850325	-0.733307	-1.0101	1.17346	1.23401	1.09743	1.06151	0.508825	0.503381
Fis1	ENSMUSG00000019054	fission, mitochondrial 1	NM_001163243	66437	5	136953275	136966234	G2	a.395	4	gain	13045.6	12693.4	13163.9	12732.9	13007.1	13211.1	20316.5	19318.5	18900.4	19342.8	19685	19449	12975.7	19502	1.50297	-0.927595	-1.05569	-0.885359	-1.04117	-0.941441	-0.868574	1.14596	0.910192	0.807769	0.916065	0.998157	0.94169
Fbxo24	ENSMUSG00000089984	F-box protein 24	NM_027708	71176	5	137612503	137629002	G2	a.200	4	gain	145.548	182.739	208.299	150.91	170.897	152.162	290.68	231.725	247.906	242.924	193.399	302.146	168.426	251.463	1.49302	-1.3332	-0.433497	0.0846219	-1.19024	-0.698517	-1.1576	1.40492	0.506674	0.77407	0.693634	-0.20916	1.55829
Tnrc18	ENSMUSG00000039477	trinucleotide repeat containing 18	NM_001122730	231861	5	142724661	142817662	G2	a.247	4	gain	26342.1	27907.1	28058.7	30803	32908.5	29160.2	39710.4	37222.3	39042.3	36904.7	59880.2	48648.2	29196.6	43568	1.49223	-1.19442	-0.959616	-0.937562	-0.557934	-0.288926	-0.780915	0.475464	0.212217	0.406432	0.177354	2.14653	1.30137
Ptcd1	ENSMUSG00000029624	pentatricopeptide repeat domain 1	NM_133735	71799	5	145147514	145167108	G2	a.561	4	gain	6035.58	5765.54	5918.55	5880.05	6365.47	5923.95	9005.25	8802.73	8749.74	8737.21	9374.38	8850.42	5981.53	8919.96	1.49125	-0.903192	-1.1203	-0.996064	-1.02702	-0.650779	-0.991741	0.99476	0.886869	0.858224	0.851431	1.18532	0.912498
Gm4961	ENSMUSG00000104667	kinesin superfamily protein 2C pseudogene	NR_045694	242914	5	30092940	30097686	B1	a.23	4	gain	16.516	6.93947	16.4176	19.5423	24.2854	28.9832	26.2487	27.2066	26.9045	24.1137	25.7865	37.5336	18.7807	27.9656	1.48906	-0.668059	-2.63526	-0.682068	-0.271851	0.244622	0.668279	0.430532	0.516425	0.489658	0.227687	0.387998	1.29203
Evi5	ENSMUSG00000011831	ecotropic viral integration site 5	NM_001378824	14020	5	107744795	107875107	F	a.704	4,5	gain	14458.8	15069	14955.4	14807.6	15309.7	15108.5	21826.3	21147	20542.6	21543.4	24663.8	23840.4	14951.5	22260.6	1.48885	-1.08717	-0.892893	-0.928458	-0.975134	-0.818441	-0.880604	0.848047	0.699472	0.563195	0.786742	1.4224	1.26284
Fbrsl1	ENSMUSG00000043323	fibrosin-like 1	NM_001142642	381668	5	110361754	110448602	F	a.324	4	gain	18542.4	18447.4	18738.7	18617.3	18792.4	18506.8	26067.9	26233.7	25764	25000.6	31520	31492.6	18607.5	27679.8	1.48756	-0.920565	-0.944228	-0.872022	-0.901979	-0.858822	-0.929417	0.64962	0.678848	0.595563	0.456924	1.52505	1.52103
Agfg2	ENSMUSG00000029722	ArfGAP with FG repeats 2	NM_001303266	231801	5	137650463	137684726	G2	a.86	4	gain	9970.53	9752.26	10087.6	10106.6	11000.4	10246.6	15789.1	15032.1	15893.8	14910.3	14806.4	14360.4	10194	15132	1.48441	-1.04355	-1.14902	-0.987922	-0.978951	-0.575151	-0.91341	1.14695	0.912824	1.17846	0.874065	0.840735	0.694972
Tfip11	ENSMUSG00000029345	tuftelin interacting protein 11	NM_018783	54723	5	112326358	112338073	F	a.426	4	gain	18192.4	18072.7	18105.6	18257.9	18468.6	18235.6	26405.2	27052.7	27058.3	26774.3	27463.6	27326.3	18222.1	27013.4	1.48245	-0.96389	-0.99597	-0.98714	-0.946436	-0.890702	-0.95238	0.845877	0.963557	0.964553	0.913303	1.03678	1.01244
Tsc22d4	ENSMUSG00000029723	TSC22 domain family, member 4	NM_023910	78829	5	137745730	137768450	G2	a.667	4	gain	15383.7	15025.1	15588.5	15571.9	15564.2	15807.2	22800.4	22501.7	22156.8	22148	24398	23722.2	15490.1	22954.5	1.48188	-0.980696	-1.09454	-0.916837	-0.92198	-0.924365	-0.849594	0.918632	0.854977	0.78042	0.778501	1.24554	1.10994
Tmem33	ENSMUSG00000037720	transmembrane protein 33	NM_001285452	67878	5	67260565	67291461	C3.1	a.553	4	gain	22757	23549.1	23729.6	22876.4	24533.7	23104.8	35033.3	34003.5	34007.3	34754.2	35704.4	34436.1	23425.1	34656.5	1.47946	-1.09049	-0.924333	-0.887239	-1.06508	-0.725408	-1.01684	1.00481	0.859909	0.860451	0.965956	1.09696	0.92131
Pebp1	ENSMUSG00000032959	phosphatidylethanolamine binding protein 1	NM_018858	23980	5	117282654	117287625	F	a.427	4	gain	67010.8	64386.7	66849.5	67160.3	69736.9	66394.2	97641.3	101020	97325.2	97115	99890.9	99806.5	66923	98799.8	1.47632	-0.944847	-1.14013	-0.956627	-0.933951	-0.749907	-0.990035	0.895483	1.06178	0.87963	0.86906	1.00684	1.00271
Armc10	ENSMUSG00000038525	armadillo repeat containing 10	NM_001363422	67211	5	21645813	21662694	A3	a.472	4	gain	17869.3	17785.8	17539.2	17465.4	17911.8	17712.9	25151.1	26684	24820.4	26107.1	26766.4	27220.3	17714.1	26124.9	1.47481	-0.906845	-0.92977	-0.998149	-1.01879	-0.895215	-0.949904	0.766569	1.05621	0.701763	0.94921	1.0713	1.15363
Ppp1r35	ENSMUSG00000029725	protein phosphatase 1, regulatory subunit 35	NM_001356989	69871	5	137778849	137780110	G2	a.392	4	gain	4166.17	4109.32	4475.85	4444.78	4183.39	4225.33	6183.03	6317.55	6378.29	6219.56	6385.13	6261.54	4267.47	6290.85	1.47414	-1.06462	-1.13179	-0.714085	-0.748145	-1.04446	-0.995684	0.865629	0.970864	1.01765	0.894431	1.02289	0.927323
Add1	ENSMUSG00000029106	adducin 1 (alpha)	NM_001024458	11518	5	34573664	34632308	B2	a.385	4	gain	71597.1	70173	71090.4	73632	74192.8	71832.7	107466	109885	107236	107838	103655	100959	72086.3	106173	1.47286	-0.98253	-1.08117	-1.0174	-0.844932	-0.807682	-0.966399	1.01139	1.1207	1.00085	1.02833	0.834106	0.704721
Wdfy3	ENSMUSG00000043940	WD repeat and FYVE domain containing 3	NM_028124	72145	5	101832956	102069921	E5	a.238	4	gain	21001.2	22548.6	22590.7	24895.8	27513.6	23747.6	30067.4	29352.1	29514.3	30145.8	56071.7	34205.3	23716.2	34892.8	1.47126	-1.13742	-0.865789	-0.858676	-0.487457	-0.105465	-0.667861	0.233667	0.141679	0.162724	0.243609	2.61469	0.726301
Ythdc1	ENSMUSG00000035851	YTH domain containing 1	NM_001347375	231386	5	86804221	86836659	E1	a.714	4	gain	18553.7	19022.2	19734	19380.5	19515.6	18678.6	26928.3	26882	27671.3	27512	29444.2	30558.9	19147.4	28166.1	1.47101	-1.09243	-0.970682	-0.791351	-0.879588	-0.845685	-1.05967	0.726115	0.717716	0.859	0.830813	1.16218	1.34359
Cckar	ENSMUSG00000029193	cholecystokinin A receptor	NM_001347354	12425	5	53697776	53707705	C1	b.33	5	gain	2.06451	4.62631	4.10441	2.17136	14.3913	6.21068	3.8887	17.825	3.8435	17.862	5.95073	0	5.59477	8.22833	1.47072	-0.782353	-0.0583209	-0.174332	-0.741507	1.14094	0.237348	-0.225787	1.38092	-0.236855	1.38326	0.193594	-2.11691
Tbc1d1	ENSMUSG00000029174	TBC1 domain family, member 1	NM_001289514	57915	5	64156305	64351486	C3.1	a.552	5	gain	26130.4	27240.9	26446.7	27554.6	27936.3	27099.3	39241.8	39859.5	38310.1	39124.1	42125.2	40139.4	27068	39800	1.47037	-1.12081	-0.915923	-1.06158	-0.859546	-0.791816	-0.941584	0.881174	0.958065	0.762874	0.866383	1.23025	0.992512
Rsrc2	ENSMUSG00000029422	arginine/serine-rich coiled-coil 2	NM_001005523	208606	5	123728426	123749414	F	a.574	5	gain	20675	21754.1	21686.7	21401	21079.7	21160.8	30477.7	31085.9	30126.3	31178.2	30972.6	33751.2	21292.9	31265.3	1.46835	-1.09157	-0.840395	-0.855718	-0.921188	-0.995854	-0.9769	0.824321	0.92187	0.767079	0.936511	0.903843	1.328
Tbc1d19	ENSMUSG00000039178	TBC1 domain family, member 19	NM_144517	67249	5	53809606	53903965	C1	a.717	5	gain	8425.25	8818.9	8998.91	8713.68	8962.21	8771.55	12616.9	12363	12278.1	12682	13630.1	13777.6	8781.75	12891.3	1.46797	-1.14386	-0.919438	-0.820134	-0.978427	-0.840217	-0.9459	0.840686	0.740799	0.706903	0.866004	1.22034	1.27324
Scarb2	ENSMUSG00000029426	scavenger receptor class B, member 2	NM_007644	12492	5	92441314	92506833	E2	a.418	4	gain	16178.5	16518.2	16094.4	16894.3	16887.3	16664.3	24088.5	25032.9	23796.1	24327.2	24235.3	23917.4	16539.5	24232.9	1.46515	-1.06257	-0.95884	-1.08858	-0.846487	-0.84854	-0.914907	0.92417	1.1161	0.863203	0.973377	0.954495	0.888573
Ubl3	ENSMUSG00000001687	ubiquitin-like 3	NM_001359199	24109	5	148504635	148552789	G3	a.725	4	gain	29472.9	30468.9	31092.9	32076.5	33599.3	31059.6	44065.7	43689.1	43426.8	43388.7	50007	50047.3	31295	45770.8	1.46256	-1.20808	-1.04658	-0.948053	-0.796718	-0.571323	-0.953266	0.746465	0.704746	0.675484	0.671217	1.36109	1.36501
Nupr1l	ENSMUSG00000095789	nuclear protein transcriptional regulator 1 like	NM_001359308	69034	5	129908540	129913789	G1.3	a.275	4	gain	144.515	107.562	99.5318	130.282	104.337	109.722	160.409	162.301	164.31	135.751	192.407	199.866	115.992	169.174	1.4585	0.164886	-1.06632	-1.38926	-0.26771	-1.19303	-0.983514	0.600519	0.649508	0.700881	-0.096166	1.36058	1.51963
Ulk1	ENSMUSG00000029512	unc-51 like kinase 1	NM_001347394	22241	5	110784488	110810097	F	a.723	4	gain	12537.7	12493.4	12688.8	12689.4	13147.4	12185.3	17319.3	17924.4	17313.1	17030.6	20550.8	19934.1	12623.7	18345.4	1.45325	-0.951237	-0.968789	-0.891985	-0.891721	-0.716286	-1.09231	0.647489	0.817443	0.64571	0.564297	1.49409	1.3433
Zfp326	ENSMUSG00000029290	zinc finger protein 326	NM_018759	54367	5	105876565	105915818	E5	a.144	4	gain	9454.4	9419.17	9184.63	9362.92	9077.34	9200.08	13799	13736.5	13758.8	13958.3	12535.2	12976.3	9283.09	13460.7	1.45002	-0.851644	-0.870678	-0.99921	-0.901209	-1.05911	-0.990643	1.07585	1.05269	1.06095	1.13434	0.586181	0.762475
Ywhah	ENSMUSG00000018965	tyrosine 3-monooxygenase/tryptophan 5-monooxygenase activation protein, eta polypeptide	NM_011738	22629	5	33018816	33027966	B1	a.152	4	gain	91415.3	91968.7	91062.4	94611.7	95573.8	93267.8	136615	148886	134833	139513	125204	123835	92983.3	134814	1.44988	-1.01332	-0.982996	-1.03276	-0.840632	-0.789795	-0.912518	1.00535	1.43753	0.939379	1.11083	0.567103	0.511831
Tmem129	ENSMUSG00000019295	transmembrane protein 129	NM_001356983	68366	5	33653216	33658416	B2	a.749	4	gain	7316.61	7366.24	7515.17	7429.32	7477.21	7443.5	10906.8	10556.2	10179.5	10635.1	10828.3	11409.3	7424.67	10752.5	1.44822	-1.02358	-0.98889	-0.886201	-0.945143	-0.912182	-0.935364	1.02476	0.857086	0.670685	0.895293	0.987704	1.25583
Ankrd13a	ENSMUSG00000041870	ankyrin repeat domain 13a	NM_001378897	68420	5	114774677	114806200	F	a.48	4	gain	31569.4	31046	30799.5	32625.8	32496.6	31504.7	48907.2	50478.5	49173.8	48407	39560.4	38312.4	31673.7	45806.6	1.4462	-0.890044	-0.970642	-1.00908	-0.731351	-0.75049	-0.899934	1.22034	1.3728	1.24655	1.17078	0.197803	0.0432591
Plod3	ENSMUSG00000004846	procollagen-lysine, 2-oxoglutarate 5-dioxygenase 3	NM_011962	26433	5	136987019	136996648	G2	a.410	4	gain	24499.5	24159.7	24665.4	25754.5	24869.1	24070.5	35276.3	37342.4	35697.5	35070.3	35596.3	35002	24669.8	35664.1	1.44566	-0.985034	-1.05706	-0.950214	-0.727336	-0.907786	-1.07615	0.895446	1.18905	0.956668	0.865235	0.94202	0.855172
Cops6	ENSMUSG00000019494	COP9 signalosome subunit 6	NM_012002	26893	5	138161071	138164646	G2	a.145	4	gain	38135.6	38290.8	37720.5	40877	40172.5	38141.8	57202.7	59318.8	59252.4	56248.4	52926.8	52212.1	38889.7	56193.5	1.44495	-1.03133	-1.01066	-1.08698	-0.678234	-0.766652	-1.03049	1.03093	1.21569	1.20999	0.945361	0.635764	0.566611
Zkscan1	ENSMUSG00000029729	zinc finger with KRAB and SCAN domains 1	NM_029869	74570	5	138085084	138107822	G2	a.250	4	gain	16136.2	16483.5	16798.3	17041.9	17581.7	17314.3	22082.9	21178.9	22336.5	21856	30580.8	28381	16892.7	24402.7	1.44457	-1.03945	-0.940715	-0.853024	-0.786269	-0.641711	-0.712759	0.41502	0.221241	0.467951	0.367128	1.92434	1.57825
Hspb1	ENSMUSG00000004951	heat shock protein 1	NM_013560	15507	5	135887919	135889563	G2	a.63	4	gain	32276.5	30394.9	31575.2	31908.2	31827.4	30045.2	52021.1	56400.2	51365.5	52150	29855.8	28830.5	31337.9	45103.8	1.43928	-0.498132	-0.721163	-0.579698	-0.540744	-0.550162	-0.764127	1.27419	1.57431	1.22711	1.28339	-0.787606	-0.917363
Supt7l	ENSMUSG00000053134	SPT7-like, STAGA complex gamma subunit	NM_028150	72195	5	31514564	31527807	B1	a.701	4	gain	6105.78	6074.35	6128.9	6303.47	6442.83	6062.66	8704.85	8640.43	8155.91	8504.11	9742.34	9578.58	6186.33	8887.7	1.43667	-0.991258	-1.01775	-0.971852	-0.827698	-0.715454	-1.02764	0.829151	0.791024	0.494794	0.709393	1.40715	1.32013
Alkbh4	ENSMUSG00000039754	alkB homolog 4, lysine demethylase	NM_001347492	72041	5	136136146	136141615	G2	a.104	4	gain	1624.77	1512.8	1620.21	1768.58	1655.9	1518.51	2388.63	2379.17	2429.09	2239.01	2245.41	2245.45	1616.8	2321.13	1.43563	-0.897044	-1.26324	-0.911433	-0.462048	-0.799679	-1.24392	1.07962	1.05925	1.16579	0.747774	0.762422	0.762512
Cfap299	ENSMUSG00000057816	cilia and flagella associated protein 299	NM_001024614	75784	5	98329304	98802047	E3	a.223	4	gain	8.25802	13.8789	18.4698	17.3709	19.7881	8.2809	35.9705	21.5776	20.1784	21.4344	15.8686	8.44506	14.3411	20.5791	1.43497	-1.44093	-0.32066	0.314307	0.177129	0.469	-1.43511	1.82842	0.663983	0.512919	0.64896	-0.0243121	-1.39371
Rilpl1	ENSMUSG00000029392	Rab interacting lysosomal protein-like 1	NM_021430	75695	5	124493080	124531391	F	a.348	5	gain	7118.42	7134.93	7181.68	7487.95	7270.33	7710.56	10191.3	9360.94	9887.41	9499.03	12190.1	11785.6	7317.31	10485.7	1.433	-1.01601	-1.0045	-0.972061	-0.764646	-0.911131	-0.619143	0.766329	0.344196	0.615969	0.416932	1.65585	1.48822
Iqcd	ENSMUSG00000029601	IQ motif containing D	NM_029408	75732	5	120589016	120607118	F	a.191	4	gain	165.16	160.764	115.949	118.339	121.427	118.003	198.324	214.838	186.41	179.513	179.514	186.73	133.274	190.888	1.4323	0.183018	0.0644354	-1.3702	-1.28073	-1.16777	-1.29322	0.987793	1.33982	0.715233	0.549422	0.549428	0.722772
Gusb	ENSMUSG00000025534	glucuronidase, beta	NM_001357025	110006	5	129989011	130003049	G1.3	a.47	4	gain	24121.7	23829	23588	24829.5	24993.3	24061.2	36344.7	38366.9	36324.9	36740.4	29760.6	30474.5	24237.1	34668.7	1.4304	-0.911325	-0.972703	-1.02379	-0.765925	-0.732884	-0.923947	1.1495	1.42171	1.14677	1.20394	0.144748	0.263914
Gm1673	ENSMUSG00000070858	predicted gene 1673	NM_001033458	381633	5	33983433	33985013	B2	a.69	4	gain	1505.02	1387.89	1668.44	1565.55	1567.76	1478.14	2555.85	2366.97	2523.26	2153.27	1749.51	1747.19	1528.8	2182.68	1.4277	-0.852648	-1.22247	-0.382122	-0.672667	-0.666245	-0.934918	1.56495	1.21444	1.50637	0.782427	-0.165525	-0.171596
Taok3	ENSMUSG00000061288	TAO kinase 3	NM_001081308	330177	5	117120129	117275219	F	a.251	4	gain	21816.7	22893.3	22989.8	23239	23448.9	22985.7	29685.3	29384	29844.8	28984.7	40122.8	37767.3	22895.6	32631.5	1.42523	-1.07164	-0.837821	-0.817401	-0.765066	-0.721424	-0.818264	0.423297	0.373776	0.449301	0.30736	1.88578	1.5921
Katnal1	ENSMUSG00000041298	katanin p60 subunit A-like 1	NM_153572	231912	5	148871584	148929320	G3	a.97	4	gain	5278.94	5427.82	5339.83	5280.76	5478.61	5215.93	7832.81	8095.36	7686.05	7402.92	7558.42	6893.05	5336.98	7578.1	1.41992	-0.993879	-0.844903	-0.932446	-0.992037	-0.795014	-1.0582	1.11987	1.29649	1.01855	0.817494	0.928849	0.435222
Kctd7	ENSMUSG00000034110	potassium channel tetramerisation domain containing 7	NM_172509	212919	5	130144861	130155806	G1.3	a.44	4	gain	2189.41	2169.74	2026.55	2180.05	2140.71	2238.95	3212.06	3328.58	3260.25	3174.08	2749.24	2649.87	2157.57	3062.35	1.41935	-0.816459	-0.863	-1.21509	-0.838552	-0.932457	-0.701064	1.16038	1.34417	1.23718	1.09902	0.357863	0.167998
Uso1	ENSMUSG00000029407	USO1 vesicle docking factor	NM_019490	56041	5	92137938	92202798	E2	a.129	4	gain	34940.7	34958.7	35517.5	35447.5	36375.9	35223.9	50955.5	51885.8	51120.5	51769.5	47674.3	47988.6	35410.7	50232.4	1.41856	-1.01858	-1.01579	-0.929799	-0.940492	-0.800292	-0.974815	1.02741	1.12551	1.04494	1.11335	0.666463	0.702098
Pxn	ENSMUSG00000029528	paxillin	NM_011223	19303	5	115506676	115555987	F	a.303	4	gain	70497.7	69802.9	71238.1	73139.1	72903.9	71265.4	95437.4	92255.6	92484.3	92110.9	118717	115174	71474.5	101030	1.41351	-0.940519	-0.991226	-0.887029	-0.752201	-0.768696	-0.885066	0.610174	0.436581	0.449255	0.428545	1.72766	1.57253
Pisd	ENSMUSG00000023452	phosphatidylserine decarboxylase	NM_001347332	320951	5	32736301	32785646	B1	a.736	4	gain	3960.75	3899.98	4107.48	3973.6	4274.23	3806.11	5500.56	5378.46	5602.87	5830.17	5781.13	5836.48	4003.69	5654.94	1.41243	-0.993883	-1.07793	-0.796165	-0.976289	-0.579873	-1.21035	0.79123	0.669206	0.891399	1.10756	1.06165	1.11344
Gnpda2	ENSMUSG00000029209	glucosamine-6-phosphate deaminase 2	NM_001038015	67980	5	69573108	69592340	C3.1	a.296	4	gain	3944.24	3926.58	3985.38	4121.25	4104.23	3707.77	5262.38	5204.9	5317.49	4988.87	6343.48	6336.61	3964.91	5575.62	1.40624	-0.903722	-0.927155	-0.849529	-0.674442	-0.69605	-1.22661	0.60218	0.544815	0.65659	0.323402	1.57809	1.57243
Ap5z1	ENSMUSG00000039623	adaptor-related protein complex 5, zeta 1 subunit	NM_172725	231855	5	142463944	142478710	G2	a.752	4	gain	7180.35	7003.08	6873.85	7397.84	6984.3	7147.45	10003.7	9858.16	9394.48	9658.89	10091.4	10811.6	7097.81	9969.7	1.40462	-0.872099	-1.01034	-1.11333	-0.707088	-1.02519	-0.897492	0.961699	0.880666	0.614239	0.767737	1.01001	1.39119
Kmt2e	ENSMUSG00000029004	lysine (K)-specific methyltransferase 2E	NM_026984	69188	5	23434441	23504235	A3	a.733	5	gain	20175.4	21030	20999.2	20690.9	21497.1	21214.6	28401.1	27567.8	29052.1	28630.2	33265.6	28970.3	20934.5	29314.5	1.40029	-1.128	-0.898874	-0.90699	-0.988653	-0.777576	-0.850613	0.760497	0.596032	0.885649	0.804858	1.63358	0.870084
Aacs	ENSMUSG00000029482	acetoacetyl-CoA synthetase	NM_030210	78894	5	125475814	125517410	G1.1	a.64	5	gain	29276.8	29130.7	29146.4	29341.6	29936.7	29228.5	47327.4	51040.5	45707.9	47547.8	27557.8	27018.6	29343.5	41033.3	1.39838	-0.606678	-0.626472	-0.62434	-0.597915	-0.51844	-0.61321	1.29453	1.59351	1.1567	1.31292	-0.846188	-0.924415
Rpl37rt	ENSMUSG00000072692	ribosomal protein L37, retrotransposed	NM_001271590	100502825	5	115102923	115110268	F	a.273	4	gain	1759.99	1633.09	1756.69	1722.98	1645.11	1634.44	2119.34	2156.82	2448.31	2057.71	2661.96	2748.4	1692.05	2365.42	1.39796	-0.64646	-1.03461	-0.65621	-0.756704	-0.996565	-1.03031	0.317271	0.408216	1.06579	0.16418	1.49981	1.66559
Otop1	ENSMUSG00000051596	otopetrin 1	NM_172709	21906	5	38275972	38304217	B3	b.227	4	gain	7.22577	2.31316	2.0522	9.77114	2.69838	10.3511	17.4991	7.50526	13.4523	3.57241	3.96715	1.87668	5.7353	7.97882	1.39118	0.365213	-1.03643	-1.16287	0.780753	-0.866892	0.861592	1.61439	0.416714	1.23388	-0.539906	-0.412273	-1.25416
Ywhag	ENSMUSG00000051391	tyrosine 3-monooxygenase/tryptophan 5-monooxygenase activation protein, gamma polypeptide	NM_018871	22628	5	135908409	135934616	G2	a.419	4	gain	129418	130324	129814	134171	135914	133011	182174	193209	176867	183215	183881	182684	132109	183672	1.39031	-1.06616	-1.02594	-1.04854	-0.858393	-0.784045	-0.908402	0.90339	1.24216	0.733111	0.936229	0.957105	0.919486
Pgm1	ENSMUSG00000025791	phosphoglucomutase 1	NM_028132	72157	4	99929414	99987294	C6	b.199	5	gain	12597.6	12657.6	12898.1	12929.4	13742.8	12602.5	9249.27	8538.17	9313.77	8789.01	10197.6	9286.75	12904.7	9229.09	0.715174	0.795317	0.821448	0.925021	0.938353	1.27409	0.79745	-0.904701	-1.34486	-0.866463	-1.18555	-0.367653	-0.882447
Zfand2a	ENSMUSG00000053581	zinc finger, AN1-type domain 2A	NM_001159908	100494	5	139471211	139484549	G2	a.318	4	gain	12986.8	13158.4	12925.8	13281.1	13385.8	13438.9	17098.6	17173.9	16650.1	17349.4	20502.2	20948.4	13196.1	18287.1	1.38579	-0.972697	-0.900511	-0.998575	-0.849447	-0.806306	-0.784529	0.539848	0.564015	0.39367	0.619916	1.53811	1.6565
2210016L21Rik	ENSMUSG00000029559	RIKEN cDNA 2210016L21 gene	NM_028211	72357	5	114942158	114949783	F	a.560	4	gain	9183.95	9074.51	9502.73	9706	9715.06	9563.41	12933.8	13094.8	12636.5	12783.9	13627.2	13465.2	9457.61	13090.2	1.38409	-1.11361	-1.18331	-0.915225	-0.792167	-0.78674	-0.878215	0.877106	0.949035	0.741883	0.809303	1.18074	1.11121
Ccng2	ENSMUSG00000029385	cyclin G2	NM_007635	12452	5	93267257	93276231	E2	a.248	4	gain	20085.6	19909.3	20307.6	20178.5	20345.8	20372.1	25199.7	25922.2	26500	25289.1	33132.7	31666.2	20199.8	27951.6	1.38376	-0.88921	-0.936731	-0.829944	-0.864328	-0.819813	-0.812851	0.333812	0.486226	0.60508	0.352892	1.80948	1.56539
Rnf10	ENSMUSG00000041740	ring finger protein 10	NM_001302448	50849	5	115241412	115272898	F	a.558	4	gain	72152.4	71148	71687.6	73295.5	75104	72857.5	98067.1	102962	98413.9	98083.1	104382	101361	72707.5	100545	1.38287	-0.99305	-1.07517	-1.03092	-0.900969	-0.758175	-0.936083	0.80471	1.09005	0.825387	0.805664	1.17029	0.99827
1600023N17Rik	ENSMUSG00000104986	RIKEN cDNA 1600023N17 gene	NR_073433	69788	5	45668702	45669708	B3	a.21	4	gain	60.9029	31.2276	54.3834	43.4273	45.8724	54.861	66.1079	90.0631	67.2613	80.3791	43.6387	54.4237	48.4458	66.979	1.38256	0.313682	-1.96968	-0.0756142	-0.846687	-0.659273	-0.0455776	0.596097	1.6639	0.655711	1.27059	-0.830081	-0.0730669
Sowahb	ENSMUSG00000045314	sosondowah ankyrin repeat domain family member B	NM_175270	78088	5	93041123	93045022	E2	a.246	4	gain	7989.64	8148.09	8499.2	8792.94	8657.3	8346.11	11051.7	10141.5	10507.2	10227.8	14347.2	13436.1	8405.55	11618.6	1.38225	-1.06704	-0.966062	-0.749133	-0.574427	-0.654366	-0.842591	0.601201	0.159256	0.341407	0.202835	1.94315	1.60577
Tctn1	ENSMUSG00000038593	tectonic family member 1	NM_001039153	654470	5	122237848	122264460	F	a.699	5	gain	3871.98	3694.11	3573.91	3675.03	3903.65	3570.1	5017.39	4844.65	4828.4	4947.78	5483.6	5683.53	3714.8	5134.22	1.3821	-0.674634	-0.94111	-1.12855	-0.970446	-0.62847	-1.13459	0.793855	0.595312	0.576278	0.714685	1.29736	1.5003
1700109H08Rik	ENSMUSG00000008307	RIKEN cDNA 1700109H08 gene	NM_029843	77036	5	3571566	3584356	A1	a.181	5	gain	260.128	264.856	268.839	268.163	222.166	231.865	363.593	318.974	387.233	372.423	303.487	349.063	252.67	349.129	1.38176	-0.686601	-0.591049	-0.511885	-0.525224	-1.52302	-1.29651	1.09053	0.395467	1.42503	1.21795	0.131327	0.873986
Tesc	ENSMUSG00000029359	tescalcin	NM_021344	57816	5	118027743	118061878	F	a.76	4	gain	215.741	183.896	170.333	229.079	196.082	173.899	251.793	295.52	334.385	293.83	215.218	224.263	194.838	269.168	1.3815	-0.232017	-0.964714	-1.31598	0.0433377	-0.670417	-1.221	0.477439	1.21305	1.78094	1.18671	-0.243152	-0.0541908
Slc30a9	ENSMUSG00000029221	solute carrier family 30 (zinc transporter), member 9	NM_001310629	109108	5	67306955	67358443	C3.1	a.315	4	gain	24557.3	25340.6	25297.5	24945.7	26454	25384.1	32945	33358.1	32297.9	33224.3	38860.2	39108.1	25329.9	34965.6	1.38041	-1.07145	-0.894765	-0.904345	-0.983143	-0.652815	-0.885123	0.58192	0.652026	0.470292	0.62941	1.5111	1.54688
Cc2d2a	ENSMUSG00000039765	coiled-coil and C2 domain containing 2A	NM_001359903	231214	5	43662346	43740972	B3	a.43	4	gain	5231.46	4982.54	5311.1	5151.56	5174.59	5255.27	7413.8	7749.18	7244.04	7715.51	6431.75	6360.07	5184.42	7152.39	1.37959	-0.846706	-1.12157	-0.761519	-0.933477	-0.90833	-0.821104	1.11908	1.36855	0.988477	1.34399	0.317893	0.254706
Gna12	ENSMUSG00000000149	guanine nucleotide binding protein, alpha 12	NM_010302	14673	5	140758408	140830431	G2	a.726	4	gain	15077.1	15447.2	15571.1	16149.5	16318.9	15682	20252.3	21512.9	20562.7	20840.5	23080.9	23602.1	15707.6	21641.9	1.3778	-1.15587	-1.01583	-0.969723	-0.759127	-0.698888	-0.928758	0.547964	0.896607	0.635789	0.713267	1.30282	1.43175
Rnf32	ENSMUSG00000029130	ring finger protein 32	NM_001289757	56874	5	29195992	29228457	B1	a.280	4	gain	841.286	766.811	788.046	688.322	820.307	738.035	940.093	961.612	1000.27	1049.39	1173.29	1270.51	773.801	1065.86	1.37744	-0.38087	-0.868318	-0.724673	-1.43611	-0.513678	-1.06944	0.203174	0.322216	0.529546	0.78173	1.36879	1.78763
Atg9b	ENSMUSG00000038295	autophagy related 9B	NM_001002897	213948	5	24384181	24392143	A3	a.176	5	gain	22011.8	21601.4	21111	20683.3	18793.3	20160.9	27820.7	29338.1	28754.2	29018.7	24705.4	31526.4	20726.9	28527.2	1.37634	-0.545546	-0.650751	-0.779125	-0.893544	-1.42926	-1.03656	0.763762	1.06065	0.948267	0.999447	0.0998532	1.46281
Anxa3	ENSMUSG00000029484	annexin A3	NM_013470	11745	5	96793339	96845966	E3	a.154	4	gain	204122	203689	204281	205602	205573	201677	284015	300477	281009	291568	263617	262243	204158	280488	1.37388	-0.935269	-0.94779	-0.930653	-0.892597	-0.893427	-1.00642	1.0154	1.34814	0.952563	1.1704	0.575265	0.544388
Tmem175	ENSMUSG00000013495	transmembrane protein 175	NM_001163531	72392	5	108629770	108648782	F	a.168	4	gain	2975.99	2965.46	2970.56	2823.86	3011.39	2874.51	4260.07	4379.32	4039.52	4025.21	3760.86	3704.57	2936.96	4028.26	1.37157	-0.840961	-0.861678	-0.851627	-1.14792	-0.771774	-1.04392	1.25763	1.41916	0.946616	0.925849	0.52843	0.440195
Cyp51	ENSMUSG00000001467	cytochrome P450, family 51	NM_020010	13121	5	4081145	4104746	A1	a.62	4	gain	67916	68100.4	67952.5	69954.8	72675.4	68839.1	105736	107625	107904	106440	72115.9	69932.6	69239.7	94959	1.37145	-0.793274	-0.780488	-0.79074	-0.653798	-0.47388	-0.729612	1.29421	1.37775	1.38995	1.32551	-0.510325	-0.655295
Ube3b	ENSMUSG00000029577	ubiquitin protein ligase E3B	NM_001331219	117146	5	114380607	114421169	F	a.126	4	gain	28611	28122.2	28657	29094.1	29294.5	29059.8	40633	40859.6	39483.3	40043.1	37696.9	38149.2	28806.4	39477.5	1.37044	-0.987335	-1.09101	-0.977668	-0.886581	-0.845284	-0.893688	1.12326	1.15672	0.950573	1.03527	0.671989	0.743747
Styxl1	ENSMUSG00000019178	serine/threonine/tyrosine interacting-like 1	NM_001289554	76571	5	135747220	135778385	G2	a.2	4	gain	74.3222	55.5157	87.2186	34.7418	93.5438	78.6686	106.939	60.0421	83.5962	108.065	118.023	104.156	70.6685	96.8036	1.36983	-0.202244	-1.03636	0.25667	-2.36683	0.457737	-0.039344	0.842495	-0.812639	0.13492	0.872633	1.12633	0.766635
Clock	ENSMUSG00000029238	circadian locomotor output cycles kaput	NM_001289826	12753	5	76209868	76304792	C3.3	a.569	4	gain	11450.8	12167.2	11901.8	12371.3	12372.1	12421.4	16450.2	15979.6	16366.6	16680.5	17303.7	16735.3	12114.1	16586	1.36915	-1.27963	-0.915141	-1.04762	-0.815201	-0.814853	-0.790971	0.896292	0.72199	0.865703	0.979795	1.20013	0.999508
Magi2	ENSMUSG00000040003	membrane associated guanylate kinase, WW and PDZ domain containing 2	NM_001170745	50791	5	19227036	20704792	A3	a.577	4	gain	435.611	486.919	466.876	466.843	470.417	456.485	587.193	667.968	631.295	590.34	634.744	689.68	463.859	633.537	1.3658	-1.28144	-0.625707	-0.873264	-0.87368	-0.828765	-1.00582	0.477377	1.23683	0.904084	0.508868	0.93619	1.42533
2210406O10Rik	ENSMUSG00000039563	RIKEN cDNA 2210406O10 gene	NR_126488	76710	5	36447611	36464853	B3	a.6	4	gain	54.7094	37.0105	44.1224	20.628	22.4865	22.7725	37.9148	34.7118	35.5524	58.9447	52.5648	54.4237	33.6215	45.6854	1.35881	1.03318	-0.0317839	0.446021	-1.60261	-1.37296	-1.33924	0.0337174	-0.20556	-0.140749	1.23731	0.92382	1.01886
Afm	ENSMUSG00000029369	afamin	NM_145146	280662	5	90518932	90553543	E1	a.18	4	gain	100.129	60.142	84.1403	74.912	95.3427	84.8793	113.744	90.0631	120.109	125.927	101.162	125.738	83.2575	112.791	1.35472	0.19244	-2.0899	-0.588118	-1.10848	-0.0274548	-0.548922	0.765368	-0.28308	1.01024	1.22306	0.238575	1.21627
Tmem214	ENSMUSG00000038828	transmembrane protein 214	NM_144525	68796	5	30868012	30879180	B1	a.420	4	gain	15504.4	14825	15187.3	15662	15432	15203.7	20727.7	20529.7	20856.8	20482.4	20795.8	20966.3	15302.4	20726.4	1.35445	-0.870089	-1.15162	-0.999919	-0.806545	-0.899501	-0.993135	0.954073	0.893762	0.993065	0.879266	0.974677	1.02596
Maea	ENSMUSG00000079562	macrophage erythroblast attacher	NM_021500	59003	5	33335509	33373296	B1	a.316	4	gain	51075.9	49640.3	50306.7	51734.9	52272.1	50967.9	65438	65776.1	63525.4	64057.7	77139.3	75328.1	50999.6	68544.1	1.34401	-0.882505	-1.05638	-0.975054	-0.804312	-0.741312	-0.89541	0.628784	0.660213	0.447865	0.498757	1.63214	1.48722
Zfp113	ENSMUSG00000037007	zinc finger protein 113	NM_019747	56314	5	138139702	138155744	G2	a.271	4	gain	5162.3	5348.01	5474.25	5116.82	5578.45	5402.25	6072.2	6009.84	6369.65	6556.26	9423.97	8664.63	5347.01	7182.76	1.34332	-0.881954	-0.703106	-0.585048	-0.92673	-0.489638	-0.652043	-0.060467	-0.112707	0.181534	0.32766	2.16381	1.73868
Erp29	ENSMUSG00000029616	endoplasmic reticulum protein 29	NM_026129	67397	5	121428590	121452506	F	a.49	5	gain	14402	14169.2	14967.7	14791.3	15204.5	14397.4	20326.2	20962.2	20560.8	20459.2	17900.8	17807.8	14655.4	19669.5	1.34214	-1.0103	-1.1111	-0.771911	-0.845264	-0.674831	-1.01228	1.12138	1.31199	1.19238	1.16171	0.335218	0.303003
Nrbp1	ENSMUSG00000029148	nuclear receptor binding protein 1	NM_001347326	192292	5	31240864	31251566	B1	a.132	4	gain	19864.7	19565.8	19286.6	19535.8	19781.8	19386.6	26348.8	27155	26235.8	27210.1	25103.2	25324.9	19570.2	26229.6	1.34028	-0.848822	-0.946863	-1.03983	-0.956808	-0.875859	-1.00637	0.978171	1.17308	0.950351	1.1862	0.664934	0.721806
Mafk	ENSMUSG00000018143	v-maf musculoaponeurotic fibrosarcoma oncogene family, protein K (avian)	NM_010757	17135	5	139791513	139802653	G2	a.266	4	gain	13469.9	14286	14021.7	14494.9	14133.2	13940.9	17345.5	16391.5	16522.3	16382.2	22557.2	23080.4	14057.8	18713.2	1.33116	-0.988329	-0.665035	-0.767686	-0.58526	-0.724148	-0.799437	0.401401	0.0904973	0.134166	0.0873688	1.84523	1.97123
Steap2	ENSMUSG00000015653	six transmembrane epithelial antigen of prostate 2	NM_001103156	74051	5	5664829	5694578	A1	a.245	4	gain	130157	134661	134934	135897	139241	133393	171827	153206	166041	163646	216136	202938	134714	178966	1.32849	-1.00752	-0.808782	-0.796955	-0.755434	-0.613448	-0.864068	0.614854	-0.0551622	0.414784	0.329896	1.95495	1.58689
Arl9	ENSMUSG00000063820	ADP-ribosylation factor-like 9	NM_206935	384185	5	77004055	77010606	C3.3	a.32	4	gain	16.516	26.6013	32.8352	31.4848	30.5816	18.632	39.8592	34.7118	48.0438	28.5793	25.7865	30.9652	26.1085	34.6576	1.32745	-1.93339	-0.328409	0.390323	0.246564	0.147048	-1.53088	1.05607	0.580837	1.70047	-0.0841351	-0.434165	0.18966
Adgra3	ENSMUSG00000029090	adhesion G protein-coupled receptor A3	NM_133911	70693	5	49959956	50059006	B3	a.53	4	gain	21175.6	21285.7	22108.4	22598.5	22527	22030.3	29876.9	32819.6	30153.2	30800.4	25963	25140	21954.2	29125.5	1.32665	-1.07713	-1.04525	-0.811906	-0.677001	-0.696502	-0.833674	1.04093	1.61895	1.09759	1.22825	0.17698	-0.0212269
Dgkq	ENSMUSG00000004815	diacylglycerol kinase, theta	NM_001357029	110524	5	108646693	108669672	F	a.73	4	gain	5916.87	5668.39	5327.52	5442.52	5331.1	5582.36	7677.26	7643.17	7801.35	7799.46	6354.39	6840.5	5544.79	7352.69	1.32605	-0.465715	-0.734583	-1.12324	-0.9894	-1.11903	-0.830416	1.16654	1.13865	1.26703	1.26551	-0.0186538	0.443315
Rbks	ENSMUSG00000029136	ribokinase	NM_153196	71336	5	31624439	31697627	B1	a.75	4	gain	569.804	525.086	538.703	510.27	530.681	509.276	740.797	728.949	742.757	744.847	587.139	671.852	530.637	702.723	1.3243	-0.416508	-0.923874	-0.764944	-1.10153	-0.858083	-1.11365	1.21312	1.11298	1.22953	1.24698	-0.230444	0.606428
Cfap69	ENSMUSG00000040473	cilia and flagella associated protein 69	NM_172447	207686	5	5579278	5664239	A1	a.755	4	gain	8555.31	8609.56	8508.43	8295.7	8141.91	8000.39	10856.3	10293.5	10907.9	10935.1	11245.9	12048.3	8351.88	11047.8	1.32279	-0.761286	-0.719463	-0.797638	-0.965167	-1.08897	-1.20498	0.814647	0.462436	0.846014	0.862537	1.04794	1.50394
Rell1	ENSMUSG00000047881	RELT-like 1	NM_145923	100532	5	63908897	63968897	C3.1	a.711	5	gain	25428.5	25878.4	26130.7	26730.6	27264.4	25842.6	34720.2	33431.3	33811.3	33195.7	37156.4	35696.3	26212.5	34668.5	1.32259	-1.1335	-1.01631	-0.95148	-0.799815	-0.667681	-1.02556	0.947675	0.694876	0.770411	0.647627	1.40081	1.13294
Atp6v0a2	ENSMUSG00000038023	ATPase, H+ transporting, lysosomal V0 subunit A2	NM_011596	21871	5	124628576	124724455	F	a.94	5	gain	18186.2	18287.8	18179.4	18543.4	18798.7	19115.4	25007.2	25227.1	24219.8	24045.9	24533.9	23816.9	18518.5	24475.1	1.32166	-1.07006	-1.03218	-1.0726	-0.937782	-0.844815	-0.731197	1.09581	1.15532	0.878245	0.829224	0.965849	0.764175
Lcorl	ENSMUSG00000015882	ligand dependent nuclear receptor corepressor-like	NM_001163073	209707	5	45697181	45857615	B3	a.350	4	gain	9056.99	9323.17	9077.92	9420.46	9644	9209.4	12048.2	11032.7	11783.2	11773.8	13896.9	13025.1	9288.66	12260	1.31989	-1.04966	-0.86253	-1.03474	-0.795466	-0.643962	-0.941849	0.793923	0.22513	0.650277	0.645088	1.71618	1.29761
Smim14	ENSMUSG00000037822	small integral membrane protein 14	NM_001376971	68552	5	65446844	65537184	C3.1	a.713	5	gain	11912.2	11687.2	11608.3	11992.4	12406.2	11769.2	15217.4	14987.1	15744	15425.7	16550	16126.3	11895.9	15675.1	1.31768	-0.926582	-1.05633	-1.10245	-0.880896	-0.650051	-1.00875	0.739822	0.636013	0.971287	0.832298	1.31105	1.13458
Arpc1a	ENSMUSG00000029621	actin related protein 2/3 complex, subunit 1A	NM_019767	56443	5	145083830	145108761	G2	a.41	4	gain	17963.3	17724.6	17608.9	17834.5	18018.9	17591.7	24251.9	26180.2	23941.2	24501.4	21118.1	20602.2	17790.3	23432.5	1.31715	-0.81251	-0.898603	-0.94072	-0.858808	-0.792621	-0.947004	1.11916	1.61155	1.03619	1.18503	0.228757	0.069577
Arpc3	ENSMUSG00000029465	actin related protein 2/3 complex, subunit 3	NM_019824	56378	5	122391878	122414184	F	a.52	5	gain	37936.3	37182.8	37751.3	38222.5	39452.1	38197.7	52595.6	52248.8	54335.6	51920.5	45739.3	44233.4	38123.8	50178.9	1.31621	-0.916211	-1.0468	-0.948034	-0.867292	-0.661205	-0.871513	1.21043	1.16737	1.42227	1.12633	0.301282	0.083371
Rbak	ENSMUSG00000061898	RB-associated KRAB zinc finger	NM_001045482	57782	5	143172186	143180775	G2	a.740	4	gain	2418.57	2390.65	2445.2	2292.96	2425.84	2326.93	3280.12	3105.3	3048.86	3141.93	2998.18	3226.01	2383.36	3133.4	1.3147	-0.836235	-0.91598	-0.761031	-1.20248	-0.815615	-1.10148	1.25636	0.880218	0.754237	0.960757	0.639109	1.14213
Dnajb6	ENSMUSG00000029131	DnaJ heat shock protein family (Hsp40) member B6	NM_001037940	23950	5	29735688	29818134	B1	a.358	4	gain	32774	33863.4	33005.6	33472.7	34187.5	33835.8	45148.8	44092.5	43607.4	44316.6	44091.9	42987.2	33523.2	44040.7	1.31374	-1.10864	-0.880535	-1.05952	-0.961501	-0.814087	-0.886236	1.12586	0.960724	0.883561	0.996092	0.960638	0.78364
Atp5k	ENSMUSG00000050856	ATP synthase, H+ transporting, mitochondrial F1F0 complex, subunit E	NM_007507	11958	5	108433244	108434448	F	a.60	4	gain	9081.76	8551.73	8743.41	9052.42	8879.46	8916.46	12865.8	12383.7	13418.6	12490.9	9420	9311.15	8870.87	11648.4	1.3131	-0.608732	-0.950087	-0.824259	-0.627104	-0.736609	-0.713004	1.36847	1.15167	1.60732	1.20062	-0.401152	-0.467132
Bmp3	ENSMUSG00000029335	bone morphogenetic protein 3	NM_001310677	110075	5	98854415	98884396	E3	a.237	4	gain	3111.21	3067.24	3030.08	2927	3271.33	3190.22	4156.05	3141.89	4138.49	3793.9	4952.99	4121.19	3099.51	4050.75	1.3069	-0.734765	-0.818267	-0.889792	-1.09285	-0.440318	-0.587633	0.964133	-0.677192	0.939298	0.429191	1.99348	0.914716
Dnajc30	ENSMUSG00000061118	DnaJ heat shock protein family (Hsp40) member C30	NM_025362	66114	5	135064202	135065862	G2	a.700	4	gain	1469.93	1464.23	1457.06	1439.61	1534.48	1487.46	1987.12	1820.96	1853.53	1837.11	2064.9	1986.47	1475.46	1925.02	1.30469	-0.94766	-0.974722	-1.00887	-1.09278	-0.648367	-0.865104	1.15201	0.543802	0.66726	0.605286	1.41944	1.1497
Fgfbp1	ENSMUSG00000048373	fibroblast growth factor binding protein 1	NM_001271616	14181	5	43978858	43981779	B3	a.213	4	gain	10257.5	10615.1	10613	10600.6	10343.8	10706.2	15315.6	17071.7	15506.6	16407.2	9231.56	8774.42	10522.7	13717.8	1.30365	-0.593032	-0.448242	-0.449078	-0.454006	-0.557636	-0.412132	1.10085	1.55952	1.15322	1.39176	-1.03831	-1.25291
Zkscan5	ENSMUSG00000055991	zinc finger with KRAB and SCAN domains 5	NM_001167944	22757	5	145204562	145221750	G2	a.759	4	gain	3898.82	3926.58	4061.31	3776	3764.24	3883.74	4959.06	5053.86	4681.39	4713.79	5483.6	5488.35	3885.12	5063.34	1.30327	-0.871683	-0.823262	-0.59303	-1.09012	-1.11141	-0.898122	0.76992	0.899146	0.376665	0.423741	1.45612	1.46203
Cox6a1	ENSMUSG00000041697	cytochrome c oxidase subunit 6A1	NM_007748	12861	5	115345642	115348981	F	a.58	4	gain	55765.4	55049.6	56211.9	53042.1	59394	54641.5	81074.5	78033.1	71634.3	73642.5	68115	62643.6	55684.1	72523.8	1.30242	-0.843872	-0.928671	-0.791525	-1.17252	-0.430075	-0.977512	1.61251	1.36154	0.799909	0.981398	0.469238	-0.0804172
1110006O24Rik	ENSMUSG00000107121	RIKEN cDNA 1110006O24 gene	NM_021417	66123	5	115631049	115631816	F	a.203	4	gain	133.161	123.754	136.472	167.195	129.522	122.143	213.878	162.301	155.662	167.903	168.604	187.668	135.374	176.003	1.30012	-0.80833	-1.22486	-0.668644	0.487098	-0.96587	-1.29931	1.8906	0.317913	0.0800866	0.51117	0.534897	1.14525
Pitpnm2	ENSMUSG00000029406	phosphatidylinositol transfer protein, membrane-associated 2	NM_001289472	19679	5	124118690	124249760	F	a.265	5	gain	10151.2	10359.5	10513.4	11068.5	11162.3	10593.3	12750.1	12608.8	11875.5	12285.5	16502.4	16683.7	10641.4	13784.3	1.29535	-1.01815	-0.897374	-0.809647	-0.503707	-0.453548	-0.764624	0.337274	0.271042	-0.0852791	0.116571	1.87123	1.93621
Tmub1	ENSMUSG00000028958	transmembrane and ubiquitin-like domain containing 1	NM_022418	64295	5	24445458	24447854	A3	a.294	5	gain	2636.37	2916.89	2944.91	2906.37	2971.81	2803.09	3463.86	3545.3	3394.77	3529.54	4238.9	4056.44	2863.24	3704.8	1.29392	-1.39409	-0.720185	-0.65646	-0.744262	-0.595851	-0.985426	0.425318	0.580216	0.291042	0.55052	1.77122	1.47795
Insig1	ENSMUSG00000045294	insulin induced gene 1	NM_153526	231070	5	28071363	28078662	B1	a.215	4	gain	45619.4	46648.2	45033.5	48252	49746.4	46245.7	71493.7	75637.1	70629.2	72944.1	36392.7	34797.4	46924.2	60315.7	1.28538	-0.470079	-0.38787	-0.517721	-0.26327	-0.150845	-0.419813	1.18599	1.39366	1.14115	1.26002	-1.303	-1.46823
Morn3	ENSMUSG00000029477	MORN repeat containing 3	NM_001347456	74890	5	123035769	123047016	F	b.29	5	gain	8.25802	11.5658	9.23491	16.2852	8.09513	9.31602	0	25.3303	25.9436	19.6482	3.96715	5.63004	10.4592	13.4199	1.28307	-0.0797082	0.262351	0.0326158	0.619403	-0.0995844	0.0414535	-2.57164	1.09066	1.11644	0.818464	-0.776896	-0.45356
Clip2	ENSMUSG00000063146	CAP-GLY domain containing linker protein 2	NM_001039162	269713	5	134489383	134552434	G2	a.95	4	gain	10562	11161	10891	10842.7	10805.2	10608.9	13723.2	14641.8	13639.6	14060.1	13643	13320.7	10811.8	13838.1	1.27991	-1.11546	-0.695358	-0.88182	-0.915697	-0.942083	-1.08174	0.878644	1.37213	0.832115	1.06335	0.834017	0.651898
Cldn15	ENSMUSG00000001739	claudin 15	NM_021719	60363	5	136966616	136975858	G2	a.217	4	gain	74.3222	70.5512	76.9576	67.3123	69.2584	63.1419	101.106	132.28	98.0093	96.455	58.5155	52.547	70.2573	89.8189	1.27843	-0.153968	-0.349916	-0.0227654	-0.526648	-0.419482	-0.766968	1.00673	2.02323	0.88923	0.828861	-1.05257	-1.45573
Acad10	ENSMUSG00000029456	acyl-Coenzyme A dehydrogenase family, member 10	NM_028037	71985	5	121621026	121660514	F	a.263	5	gain	3196.89	3175.96	3086.51	3094.19	3195.78	3233.69	3869.25	3755.45	3606.17	3541.15	4776.45	4689.82	3163.84	4039.72	1.27684	-0.705418	-0.748305	-0.934875	-0.918646	-0.707683	-0.630661	0.541217	0.346235	0.0813308	-0.0374948	1.91692	1.79738
Orai1	ENSMUSG00000049686	ORAI calcium release-activated calcium modulator 1	NM_175423	109305	5	123015074	123030456	F	a.706	5	gain	4529.53	4798.64	4592.83	4743.34	4691.58	4689.06	5942.9	5719.01	5879.6	5723.89	6366.29	6163.02	4674.16	5965.78	1.27633	-1.16694	-0.72663	-1.06106	-0.815052	-0.898766	-0.902862	0.904991	0.61201	0.823288	0.618516	1.43004	1.18246
Hsph1	ENSMUSG00000029657	heat shock 105kDa/110kDa protein 1	NM_001347534	15505	5	149614287	149636376	G3	a.40	4	gain	68335.1	66609.6	66579.6	65593.6	67694.2	68344.4	89831.8	93295.1	88677.3	89744.2	77883.1	75074.7	67192.8	85751.1	1.27619	-0.74034	-0.92343	-0.926654	-1.03346	-0.807802	-0.739375	1.21772	1.48853	1.12512	1.21074	0.195936	-0.0669792
Pcgf3	ENSMUSG00000033623	polycomb group ring finger 3	NM_001377000	69587	5	108461232	108506976	F	a.92	4	gain	42320.3	43273.3	43004.9	44220.9	45366.9	43602.1	55773.6	56951.8	56076.7	56393.1	55425.1	52914.9	43631.4	55589.2	1.27406	-1.1761	-1.00306	-1.05141	-0.834747	-0.635937	-0.944257	0.968784	1.13122	1.01089	1.05461	0.920072	0.559931
Cxcl2	ENSMUSG00000058427	chemokine (C-X-C motif) ligand 2	NM_009140	20310	5	90903871	90905938	E1	a.65	4	gain	27093.5	27512.7	27620.6	27707.7	27102.5	26168.7	38957	38464.5	37430.9	37955	26403.4	27853.7	27200.9	34510.7	1.26873	-0.6902	-0.59928	-0.57609	-0.557445	-0.68824	-0.895906	1.46071	1.38536	1.22404	1.30639	-0.843024	-0.526319
Rest	ENSMUSG00000029249	RE1-silencing transcription factor	NM_011263	19712	5	77265491	77286432	C3.3	a.243	4	gain	16243.5	16926.5	16544.9	17112.5	17820.1	16725.4	20332.1	20425.6	19558.6	20344	25484	22196.4	16895.5	21390.1	1.26603	-1.11141	-0.816176	-0.979652	-0.737834	-0.447404	-0.901876	0.497896	0.53079	0.219893	0.502093	2.11688	1.1268
Ephb4	ENSMUSG00000029710	Eph receptor B4	NM_001159571	13846	5	137350109	137378669	G2	a.89	4	gain	29938.4	30031.7	30434.2	30984.3	31638.5	30865	38103.4	39606.2	37803.7	38370.3	40457	37845.1	30648.7	38697.6	1.26262	-1.12779	-1.1027	-0.995293	-0.850766	-0.682193	-0.881886	0.817872	1.12996	0.75417	0.874193	1.30144	0.763
Tmem128	ENSMUSG00000067365	transmembrane protein 128	NM_001356960	66309	5	38260185	38269634	B3	a.101	4	gain	7322.8	7265.62	7750.14	7419.55	7644.5	7197.14	9574.95	9609.55	9401.21	9406.15	9258.34	9042.78	7433.29	9382.16	1.26218	-1.05557	-1.11869	-0.598937	-0.949901	-0.709432	-1.19493	1.10336	1.1324	0.955928	0.960156	0.83264	0.642973
Rbm47	ENSMUSG00000070780	RNA binding motif protein 47	NM_001127382	245945	5	66016549	66173118	C3.1	a.57	5	gain	32112.4	31560.7	31413.1	30642.3	32461.5	30547.2	41685.9	42287.5	42051.8	39941.3	37641.3	34308.5	31456.2	39652.7	1.26057	-0.704828	-0.835262	-0.87055	-1.05755	-0.623433	-1.08094	1.25916	1.36702	1.32495	0.937367	0.490948	-0.206885
Mospd3	ENSMUSG00000037221	motile sperm domain containing 3	NM_001254762	68929	5	137596645	137601058	G2	a.112	4	gain	8100.09	7948	8207.79	8456.38	8060.05	7989	10610.3	10921.1	10938.6	10103.7	9513.23	9374.02	8126.88	10243.5	1.26044	-0.911955	-1.05848	-0.809851	-0.579196	-0.950256	-1.01871	1.17489	1.39807	1.41046	0.796648	0.331164	0.217201
Aff1	ENSMUSG00000029313	AF4/FMR2 family, member 1	NM_001080798	17355	5	103692374	103855322	E5	a.241	5	gain	48698.6	51156.6	50378.5	52386.3	55017.2	51144.9	56388.1	54796.9	54635.4	55319.6	89851.1	78046.4	51463.7	64839.6	1.25991	-0.857867	-0.593636	-0.67588	-0.466168	-0.203225	-0.594859	-0.0711598	-0.224762	-0.240597	-0.173813	2.42889	1.67308
Stard13	ENSMUSG00000016128	StAR-related lipid transfer (START) domain containing 13	NM_001163493	243362	5	151037510	151233836	G3	a.38	5	gain	7552.99	7727.09	7500.8	7956.96	8139.21	7660.87	10336.2	10645.3	9957.56	10293.9	8740.63	8650.56	7756.32	9770.68	1.25971	-1.035	-0.866676	-1.08622	-0.650151	-0.482885	-0.930252	1.28214	1.49981	1.0065	1.25187	0.0436844	-0.0328272
Acads	ENSMUSG00000029545	acyl-Coenzyme A dehydrogenase, short chain	NM_007383	11409	5	115110299	115119346	F	a.169	4	gain	14841.7	14422.5	14085.3	14250.7	15288.1	14683.1	18955.5	19105.6	18656.4	18807.8	17130.2	17387.4	14595.2	18340.5	1.25661	-0.77558	-1.00511	-1.19465	-1.10115	-0.538191	-0.861679	1.18435	1.24755	1.05693	1.12171	0.373205	0.492629
Slc4a4	ENSMUSG00000060961	solute carrier family 4 (anion exchanger), member 4	NM_001136260	54403	5	88886486	89239653	E1	a.284	4	gain	34071.6	35267.5	35050.6	34941.6	36725.8	34231.2	42359.6	41703	41678.9	42083.8	53460.4	42344.5	35048	43938.4	1.25366	-1.03085	-0.775022	-0.820772	-0.843872	-0.474565	-0.99619	0.58373	0.467886	0.46361	0.535301	2.30965	0.581084
Gm5106	ENSMUSG00000097279	predicted gene 5106	NR_152132	330031	5	8773577	8798523	A1	b.230	4	gain	22.7096	5.78289	6.15661	18.4566	17.0897	19.6671	17.4991	33.7737	27.8654	10.7172	3.96715	18.7668	14.9771	18.7649	1.25291	0.704211	-1.34018	-1.25256	0.381264	0.262271	0.479866	0.298831	1.32984	1.02564	-0.447168	-1.84913	0.407104
Cux1	ENSMUSG00000029705	cut-like homeobox 1	NM_001291233	13047	5	136248135	136567490	G2	a.240	4	gain	41184.8	41316.4	40594.6	41316.7	44057.3	42020.4	46936.6	46179.9	46883.1	45952.8	68673.4	59191.4	41748.4	52302.8	1.25281	-0.744538	-0.724715	-0.834232	-0.724671	-0.325581	-0.619727	0.0678029	-0.0331948	0.0607122	-0.0638313	2.43264	1.50933
Grid2ip	ENSMUSG00000010825	glutamate receptor, ionotropic, delta 2 (Grid2) interacting protein 1	NM_001038019	170935	5	143357338	143392152	G2	a.28	4	gain	2.06451	11.5658	10.261	6.51409	4.4973	5.17556	10.6939	10.3197	9.60876	8.93102	5.95073	4.6917	6.67971	8.36598	1.25245	-2.23912	1.08793	0.82945	-0.124432	-0.861296	-0.586983	0.91839	0.841712	0.688768	0.533114	-0.308183	-0.779357
Tpst2	ENSMUSG00000029344	protein-tyrosine sulfotransferase 2	NM_001326590	22022	5	112276691	112315361	F	a.37	4	gain	17140.6	17177.5	16938.9	17615.2	17949.6	17526.5	23907.7	23231.6	22585.4	22153.4	19380.5	19209.7	17391.4	21744.7	1.25032	-0.943158	-0.926832	-1.03294	-0.735967	-0.593306	-0.774241	1.58098	1.36336	1.14937	1.00287	-0.0114872	-0.0786489
Plbd2	ENSMUSG00000029598	phospholipase B domain containing 2	NM_023625	71772	5	120483282	120503625	F	a.702	4	gain	17992.2	17662.1	18255.4	18104.8	18286	18109.3	22723.6	22340.3	21718.7	21782.7	23425	23406.9	18068.3	22566.2	1.24894	-0.972486	-1.12892	-0.849786	-0.919746	-0.83562	-0.917662	1.00003	0.856318	0.617877	0.642765	1.25689	1.25034
Ssh1	ENSMUSG00000042121	slingshot protein phosphatase 1	NM_001363469	231637	5	113937094	113993894	F	a.85	4	gain	13640.2	13784.1	13905.7	14291.9	14697.2	14107.6	18033.8	17879.4	17655.1	17714.7	17889.9	15896.4	14071.1	17511.6	1.2445	-1.16798	-1.08034	-1.00697	-0.778204	-0.544702	-0.886634	1.16392	1.0921	0.986677	1.01479	1.09698	0.11036
Klhl7	ENSMUSG00000028986	kelch-like 7	NM_001161800	52323	5	24100605	24160792	A3	a.279	5	gain	6530.03	6563.58	6555.76	6356.67	6685.68	6779.99	7729.76	7978.09	7664.91	8087.04	8468.88	9060.61	6578.62	8164.88	1.24112	-0.948411	-0.905964	-0.915833	-1.17131	-0.753271	-0.637233	0.448832	0.710793	0.379035	0.82315	1.20535	1.76486
Mblac1	ENSMUSG00000049285	metallo-beta-lactamase domain containing 1	NM_177878	330216	5	138194314	138195621	G2	a.236	4	gain	1236.64	1148.48	1044.57	1262.65	1308.71	1256.63	1498.12	1414.74	1477.83	1302.14	1665.21	1633.65	1209.61	1498.62	1.23892	-0.589027	-1.12081	-1.80265	-0.43936	-0.181687	-0.473732	0.790344	0.378525	0.692259	-0.217884	1.55083	1.4132
Fam114a1	ENSMUSG00000029185	family with sequence similarity 114, member A1	NM_026667	68303	5	64970071	65041886	C3.1	a.212	5	gain	3208.24	3275.43	3348.17	3495.9	3472.81	3372.4	4710.18	4860.6	4906.23	4648.59	2959.5	2896.66	3362.16	4163.63	1.23838	-0.708324	-0.604129	-0.4937	-0.276634	-0.30994	-0.457451	1.22232	1.38036	1.42735	1.15614	-1.11405	-1.22195
Msantd1	ENSMUSG00000051246	Myb/SANT-like DNA-binding domain containing 1	NM_001310550	403174	5	34908012	34923839	B2	a.769	4	gain	55.7417	57.8289	46.1746	58.6268	79.1524	50.7205	58.3305	66.6092	60.5352	68.7688	102.154	74.1289	58.0408	71.7545	1.23628	-0.610366	-0.438542	-1.48867	-0.374459	1.03262	-1.05107	-0.398159	0.223138	-0.224614	0.372697	2.23266	0.72476
Mir3097	ENSMUSG00000093097	microRNA 3097	NR_037280	100526557	5	35021049	35021115	B2	a.232	4	gain	17.5483	17.3487	4.10441	22.7993	8.09513	8.2809	12.6383	19.7013	10.5696	19.6482	20.8276	13.1368	13.0295	16.087	1.23466	0.565168	0.541706	-2.23227	1.10563	-0.9799	-0.936062	-0.101518	0.803266	-0.45816	0.7977	0.918123	-0.0236852
Cds1	ENSMUSG00000029330	CDP-diacylglycerol synthase 1	NM_173370	74596	5	101765130	101823858	E4	a.269	4	gain	9088.99	9525.57	9224.65	9153.38	9891.35	9251.84	10864	10044.9	11151	10688.6	13527	13010.1	9355.96	11547.6	1.23425	-0.970415	-0.622963	-0.860691	-0.918129	-0.343905	-0.838898	0.350747	-0.22986	0.543795	0.230198	1.97434	1.68578
Ift22	ENSMUSG00000007987	intraflagellar transport 22	NM_026073	67286	5	136908150	136915404	G2	a.80	4	gain	7106.03	6526.57	6855.38	7371.78	7396.25	7035.66	8766.1	8427.47	8965.93	8202.25	8950.89	8841.04	7048.61	8692.28	1.23319	-0.822138	-1.55088	-1.12978	-0.507588	-0.479192	-0.907396	0.97655	0.639038	1.16966	0.406959	1.15528	1.04948
Zscan21	ENSMUSG00000037017	zinc finger and SCAN domain containing 21	NM_001044703	22697	5	138116903	138134265	G2	a.255	4	gain	16684.3	16647.8	16323.2	16415.5	17118.5	16682.9	19545.6	18966.7	19496.2	19629.5	22937.1	22433.8	16645.4	20501.5	1.23166	-0.827961	-0.846039	-1.00844	-0.961933	-0.616037	-0.828648	0.477642	0.22967	0.456769	0.51298	1.7975	1.6145
Cdk6	ENSMUSG00000040274	cyclin-dependent kinase 6	NM_009873	12571	5	3341485	3531008	A1	a.36	4,3,5	gain	32726.5	33011	32793.2	34206.6	35385.6	31918.7	42639.6	43979.9	41777.9	43061.8	40661.3	33055.8	33340.3	40862.7	1.22563	-0.916778	-0.849433	-0.900952	-0.572627	-0.308956	-1.11124	1.14197	1.38278	0.983129	1.21864	0.772346	-0.838879
Prkag2	ENSMUSG00000028944	protein kinase, AMP-activated, gamma 2 non-catalytic subunit	NM_001170555	108099	5	24862744	25100642	A3	a.400	5,4	gain	6957.38	7205.48	7269.93	7233.9	7131.81	7131.93	8788.46	8880.6	8562.36	8754.18	8882.46	8743.45	7155.07	8768.59	1.22551	-1.20987	-0.882797	-0.799669	-0.846049	-0.978723	-0.978573	0.971117	1.06848	0.727818	0.93464	1.07043	0.923191
Gm16223	ENSMUSG00000067285	predicted gene 16223	NR_131130	433882	5	42067960	42216798	B3	a.29	4	gain	2.06451	6.93947	18.4698	2.17136	5.39676	8.2809	5.83305	16.8868	11.5305	7.14481	5.95073	5.63004	7.22047	8.82933	1.22282	-1.64335	0.0295524	1.60591	-1.58312	-0.350127	0.303894	-0.234179	1.45689	0.831456	0.0744264	-0.204171	-0.287179
Pdgfa	ENSMUSG00000025856	platelet derived growth factor, alpha	NM_001363271	18590	5	138976014	138997370	G2	a.778	4	gain	9551.44	9450.39	10019.9	10027.4	10415.7	8996.17	10725	10853.5	10663.8	10418.9	14685.4	13952.2	9743.5	11883.1	1.2196	-0.769867	-0.841977	-0.445222	-0.440164	-0.182501	-1.17597	0.0159098	0.096678	-0.0229104	-0.180428	2.14687	1.79958
Ost4	ENSMUSG00000038803	oligosaccharyltransferase complex subunit 4 (non-catalytic)	NM_001134692	67695	5	30905885	30907788	B1	a.68	4	gain	7300.09	7213.57	7018.53	7090.59	7362.07	7497.32	9581.75	9785.92	8941.91	9331.13	7787.52	7563.02	7247.03	8831.88	1.21869	-0.705824	-0.800364	-1.01771	-0.936722	-0.638781	-0.494429	1.45085	1.61804	0.902809	1.24067	-0.193289	-0.425245
Bicdl1	ENSMUSG00000041609	BICD family like cargo adaptor 1	NM_001080808	75665	5	115648175	115731621	F	a.290	4	gain	5271.72	5265.9	5549.16	5394.75	5443.53	5552.35	6311.36	6331.63	6380.22	6385.68	7241.05	6837.68	5412.9	6581.27	1.21585	-1.12718	-1.13727	-0.65857	-0.916394	-0.834162	-0.653322	0.517353	0.54665	0.616498	0.624315	1.77289	1.24919
Fgfrl1	ENSMUSG00000008090	fibroblast growth factor receptor-like 1	NM_001164259	116701	5	108692382	108706924	F	a.113	4	gain	9205.63	9185.54	9414.48	9806.96	9646.7	9533.39	11513.5	12389.3	11707.3	11301.3	11008.8	11087.4	9465.45	11501.3	1.21508	-1.16497	-1.18539	-0.955398	-0.573833	-0.727761	-0.838144	0.924877	1.60983	1.08086	0.751126	0.506182	0.572626
Crmp1	ENSMUSG00000029121	collapsin response mediator protein 1	NM_001136058	12933	5	37241940	37292133	B3	b.45	4	gain	245.676	301.867	249.343	237.764	285.129	266.024	406.369	485.966	455.455	471.558	57.5237	48.7937	264.3	320.944	1.21432	0.0195764	0.292594	0.0392051	-0.0237935	0.216959	0.125026	0.686955	0.924395	0.838315	0.884439	-1.89438	-2.10929
Stx18	ENSMUSG00000029125	syntaxin 18	NM_001289535	71116	5	38038742	38137765	B3	a.351	4	gain	5934.42	5706.55	6005.77	6194.9	6411.35	6129.94	7090.07	6861.69	7342.05	7075.15	7982.9	7767.58	6063.82	7353.24	1.21264	-1.05197	-1.40427	-0.944434	-0.665456	-0.356449	-0.760309	0.548965	0.254358	0.863204	0.530014	1.61619	1.37015
Triap1	ENSMUSG00000029535	TP53 regulated inhibitor of apoptosis 1	NM_026933	69076	5	115341225	115343569	F	a.105	4	gain	6798.42	6735.91	6762.01	7120.99	6916.84	6486.02	7991.27	8545.68	8178.01	8368.36	8105.89	8305.25	6803.36	8249.08	1.2125	-0.929315	-1.01804	-0.980893	-0.48405	-0.763439	-1.38115	0.623481	1.26777	0.845358	1.06637	0.760264	0.99365
Srp72	ENSMUSG00000036323	signal recognition particle 72	NM_025691	66661	5	76974683	76999937	C3.3	a.93	4	gain	51741.7	53306.7	53295.7	55295.9	54549.5	54587.7	65014.2	66466.6	64982.1	65340.2	65001.8	64511.8	53796.2	65219.5	1.21234	-1.32211	-1.03045	-1.03246	-0.671844	-0.80487	-0.798017	0.912857	1.12911	0.90803	0.961821	0.910996	0.836936
Nsun7	ENSMUSG00000029206	NOL1/NOP2/Sun domain family, member 7	NM_001302833	70918	5	66259897	66298026	C3.1	a.229	5	gain	86.7092	94.8394	104.662	89.0259	63.8616	72.4579	105.967	139.786	75.9092	133.072	89.2609	74.1289	85.2594	103.021	1.20832	-0.232763	0.142188	0.554907	-0.122492	-1.50918	-0.982759	0.606813	1.7688	-0.788559	1.56213	-0.111464	-0.887622
Snx17	ENSMUSG00000029146	sorting nexin 17	NM_153680	266781	5	31193227	31199143	B1	a.88	4	gain	18538.2	17942	18872.1	18738.9	19351	18772.8	23850.4	22917.3	22709.3	22237.3	21913.6	21600.6	18702.5	22538.1	1.20508	-1.00138	-1.32325	-0.825655	-0.895388	-0.578918	-0.877573	1.47944	1.08653	0.996764	0.789964	0.645553	0.503918
Tmem130	ENSMUSG00000043388	transmembrane protein 130	NM_177735	243339	5	144735915	144761818	G2	a.777	4	gain	676.126	695.103	718.271	723.064	734.858	710.087	762.185	774.918	836.923	728.771	1034.44	989.949	709.585	854.53	1.20427	-1.00063	-0.797814	-0.557581	-0.508848	-0.390292	-0.641543	-0.122749	-0.00133486	0.562761	-0.451243	2.11575	1.79353
En2	ENSMUSG00000039095	engrailed 2	NM_001395060	13799	5	28165694	28172166	B1	b.44	4	gain	95.9995	99.4657	100.558	119.425	105.237	78.6686	149.715	184.817	168.153	170.582	27.7701	20.6435	99.8922	120.28	1.2041	0.0376532	0.0893804	0.105312	0.356357	0.171669	-0.252335	0.686907	0.995374	0.856947	0.877954	-1.75294	-2.17228
Dcun1d4	ENSMUSG00000051674	DCN1, defective in cullin neddylation 1, domain containing 4 (S. cerevisiae)	NM_001190733	100737	5	73481000	73560794	C3.2	a.84	4	gain	9104.47	9201.73	8979.41	9366.18	9815.8	9532.35	11256.8	11365.8	11515.1	11266.5	10986	10693.3	9333.32	11180.6	1.19792	-1.16432	-1.05651	-1.30465	-0.876777	-0.401029	-0.698336	0.988841	1.08659	1.21906	0.997554	0.741794	0.46778
Grk4	ENSMUSG00000052783	G protein-coupled receptor kinase 4	NM_001080743	14772	5	34660379	34755305	B2	a.198	4	gain	795.867	820.013	863.977	831.632	830.201	952.304	1081.06	925.962	1054.08	1077.97	951.125	1004.96	848.999	1015.86	1.19654	-1.36224	-1.09546	-0.629274	-0.969873	-0.98525	0.239666	1.37185	-0.0107599	1.14622	1.34634	0.228607	0.720171
Cxcl11	ENSMUSG00000060183	chemokine (C-X-C motif) ligand 11	NM_019494	56066	5	92359544	92365485	E2	a.208	4	gain	220.902	231.316	231.899	315.933	198.781	242.216	347.066	296.458	347.837	309.906	182.489	240.215	240.174	287.329	1.19633	-0.72016	-0.507494	-0.495862	0.932829	-1.20716	-0.294849	1.36735	0.638735	1.37761	0.843792	-1.60162	-0.333166
Prom1	ENSMUSG00000029086	prominin 1	NM_001163577	19126	5	43993620	44102032	B3	a.270	4	gain	95304.8	98759	97402.7	95838.6	101306	98186.7	111162	104314	109754	107625	137137	131022	97799.6	116836	1.19464	-0.938642	-0.640041	-0.756024	-0.891801	-0.42647	-0.688788	0.352234	-0.181089	0.245308	0.0810068	2.11342	1.73089
Afap1	ENSMUSG00000029094	actin filament associated protein 1	NM_027373	70292	5	35893319	36003923	B3	a.83	4	gain	22896.4	21975	22145.3	23075.1	23580.2	22213.5	27746.8	27129.6	25947.5	27205.7	28386	25600.7	22647.6	27002.7	1.1923	-0.786726	-1.20897	-1.12959	-0.706816	-0.484208	-1.09798	1.18844	0.957203	0.499217	0.985966	1.42255	0.360915
Lrrc8c	ENSMUSG00000054720	leucine rich repeat containing 8 family, member C	NM_133897	100604	5	105519388	105613018	E5	a.211	4	gain	14679.7	15318.9	15152.4	16324.3	15682.1	15388	21335.3	22833.8	20354.2	21388.9	12599.7	11564.1	15424.2	18346	1.18943	-0.546807	-0.350032	-0.400464	-0.0565422	-0.241848	-0.329248	1.17942	1.49281	0.96208	1.191	-1.25221	-1.64816
Lrrc8d	ENSMUSG00000046079	leucine rich repeat containing 8D	NM_001122768	231549	5	105699969	105832436	E5	a.91	4	gain	35425.9	36045.9	36489.2	36995.7	38358.3	36654.4	43809.1	44529.7	43664.1	43153.8	42980.1	42709.5	36661.6	43474.4	1.18583	-1.30366	-1.11408	-0.980519	-0.829889	-0.43466	-0.931165	1.01719	1.19545	0.980967	0.852503	0.808447	0.739422
5830416I19Rik	ENSMUSG00000106219	RIKEN cDNA 5830416I19 gene	NR_045384	74757	5	64044978	64050228	C3.1	a.33	5	gain	0	11.5658	4.10441	10.8568	10.7935	2.07023	5.83305	1.87632	5.76525	17.862	3.96715	11.2601	6.56512	7.76065	1.1821	-2.22949	0.82621	-0.261431	0.756097	0.749633	-0.875176	0.0907035	-0.953943	0.0786657	1.31659	-0.29434	0.796476
Rnf6	ENSMUSG00000029634	ring finger protein (C3H2C3 type) 6	NM_001256085	74132	5	146209192	146221555	G3	a.54	4	gain	26125.3	27040.8	26703.3	27049.8	27444.3	26803.2	31744.4	32757.7	31984.7	32386.5	30436	29580.2	26861.1	31481.6	1.17201	-1.2205	-0.826752	-0.970341	-0.822955	-0.657417	-0.927633	1.00661	1.36581	1.09281	1.23555	0.525427	0.199389
Dynll1	ENSMUSG00000009013	dynein light chain LC8-type 1	NM_019682	56455	5	115297110	115300999	F	a.103	4	gain	40353.9	39277.4	40379.1	41751	41601.8	39768	48000.1	49113.5	47183.8	47235.3	46326.4	46838.2	40521.9	47449.6	1.17096	-0.972511	-1.28987	-0.965159	-0.573021	-0.615038	-1.14416	1.06412	1.33325	0.862784	0.875575	0.647542	0.776491
Micall2	ENSMUSG00000036718	MICAL-like 2	NM_174850	231830	5	139706696	139736336	G2	a.297	4	gain	29140.5	28705.1	29537.4	29822.6	29865.6	28978	34094.2	33400.3	32911.9	32412.4	36011.8	36068.9	29341.5	34149.9	1.16388	-0.964073	-1.1405	-0.805548	-0.69292	-0.676015	-1.02961	0.875814	0.634849	0.462227	0.283012	1.51711	1.53565
Asl	ENSMUSG00000025533	argininosuccinate lyase	NM_133768	109900	5	130011258	130029247	G1.3	a.67	4	gain	12616.2	11726.5	12128.5	12526.6	12806.5	12430.7	14842.2	15781.7	14786.9	15348.8	13033.1	12550.3	12372.5	14390.5	1.1631	-0.532256	-1.25199	-0.920253	-0.602403	-0.3849	-0.678064	1.06705	1.67114	1.03033	1.39742	-0.212282	-0.583798
Lmbr1	ENSMUSG00000010721	limb region 1	NM_020295	56873	5	29229802	29378390	B1	a.298	4	gain	6318.42	6387.78	6433.66	6516.26	6461.72	6253.12	7264.09	7148.76	7257.49	6963.51	8085.06	7684.07	6395.16	7400.5	1.1572	-0.996242	-0.867379	-0.782906	-0.632316	-0.731539	-1.11887	0.650055	0.461154	0.639338	0.151247	1.91395	1.3135
Slc35f6	ENSMUSG00000029175	solute carrier family 35, member F6	NM_175675	74919	5	30647933	30659729	B1	a.102	4	gain	8433.51	8363.21	8174.95	8728.88	8781.42	8258.13	9863.68	9964.17	9883.57	9896.46	9344.63	9724.02	8456.68	9779.42	1.15641	-0.938172	-1.04271	-1.32708	-0.508206	-0.433255	-1.20064	1.01836	1.14497	1.04352	1.0598	0.343172	0.840246
Napepld	ENSMUSG00000044968	N-acyl phosphatidylethanolamine phospholipase D	NM_001359963	242864	5	21662901	21701396	A3	a.222	4	gain	2146.05	2221.79	2366.19	2537.24	2547.27	2354.88	2869.86	3047.14	2772.13	3028.51	2289.05	2365.56	2362.24	2728.71	1.15514	-1.36223	-1.07411	-0.550955	0.0289235	0.0617032	-0.590756	1.05243	1.55046	0.764549	1.49951	-0.82633	-0.553183
Cd36	ENSMUSG00000002944	CD36 molecule	NM_001159555	12491	5	17781690	17888801	A3	a.16	4	gain	12.387	10.4092	4.10441	4.34273	14.3913	8.2809	9.72174	11.2579	11.5305	12.5034	5.95073	11.2601	8.98594	10.3707	1.15411	0.763049	0.33001	-1.84868	-1.72507	1.14097	-0.22924	0.161673	0.524363	0.583946	0.786497	-1.01237	0.524847
Actr3b	ENSMUSG00000056367	ARP3 actin-related protein 3B	NM_001004365	242894	5	25759997	25850688	B1	b.38	4	gain	344.772	346.973	352.979	250.793	283.33	380.922	454.978	515.049	451.612	515.32	162.653	155.764	326.628	375.896	1.15084	0.119288	0.135073	0.177645	-0.669807	-0.367457	0.366669	0.807592	1.11549	0.789159	1.11679	-1.74172	-1.84872
Mettl27	ENSMUSG00000040557	methyltransferase like 27	NM_001347490	79565	5	134932368	134942637	G2	a.758	4	gain	2822.18	2692.51	2703.78	2612.15	2778.43	2782.38	3114.85	3047.14	3039.25	3151.76	3244.14	3253.23	2731.91	3141.73	1.15001	-0.474639	-1.07752	-1.024	-1.46591	-0.674899	-0.656673	0.790132	0.508415	0.475198	0.941128	1.31146	1.34731
Mlec	ENSMUSG00000048578	malectin	NM_175403	109154	5	115142981	115158179	F	a.214	4	gain	114604	115098	115075	119100	124173	119019	148992	152913	147769	150406	106704	103614	117845	135066	1.14614	-0.630403	-0.599969	-0.601367	-0.358182	-0.063158	-0.362997	1.2257	1.40946	1.16743	1.29255	-1.13563	-1.34343
Iscu	ENSMUSG00000025825	iron-sulfur cluster assembly enzyme	NM_001363317	66383	5	113772748	113778288	F	a.81	4	gain	12277.6	11868.8	12139.8	12690.5	12985.5	12216.4	14546.6	14102.4	14542.9	13932.4	13893	13953.1	12363.1	14161.7	1.14548	-0.983889	-1.43091	-1.13289	-0.547241	-0.243946	-1.04987	1.25466	0.845231	1.25122	0.685136	0.647738	0.704764
Txk	ENSMUSG00000054892	TXK tyrosine kinase	NM_001122754	22165	5	72695978	72752777	C3.2	a.771	4	gain	109.419	90.213	100.558	116.168	95.3427	89.0197	105.967	89.125	104.735	89.3102	168.604	128.553	100.12	114.382	1.14245	0.198766	-0.82257	-0.248348	0.515875	-0.530126	-0.892961	0.029009	-0.886713	-0.0328869	-0.875742	2.49277	1.05293
Ankib1	ENSMUSG00000040351	ankyrin repeat and IBR domain containing 1	NM_001003909	70797	5	3690000	3802925	A1	a.286	5	gain	18066.5	19332.2	19757.6	19244.8	19971.6	19635.1	22268.6	20962.2	21124.9	22186.4	24063.8	21832.4	19334.6	22073	1.14163	-1.66046	-0.816921	-0.545771	-0.873367	-0.411558	-0.623269	0.944687	0.191516	0.287809	0.89862	1.91051	0.698204
Mlxip	ENSMUSG00000038342	MLX interacting protein	NM_133917	208104	5	123394798	123457932	F	a.239	5	gain	18107.8	18979.4	18462.6	18735.6	19782.7	18721.1	20217.3	20424.6	19421.2	19550.9	25211.3	22906.8	18798.2	21288.7	1.13248	-1.01031	-0.521311	-0.80845	-0.655797	-0.0901654	-0.663884	0.135875	0.241977	-0.28198	-0.212768	2.43193	1.43489
Flt1	ENSMUSG00000029648	FMS-like tyrosine kinase 1	NM_001363135	14254	5	147561604	147726011	G3	a.774	4	gain	5208.75	5581.64	5548.13	5487.04	5418.34	5215.93	5017.39	5128.91	4918.72	5107.65	8796.17	7671.87	5409.97	6106.79	1.1288	-0.464705	-0.0816578	-0.11502	-0.176362	-0.246155	-0.457068	-0.672057	-0.550277	-0.782084	-0.573288	2.43817	1.68051
Sorcs2	ENSMUSG00000029093	sortilin-related VPS10 domain containing receptor 2	NM_030889	81840	5	36017180	36398139	B3	a.109	4	gain	2722.05	2852.12	2521.13	2796.72	2825.2	2826.89	3042.91	3210.38	3270.82	3174.98	3071.57	2870.38	2757.35	3106.84	1.12675	-0.936165	-0.32638	-1.93786	-0.58265	-0.450264	-0.442445	0.519531	1.21946	1.46315	1.0746	0.642013	-0.242997
Cdkl2	ENSMUSG00000029403	cyclin-dependent kinase-like 2 (CDC2-related kinase)	NM_001276315	53886	5	92006074	92043883	E2	a.79	4	gain	7699.57	7333.86	7475.15	7671.43	7849.58	7650.52	8375.28	8431.22	8860.24	8827.42	8390.53	8542.65	7613.35	8571.22	1.12581	-0.720984	-1.45595	-1.16775	-0.776295	-0.429566	-0.817516	0.549494	0.650038	1.39964	1.34359	0.576962	0.848332
Acad12	ENSMUSG00000042647	acyl-Coenzyme A dehydrogenase family, member 12	NM_178799	338350	5	121596775	121618938	F	a.281	5	gain	1509.15	1578.73	1495.03	1513.44	1590.24	1495.74	1728.53	1711.2	1618.11	1762.09	1822.91	1689.95	1530.39	1722.13	1.12529	-1.04021	-0.393549	-1.17511	-0.999511	-0.289271	-1.16832	0.907115	0.762562	-0.0399834	1.18306	1.66995	0.58327
Usp12	ENSMUSG00000029640	ubiquitin specific peptidase 12	NM_011669	22217	5	146734809	146795006	G3	a.82	4	gain	34359.6	34011.5	35198.4	35229.3	36970.5	34513.8	39999.1	39416.7	38686.8	39533.1	39830.2	38458.8	35047.2	39320.8	1.12194	-1.19788	-1.35607	-0.823175	-0.809529	-0.0600676	-1.12831	1.16318	0.935294	0.644911	0.981123	1.09743	0.553092
Odaph	ENSMUSG00000096035	odontogenesis associated phosphoprotein	NM_001177577	381651	5	91987475	91995320	E2	a.781	4	gain	719.48	628.022	677.227	679.637	658.404	662.472	647.468	709.247	664.926	695.726	845.004	944.908	670.874	751.213	1.11975	0.156982	-0.989108	-0.353249	-0.323304	-0.590866	-0.538942	-0.732057	0.0362134	-0.507775	-0.126057	1.5129	2.45527
Hs3st1	ENSMUSG00000051022	heparan sulfate (glucosamine) 3-O-sulfotransferase 1	NM_010474	15476	5	39613935	39755475	B3	a.235	4	gain	6287.45	6132.17	6100.17	6113.47	6416.74	6000.55	6711.89	6657.17	6869.3	6271.36	7508.83	7384.74	6175.09	6900.55	1.11748	-0.486152	-0.819876	-0.889701	-0.860634	-0.214509	-1.10945	0.385644	0.276386	0.695015	-0.520353	1.88301	1.66062
Sh3tc1	ENSMUSG00000036553	SH3 domain and tetratricopeptide repeats 1	NM_001359895	231147	5	35697180	35739987	B3	a.762	4	gain	6475.32	6702.37	6673.76	6256.78	6413.14	6303.84	7184.37	7227.57	6964.43	6930.47	7384.86	7344.39	6470.87	7172.68	1.10846	-0.843035	-0.267503	-0.338924	-1.41639	-1.00417	-1.29127	0.892293	0.99241	0.373037	0.291406	1.35195	1.26019
Usp46	ENSMUSG00000054814	ubiquitin specific peptidase 46	NM_177561	69727	5	73998453	74068431	C3.3	a.35	4	gain	14318.4	15005.4	14552.2	14860.8	14975.1	14591	16792.4	16263.9	16163.9	16810.9	16435.9	15309	14717.1	16296	1.10728	-1.31876	-0.527423	-1.0453	-0.690944	-0.561595	-1.00037	1.37226	0.832361	0.728174	1.39084	1.01	-0.189239
Atp10d	ENSMUSG00000046808	ATPase, class V, type 10D	NM_153389	231287	5	72203329	72298775	C3.2	a.209	4	gain	3961.79	4406.56	4129.03	4136.45	4119.52	4360.93	5065.03	5164.56	4796.69	5310.38	3837.23	3568.51	4185.71	4623.73	1.10465	-0.785414	0.0612407	-0.456396	-0.442118	-0.474743	-0.0215879	1.16945	1.32431	0.736293	1.54588	-1.0396	-1.61731
Gbp8	ENSMUSG00000034438	guanylate-binding protein 8	NM_029509	76074	5	105014150	105139540	E5	b.43	4	gain	993.027	919.479	965.562	923.915	934.538	962.655	1236.61	1202.72	1280.85	1195.86	651.605	684.988	949.863	1042.1	1.09711	0.0810763	-0.275465	-0.0488852	-0.253166	-0.200198	-0.062854	1.09763	0.968859	1.26054	0.942369	-1.87065	-1.63926
Mvk	ENSMUSG00000041939	mevalonate kinase	NM_001306205	17855	5	114444269	114460591	F	b.42	4	gain	10607.4	10417.3	10207.7	10979.5	10914	10105.8	13374.2	14594.9	13356.2	13440.3	7334.27	7108.86	10538.6	11534.8	1.09453	-0.0761569	-0.156066	-0.245877	0.0761518	0.0497324	-0.29018	0.947805	1.3337	0.941845	0.969581	-1.70632	-1.84422
Cox19	ENSMUSG00000045438	cytochrome c oxidase assembly protein 19	NM_197980	68033	5	139336189	139351418	G2	a.216	4	gain	5505	5319.1	5598.41	5581.49	5764.63	5248.02	6620.51	6583.99	6566.63	6460.7	4928.2	4916.9	5502.78	6012.82	1.09269	-0.353622	-0.663248	-0.201979	-0.229259	0.0617349	-0.784498	1.30943	1.25958	1.23577	1.08919	-1.35121	-1.37189
Wsb2	ENSMUSG00000029364	WD repeat and SOCS box-containing 2	NM_021539	59043	5	117357304	117378601	F	a.221	4	gain	27000.6	27867.7	27998.2	29174.4	30180.5	28022.6	32000.1	33005.3	31192	32331.2	28476.2	28888.7	28374	30982.2	1.09192	-1.3811	-0.909048	-0.839294	-0.224721	0.281564	-0.826301	1.15586	1.61778	0.773871	1.30958	-0.586476	-0.371722
Aldh2	ENSMUSG00000029455	aldehyde dehydrogenase 2, mitochondrial	NM_001308450	11669	5	121566027	121593824	F	a.78	5	gain	40555.2	39744.6	39902	41491.5	41924.7	41317.6	43838.3	44858.9	45028.6	43162.7	45836.5	44021.3	40822.6	44457.7	1.08905	-0.997462	-1.40819	-1.32779	-0.533063	-0.321749	-0.618533	0.586301	1.05457	1.13135	0.270337	1.49316	0.671067
Tec	ENSMUSG00000029217	tec protein tyrosine kinase	NM_001113460	21682	5	72755716	72868483	C3.2	a.782	4	gain	6283.32	6109.04	6063.23	6489.12	6205.37	6281.06	6356.08	6128.05	6131.35	6428.55	8046.38	7646.53	6238.53	6789.49	1.08832	-0.348958	-0.655593	-0.737641	0.00236086	-0.485047	-0.352878	-0.223463	-0.621735	-0.615862	-0.099877	2.34717	1.79153
Ssc4d	ENSMUSG00000029699	scavenger receptor cysteine rich family, 4 domains	NM_001160366	109267	5	135960211	135974531	G2	a.230	4	gain	1016.77	1054.8	983.005	1054.2	945.332	930.566	1110.22	1113.59	976.25	1164.6	1119.73	1024.67	997.445	1084.84	1.08762	-0.296323	0.214011	-0.765654	0.206082	-1.30873	-1.5275	0.925772	0.967898	-0.861489	1.59044	1.04427	-0.188781
Brdt	ENSMUSG00000029279	bromodomain, testis-specific	NM_001079873	114642	5	107331159	107387058	E5	b.39	4	gain	251.87	246.351	271.917	283.363	211.373	287.761	320.818	355.562	326.698	329.555	179.514	171.716	258.772	280.644	1.08452	-0.183786	-0.276771	0.137708	0.310834	-0.919248	0.375515	0.832239	1.26426	0.908541	0.945117	-1.60417	-1.79024
4930515G01Rik	ENSMUSG00000092183	RIKEN cDNA 4930515G01 gene	NM_175120	67642	5	114773737	114774983	F	a.27	4	gain	100.129	94.8394	123.132	144.396	114.231	142.846	127.355	107.888	149.897	144.682	138.85	106.032	119.929	129.117	1.07662	-1.28404	-1.62111	0.00196671	0.994058	-0.464898	0.926803	0.211863	-0.82017	1.22707	1.00642	0.750063	-0.928026
Trpv4	ENSMUSG00000014158	transient receptor potential cation channel, subfamily V, member 4	NM_022017	63873	5	114622152	114658421	F	a.775	4	gain	45134.2	44744.5	45226.5	45058	46643.3	46105	47477.1	45398.4	47629.7	45430.3	54160.6	52953.3	45485.2	48841.6	1.07379	-0.659908	-0.795967	-0.627881	-0.686438	-0.143916	-0.326039	0.13409	-0.568346	0.18442	-0.557324	2.20049	1.84682
Bcl7a	ENSMUSG00000029438	B cell CLL/lymphoma 7A	NM_029850	77045	5	123343834	123374992	F	a.773	5	gain	18639.4	19686.1	19585.2	18990.7	19271.8	19242.7	18120.4	18344.7	17754.1	17951.3	24873.1	26862.8	19236	20651.1	1.07356	-0.454352	-0.0357125	-0.0750888	-0.311259	-0.198686	-0.210252	-0.670743	-0.576446	-0.827203	-0.742548	1.75631	2.34599
Bhlha15	ENSMUSG00000052271	basic helix-loop-helix family, member a15	NM_010800	17341	5	144190286	144194441	G2	a.5	4	gain	45.4191	53.2026	48.2268	32.5705	48.5708	53.8259	57.3583	63.7947	50.9264	33.9379	49.5894	45.9787	46.9693	50.2642	1.07015	-0.267346	0.547649	0.0414039	-1.97111	0.0780188	0.607762	0.936034	1.48608	0.3221	-1.7612	0.184957	-0.204351
Hadha	ENSMUSG00000025745	hydroxyacyl-CoA dehydrogenase trifunctional multienzyme complex subunit alpha	NM_178878	97212	5	30118304	30155162	B1	a.66	4	gain	41344.8	40462.9	40951.7	40886.8	41506.4	41605.3	44595.6	45625.4	44848.9	44548.8	42900.8	40828.1	41126.3	43891.3	1.06723	-0.611941	-1.10294	-0.829484	-0.865618	-0.5231	-0.468919	1.11152	1.63139	1.24049	1.08763	0.22928	-0.898312
Shroom3	ENSMUSG00000029381	shroom family member 3	NM_001077595	27428	5	92683435	92965318	E2	a.770	4	gain	47454.7	47967.9	48058.5	49669.9	50432.7	47513.7	51089.7	52499.3	50837.1	50562.1	54959	48964.5	48516.2	51485.3	1.0612	-1.16575	-0.921634	-0.878809	-0.130269	0.215604	-1.13754	0.509373	1.12709	0.396857	0.273751	2.16626	-0.45494
Cxcl5	ENSMUSG00000029371	chemokine (C-X-C motif) ligand 5	NM_009141	20311	5	90759360	90761624	E1	a.225	4	gain	190567	195073	196821	197473	207292	194214	223085	198094	224938	213736	199538	192512	196907	208650	1.05964	-1.06826	-0.656387	-0.499188	-0.44091	0.414429	-0.734162	1.70853	-0.385537	1.85434	0.954	-0.257525	-0.889333
Garem2	ENSMUSG00000044576	GRB2 associated regulator of MAPK1 subtype 2	NM_001167879	242915	5	30105161	30118378	B1	b.36	4	gain	35.0966	54.3591	65.6705	58.6268	74.6551	68.3174	64.1635	103.197	91.2832	67.8757	29.7536	20.6435	59.4543	62.8195	1.0566	-0.997315	-0.0666911	0.337904	0.0949191	0.613021	0.422631	0.28815	1.30962	1.04538	0.408719	-1.34592	-2.11041
Galnt11	ENSMUSG00000038072	polypeptide N-acetylgalactosaminyltransferase 11	NM_001359890	231050	5	25221904	25265918	A3	a.220	4	gain	6534.16	6520.78	6757.9	6820.25	6891.66	6693.04	7159.09	7450.85	7169.09	7440.43	6772.92	6376.02	6702.97	7061.4	1.05347	-0.9964	-1.03667	-0.334708	-0.15422	0.0504638	-0.524255	0.798687	1.58373	0.826126	1.55623	-0.291084	-1.47789
Zan	ENSMUSG00000079173	zonadhesin	NM_011741	22635	5	137378637	137477064	G2	a.20	4	gain	243.612	219.75	250.369	223.65	237.457	262.919	275.125	246.735	253.671	247.389	261.832	228.955	239.626	252.285	1.05283	-0.110693	-1.63371	0.29363	-1.3738	-0.488795	1.01654	1.68743	0.0775956	0.487301	0.116696	0.955323	-1.02751
Kit	ENSMUSG00000005672	KIT proto-oncogene receptor tyrosine kinase	NM_001122733	16590	5	75574916	75656722	C3.3	b.35	4	gain	19342.4	19672.2	20298.3	19650.8	20980.8	19601.9	23003.6	22317.8	21490	22089.1	18777.5	17356.5	19924.4	20839.1	1.04591	-0.60873	-0.400127	-0.0136365	-0.413544	0.394278	-0.444285	1.52969	1.15636	0.690087	1.02927	-0.974313	-1.94506
Sema3c	ENSMUSG00000028780	sema domain, immunoglobulin domain (Ig), short basic domain, secreted, (semaphorin) 3C	NM_013657	20348	5	17574281	17730268	A3	a.224	4	gain	55478.4	57418.3	57004	57753.9	61243.3	58183.7	64287.9	60287	63690.7	63045.8	56762	52986.2	57846.9	60176.6	1.04027	-1.01148	-0.433288	-0.5551	-0.335232	0.651668	-0.21051	1.4679	0.386895	1.31088	1.13967	-0.626678	-1.78473
Pkd2	ENSMUSG00000034462	polycystin 2, transient receptor potential cation channel	NM_008861	18764	5	104459450	104505819	E5	a.779	4	gain	37011.4	38813.6	38562.9	38816.4	40345.2	38912	37957.6	39117.4	38828	39529.6	43698.2	42664.4	38743.6	40299.2	1.04015	-1.37676	-0.36336	-0.501449	-0.361823	0.461606	-0.309403	-0.838713	-0.197151	-0.355429	0.0262538	2.16326	1.65296
Lrpap1	ENSMUSG00000029103	low density lipoprotein receptor-related protein associated protein 1	NM_013587	16976	5	35091501	35105766	B2	a.219	4	gain	9584.47	9653.95	9730.52	9943.76	9942.62	9772.5	10375	10828.2	10238.1	10491.3	9680.84	9351.5	9771.3	10160.8	1.03986	-0.890052	-0.721711	-0.537606	-0.0324161	-0.0350819	-0.437282	0.957052	1.95337	0.647467	1.21665	-0.656884	-1.46351
Abcb1b	ENSMUSG00000028970	ATP-binding cassette, sub-family B (MDR/TAP), member 1B	NM_011075	18669	5	8798147	8866315	A1	b.46	4	gain	8923.83	9430.73	8914.77	9556.17	9337.29	8922.67	11535.8	12801.2	11520.9	12127.4	4592.97	4655.11	9180.91	9538.9	1.03899	-0.00815151	0.15709	-0.0111882	0.19661	0.127307	-0.00853812	0.759705	1.071	0.755834	0.909288	-1.99457	-1.95438
Atp8a1	ENSMUSG00000037685	ATPase, aminophospholipid transporter (APLT), class I, type 8A, member 1	NM_001038999	11980	5	67618140	67847434	C3.1	a.1	4	gain	3772.88	3911.55	4105.43	3872.63	4225.66	4015.2	4039.38	4030.33	4022.23	4083.26	4327.17	4101.48	3983.89	4100.64	1.02931	-1.85631	-0.876002	0.438012	-1.14759	1.22201	-0.165596	-0.00250621	-0.0634883	-0.118127	0.29093	1.86679	0.411883
Nat8l	ENSMUSG00000048142	N-acetyltransferase 8-like	NM_001001985	269642	5	33995984	34005916	B2	b.25	4	gain	336.514	397.863	395.049	333.304	318.409	298.112	345.122	410.913	399.724	369.744	313.405	299.33	346.542	356.373	1.02837	-0.314548	1.10601	1.04579	-0.395835	-0.783538	-1.34196	-0.100347	1.37986	1.14562	0.484185	-0.917836	-1.30739
Wdr1	ENSMUSG00000005103	WD repeat domain 1	NM_011715	22388	5	38526813	38563221	B3	a.768	4	gain	103960	101128	102999	103716	105047	102126	104790	108569	101878	105114	107783	106359	103163	105749	1.02507	-0.205803	-1.46035	-0.627646	-0.312505	0.266442	-1.01409	0.155095	1.76422	-1.12472	0.295246	1.43397	0.83014
Rasa4	ENSMUSG00000004952	RAS p21 protein activator 4	NM_001039103	54153	5	136083916	136111860	G2	b.48	4	gain	1125.16	1198.21	1115.37	1196.42	1139.61	1117.92	1314.38	1525.44	1333.7	1350.37	715.079	822.924	1148.78	1176.98	1.02455	-0.066613	0.232118	-0.10808	0.225007	-0.00598097	-0.0972391	0.671534	1.37879	0.740815	0.79982	-2.21845	-1.55172
Dancr	ENSMUSG00000106943	differentiation antagonizing non-protein coding RNA	NR_015531	70036	5	74093060	74095406	C3.3	b.24	4	gain	1123.09	1121.88	1228.24	1090.02	970.517	1012.34	1197.72	1115.47	1171.31	1122.63	887.65	1199.2	1091.02	1115.66	1.02259	0.22781	0.216545	1.16245	-0.0842536	-1.29681	-0.856273	0.899634	0.156704	0.666776	0.22351	-2.22862	0.912528
Ache	ENSMUSG00000023328	acetylcholinesterase	NM_001290010	11423	5	137287519	137294466	G2	b.31	4	gain	61.9352	67.0815	88.2447	102.054	85.4486	78.6686	79.7183	96.6302	96.0876	70.555	63.4744	87.2656	80.5721	82.2885	1.0213	-1.5371	-1.06737	0.550237	1.41004	0.360004	-0.128101	-0.0498719	1.08693	1.05362	-0.769991	-1.3927	0.484311
Hsd17b11	ENSMUSG00000029311	hydroxysteroid (17-beta) dehydrogenase 11	NM_053262	114664	5	103989762	104021919	E5	b.34	5	gain	10810.8	10477.4	11006	11643.9	11866.6	11224.8	12193	11747.6	12543.3	11764.8	10505	9666.78	11171.6	11403.4	1.02075	-0.545498	-0.965905	-0.305319	0.451042	0.705262	-0.0410888	1.06954	0.570026	1.4497	0.589683	-0.930611	-2.04683
Radil	ENSMUSG00000029576	Ras association and DIL domains	NM_001289588	231858	5	142484839	142551098	G2	b.41	4	gain	687.48	661.562	695.697	764.32	564.86	615.892	758.296	968.179	754.288	812.722	379.855	397.856	664.969	678.533	1.0204	0.200764	0.0617438	0.243744	0.584096	-0.509836	-0.197008	0.555467	1.43967	0.53629	0.806274	-1.94426	-1.77694
Tmem211	ENSMUSG00000066964	transmembrane protein 211	NM_001033428	333048	5	113226909	113239263	F	b.50	4	gain	6.19352	4.62631	6.15661	2.17136	9.89405	10.3511	14.5826	5.62895	11.5305	4.46551	1.98358	1.87668	6.5655	6.67797	1.01713	0.148593	-0.279375	0.139634	-1.27785	0.871441	0.943023	1.49484	0.0062408	1.11518	-0.329877	-1.38416	-1.4477
Chpf2	ENSMUSG00000038181	chondroitin polymerizing factor 2	NM_133913	100910	5	24586741	24594556	A3	b.49	5	gain	7884.35	7949.16	7445.39	7935.25	7876.56	7994.18	8569.72	8699.54	8146.31	8509.47	6559.69	6759.8	7847.48	7874.09	1.00339	0.0732825	0.166897	-0.581772	0.146871	0.0619894	0.231476	1.02647	1.19841	0.447044	0.945801	-2.03005	-1.68642
Lrrd1	ENSMUSG00000040367	leucine rich repeats and death domain containing 1	NM_172879	242838	5	3845173	3866596	A1	a.784	5	gain	39.2256	46.2631	49.2529	41.2559	34.1795	27.948	33.0539	43.1553	38.435	25.8999	49.5894	48.7937	39.6875	39.8212	1.00337	0.0324167	0.788328	1.07591	0.263281	-0.59604	-1.51011	-0.748496	0.469425	-0.060647	-1.85415	1.10721	1.03287
Oas1c	ENSMUSG00000001166	2'-5' oligoadenylate synthetase 1C	NM_033541	114643	5	120800194	120812514	F	b.51	5	gain	784.512	713.608	796.255	686.151	760.043	728.719	776.767	815.259	886.888	745.74	622.843	630.565	744.881	746.344	1.00196	0.540749	-0.379507	0.685093	-0.760645	0.232906	-0.175949	0.444362	0.914253	1.73249	0.0483409	-1.70088	-1.58122
P2rx4	ENSMUSG00000029470	purinergic receptor P2X, ligand-gated ion channel 4	NM_001310718	18438	5	122707544	122729738	F	b.231	5	gain	11972.1	11440.9	11503.6	12039.1	12433.2	11935.9	12487.6	12111.6	11273	11904.2	11788.4	11779	11887.5	11890.6	1.00027	0.239072	-1.22763	-1.05083	0.41958	1.46053	0.141254	1.6015	0.613584	-1.70532	0.0552169	-0.260574	-0.286385
Steap1	ENSMUSG00000015652	six transmembrane epithelial antigen of the prostate 1	NM_027399	70358	5	5736317	5749326	A1	a.772	4	gain	26569.2	25743.1	26617.1	27270.2	27470.4	26698.7	24111.9	22457.6	23361.8	22942.9	33759.5	33293.2	26728.1	26654.5	0.997246	0.0262023	-0.216229	0.0400328	0.226093	0.282245	0.0635259	-0.718699	-1.26424	-0.961274	-1.10015	1.86462	1.75787
Gckr	ENSMUSG00000059434	glucokinase regulatory protein	NM_001374741	231103	5	31297443	31327314	B1	a.783	4	gain	118.709	109.875	109.793	106.397	106.136	92.125	88.4679	82.5579	102.814	98.2412	114.056	153.888	107.172	106.671	0.995318	0.729793	0.245881	0.241211	0.0446996	0.0293625	-0.855349	-1.10824	-1.53962	-0.169492	-0.453827	0.479521	2.35606
Actb	ENSMUSG00000029580	actin, beta	NM_007393	11461	5	142903115	142906754	G2	b.40	4	gain	925772	868294	880905	911029	902899	856579	937429	1.00186e+06	926398	919828	766097	743847	890913	882576	0.990642	0.549211	-0.212063	-0.0408012	0.358557	0.252087	-0.373394	0.697826	1.48725	0.557237	0.472708	-1.69928	-2.04934
4930429D17Rik	ENSMUSG00000104956	RIKEN cDNA 4930429D17 gene	NR_040699	74624	5	103230375	103299029	E5	b.140	5	gain	12.387	9.25262	13.3393	13.0282	3.59784	16.5618	15.5548	17.825	10.5696	18.7551	0.991788	3.75336	11.3611	11.2416	0.98948	0.36339	-0.0127311	0.460283	0.429352	-1.14347	0.746119	0.662858	0.844056	0.157668	0.912057	-2.32301	-1.09657
Fam20c	ENSMUSG00000025854	FAM20C, golgi associated secretory pathway kinase	NM_001359593	80752	5	138754514	138810077	G2	b.47	4	gain	12826.8	12186.9	12053.6	13014.1	13165.4	12891.3	14013.9	14229	14195	13834.1	9539.02	9155.38	12689.7	12494.4	0.984614	0.189538	-0.161191	-0.236532	0.288885	0.36811	0.223925	0.796157	0.900572	0.884167	0.707684	-1.84	-2.12131
Nipsnap2	ENSMUSG00000029432	nipsnap homolog 2	NM_008095	14467	5	129725063	129758327	G1.3	b.158	4	gain	19064.7	19458.3	18808.4	19060.2	19774.6	19442.5	19882.9	19500.5	19595.1	18933.8	17497.1	17637	19268.1	18841.1	0.977837	0.0314416	0.525726	-0.295872	0.0257983	0.915827	0.506157	1.04794	0.578236	0.695289	-0.135245	-2.04398	-1.85132
Pf4	ENSMUSG00000029373	platelet factor 4	NM_019932	56744	5	90772435	90773383	E1	b.226	4	gain	31.9998	16.1921	22.5742	27.142	17.0897	35.1938	30.1374	18.7632	37.4742	26.793	13.885	17.8285	25.032	24.1469	0.964642	0.940901	-1.10263	-0.11321	0.441852	-0.943122	1.23044	0.758839	-0.665842	1.42192	0.402743	-1.55421	-0.817682
Prkar1b	ENSMUSG00000025855	protein kinase, cAMP dependent regulatory, type I beta	NM_001253890	19085	5	139017306	139150001	G2	b.15	4	gain	3287.73	3418.84	3267.11	3315.67	3486.3	3220.24	2982.63	3229.14	2971.03	3090.13	3467.29	3537.54	3332.65	3212.96	0.964086	0.104709	0.77749	-0.00352067	0.25033	1.11366	-0.25212	-1.57075	-0.204623	-1.6378	-0.961613	1.01958	1.36467
Khk	ENSMUSG00000029162	ketohexokinase	NM_001310524	16548	5	30921431	30931248	B1	b.228	4	gain	2101.67	2030.95	2116.85	2136.62	2065.16	2205.83	2107.67	1995.46	2175.42	1841.58	2036.14	2043.7	2109.51	2033.33	0.963887	0.329098	-0.397845	0.481959	0.679444	-0.0430884	1.35646	0.38972	-0.772247	1.06169	-2.47668	-0.343628	-0.26488
Sri	ENSMUSG00000003161	sorcin	NM_001080974	109552	5	8046078	8069379	A1	b.157	4	gain	36613	36793	37042.3	38288.7	38335	36904.9	39249.6	39928	38564.8	38068.5	29697.1	29711.6	37329.5	35869.9	0.960901	0.0469645	0.0964552	0.164555	0.498421	0.510589	0.127071	0.748447	0.921315	0.570878	0.440216	-2.06492	-2.06
Rgs12	ENSMUSG00000029101	regulator of G-protein signaling 12	NM_001163512	71729	5	34949445	35039644	B2	b.10	4	gain	31801.6	33174.1	32649.5	33226.2	32395.8	31816.3	30703.2	33081.3	30833.5	31607.8	30873.4	29898.3	32510.6	31166.3	0.958649	-0.0175232	1.20183	0.741824	1.24711	0.516702	-0.00426197	-1.03194	1.12099	-0.909698	-0.194008	-0.872441	-1.79857
Dnah10	ENSMUSG00000038011	dynein, axonemal, heavy chain 10	NM_019536	56087	5	124725085	124834308	F	b.225	5	gain	124.903	89.0565	93.3752	119.425	57.5654	95.2304	87.4957	121.961	94.1658	98.2412	84.302	65.6838	96.5925	91.9748	0.952194	1.31617	-0.145419	0.0589066	1.12214	-2.02237	0.14382	-0.22168	1.21303	0.0952955	0.278204	-0.38201	-1.4561
Tecpr1	ENSMUSG00000066621	tectonin beta-propeller repeat containing 1	NM_001356992	70381	5	144194442	144223615	G2	b.154	4	gain	15582.9	15635.8	15857.4	16358	16729	16376.5	16136.2	16551	16011.1	15997.2	13718.4	13006.3	16089.9	15236.7	0.946971	-0.0328629	0.0111149	0.193801	0.597261	0.888442	0.611974	0.420029	0.74953	0.319016	0.307793	-1.68709	-2.37901
Rassf6	ENSMUSG00000029370	Ras association (RalGDS/AF-6) domain family member 6	NM_001310656	73246	5	90603076	90640657	E1	b.110	4	gain	12909.4	12306	12741.1	12524.4	12372.1	12530	12400.1	11428.6	12508.7	12170.3	11176.5	11550	12563.8	11872.4	0.944964	1.23514	0.178699	0.945594	0.567032	0.296891	0.576924	0.346823	-1.4537	0.539269	-0.0660062	-1.94614	-1.22052
AI506816	ENSMUSG00000105987	expressed sequence AI506816	NR_015554	433855	5	23698296	23712667	A3	b.138	5	gain	1887.99	1910.67	2021.42	2140.96	1993.2	1977.07	2051.29	1972.95	1888.12	2033.59	1563.06	1718.1	1988.55	1871.18	0.940979	-0.218843	-0.0791796	0.580006	1.25217	0.415549	0.320457	0.751597	0.296054	-0.218034	0.65024	-2.42814	-1.32188
Cyp3a13	ENSMUSG00000029727	cytochrome P450, family 3, subfamily a, polypeptide 13	NM_007819	13113	5	137892932	137921619	G2	b.229	4	gain	267.353	216.28	128.263	223.65	299.52	230.83	244.016	234.539	232.532	220.596	157.694	188.606	227.649	212.997	0.935637	0.94466	0.015958	-2.2686	0.162703	1.44266	0.301091	0.544431	0.370917	0.333264	0.102484	-1.36623	-0.583342
Acox3	ENSMUSG00000029098	acyl-Coenzyme A oxidase 3, pristanoyl	NM_001357018	80911	5	35583040	35615352	B3	b.219	4	gain	6461.9	6526.57	6626.56	6510.83	6731.55	6784.13	6407.6	5933.85	6286.05	6182.94	5851.55	6208.06	6606.93	6145.01	0.930086	0.308728	0.522584	0.849156	0.470748	1.18677	1.35387	0.127483	-1.52224	-0.283858	-0.639061	-1.82219	-0.551996
Serpine1	ENSMUSG00000037411	serine (or cysteine) peptidase inhibitor, clade E, member 1	NM_008871	18787	5	137061504	137072268	G2	b.17	4	gain	82263.3	78549	81855.2	85635.3	84573.5	82539.9	55169.9	60482.1	56324.6	57270.1	116959	113188	82569.4	76565.6	0.927288	0.248057	0.0663645	0.228498	0.406034	0.356967	0.261256	-1.32299	-0.961479	-1.24153	-1.17606	1.63187	1.50301
Sema3d	ENSMUSG00000040254	sema domain, immunoglobulin domain (Ig), short basic domain, secreted, (semaphorin) 3D	NM_028882	108151	5	12383385	12588948	A1	b.159	4	gain	189.935	179.27	251.395	210.622	231.161	213.233	211.934	189.508	211.393	180.407	232.078	152.011	212.603	196.222	0.922951	-0.470014	-0.888181	1.56026	0.278413	0.952311	0.367625	0.32337	-0.48629	0.30485	-0.842437	0.981004	-2.08091
Nxpe5	ENSMUSG00000047592	neurexophilin and PC-esterase domain family, member 5	NM_001013773	381680	5	138225898	138253363	G2	b.30	4	gain	6.19352	4.62631	9.23491	4.34273	8.09513	8.2809	1.94435	5.62895	11.5305	7.14481	1.98358	9.3834	6.79558	6.26927	0.92255	0.0908354	-0.434278	0.844388	-0.544797	0.592084	0.635293	-1.81811	-0.0838294	1.27683	0.356251	-1.78983	0.875168
Ptpn13	ENSMUSG00000034573	protein tyrosine phosphatase, non-receptor type 13	NM_011204	19249	5	103425192	103598303	E5	b.1	5	gain	164853	170197	169604	177479	182769	173911	155478	157455	151359	155797	182257	152317	173136	159110	0.918993	-0.0790426	0.381615	0.331221	0.986457	1.41057	0.6933	-0.9244	-0.741978	-1.31205	-0.894787	1.37005	-1.22096
Hcar2	ENSMUSG00000045502	hydroxycarboxylic acid receptor 2	NM_030701	80885	5	123863570	123865499	F	b.16	5	gain	414.966	439.499	507.92	486.385	491.105	440.958	332.484	278.633	330.541	323.303	606.974	679.358	463.472	425.216	0.917456	-0.131602	0.0819487	0.619984	0.458866	0.494776	0.0942676	-0.955185	-1.61148	-0.976953	-1.05921	1.2827	1.70188
Gabra4	ENSMUSG00000029211	gamma-aminobutyric acid (GABA) A receptor, subunit alpha 4	NM_001359041	14397	5	71569749	71658308	C3.2	b.152	4	gain	6.19352	20.8184	20.522	8.68546	21.587	10.3511	18.4713	18.7632	23.061	17.862	1.98358	0	14.6929	13.3568	0.909067	-0.459673	0.667946	0.654048	-0.15739	0.703132	0.00388286	0.552284	0.567403	0.767377	0.519976	-1.35404	-2.46494
Btc	ENSMUSG00000082361	betacellulin, epidermal growth factor family member	NM_007568	12223	5	91357261	91402994	E2	b.133	4	gain	1479.22	1350.88	1464.25	1434.19	1438.24	1452.26	1343.55	1408.17	1326.01	1479.87	1074.11	1201.08	1436.51	1305.46	0.908777	0.828001	-0.110403	0.722812	0.50832	0.537476	0.637839	-0.166717	0.31907	-0.302559	0.832551	-2.48072	-1.32567
Hadhb	ENSMUSG00000059447	hydroxyacyl-CoA dehydrogenase trifunctional multienzyme complex subunit beta	NM_001289798	231086	5	30155248	30184593	B1	b.130	4	gain	15092.6	14556.7	15131.9	14815.2	15364.6	15628.1	14454.3	13899.7	14365.1	14557.6	12464.8	12559.7	15098.2	13716.9	0.908511	0.67553	0.174914	0.711586	0.418689	0.922863	1.15839	0.0771632	-0.464557	-0.0085524	0.175744	-1.97339	-1.86838
Smarcd3	ENSMUSG00000028949	SWI/SNF related, matrix associated, actin dependent regulator of chromatin, subfamily d, member 3	NM_025891	66993	5	24590818	24624411	A3	b.212	5	gain	1969.54	2027.48	2133.27	2018.28	2073.25	1967.75	1979.35	1809.71	1916.95	1817.46	1761.42	1764.08	2031.59	1841.49	0.906427	0.292761	0.745038	1.5384	0.674113	1.09329	0.278586	0.370251	-1.02739	-0.129416	-0.960688	-1.44926	-1.42569
Orai2	ENSMUSG00000039747	ORAI calcium release-activated calcium modulator 2	NM_178751	269717	5	136147459	136170713	G2	b.22	4	gain	6343.19	6029.24	5895.98	6533.63	6613.72	6507.75	5421.82	5091.38	5418.38	5553.31	6341.49	6199.61	6320.59	5671	0.897226	0.682912	0.103081	-0.152214	1.0208	1.15998	0.975471	-1.10987	-1.82812	-1.11711	-0.83616	0.679851	0.421385
Klf3	ENSMUSG00000029178	Kruppel-like factor 3 (basic)	NM_008453	16599	5	64803388	64832901	C3.1	b.19	5	gain	28317.8	28554.7	28501	28672.9	29708.2	28207.9	24326.7	23261.6	23538.6	23838.7	29711	27751.4	28660.4	25404.7	0.886403	0.529529	0.616828	0.59709	0.660076	1.03172	0.488778	-1.06204	-1.53109	-1.40709	-1.27436	1.0327	0.31786
Cxcl1	ENSMUSG00000029380	chemokine (C-X-C motif) ligand 1	NM_008176	14825	5	90891241	90893115	E1	b.155	4	gain	76262.8	80056	78013.5	81431.6	76038.5	76375.8	79995.4	81765.1	78162.4	82288.6	44814	46107.2	78029.7	68855.5	0.882426	0.261706	0.485411	0.366302	0.563928	0.248128	0.268527	0.48192	0.582767	0.375094	0.612178	-2.18854	-2.05742
Afp	ENSMUSG00000054932	alpha fetoprotein	NM_007423	11576	5	90490737	90508907	E1	b.151	4	gain	67.0964	91.3696	69.7749	79.2548	79.1524	37.2641	89.44	70.3618	94.1658	83.0585	16.8604	18.7668	70.652	62.1089	0.879081	0.226801	0.743759	0.292218	0.505365	0.503201	-0.750597	0.707963	0.306222	0.794329	0.583884	-2.04256	-1.87059
Ficd	ENSMUSG00000053334	FIC domain containing	NM_001010825	231630	5	113735803	113740600	F	b.132	4	gain	1883.86	1901.41	2157.89	2012.85	2075.95	1986.38	1929.77	2024.54	1684.42	1926.42	1483.72	1478.82	2003.06	1754.61	0.875967	0.0760039	0.150939	1.1734	0.611168	0.860584	0.50419	0.270538	0.657962	-0.828189	0.256516	-1.85322	-1.8799
Ccdc146	ENSMUSG00000064280	coiled-coil domain containing 146	NM_029195	75172	5	21292961	21424677	A3	b.160	4	gain	91.8705	63.6118	85.1664	59.7125	87.2476	60.0365	86.5235	54.4131	73.0266	57.1585	68.4334	51.6087	74.6075	65.194	0.873825	1.4342	-0.368758	1.06186	-0.678088	1.18046	-0.651636	1.13952	-1.13196	0.307221	-0.891662	-0.0111015	-1.39005
Ugt2b34	ENSMUSG00000029260	UDP glucuronosyltransferase 2 family, polypeptide B34	NM_153598	100727	5	86889767	86906937	E1	b.153	4	gain	28.9031	25.4447	24.6264	21.7136	41.3751	18.632	31.1096	31.8974	48.0438	21.4344	3.96715	1.87668	26.7825	23.0548	0.860817	0.432604	0.287162	0.249968	0.107184	0.845124	-0.0653535	0.516851	0.545534	1.01808	0.0925482	-1.69167	-2.33803
Tgfbr3	ENSMUSG00000029287	transforming growth factor, beta receptor III	NM_011578	21814	5	107106570	107289629	E5	b.108	4	gain	3775.98	3636.28	3619.06	3666.35	3876.67	3724.34	4054.94	3245.09	3867.53	3492.03	2444.76	2007.11	3716.45	3185.24	0.857067	0.513843	0.33477	0.312223	0.373886	0.638847	0.448427	0.85241	-0.205864	0.627629	0.142497	-1.55094	-2.48772
Mir703	ENSMUSG00000105814	microRNA 703	NR_030484	735265	5	98475556	98475664	E3	b.23	4	gain	315.869	365.478	297.569	325.705	260.843	370.57	241.099	225.158	270.967	205.413	347.126	367.829	322.673	276.265	0.856179	0.352516	1.07058	0.0588379	0.503419	-0.589156	1.1387	-0.976195	-1.31247	-0.401878	-1.76346	0.816947	1.10215
Ppargc1a	ENSMUSG00000029167	peroxisome proliferative activated receptor, gamma, coactivator 1 alpha	NM_008904	19017	5	51454250	51567726	C1	b.109	4	gain	6730.29	7319.98	7111.91	6784.43	7678.68	7146.42	7484.77	5646.77	7322.83	6569.66	5195.98	4302.29	7128.62	6087.05	0.853889	0.179323	0.659675	0.494751	0.225143	0.933288	0.522436	0.787002	-0.824571	0.661905	0.0411673	-1.30038	-2.37974
Mapre3	ENSMUSG00000029166	microtubule-associated protein, RP/EB family, member 3	NM_001310516	100732	5	30814641	30866106	B1	b.72	4	gain	6970.8	6827.28	6794.84	7053.68	6870.07	6932.15	5765.97	6031.42	5901.7	5777.47	5579.8	5316.64	6908.14	5728.83	0.829288	1.00016	0.798282	0.752077	1.11483	0.858912	0.946202	-0.841105	-0.404377	-0.615338	-0.821758	-1.15956	-1.62833
Ephx4	ENSMUSG00000033805	epoxide hydrolase 4	NM_001001804	384214	5	107402736	107430035	E5	b.137	4	gain	202.322	183.896	185.724	179.138	169.998	151.126	186.657	175.435	193.136	212.558	39.6715	70.3755	178.701	146.306	0.81872	0.605747	0.416024	0.435678	0.363954	0.259962	0.0264164	0.445634	0.322482	0.513419	0.703849	-2.60821	-1.48495
Man2b2	ENSMUSG00000029119	mannosidase 2, alpha B2	NM_008550	17160	5	36806921	36830653	B3	b.169	4	gain	18039.7	17914.2	17729	17970.2	18692.6	18072	15109.5	14924.2	14711	15036.3	14481.1	14351	18069.6	14768.8	0.817331	0.928642	0.863431	0.766275	0.892591	1.26095	0.945406	-0.728031	-0.843379	-0.977866	-0.773469	-1.12509	-1.20946
Gabrb1	ENSMUSG00000029212	gamma-aminobutyric acid (GABA) A receptor, subunit beta 1	NM_001370968	14400	5	71658113	72149037	C3.2	b.32	4	gain	19.6128	27.7579	51.3051	21.7136	48.5708	41.4045	37.9148	18.7632	27.8654	44.6551	23.8029	18.7668	35.0608	28.628	0.816526	-1.08167	-0.1865	1.42154	-0.820773	1.27721	0.857452	0.626587	-1.19483	-0.176467	1.056	-0.584222	-1.19433
Cldn4	ENSMUSG00000047501	claudin 4	NM_009903	12740	5	134945119	134946934	G2	b.161	4	gain	260556	252664	253108	263837	270631	265849	213077	220078	202171	209799	215763	218086	261108	213162	0.816377	0.909638	0.628937	0.64499	1.02383	1.25585	1.09316	-0.926125	-0.631128	-1.40559	-1.06764	-0.811839	-0.714085
Lhx5	ENSMUSG00000029595	LIM homeobox protein 5	NM_008499	16873	5	120431699	120441223	F	b.27	4	gain	22.7096	30.071	22.5742	7.59977	23.3859	4.14045	25.2765	13.1342	11.5305	16.9689	11.9015	11.2601	18.4135	15.012	0.815269	0.767394	1.28106	0.75652	-1.15913	0.820828	-2.13668	0.962675	-0.215261	-0.44404	0.240744	-0.388619	-0.485486
Nsg1	ENSMUSG00000029126	neuron specific gene family member 1	NM_001359090	18196	5	38137192	38159907	B3	b.156	4	gain	355.095	370.105	357.083	356.104	328.303	300.183	398.592	434.367	353.602	404.575	41.6551	49.732	344.479	280.421	0.814043	0.394272	0.445347	0.40116	0.397771	0.297508	0.187087	0.536839	0.642914	0.389076	0.555226	-2.23086	-2.01634
Mapk10	ENSMUSG00000046709	mitogen-activated protein kinase 10	NM_001081567	26414	5	102907948	103211334	E5	b.141	4,3,5	gain	34.0643	76.3341	40.018	77.0834	34.1795	53.8259	71.9409	40.3408	53.809	56.2654	7.93431	25.3352	52.5842	42.6043	0.810211	-0.329872	0.986001	-0.068968	1.00204	-0.324419	0.413747	0.888701	-0.0559258	0.413236	0.486173	-2.60457	-0.806143
Sgsm1	ENSMUSG00000042216	small G protein signaling modulator 1	NM_001162965	52850	5	113243220	113310786	F	b.149	4	gain	3480.76	3719.55	3485.67	3555.61	3685.98	3319.61	3304.42	3565	3199.72	3174.08	1979.61	1965.82	3541.2	2864.78	0.808985	0.464374	0.762294	0.470703	0.559902	0.721588	0.251543	0.230957	0.571745	0.0863925	0.0502803	-2.0692	-2.10058
Mlxipl	ENSMUSG00000005373	MLX interacting protein-like	NM_001359237	58805	5	135089890	135138382	G2	b.211	4	gain	691.609	680.068	771.628	621.01	596.342	659.367	622.192	487.842	574.604	526.037	482.009	525.47	670.004	536.359	0.800531	0.997641	0.883179	1.74234	0.265355	-0.0102811	0.67294	0.278281	-1.37561	-0.262774	-0.863186	-1.45737	-0.87051
Gpr146	ENSMUSG00000044197	G protein-coupled receptor 146	NM_001038703	80290	5	139377697	139396415	G2	b.21	4	gain	1587.6	1517.43	1495.03	1565.55	1566.86	1552.67	1089.81	1116.41	1211.66	1075.29	1532.31	1400.94	1547.52	1237.74	0.799818	0.902768	0.615227	0.520641	0.813804	0.819103	0.761244	-1.48985	-1.33652	-0.815853	-1.5751	0.677305	0.10723
Abhd11os	ENSMUSG00000085042	abhydrolase domain containing 11, opposite strand	NR_026688	69812	5	135012114	135013253	G2	b.106	4	gain	325.16	349.286	301.674	257.307	313.012	362.289	308.179	229.849	260.397	263.465	230.095	228.017	318.121	253.334	0.796343	0.858556	1.29232	0.404324	-0.559126	0.627849	1.51387	0.53358	-1.24223	-0.48683	-0.415914	-1.23575	-1.29066
Spink2	ENSMUSG00000053030	serine peptidase inhibitor, Kazal type 2	NM_001289764	69982	5	77205107	77211471	C3.3	b.111	4	gain	12.387	15.0355	12.3132	23.885	21.587	22.7725	33.0539	22.5158	11.5305	8.93102	5.95073	3.75336	17.9967	14.2892	0.793991	-0.192773	0.120328	-0.202363	0.882549	0.714498	0.803221	1.42661	0.784391	-0.307455	-0.710721	-1.3296	-1.98868
Art3	ENSMUSG00000034842	ADP-ribosyltransferase 3	NM_001310664	109979	5	92331827	92414628	E2	b.28	4	gain	48.5159	61.2986	32.8352	21.7136	42.2746	36.2289	36.9426	28.1447	28.8263	41.9758	21.8193	34.7186	40.4778	32.0712	0.792316	1.09067	1.86203	-0.188371	-1.52702	0.638131	0.132686	0.196467	-0.689618	-0.611975	0.614857	-1.51143	-0.00642542
Sds	ENSMUSG00000029597	serine dehydratase	NM_145565	231691	5	120476526	120483932	F	b.223	4	gain	28.9031	16.1921	27.7047	26.0564	23.3859	46.5801	17.4991	24.3921	14.4131	33.0448	18.844	25.3352	28.137	22.2547	0.79094	0.568955	-1.19051	0.438947	0.250957	-0.0793622	2.04532	-0.95759	0.0491582	-1.53772	0.981283	-0.734519	0.165079
Ncf1	ENSMUSG00000015950	neutrophil cytosolic factor 1	NM_001286037	17969	5	134220053	134229625	G2	b.11	4	gain	16.516	23.1316	5.13051	11.9425	10.7935	30.0183	3.8887	23.4539	11.5305	11.6103	9.91788	15.0134	16.2554	12.5691	0.773228	0.466679	1.05991	-1.47712	-0.0935927	-0.265723	1.52475	-1.89622	1.08448	-0.15349	-0.141734	-0.408563	0.300618
Psapl1	ENSMUSG00000043430	prosaposin-like 1	NM_175249	76943	5	36204021	36206568	B3	b.104	4	gain	57.8062	64.7683	65.6705	60.7982	59.3643	78.6686	42.7757	35.65	59.5743	76.8067	51.573	30.0269	64.5127	49.4011	0.765758	0.172228	0.562184	0.609666	0.345185	0.263369	1.23041	-0.856468	-1.47565	0.275471	1.148	-0.218259	-2.05613
Abcb9	ENSMUSG00000029408	ATP-binding cassette, sub-family B (MDR/TAP), member 9	NM_019875	56325	5	124061530	124095798	F	b.135	5	gain	375.74	400.176	363.24	433.187	419.148	444.063	362.621	333.984	399.724	384.034	156.703	199.866	405.926	306.155	0.754215	0.291432	0.487234	0.186301	0.733609	0.631202	0.810695	0.181002	-0.0745736	0.483726	0.359277	-2.42184	-1.66806
Gsap	ENSMUSG00000039934	gamma-secretase activating protein	NM_001359876	212167	5	21186255	21315132	A3	b.92	4	gain	5814.68	5823.37	5740.01	5825.77	5630.62	5549.24	4454.5	4414.03	4469.99	4378.88	4001.87	4127.76	5730.61	4307.84	0.751724	1.02981	1.03955	0.945447	1.04224	0.819851	0.724832	-0.709416	-0.768984	-0.686757	-0.821173	-1.40878	-1.20662
Wfs1	ENSMUSG00000039474	wolframin ER transmembrane glycoprotein	NM_011716	22393	5	36966104	36989205	B3	b.167	4	gain	18633.2	18819.8	18943.9	19231.8	19551.5	19176.5	14176.2	14992.7	13875	14149.4	13500.2	13615.3	19059.5	14051.5	0.737245	0.804122	0.865695	0.906286	0.999466	1.10135	0.981686	-0.884812	-0.538872	-1.01749	-0.896519	-1.18668	-1.13423
Sgcb	ENSMUSG00000029156	sarcoglycan, beta (dystrophin-associated glycoprotein)	NM_011890	24051	5	73632749	73647790	C3.3	b.144	4	gain	4408.75	4462.08	4239.85	4594.61	4350.68	4614.53	3773.98	4002.18	3587.91	3717.98	2240.45	2161	4445.08	3247.25	0.730526	0.628013	0.673962	0.478716	0.785826	0.57734	0.802367	0.0338617	0.258237	-0.159368	-0.0232713	-1.95886	-2.09682
Crot	ENSMUSG00000003623	carnitine O-octanoyltransferase	NM_023733	74114	5	8966033	8997324	A1	b.87	4	gain	19980.3	19520.7	19772	20005.9	20522.1	20481.8	15381.7	14793.8	15297.1	14885.3	13163	13291.6	20047.1	14468.8	0.721739	0.902934	0.772254	0.84407	0.910117	1.05318	1.04215	-0.565953	-0.784811	-0.596925	-0.750179	-1.44071	-1.38612
Igfbp7	ENSMUSG00000036256	insulin-like growth factor binding protein 7	NM_001159518	29817	5	77349240	77408041	C3.3	b.204	4	gain	141849	148813	153712	159524	167401	151148	96823.7	101952	100951	100770	129444	122958	153741	108816	0.70779	0.470518	0.705059	0.863551	1.04515	1.28102	0.781241	-1.39817	-1.14559	-1.19392	-1.2027	0.0226964	-0.228857
C130083M11Rik	ENSMUSG00000106464	RIKEN cDNA C130083M11 gene	NR_040717	414111	5	52199984	52216434	C1	b.70	4	gain	1305.8	1404.09	1314.44	1426.59	1386.97	1436.74	988.701	1092.95	990.663	1037.78	836.077	908.313	1379.1	975.749	0.707525	0.617257	0.988717	0.650998	1.0701	0.925925	1.10639	-0.806434	-0.293422	-0.796292	-0.558494	-1.66437	-1.24037
Gfi1	ENSMUSG00000029275	growth factor independent 1 transcription repressor	NM_001267621	14581	5	107716657	107726036	F	b.224	4	gain	22.7096	6.93947	13.3393	21.7136	9.89405	10.3511	11.6661	15.0105	11.5305	6.25171	9.91788	5.63004	14.1579	10.0011	0.706401	1.66355	-1.05091	0.41585	1.55708	-0.265942	-0.163966	0.107997	0.689375	0.0812942	-1.27572	-0.26052	-1.4981
Npffr2	ENSMUSG00000035528	neuropeptide FF receptor 2	NM_133192	104443	5	89527429	89583740	E1	b.13	4	gain	35.0966	50.8894	30.783	19.5423	26.0843	32.0885	20.4157	29.0829	3.8435	14.2896	24.7947	43.1636	32.414	22.5983	0.697178	0.596842	1.18643	0.390087	-0.318964	0.130187	0.455481	-0.25132	0.300772	-2.66625	-0.798724	0.0509305	0.924528
Cpeb2	ENSMUSG00000039782	cytoplasmic polyadenylation element binding protein 2	NM_001177379	231207	5	43233170	43289724	B3	b.206	4	gain	4397.4	4669.1	4472.78	4412.21	4614.23	4412.69	2828.06	2800.4	2999.85	2904.37	3737.06	3264.49	4496.4	3089.04	0.687002	0.790056	1.07165	0.869886	0.805852	1.01612	0.806357	-1.28312	-1.32927	-1.00616	-1.15808	0.0258281	-0.609131
P2rx7	ENSMUSG00000029468	purinergic receptor P2X, ligand-gated ion channel, 7	NM_001038839	18439	5	122643911	122691432	F	b.136	5	gain	187.87	194.305	249.343	193.251	189.786	161.478	173.047	159.487	168.153	192.91	45.6223	64.7455	196.005	133.994	0.683625	0.436669	0.504721	1.009	0.493733	0.45717	0.130939	0.270655	0.105898	0.212725	0.49016	-2.4049	-1.70676
Dtx1	ENSMUSG00000029603	deltex 1, E3 ubiquitin ligase	NM_008052	14357	5	120680202	120711927	F	b.18	4	gain	61.9352	43.9499	38.9919	43.4273	83.6497	70.3877	25.2765	26.2684	24.0219	17.862	60.4991	76.0055	57.0569	38.3223	0.671649	0.728282	0.0558681	-0.177637	0.0325004	1.3205	0.980061	-1.01677	-0.942738	-1.11452	-1.67913	0.682164	1.13141
Gnai1	ENSMUSG00000057614	guanine nucleotide binding protein (G protein), alpha inhibiting 1	NM_010305	14677	5	18265135	18360355	A3	b.198	4	gain	10762.3	10906.5	10929	11231.4	11884.6	11218.6	7617.96	6820.41	7384.33	7204.65	8073.16	7584.6	11155.4	7447.52	0.667617	0.772734	0.834314	0.843838	0.970056	1.23149	0.964771	-0.825308	-1.33675	-0.969359	-1.08328	-0.556908	-0.845602
Hgfac	ENSMUSG00000029102	hepatocyte growth factor activator	NM_019447	54426	5	35041509	35048461	B2	b.182	4	gain	4078.43	3899.98	3609.83	3534.98	3784.03	3677.76	2442.1	2441.09	2456	2573.03	2536	2580.44	3764.17	2504.78	0.665426	1.3178	1.11061	0.752583	0.655559	0.970833	0.838919	-1.05705	-1.05897	-1.03077	-0.815238	-0.882348	-0.801923
Fzd1	ENSMUSG00000044674	frizzled class receptor 1	NM_021457	14362	5	4753839	4758035	A1	b.200	4	gain	13016.7	12836.9	13008.9	13856.6	14511	13227.7	8692.21	8508.15	8965.93	8620.22	9840.52	8762.22	13409.6	8898.21	0.663569	0.803292	0.739927	0.800564	1.08804	1.2982	0.876521	-1.03567	-1.13313	-0.894471	-1.07354	-0.470599	-0.999134
Plb1	ENSMUSG00000029134	phospholipase B1	NM_001081407	665270	5	32232708	32366520	B1	b.150	4	gain	56.7739	37.0105	42.0702	29.3134	28.7827	30.0183	22.36	50.6605	28.8263	33.0448	7.93431	4.6917	37.3282	24.5863	0.658652	1.10473	0.490313	0.673707	0.158255	0.132335	0.191988	-0.224128	0.940595	0.134481	0.328614	-1.6346	-2.29629
4921504A21Rik	ENSMUSG00000097626	RIKEN cDNA 4921504A21 gene	NR_102341	70832	5	19202368	19226555	A3	b.102	4	gain	41.2901	38.1671	22.5742	35.8275	25.1849	35.1938	23.3322	13.1342	35.5524	24.1137	24.7947	8.44506	33.0396	21.5621	0.652612	1.07946	0.906437	-0.238542	0.76753	-0.00167339	0.728386	-0.167171	-1.39226	0.750619	-0.0958688	-0.0355303	-2.30139
Slit2	ENSMUSG00000031558	slit guidance ligand 2	NM_001291227	20563	5	47983138	48307733	B3	b.20	4	gain	5833.26	6162.24	5885.72	5843.14	6281.82	5970.53	3368.58	2747.86	3276.59	3198.2	5771.22	5022.93	5996.12	3897.56	0.650014	0.658063	0.832987	0.686606	0.663458	0.894263	0.732221	-1.09245	-1.7417	-1.18073	-1.25792	0.62397	0.181229
Steap4	ENSMUSG00000012428	STEAP family member 4	NM_054098	117167	5	7960457	7982213	A1	b.117	4	gain	45430.5	44055.2	45745.7	45655.1	48080.6	46005.6	34880.6	30746.2	34863.5	32815.2	22091.1	20986.9	45828.8	29397.3	0.641459	0.775757	0.669282	0.799704	0.79284	0.972134	0.819329	-0.139534	-0.576528	-0.141241	-0.350955	-1.72159	-1.89919
Alox5ap	ENSMUSG00000060063	arachidonate 5-lipoxygenase activating protein	NM_001308462	11690	5	149264767	149288153	G3	b.134	4	gain	61.9352	65.9249	80.0359	90.1116	72.8562	69.3526	40.8313	51.5987	63.4178	71.4481	13.885	38.4719	73.3694	46.6088	0.635262	0.235912	0.362332	0.75583	0.996864	0.565021	0.465062	-0.604183	-0.133096	0.283803	0.525431	-2.72939	-0.723587
1700016H13Rik	ENSMUSG00000029320	RIKEN cDNA 1700016H13 gene	NM_001163550	74218	5	103648039	103656010	E5	b.218	5	gain	61.9352	69.3947	98.5057	56.4555	98.0411	70.3877	55.4139	45.0316	61.4961	42.8689	34.7126	47.8553	75.7866	47.8964	0.63199	0.148586	0.510771	1.62986	-0.145965	1.61472	0.556065	-0.205117	-0.862763	0.125946	-1.01836	-1.68349	-0.670256
Vgf	ENSMUSG00000037428	VGF nerve growth factor inducible	NM_001039385	381677	5	137026392	137033351	G2	b.194	4	gain	1238.7	1275.7	1252.87	1260.48	1254.75	1095.15	823.432	643.576	785.036	753.778	842.028	784.452	1229.61	772.05	0.627883	0.949155	1.06435	0.993661	1.01735	0.999517	0.467098	-0.648709	-1.61268	-0.835519	-0.994464	-0.561337	-0.838426
Adamts3	ENSMUSG00000043635	a disintegrin-like and metallopeptidase (reprolysin type) with thrombospondin type 1 motif, 3	NM_001081401	330119	5	89677087	89883334	E1	b.112	4	gain	238.45	233.629	299.622	263.821	243.753	244.287	216.795	191.384	173.919	192.91	115.047	65.6838	253.927	159.29	0.627306	0.497897	0.449036	1.04435	0.739785	0.550511	0.555737	0.270213	-0.0277675	-0.256367	-0.00879329	-1.24192	-2.57267
Upk3bl	ENSMUSG00000006143	uroplakin 3B-like	NM_001359361	69665	5	136054492	136064326	G2	b.168	4	gain	3066.82	3133.17	2965.43	3027.97	3306.41	3103.27	1863.66	1976.7	1977.48	2045.2	1791.17	1887	3100.51	1923.54	0.620393	0.903761	0.988401	0.77081	0.853336	1.20124	0.95048	-1.06586	-0.833029	-0.831461	-0.698321	-1.22271	-1.01664
Gm42788	ENSMUSG00000107388	predicted gene 42788	NR_137278	105242579	5	149144263	149153540	G3	b.12	4	gain	6.19352	13.8789	4.10441	6.51409	10.7935	20.7023	3.8887	11.2579	3.8435	7.14481	7.93431	3.75336	10.3645	6.30376	0.60821	-0.286913	1.1818	-0.980232	-0.198802	0.712154	1.94463	-1.06749	0.790202	-1.08626	-0.0359157	0.151051	-1.12423
Oas1e	ENSMUSG00000066867	2'-5' oligoadenylate synthetase 1E	NM_001347450	231699	5	120786226	120795530	F	b.26	4	gain	2.06451	8.09604	19.4959	4.34273	4.4973	5.17556	5.83305	5.62895	1.92175	3.57241	2.97536	6.56838	7.27868	4.41665	0.606793	-1.26461	0.820138	2.37684	-0.199485	-0.144834	0.0781053	0.271969	0.213861	-1.35602	-0.497833	-0.765955	0.467822
D5Ertd605e	ENSMUSG00000106820	DNA segment, Chr 5, ERATO Doi 605, expressed	NR_033625	100039805	5	147418601	147423044	G3	b.148	4	gain	198.193	189.679	170.333	237.764	233.859	173.899	158.464	160.425	161.427	175.048	33.7208	35.6569	200.621	120.79	0.602082	0.531886	0.46516	0.301739	0.808687	0.783498	0.333207	0.19208	0.210746	0.2202	0.343209	-2.13665	-2.05376
9230114K14Rik	ENSMUSG00000097145	RIKEN cDNA 9230114K14 gene	NR_015537	414108	5	52190672	52279034	C1	b.53	4	gain	1242.83	1325.44	1201.56	1521.04	1391.46	1242.14	850.653	835.899	769.662	891.315	771.611	634.318	1320.75	792.243	0.599845	0.695598	0.920249	0.577714	1.40084	1.08997	0.693639	-0.627765	-0.688823	-0.9769	-0.464811	-0.968072	-1.65164
Syna	ENSMUSG00000085957	syncytin a	NM_001013751	214292	5	134558146	134560171	G2	b.139	4	gain	37.1611	30.071	56.4356	46.6843	35.9784	76.5983	50.5531	30.021	35.5524	28.5793	6.94252	17.8285	47.1548	28.2461	0.599009	0.19588	-0.155271	0.894363	0.576492	0.142092	1.4084	0.709764	-0.158021	0.122298	-0.239329	-2.48563	-1.01103
Adam1b	ENSMUSG00000062438	a disintegrin and metallopeptidase domain 1b	NM_172125	280667	5	121500098	121503435	F	b.14	5	gain	35.0966	31.2276	26.6786	23.885	41.3751	28.9832	17.4991	15.9487	5.76525	11.6103	30.7454	29.0885	31.2077	18.4429	0.590973	0.839347	0.6213	0.328658	0.124035	1.14776	0.482468	-0.446282	-0.61463	-2.3809	-1.18328	0.592309	0.489216
Fam184b	ENSMUSG00000015879	family with sequence similarity 184, member B	NM_021416	58227	5	45529705	45639614	B3	b.61	4	gain	157.935	201.244	162.124	205.194	207.775	226.69	133.188	149.167	123.953	116.996	85.2938	73.1905	193.494	113.631	0.587262	0.229759	0.909535	0.30315	0.964089	0.999182	1.24382	-0.247675	0.0696907	-0.448811	-0.6104	-1.49303	-1.91932
Mn1	ENSMUSG00000070576	meningioma 1	NM_001081235	433938	5	111417362	111457033	F	b.107	4	gain	144.515	122.597	169.307	173.709	193.384	136.635	104.995	90.0631	130.679	126.82	57.5237	41.287	156.691	91.8947	0.58647	0.507483	0.146101	0.855727	0.912221	1.14844	0.384234	-0.193993	-0.530103	0.286312	0.220475	-1.50879	-2.22811
Cgref1	ENSMUSG00000029161	cell growth regulator with EF hand domain 1	NM_001160149	68567	5	30933143	30945591	B1	b.69	4	gain	3275.34	3307.81	3374.85	3534.98	3473.71	3415.87	2055.18	2436.4	1981.33	2222.04	1555.12	1693.7	3397.09	1990.63	0.585979	0.770603	0.802729	0.868063	1.01902	0.962085	0.907408	-0.746917	-0.192904	-0.866062	-0.492761	-1.65457	-1.37669
Cd38	ENSMUSG00000029084	CD38 antigen	NM_007646	12494	5	43868553	43912375	B3	b.146	4	gain	805.157	903.287	780.863	894.602	896.761	833.266	604.692	728.01	619.765	665.361	198.358	167.963	852.323	497.358	0.583533	0.503118	0.703167	0.449828	0.68636	0.690553	0.562807	0.00519391	0.327932	0.0480015	0.171441	-1.93015	-2.21825
Gm15408	ENSMUSG00000086610	predicted gene 15408	NR_040429	100503307	5	149006962	149012776	G3	b.99	4	gain	117.677	130.693	112.871	111.825	92.6443	126.284	75.8296	66.6092	107.618	79.486	42.6469	29.0885	115.332	66.8797	0.579887	0.730913	0.959023	0.64031	0.620084	0.211661	0.884376	-0.222138	-0.502358	0.536789	-0.12023	-1.46154	-2.27689
Arhgap24	ENSMUSG00000057315	Rho GTPase activating protein 24	NM_001286468	231532	5	102481391	102897937	E5	b.82	4	gain	8701.89	8401.38	8315.53	8410.78	8966.71	9034.46	5132.11	4803.37	5721.05	5209.46	4671.32	4308.86	8638.46	4974.36	0.575839	0.9566	0.838866	0.804457	0.842611	1.05703	1.08225	-0.812214	-1.03396	-0.448308	-0.762103	-1.12734	-1.39788
Acacb	ENSMUSG00000042010	acetyl-Coenzyme A carboxylase beta	NM_133904	100705	5	114146535	114250761	F	b.124	4	gain	886.705	922.949	997.371	966.257	993.003	948.163	618.303	632.318	662.043	618.919	302.495	340.617	952.408	529.116	0.555556	0.602637	0.700621	0.890307	0.812784	0.879571	0.766547	-0.278959	-0.224163	-0.111854	-0.276523	-2.02535	-1.73562
Fry	ENSMUSG00000056602	FRY microtubule binding protein	NM_172887	320365	5	150118645	150497753	G3	b.100	4,5	gain	628.642	789.942	671.07	699.179	669.198	674.894	417.063	395.903	519.834	476.023	250.922	182.038	688.821	373.63	0.54242	0.550132	1.05931	0.695719	0.787193	0.68949	0.708383	-0.364132	-0.480092	0.126576	-0.0695873	-1.49493	-2.20806
G6pd2	ENSMUSG00000089992	glucose-6-phosphate dehydrogenase 2	NM_019468	14380	5	61808816	61811163	C3.1	b.221	4	gain	125.935	101.779	95.4274	112.911	68.3589	157.337	54.4418	63.7947	59.5743	64.3033	47.6058	60.0538	110.291	58.2956	0.52856	1.24124	0.677216	0.506779	0.951988	-0.373603	1.83187	-0.972005	-0.55548	-0.735442	-0.534589	-1.3236	-0.714376
Rasl11a	ENSMUSG00000029641	RAS-like, family 11, member A	NM_026864	68895	5	146845071	146847726	G3	b.116	4	gain	1685.67	1666.63	1817.23	1981.37	1707.17	1821.8	1189.94	1120.16	969.524	1036.89	625.818	529.224	1779.98	911.926	0.512325	0.69318	0.667136	0.865468	1.06374	0.722242	0.87123	-0.10514	-0.243649	-0.574628	-0.420681	-1.57749	-1.9614
Tmem150c	ENSMUSG00000050640	transmembrane protein 150C	NM_001382850	231503	5	100077872	100159808	E4	b.64	4	gain	2858.31	2929.61	2806.39	2929.17	2925.04	3022.53	1677	1714.01	1574.88	1709.4	1082.04	1162.6	2911.84	1486.66	0.510555	0.843745	0.907464	0.79634	0.907075	0.903427	0.988212	-0.535015	-0.478573	-0.697452	-0.485548	-1.66764	-1.48203
Fosl2	ENSMUSG00000029135	fos-like antigen 2	NM_008037	14284	5	32135801	32157842	B1	b.196	4	gain	74542.1	74174.8	75779.6	77221.3	80218.3	76424.5	36945.5	34695.9	35817.6	35670.5	44576.9	42607.2	76393.4	38385.6	0.502473	0.872815	0.859429	0.917437	0.968507	1.07169	0.940398	-1.02934	-1.19959	-1.11336	-1.12452	-0.520497	-0.642966
Hvcn1	ENSMUSG00000064267	hydrogen voltage-gated channel 1	NM_001042489	74096	5	122206804	122242297	F	b.216	5	gain	131.096	136.476	130.315	123.768	173.596	115.933	65.1357	68.4855	77.8309	66.0895	39.6715	80.6972	135.197	66.3184	0.490531	0.799159	0.893627	0.785123	0.664095	1.45925	0.510621	-0.837961	-0.721038	-0.42243	-0.804076	-1.98845	-0.337914
Ttc28	ENSMUSG00000033209	tetratricopeptide repeat domain 28	NM_001267622	209683	5	110879803	111289780	F	b.120	4	gain	1982.96	2206.75	2129.16	2320.1	2406.95	2067.12	1328.96	1400.67	1252.02	1304.82	585.155	498.259	2185.51	1061.65	0.485767	0.580684	0.784505	0.716279	0.879986	0.95004	0.659913	-0.182011	-0.0818677	-0.295656	-0.216944	-1.74446	-2.05046
Sult1d1	ENSMUSG00000029273	sulfotransferase family 1D, member 1	NM_016771	53315	5	87554645	87569027	E1	b.214	4	gain	1686.7	1949.99	1876.74	1640.47	1995.9	1968.78	1251.19	696.113	1154.97	940.436	689.293	631.503	1853.1	893.918	0.482391	0.647679	0.972051	0.886426	0.585526	1.02409	0.993503	-0.0201633	-1.33068	-0.199054	-0.658397	-1.35268	-1.54831
Crybb3	ENSMUSG00000029352	crystallin, beta B3	NM_001159650	12962	5	113075839	113081584	F	b.98	4	gain	67.0964	86.7433	84.1403	60.7982	64.7611	76.5983	38.887	28.1447	54.7699	42.8689	28.7619	17.8285	73.3563	35.2101	0.479988	0.627169	1.14833	1.08641	0.427639	0.555423	0.895716	-0.472495	-1.11759	0.21662	-0.276863	-1.07452	-2.01584
2900005J15Rik	ENSMUSG00000043833	RIKEN cDNA 2900005J15 gene	NM_026059	67261	5	25100983	25110109	A3	b.128	4	gain	371.611	281.048	318.091	302.905	278.832	273.27	209.017	214.838	176.801	180.407	38.6797	56.3004	304.293	146.007	0.479824	0.950571	0.549574	0.727277	0.657057	0.538215	0.5093	0.124915	0.164283	-0.114893	-0.085984	-2.27475	-1.74557
Tmprss11g	ENSMUSG00000079451	transmembrane protease, serine 11g	NM_177162	320454	5	86485876	86518600	E1	b.101	4	gain	258.063	379.357	296.543	295.305	329.202	333.306	197.351	142.6	185.449	214.344	81.3266	58.1771	315.296	146.541	0.464774	0.408352	1.07116	0.647365	0.64017	0.827106	0.848426	-0.0525114	-0.609984	-0.159313	0.0893527	-1.57015	-2.13997
Fras1	ENSMUSG00000034687	Fraser extracellular matrix complex subunit 1	NM_175473	231470	5	96373955	96784728	E3	b.94	4	gain	1424.51	1623.83	1542.23	1372.3	1484.11	1424.32	773.851	712.062	749.483	718.947	727.973	367.829	1478.55	675.024	0.456545	0.792373	1.07291	0.962461	0.712395	0.880169	0.792081	-0.514361	-0.692495	-0.582855	-0.671897	-0.645191	-2.10559
Nos1	ENSMUSG00000029361	nitric oxide synthase 1, neuronal	NM_008712	18125	5	117781032	117958840	F	b.105	4	gain	12.387	11.5658	8.20881	6.51409	7.19567	18.632	6.80522	3.75263	9.60876	5.35861	1.98358	1.87668	10.7506	4.89758	0.455565	0.964879	0.855694	0.319658	-0.0310936	0.118648	1.62519	0.0344634	-0.821105	0.563723	-0.319052	-1.62404	-1.68696
Mxd4	ENSMUSG00000037235	Max dimerization protein 4	NM_010753	17122	5	34173883	34187720	B2	b.76	4	gain	12601.7	12666.8	12956.6	13135.7	14651.3	13261.9	6428.99	6826.04	6716.52	6664.32	4835.96	4422.4	13212.3	5982.37	0.452787	0.807923	0.819591	0.870811	0.901899	1.1492	0.923553	-0.716198	-0.580493	-0.617119	-0.634786	-1.36098	-1.5634
Fgl2	ENSMUSG00000039899	fibrinogen-like protein 2	NM_008013	14190	5	21372642	21378374	A3	b.147	4	gain	342.708	334.251	294.491	282.277	310.313	340.552	179.852	193.26	242.141	210.772	20.8276	13.1368	317.432	143.332	0.451535	0.649616	0.626675	0.510427	0.471556	0.55846	0.643822	0.0583313	0.12419	0.330864	0.203668	-1.8888	-2.28881
Abcb4	ENSMUSG00000042476	ATP-binding cassette, sub-family B (MDR/TAP), member 4	NM_008830	18670	5	8893717	8959231	A1	b.129	4	gain	292.128	232.472	262.682	270.335	297.721	356.079	224.572	122.899	176.801	173.262	26.7783	29.0885	285.236	125.567	0.440221	0.675871	0.411107	0.552691	0.58598	0.697865	0.9055	0.371055	-0.326128	0.0941547	0.0707583	-2.06591	-1.97295
Vps37d	ENSMUSG00000043614	vacuolar protein sorting 37D	NM_001199677	194309	5	135072900	135078266	G2	b.85	4	gain	1753.8	1685.13	1836.72	1853.26	1811.51	1804.2	933.287	781.485	843.649	841.302	659.539	623.058	1790.77	780.387	0.435783	0.884631	0.796207	0.986917	1.00676	0.956317	0.947365	-0.511718	-0.904507	-0.735158	-0.741323	-1.27982	-1.40568
Corin	ENSMUSG00000005220	corin, serine peptidase	NM_001122756	53419	5	72300025	72504473	C3.2	b.203	4	gain	347.869	312.276	361.188	347.418	413.751	361.254	141.937	80.6816	140.288	94.6688	252.906	213.942	357.293	154.071	0.431216	0.767004	0.576702	0.833258	0.764716	1.0729	0.833583	-0.81092	-1.80048	-0.831448	-1.52096	0.205125	-0.0894865
Tlr6	ENSMUSG00000051498	toll-like receptor 6	NM_001359180	21899	5	64952031	64960097	C3.1	b.113	5	gain	167.225	194.305	163.15	187.823	212.272	171.829	143.882	116.332	63.4178	91.9895	15.8686	7.50672	182.767	73.166	0.400323	0.550208	0.69424	0.526547	0.66167	0.779165	0.576261	0.406058	0.202532	-0.376077	-0.0218406	-1.66907	-2.32969
Msi1	ENSMUSG00000054256	musashi RNA-binding protein 1	NM_001376960	17690	5	115429599	115455698	F	b.143	4	gain	1329.54	1185.49	1147.18	1185.56	1273.63	1279.4	630.941	714.876	726.422	640.354	107.113	128.553	1233.47	491.377	0.39837	0.767654	0.635633	0.597817	0.635704	0.718195	0.723395	-0.0901851	0.0535025	0.0719368	-0.0731502	-2.12447	-1.91603
Nipal1	ENSMUSG00000067219	NIPA-like domain containing 1	NM_001081205	70701	5	72647795	72671078	C3.2	b.197	4	gain	7607.7	7533.95	8183.16	7938.51	8685.18	7932.07	3336.5	2503	3143.99	2923.12	3594.24	3506.58	7980.09	3167.91	0.396976	0.844588	0.824919	0.991802	0.930521	1.11201	0.928883	-0.819358	-1.39953	-0.939324	-1.08635	-0.669155	-0.718999
Auts2	ENSMUSG00000029673	autism susceptibility candidate 2	NM_001363480	319974	5	131437333	132543344	G2	b.118	4	gain	3522.05	3608.52	3600.59	3619.66	3728.26	3623.93	1747	1770.3	1768.01	1690.64	696.235	649.331	3617.17	1386.92	0.383427	0.776722	0.814634	0.811195	0.819453	0.865657	0.821294	-0.319042	-0.298334	-0.300359	-0.37028	-1.75603	-1.86491
Uchl1	ENSMUSG00000029223	ubiquitin carboxy-terminal hydrolase L1	NM_011670	22223	5	66676091	66687234	C3.1	b.145	4	gain	7176.22	7403.25	7402.3	7852.74	7531.17	7515.95	4017.02	4702.05	3624.42	4118.98	344.151	388.473	7480.27	2865.85	0.383121	0.592072	0.619929	0.619813	0.672648	0.635251	0.633442	0.07314	0.213956	-0.018834	0.0955559	-2.12252	-2.01445
P2rx2	ENSMUSG00000029503	purinergic receptor P2X, ligand-gated ion channel, 2	NM_001164833	231602	5	110339812	110343212	F	b.58	4	gain	282.837	328.468	239.082	284.449	259.044	293.972	117.633	101.321	117.227	142.003	101.162	64.7455	281.309	107.349	0.381605	0.915453	1.18839	0.608928	0.925817	0.755163	0.985903	-0.681718	-0.952538	-0.687998	-0.339658	-0.955378	-1.76237
Adam22	ENSMUSG00000040537	a disintegrin and metallopeptidase domain 22	NM_001007220	11496	5	8072352	8368160	A1	b.142	4	gain	899.092	922.949	836.273	869.631	985.807	906.759	456.922	551.637	478.516	405.468	81.3266	73.1905	903.419	341.177	0.377651	0.684635	0.713464	0.604906	0.647961	0.785998	0.693982	-0.0601162	0.147068	-0.00933596	-0.191471	-1.95121	-2.06588
Plac8	ENSMUSG00000029322	placenta-specific 8	NM_001370754	231507	5	100553725	100572245	E4	b.86	4	gain	22384.4	21581.7	21472.2	22704.9	23201.6	22835.6	9404.82	8311.14	9936.42	8931.02	6522.99	6590.9	22363.4	8282.88	0.370377	0.93448	0.866823	0.857396	0.960816	1.00091	0.971456	-0.672075	-0.901106	-0.570209	-0.767841	-1.34992	-1.33073
Pdgfra	ENSMUSG00000029231	platelet derived growth factor receptor, alpha polypeptide	NM_001083316	18595	5	75152292	75198215	C3.3	b.119	4	gain	267.353	333.094	269.865	295.305	308.515	275.34	153.604	150.105	145.092	119.676	38.6797	39.4103	291.579	107.761	0.369578	0.652298	0.946082	0.664786	0.785148	0.843624	0.691618	-0.0870505	-0.117737	-0.162972	-0.419234	-1.91051	-1.88605
Cux2	ENSMUSG00000042589	cut-like homeobox 2	NM_001312908	13048	5	121856366	122050102	F	b.213	5	gain	201.289	213.967	266.786	191.08	213.172	217.374	93.3287	69.4237	104.735	67.8757	77.3595	63.8071	217.278	79.4217	0.36553	0.791596	0.902469	1.30322	0.697136	0.895711	0.93115	-0.599967	-1.13305	-0.391748	-1.17359	-0.938283	-1.28465
Srrm4	ENSMUSG00000063919	serine/arginine repetitive matrix 4	NM_026886	68955	5	116439275	116591817	F	b.83	4	gain	418.062	383.984	375.553	414.73	389.466	483.398	165.27	136.033	153.74	190.231	130.916	124.799	410.866	150.165	0.365484	0.970774	0.814129	0.773237	0.956032	0.840243	1.23835	-0.736441	-1.0936	-0.869161	-0.478128	-1.16388	-1.25156
Medag	ENSMUSG00000029659	mesenteric estrogen dependent adipogenesis	NM_001356995	70717	5	149411749	149431723	G3	b.114	4	gain	306.579	285.675	277.047	243.193	268.039	261.884	166.242	138.847	135.483	82.1654	51.573	20.6435	273.736	99.1591	0.362243	0.875181	0.789542	0.752363	0.59439	0.712289	0.684128	0.133836	-0.083824	-0.113449	-0.716185	-1.27421	-2.35406
4932441J04Rik	ENSMUSG00000097216	RIKEN cDNA 4932441J04 gene	NR_015588	319216	5	57570082	57720201	C1	b.73	3	gain	169.289	168.86	195.985	220.393	186.188	196.671	69.9966	87.2487	94.1658	65.1964	51.573	43.1636	189.565	68.5574	0.361657	0.706772	0.702435	0.957071	1.15784	0.869388	0.963046	-0.796897	-0.423025	-0.293325	-0.917217	-1.31326	-1.61283
Asic3	ENSMUSG00000038276	acid-sensing (proton-gated) ion channel 3	NM_001310474	171209	5	24413392	24417835	A3	b.181	5	gain	347.869	471.884	301.674	383.246	349.89	355.044	131.244	121.022	132.601	130.393	118.023	156.703	368.268	131.664	0.357523	0.846992	1.40486	0.586465	1.02414	0.857584	0.884329	-0.932244	-1.07979	-0.913515	-0.944081	-1.12544	-0.609308
U90926	ENSMUSG00000029409	cDNA sequence U90926	NM_020562	57425	5	92209893	92215408	E2	b.210	4	gain	47.4836	21.975	30.783	30.3991	31.4811	25.8778	25.2765	10.3197	1.92175	14.2896	5.95073	9.3834	31.3333	11.1903	0.357138	1.25782	0.326815	0.731378	0.716227	0.758461	0.522405	0.4942	-0.555616	-2.244	-0.180848	-1.16359	-0.663248
Cpz	ENSMUSG00000036596	carboxypeptidase Z	NM_153107	242939	5	35502218	35525698	B2	b.127	4	gain	34.0643	37.0105	20.522	29.3134	39.5762	28.9832	22.36	11.2579	13.4523	17.862	0	1.87668	31.5783	11.1348	0.35261	0.707956	0.779464	0.275325	0.57891	0.83736	0.5692	0.34796	-0.223604	-0.0776405	0.158393	-2.44493	-1.50839
9630001P10Rik	ENSMUSG00000097825	RIKEN cDNA 9630001P10 gene	NR_102378	319251	5	45638699	45645469	B3	b.209	4	gain	20.6451	15.0355	15.3915	8.68546	19.7881	25.8778	19.4435	3.75263	1.92175	3.57241	3.96715	3.75336	17.5706	6.06847	0.345377	0.98748	0.606265	0.634171	-0.0344646	0.936143	1.26265	0.914899	-0.939206	-1.55749	-0.988335	-0.883101	-0.939011
Slc2a9	ENSMUSG00000005107	solute carrier family 2 (facilitated glucose transporter), member 9	NM_001012363	117591	5	38349273	38503143	B3	b.67	4,3	gain	525.417	526.243	542.808	621.01	516.29	472.011	229.433	242.045	201.784	218.81	91.2445	121.984	533.963	184.217	0.344999	0.846207	0.848639	0.89663	1.10507	0.819073	0.680251	-0.435433	-0.352768	-0.633729	-0.508654	-1.85574	-1.40955
Ppp2r2c	ENSMUSG00000029120	protein phosphatase 2, regulatory subunit B, gamma	NM_001360003	269643	5	36868513	36955078	B3	b.125	4	gain	1159.22	1118.41	1180.02	1130.19	1203.48	1144.83	472.477	528.183	558.269	549.258	101.162	125.738	1156.03	389.181	0.336654	0.753625	0.712213	0.774172	0.724324	0.796921	0.739196	-0.282934	-0.154292	-0.0903394	-0.109126	-2.05653	-1.80723
Slc10a4	ENSMUSG00000029219	solute carrier family 10 (sodium/bile acid cotransporter family), member 4	NM_173403	231290	5	73006883	73012955	C3.2	b.222	4	gain	4.12901	6.93947	10.261	15.1995	1.79892	12.4214	3.8887	1.87632	1.92175	1.7862	0	7.50672	8.45822	2.82995	0.33458	0.0202143	0.553805	0.980622	1.4247	-0.719453	1.19495	-0.0383883	-0.686142	-0.667001	-0.725014	-1.97637	0.638082
Gm3716	ENSMUSG00000105402	predicted gene 3716	NR_045078	100042198	5	64593857	64610700	C3.1	b.91	5	gain	807.222	771.437	667.992	768.663	714.171	724.579	312.068	246.735	268.084	261.679	197.366	172.655	742.344	243.098	0.327473	1.06721	0.992957	0.75721	0.987057	0.866655	0.890346	-0.487862	-0.871636	-0.736097	-0.775601	-1.23605	-1.45419
Pcdh7	ENSMUSG00000029108	protocadherin 7	NM_001122758	54216	5	57717967	58133230	C1	b.80	3	gain	6097.52	6360.02	6241.78	6551	6880.86	6592.63	2758.06	2652.17	2475.22	2531.94	1275.44	963.675	6453.97	2109.42	0.32684	0.778759	0.839561	0.812489	0.882241	0.953107	0.891379	-0.365573	-0.422034	-0.521619	-0.48894	-1.47767	-1.8817
Msx1	ENSMUSG00000048450	msh homeobox 1	NM_010835	17701	5	37820485	37824583	B3	b.7	4	gain	18.5806	39.3236	30.783	36.9132	23.3859	26.9129	3.8887	9.38158	5.76525	21.4344	9.91788	5.63004	29.3165	9.33632	0.318466	0.246092	1.22726	0.904002	1.14354	0.544178	0.727649	-1.63857	-0.615695	-1.19732	0.43089	-0.547283	-1.22474
Limch1	ENSMUSG00000037736	LIM and calponin homology domains 1	NM_001001980	77569	5	66745827	67057158	C3.1	b.81	4	gain	4306.56	4682.98	4542.55	4554.44	4705.97	4644.55	1962.82	1436.32	1769.93	1673.67	903.519	845.444	4572.84	1431.95	0.313143	0.805883	0.929626	0.884665	0.888523	0.936858	0.917457	-0.354313	-0.815319	-0.507018	-0.589569	-1.49939	-1.5974
Svop	ENSMUSG00000042078	SV2 related protein	NM_001359214	68666	5	114026910	114091570	F	b.95	4	gain	127.999	98.3091	109.793	100.968	163.702	138.705	39.8592	31.8974	63.4178	66.0895	12.8932	15.9518	123.246	38.3515	0.311178	0.85534	0.537499	0.670465	0.56961	1.15223	0.952218	-0.541661	-0.805025	0.011536	0.0609161	-1.85245	-1.61068
Drc1	ENSMUSG00000073102	dynein regulatory complex subunit 1	NM_001033460	381738	5	30281388	30366695	B1	b.185	4	gain	2426.83	2271.52	2269.74	2174.62	2171.29	2298.99	598.859	652.02	706.244	718.054	751.775	699.063	2268.83	687.669	0.303094	1.06134	0.955887	0.954636	0.886376	0.883936	0.975053	-1.16886	-1.03341	-0.906159	-0.879741	-0.80663	-0.922437
Ppbp	ENSMUSG00000029372	pro-platelet basic protein	NM_023785	57349	5	90768518	90770063	E1	b.74	4	gain	129715	130583	129721	132896	136492	128354	45077.8	46207.1	47245.3	45397.2	27927.8	25805.3	131294	39610.1	0.301691	0.900639	0.910616	0.900706	0.936866	0.976786	0.884868	-0.679729	-0.642732	-0.609508	-0.66917	-1.39558	-1.51376
0610040J01Rik	ENSMUSG00000060512	RIKEN cDNA 0610040J01 gene	NM_029554	76261	5	63812363	63899625	C3.1	b.88	5	gain	27927.6	26855.7	27665.7	27829.3	29517.6	29050.4	9907.43	8444.36	9465.59	9405.25	6961.36	6618.11	28141.1	8467.02	0.300878	0.930259	0.869487	0.915631	0.924783	1.01624	0.99147	-0.678953	-0.927057	-0.749792	-0.759721	-1.22692	-1.30543
Irs3	ENSMUSG00000047182	insulin receptor substrate 3	NM_010571	16369	5	137643031	137645714	G2	b.184	4	gain	298.321	247.508	223.69	250.793	262.642	250.497	69.9966	60.9803	80.7136	75.0205	91.2445	82.5739	255.575	76.7549	0.300322	1.19036	0.89775	0.739287	0.918404	0.990734	0.916559	-1.07274	-1.28635	-0.851621	-0.965205	-0.66096	-0.816215
Dpp6	ENSMUSG00000061576	dipeptidylpeptidase 6	NM_001136060	13483	5	26817203	27727505	B1	b.122	4	gain	108.387	87.8999	94.4013	104.225	106.136	84.8793	38.887	28.1447	49.0047	50.0137	3.96715	5.63004	97.6548	29.2745	0.299776	0.815776	0.620914	0.687236	0.779333	0.796243	0.588431	-0.13218	-0.42702	0.0802434	0.0990155	-2.08966	-1.81833
Tmem132d	ENSMUSG00000034310	transmembrane protein 132D	NM_172885	243274	5	127781630	128433077	G1.3	b.9	4	gain	2.06451	11.5658	6.15661	21.7136	5.39676	2.07023	0	7.50526	0	7.14481	0	0	8.16125	2.44168	0.29918	-0.187744	1.07438	0.570869	1.60388	0.470473	-0.186076	-1.18941	0.725292	-1.18941	0.68656	-1.18941	-1.18941
Abcg3	ENSMUSG00000029299	ATP binding cassette subfamily G member 3	NM_030239	27405	5	104935057	104982718	E5	b.131	4	gain	49.5481	15.0355	31.8091	6.51409	53.9676	14.4916	27.2209	7.50526	2.88263	12.5034	0	0	28.561	8.35203	0.292428	1.15229	0.302539	0.832395	-0.258495	1.21433	0.276998	0.720899	-0.16679	-0.747175	0.175339	-1.75116	-1.75116
Fam222a	ENSMUSG00000041930	family with sequence similarity 222, member A	NM_001004180	433940	5	114568016	114613220	F	b.84	4	gain	452.127	423.307	414.545	425.587	434.439	482.363	133.188	113.517	172.958	179.513	67.4416	95.7107	438.728	127.055	0.289598	0.940296	0.848671	0.819576	0.856143	0.884778	1.03036	-0.756473	-0.977494	-0.394553	-0.342973	-1.6952	-1.21313
Tmprss11e	ENSMUSG00000054537	transmembrane protease, serine 11e	NM_172880	243084	5	86705186	86745815	E1	b.121	4	gain	1637.15	1751.06	1831.59	1803.32	1949.13	1618.92	662.051	740.206	730.266	685.902	131.908	108.847	1765.19	509.863	0.288843	0.67937	0.746629	0.791593	0.776036	0.853792	0.668169	-0.225599	-0.11411	-0.12762	-0.19024	-1.83368	-2.02434
Mmp17	ENSMUSG00000029436	matrix metallopeptidase 17	NM_011846	23948	5	129584169	129611099	G1.3	b.115	4	gain	475.869	552.844	519.207	535.241	623.325	629.349	248.877	232.663	149.897	167.903	105.13	52.547	555.973	159.503	0.28689	0.651759	0.836504	0.759151	0.796628	0.984393	0.996247	-0.146119	-0.228943	-0.768808	-0.629634	-1.2033	-2.04788
8430423G03Rik	ENSMUSG00000079069	RIKEN cDNA 8430423G03 gene	NR_040686	71473	5	148950250	148951658	G3	b.8	4	gain	15.4838	15.0355	24.6264	34.7418	19.7881	10.3511	4.86087	6.5671	3.8435	10.7172	1.98358	5.63004	20.0045	5.60039	0.279957	0.559387	0.522013	1.1575	1.60847	0.873867	0.0537046	-0.842305	-0.495959	-1.10074	0.0967313	-1.7575	-0.675155
Dao	ENSMUSG00000042096	D-amino acid oxidase	NM_001286396	13142	5	114003703	114025682	F	b.195	4	gain	174.451	153.825	194.959	163.938	215.87	157.337	57.3583	36.5882	50.9264	45.5482	53.5566	41.287	176.73	47.5441	0.269021	0.92904	0.74899	1.08819	0.840085	1.23416	0.781285	-0.655677	-1.289	-0.823791	-0.981203	-0.752657	-1.11942
5033403H07Rik	ENSMUSG00000106352	RIKEN cDNA 5033403H07 gene	NR_040413	75954	5	52973012	52994436	C1	b.97	5	gain	6.19352	11.5658	10.261	8.68546	8.09513	8.2809	0.972174	1.87632	9.60876	1.7862	0	0	8.84697	2.37391	0.26833	0.429277	1.01279	0.898102	0.740433	0.674648	0.695799	-0.924417	-0.529648	0.835684	-0.562946	-1.63486	-1.63486
Lrrc66	ENSMUSG00000067206	leucine rich repeat containing 66	NM_153568	231296	5	73606642	73632526	C3.3	b.96	4	gain	36.1289	30.071	34.8875	37.9989	27.8832	30.0183	4.86087	10.3197	12.4914	17.862	2.97536	3.75336	32.8313	8.71046	0.26531	0.94122	0.731818	0.901241	0.998988	0.64598	0.72982	-1.22911	-0.455251	-0.248923	0.145031	-1.68547	-1.47534
Ablim2	ENSMUSG00000029095	actin-binding LIM protein 2	NM_001177696	231148	5	35757880	35884973	B3	b.187	4	gain	350.966	373.575	300.648	294.22	287.827	349.868	68.0522	91.9395	78.7918	77.6998	85.2938	81.6356	326.184	80.5688	0.247004	1.05511	1.14018	0.844301	0.814867	0.784952	1.05084	-1.1704	-0.764446	-0.972868	-0.991698	-0.865825	-0.925016
Gper1	ENSMUSG00000053647	G protein-coupled estrogen receptor 1	NM_029771	76854	5	139423151	139427800	G2	b.205	4	gain	755.609	727.487	734.689	820.775	724.065	701.807	118.605	145.414	140.288	144.682	322.331	228.017	744.072	183.223	0.246244	0.928388	0.881279	0.893513	1.03115	0.875422	0.836643	-1.36587	-1.11434	-1.15866	-1.12057	-0.129001	-0.557945
Tmem132c	ENSMUSG00000034324	transmembrane protein 132C	NM_175432	208213	5	127241808	127565793	G1.2	b.4	4	gain	28.9031	13.8789	26.6786	28.2277	23.3859	12.4214	1.94435	17.825	0.960876	6.25171	3.96715	1.87668	22.2493	5.47096	0.245894	1.06631	0.371883	0.98941	1.04359	0.863407	0.269313	-1.23986	0.605914	-1.64427	-0.343135	-0.719583	-1.26299
Asphd2	ENSMUSG00000029348	aspartate beta-hydroxylase domain containing 2	NM_001357011	72898	5	112384354	112394866	F	b.63	4	gain	39.2256	85.5867	26.6786	65.1409	53.9676	72.4579	23.3322	12.1961	28.8263	9.82412	3.96715	3.75336	57.1762	13.6499	0.238733	0.470635	1.2367	0.0970758	0.967542	0.782638	1.07239	-0.0316874	-0.643106	0.171748	-0.841096	-1.61944	-1.6634
Tmem116	ENSMUSG00000029452	transmembrane protein 116	NM_001161626	77462	5	121451893	121524183	F	b.175	5	gain	2303.99	2017.07	2172.26	2049.77	2150.61	2170.63	596.915	540.379	572.682	500.137	424.485	420.376	2144.05	509.162	0.237477	1.04379	0.869273	0.966535	0.890373	0.953391	0.965552	-0.727725	-0.858128	-0.782042	-0.959532	-1.17438	-1.18712
Ksr2	ENSMUSG00000061578	kinase suppressor of ras 2	NM_001034873	333050	5	117414000	117775003	F	b.217	4	gain	204.386	231.316	230.873	227.993	286.928	191.496	53.4696	54.4131	83.5962	62.5171	18.844	50.6704	228.832	53.9184	0.235625	0.755771	0.899234	0.897013	0.882462	1.14913	0.680297	-0.789713	-0.769714	-0.277078	-0.610779	-1.96548	-0.851146
Rflna	ENSMUSG00000037962	refilin A	NM_028443	73121	5	125003221	125012547	G1.1	b.207	5	gain	34.0643	23.1316	19.4959	21.7136	18.8886	16.5618	4.86087	3.75263	3.8435	5.35861	7.93431	5.63004	22.3093	5.22999	0.234431	1.50931	0.993107	0.767521	0.909453	0.72597	0.554084	-0.961982	-1.25154	-1.22537	-0.849376	-0.379553	-0.791629
Sdsl	ENSMUSG00000029596	serine dehydratase-like	NM_001384254	257635	5	120458186	120472810	F	b.183	4	gain	1298.57	1261.83	1244.66	1320.19	1295.22	1236.96	255.682	243.921	298.832	341.165	320.348	326.542	1276.24	297.748	0.233301	0.973125	0.935795	0.917984	0.994592	0.969763	0.909913	-1.13768	-1.19872	-0.935465	-0.763591	-0.845279	-0.82043
Htra3	ENSMUSG00000029096	HtrA serine peptidase 3	NM_001042615	78558	5	35652023	35679782	B3	b.188	4	gain	211.612	266.013	222.664	193.251	253.648	196.671	45.6922	55.3513	57.6525	43.762	57.5237	42.2253	223.977	50.3678	0.22488	0.881123	1.17216	0.94586	0.765751	1.11159	0.788046	-1.05535	-0.815151	-0.764021	-1.10928	-0.76683	-1.1539
Jakmip1	ENSMUSG00000063646	janus kinase and microtubule interacting protein 1	NM_001347348	76071	5	37028335	37150607	B3	b.215	4	gain	11.3548	3.46973	18.4698	6.51409	8.99459	11.3862	3.8887	0	3.8435	0.893102	1.98358	2.81502	10.0315	2.23732	0.223028	0.990127	-0.203794	1.52422	0.406194	0.741178	0.993113	-0.0985806	-1.9621	-0.109487	-1.21264	-0.67845	-0.389782
Trim54	ENSMUSG00000062077	tripartite motif-containing 54	NM_021447	58522	5	31116712	31137630	B1	b.3	4	gain	18.5806	9.25262	12.3132	16.2852	10.7935	8.2809	3.8887	5.62895	0	3.57241	2.97536	0	12.5843	2.67757	0.21277	1.16755	0.514444	0.77813	1.04169	0.65578	0.413931	-0.233144	0.0742462	-1.83503	-0.300661	-0.441903	-1.83503
Stk32b	ENSMUSG00000029123	serine/threonine kinase 32B	NM_022416	64293	5	37446825	37717171	B3	b.126	4	gain	8.25802	11.5658	14.3654	7.59977	12.5924	16.5618	3.8887	3.75263	1.92175	5.35861	0	0	11.8239	2.48695	0.210333	0.468821	0.780012	0.984911	0.393688	0.860015	1.12101	-0.18167	-0.210424	-0.706025	0.0861237	-1.79823	-1.79823
Tmem119	ENSMUSG00000054675	transmembrane protein 119	NM_146162	231633	5	113793729	113800516	F	b.71	4	gain	72.2577	53.2026	71.8271	115.082	113.332	83.8441	15.5548	28.1447	21.1393	18.7551	9.91788	13.1368	84.9243	17.7748	0.209301	0.74981	0.39869	0.742939	1.28632	1.26861	0.920947	-0.983685	-0.324466	-0.644893	-0.777693	-1.46886	-1.16772
Upk3b	ENSMUSG00000042985	uroplakin 3B	NM_175309	100647	5	136038496	136046487	G2	b.176	4	gain	4598.69	4411.19	4522.03	4664.09	4653.8	4446.84	953.703	849.033	946.463	951.153	957.076	820.109	4549.44	912.923	0.200667	0.968868	0.91936	0.948875	0.985663	0.983037	0.928936	-0.901539	-1.03968	-0.910595	-0.904721	-0.897345	-1.08086
Rph3a	ENSMUSG00000029608	rabphilin 3A	NM_001302344	19894	5	120940499	121010092	F	b.220	5	gain	6.19352	4.62631	8.20881	19.5423	5.39676	32.0885	2.91652	1.87632	0	1.7862	3.96715	3.75336	12.676	2.38326	0.188013	0.252073	-0.0160879	0.521602	1.39718	0.123966	1.9174	-0.41141	-0.748287	-1.90125	-0.783023	-0.152071	-0.200083
Tlr1	ENSMUSG00000044827	toll-like receptor 1	NM_001276445	21897	5	64924679	64933563	C3.1	b.123	5	gain	195.096	208.184	206.246	214.965	284.229	211.163	57.3583	65.671	59.5743	55.3723	1.98358	6.56838	219.981	41.088	0.18678	0.663851	0.708676	0.70222	0.730809	0.923801	0.718487	-0.177005	-0.0846153	-0.151148	-0.201026	-2.23993	-1.59412
Sult1b1	ENSMUSG00000029269	sulfotransferase family 1B, member 1	NM_001356943	56362	5	87513339	87538195	E1	b.2	4	gain	20.6451	23.1316	6.15661	45.5986	17.9892	20.7023	5.83305	7.50526	1.92175	1.7862	7.93431	0	22.3705	4.16343	0.186112	0.790309	0.888913	-0.213237	1.48561	0.671608	0.792702	-0.255189	-0.0566866	-1.02556	-1.06863	-0.0120619	-1.99777
Gm7361	ENSMUSG00000059645	predicted gene 7361	NM_001281527	664837	5	26257691	26264308	B1	b.103	4	gain	8.25802	6.93947	8.20881	10.8568	3.59784	17.5969	0	0	2.88263	7.14481	0	0	9.24298	1.67124	0.180812	0.734917	0.596836	0.730127	0.957268	0.105909	1.36177	-1.26514	-1.26514	-0.0460385	0.619785	-1.26514	-1.26514
Pclo	ENSMUSG00000061601	piccolo (presynaptic cytomatrix protein)	NM_001110796	26875	5	14514918	14863459	A1	b.56	4	gain	1139.61	1125.35	1127.69	1172.54	1154.01	1230.75	252.765	182.003	261.358	272.396	171.579	99.4641	1158.32	206.594	0.178356	0.905744	0.892666	0.89482	0.935335	0.918787	0.985671	-0.656829	-0.996717	-0.622206	-0.579359	-1.05769	-1.62023
Rasl11b	ENSMUSG00000049907	RAS-like, family 11, member B	NM_026878	68939	5	74195286	74199481	C3.3	b.177	4	gain	19474.5	18809.4	19544.2	19356.6	19668.5	19489.1	3620.38	2987.09	3706.1	3258.93	3237.2	3073.06	19390.4	3313.79	0.170899	0.960241	0.922718	0.964097	0.953686	0.970945	0.961051	-0.856523	-1.06411	-0.831258	-0.970077	-0.9773	-1.03347
Pla2g1b	ENSMUSG00000029522	phospholipase A2, group IB, pancreas	NM_001356586	18778	5	115466262	115474722	F	b.52	4	gain	43.3546	12.7224	30.783	26.0564	15.2908	18.632	12.6383	3.75263	1.92175	3.57241	2.97536	0	24.4732	4.1434	0.169304	1.34945	0.318455	1.05656	0.915063	0.469233	0.633182	0.313053	-0.613353	-1.0409	-0.647326	-0.770289	-1.98312
Sod3	ENSMUSG00000072941	superoxide dismutase 3, extracellular	NM_011435	20657	5	52363791	52371418	C1	b.5	4	gain	61.9352	71.7078	73.8793	99.8827	86.3481	68.3174	3.8887	9.38158	23.061	18.7551	9.91788	11.2601	77.0118	12.7107	0.165049	0.691861	0.830395	0.858639	1.14472	1.00646	0.784565	-1.76046	-1.03767	-0.230946	-0.420188	-0.989328	-0.878049
Hnf1a	ENSMUSG00000029556	HNF1 homeobox A	NM_009327	21405	5	114948980	114971094	F	b.79	4	gain	1430.7	1518.59	1567.88	1464.58	1509.29	1544.39	341.233	292.705	295.95	323.303	85.2938	77.8822	1505.91	236.061	0.156757	0.830854	0.88261	0.910346	0.851175	0.87728	0.897237	-0.412456	-0.545303	-0.535759	-0.459208	-1.60938	-1.6874
9130230L23Rik	ENSMUSG00000054598	RIKEN cDNA 9130230L23 gene	NM_177679	231253	5	65979358	66004285	C3.1	b.166	5	gain	186.838	104.092	174.437	173.709	155.606	162.513	37.9148	28.1447	12.4914	25.0068	23.8029	18.7668	159.533	24.3546	0.152662	1.0906	0.521991	1.02373	1.01966	0.912557	0.95481	-0.450713	-0.733773	-1.4879	-0.845308	-0.891716	-1.11393
Mtus2	ENSMUSG00000029651	microtubule associated tumor suppressor candidate 2	NM_001359503	77521	5	147957320	148316065	G3	b.65	4	gain	474.836	469.57	525.364	489.643	513.591	448.204	78.7461	93.8158	82.6353	108.065	25.7865	32.8419	486.868	70.3152	0.144423	0.876644	0.86688	0.965184	0.903527	0.945338	0.826111	-0.690478	-0.538622	-0.648702	-0.415785	-1.64761	-1.44249
Eln	ENSMUSG00000029675	elastin	NM_007925	13717	5	134702593	134747323	G2	b.78	4	gain	67.0964	94.8394	70.801	97.7114	63.8616	104.546	15.5548	13.1342	16.3349	18.7551	4.95894	1.87668	83.1427	11.7691	0.141553	0.696154	0.980591	0.740244	1.00517	0.655647	1.06089	-0.480926	-0.612494	-0.442603	-0.333827	-1.33136	-1.93748
Slc34a2	ENSMUSG00000029188	solute carrier family 34 (sodium phosphate), member 2	NM_011402	20531	5	53038081	53071664	C1	b.75	5	gain	33284	31950.5	31972.3	32126.4	35619.5	33210.6	5398.48	4096.93	5564.43	4717.36	1660.25	1585.79	33027.2	3837.21	0.116183	0.915672	0.882991	0.883537	0.88738	0.969875	0.913907	-0.538065	-0.758524	-0.51387	-0.645842	-1.4802	-1.51686
Nptx2	ENSMUSG00000059991	neuronal pentraxin 2	NM_016789	53324	5	144545902	144557478	G2	b.93	4	gain	132.128	122.597	143.654	188.909	185.289	211.163	11.6661	20.6395	28.8263	21.4344	19.8358	1.87668	163.957	17.3798	0.106002	0.7233	0.66943	0.783512	0.980899	0.966943	1.06126	-0.982567	-0.594176	-0.361491	-0.568013	-0.621622	-2.05747
Uncx	ENSMUSG00000029546	UNC homeobox	NM_013702	22255	5	139543494	139548179	G2	b.60	4	gain	41.2901	40.4802	26.6786	22.7993	25.1849	28.9832	7.7774	4.69079	0	7.14481	0	0	30.9027	3.26883	0.105778	1.02767	1.01464	0.742024	0.640266	0.704637	0.795916	-0.0319055	-0.323915	-1.49568	-0.08231	-1.49568	-1.49568
Ldb2	ENSMUSG00000039706	LIM domain binding 2	NM_001077398	16826	5	44472132	44799680	B3	b.62	4	gain	18.5806	37.0105	10.261	23.885	21.587	23.8076	1.94435	4.69079	5.76525	1.7862	0	0	22.5219	2.36443	0.104984	0.743023	1.26353	0.308936	0.931138	0.855109	0.928693	-0.743704	-0.226619	-0.0909042	-0.787026	-1.59109	-1.59109
Adgrd1	ENSMUSG00000044017	adhesion G protein-coupled receptor D1	NM_001081342	243277	5	129096750	129204599	G1.3	b.162	4	gain	212.644	213.967	226.768	213.879	227.563	227.725	21.3878	18.7632	6.72613	17.862	33.7208	30.0269	220.424	21.4145	0.0971511	0.892844	0.897596	0.942126	0.897282	0.944807	0.945352	-0.843685	-0.939679	-1.66269	-0.975605	-0.505877	-0.592469
Shisa3	ENSMUSG00000050010	shisa family member 3	NM_001033415	330096	5	67607882	67623552	C3.1	b.77	4	gain	272.515	307.65	252.421	280.106	275.235	273.27	29.1652	27.2066	44.2003	26.793	17.8522	5.63004	276.866	25.1412	0.0908065	0.895574	0.982897	0.840439	0.915355	0.902723	0.897566	-0.697447	-0.745956	-0.405231	-0.756628	-1.0371	-1.79219
Nwd2	ENSMUSG00000090061	NACHT and WD repeat domain containing 2	NM_028470	319807	5	63649102	63810546	C3.1	b.208	5	gain	24.7741	37.0105	18.4698	17.3709	23.3859	10.3511	1.94435	0	0	3.57241	1.98358	3.75336	21.8937	1.87562	0.0856691	1.00829	1.31451	0.78719	0.741396	0.964651	0.361906	-0.701743	-1.55293	-1.55293	-0.354806	-0.691311	-0.324213
Spon2	ENSMUSG00000037379	spondin 2, extracellular matrix protein	NM_133903	100689	5	33198184	33218455	B1	b.68	4	gain	103.225	97.1525	153.915	160.681	140.316	165.618	21.3878	18.7632	11.5305	9.82412	1.98358	5.63004	136.818	11.5199	0.0841986	0.712386	0.670809	0.986867	1.01647	0.923232	1.0373	-0.352811	-0.439173	-0.754744	-0.856129	-1.74861	-1.1956
Fzd10	ENSMUSG00000081683	frizzled class receptor 10	NM_175284	93897	5	128600844	128604093	G1.3	b.57	4	gain	156.902	179.27	172.385	146.567	169.098	149.056	13.6104	13.1342	15.374	23.2206	11.9015	3.75336	162.213	13.499	0.0832178	0.899542	0.996422	0.967947	0.850037	0.953951	0.86227	-0.841131	-0.865365	-0.757793	-0.471481	-0.932102	-1.6623
Tmem132b	ENSMUSG00000070498	transmembrane protein 132B	NM_001190352	208151	5	125531774	125792583	G1.1	b.202	5	gain	33.0321	34.6973	51.3051	67.3123	84.5492	64.177	3.8887	3.75263	3.8435	5.35861	3.96715	5.63004	55.8455	4.40677	0.0789101	0.563604	0.602296	0.911705	1.12795	1.31019	1.0899	-1.00798	-1.03084	-1.0155	-0.795057	-0.995081	-0.761201
Spp1	ENSMUSG00000029304	secreted phosphoprotein 1	NM_001204201	20750	5	104435118	104441050	E5	b.172	4	gain	1.61436e+06	1.5482e+06	1.59955e+06	1.66261e+06	1.74419e+06	1.69239e+06	136375	135796	144392	139117	111370	101837	1.64355e+06	128148	0.0779701	0.941967	0.910737	0.935089	0.963942	0.999693	0.977191	-0.902307	-0.905478	-0.859676	-0.887451	-1.05346	-1.12024
Sdk1	ENSMUSG00000039683	sidekick cell adhesion molecule 1	NM_177879	330222	5	141241490	142215586	G2	b.66	4	gain	1279.99	1315.03	1295.97	1356.02	1390.56	1431.56	110.828	109.764	134.523	130.393	15.8686	24.3968	1344.86	87.6289	0.0651586	0.859786	0.875814	0.867147	0.894032	0.908966	0.926213	-0.588682	-0.594358	-0.474526	-0.492909	-1.71227	-1.46921
Il6	ENSMUSG00000025746	interleukin 6	NM_001314054	16193	5	30013114	30019981	B1	b.179	4	gain	332.385	404.802	381.71	375.646	305.816	370.57	18.4713	24.3921	23.061	30.3655	15.8686	25.3352	361.822	22.9156	0.063334	0.895221	1.03192	0.991173	0.980066	0.837466	0.970631	-1.08001	-0.895378	-0.932822	-0.748458	-1.17979	-0.870017
Emilin1	ENSMUSG00000029163	elastin microfibril interfacer 1	NM_133918	100952	5	30913402	30921277	B1	b.186	4	gain	2091.34	2177.84	2045.02	2012.85	2143.41	2112.67	98.1896	137.909	115.305	120.569	156.703	137.936	2097.19	127.769	0.0609237	0.952976	0.980582	0.937718	0.926918	0.969728	0.959886	-1.12503	-0.895495	-1.01654	-0.986371	-0.809015	-0.895363
Csn1s1	ENSMUSG00000070702	casein alpha s1	NM_001286015	12990	5	87666208	87682578	E1	b.193	4	gain	72.2577	60.142	49.2529	67.3123	62.9621	68.3174	3.8887	0	3.8435	5.35861	1.98358	3.75336	63.3741	3.13796	0.0495148	1.00193	0.887024	0.762361	0.957506	0.915684	0.96679	-0.718686	-1.72734	-0.72459	-0.551596	-1.03255	-0.73653
Ugt2b5	ENSMUSG00000054630	UDP glucuronosyltransferase 2 family, polypeptide B5	NM_009467	22238	5	87124960	87140318	E1	b.55	4	gain	52.6449	60.142	49.2529	49.9414	61.1632	59.0014	3.8887	1.87632	1.92175	7.14481	0	0	55.3576	2.47193	0.0446538	0.874588	0.951681	0.836093	0.844112	0.961443	0.940583	-0.537151	-0.849745	-0.840509	-0.236319	-1.47239	-1.47239
Slc26a1	ENSMUSG00000046959	solute carrier family 26 (sulfate transporter), member 1	NM_001310691	231583	5	108669878	108675569	F	b.171	4	gain	7014.16	6542.76	6867.7	6636.77	7230.75	6836.92	317.901	370.572	342.072	352.775	197.366	231.77	6854.84	302.076	0.0440675	0.966305	0.924177	0.953527	0.932816	0.984721	0.950808	-0.905639	-0.813062	-0.861393	-0.842787	-1.19317	-1.09631
Tcf23	ENSMUSG00000006642	transcription factor 23	NM_053085	69852	5	30968662	30977018	B1	b.59	4	gain	14.4515	25.4447	8.20881	23.885	12.5924	6.21068	1.94435	0	0	1.7862	0	0	15.1322	0.621759	0.0410885	0.933125	1.342	0.539311	1.29575	0.835578	0.35319	-0.32835	-1.15006	-1.15006	-0.370359	-1.15006	-1.15006
Elfn1	ENSMUSG00000048988	leucine rich repeat and fibronectin type III, extracellular 1	NM_001384186	243312	5	139907943	139974722	G2	b.163	4	gain	713.287	747.149	733.663	803.405	773.535	780.475	44.72	35.65	17.2958	23.2206	30.7454	11.2601	758.586	27.1487	0.0357885	0.907663	0.933427	0.923308	0.973753	0.952706	0.957668	-0.621281	-0.744277	-1.13072	-0.974673	-0.824188	-1.35339
Hspb8	ENSMUSG00000041548	heat shock protein 8	NM_030704	80888	5	116408491	116422864	F	b.89	4	gain	3064.76	2965.46	3065.99	2907.46	3320.8	3395.17	157.492	115.393	128.757	142.896	58.5155	66.6221	3119.94	111.613	0.035774	0.936611	0.918213	0.936835	0.907177	0.981434	0.993806	-0.718748	-0.891267	-0.83053	-0.772736	-1.26608	-1.19472
Tbx3	ENSMUSG00000018604	T-box 3	NM_011535	21386	5	119670669	119684724	F	b.170	4	gain	1039.48	990.03	1120.5	1062.88	1130.62	1145.87	22.36	52.5368	38.435	51.7999	26.7783	10.3217	1081.56	33.7053	0.0311635	0.915929	0.890361	0.955306	0.927609	0.960022	0.967051	-1.0776	-0.642101	-0.802635	-0.64938	-0.986633	-1.45793
Wasf3	ENSMUSG00000029636	WASP family, member 3	NM_145155	245880	5	146384985	146473615	G3	b.90	4	gain	1580.38	1574.1	1641.76	1549.27	1628.02	1638.58	58.3305	58.1658	48.0438	76.8067	25.7865	15.0134	1602.02	47.0245	0.0293532	0.92979	0.927739	0.94942	0.919547	0.94509	0.948422	-0.762519	-0.763952	-0.860673	-0.622768	-1.17245	-1.43765
C1qtnf7	ENSMUSG00000061535	C1q and tumor necrosis factor related protein 7	NM_001135172	109323	5	43515538	43618803	B3	b.54	4	gain	236.386	212.81	208.299	171.538	251.849	242.216	10.6939	3.75263	4.80438	14.2896	1.98358	0	220.516	5.92069	0.0268492	0.943678	0.893665	0.883468	0.791117	0.97385	0.955279	-0.495822	-0.926326	-0.830739	-0.36763	-1.14894	-1.6716
Sparcl1	ENSMUSG00000029309	SPARC-like 1	NM_001359014	13602	5	104079111	104113733	E5	b.189	5	gain	168.257	148.042	166.228	117.254	109.734	183.215	3.8887	5.62895	3.8435	3.57241	0	5.63004	148.788	3.7606	0.0252748	0.997179	0.931458	0.990948	0.811893	0.777945	1.04094	-0.8343	-0.676951	-0.839099	-0.868861	-1.65428	-0.676866
Ccdc60	ENSMUSG00000043913	coiled-coil domain containing 60	NM_001360004	269693	5	116124641	116288985	F	b.164	4	gain	18.5806	16.1921	16.4176	21.7136	17.0897	28.9832	1.94435	0.938158	0	0	0	0	19.8295	0.480418	0.0242275	0.901871	0.813088	0.821983	1.00317	0.847823	1.19268	-0.3912	-0.676582	-1.12821	-1.12821	-1.12821	-1.12821
Tmprss11a	ENSMUSG00000072845	transmembrane protease, serine 11a	NM_001033233	194597	5	86410410	86468990	E1	b.201	4	gain	46.4514	48.5763	72.8532	92.283	102.538	70.3877	1.94435	0.938158	1.92175	0	0	5.63004	72.1816	1.73905	0.0240927	0.71066	0.733861	0.944949	1.06865	1.12389	0.926966	-0.761579	-0.983039	-0.76566	-1.33351	-1.33351	-0.331677
Hcar1	ENSMUSG00000049241	hydrocarboxylic acid receptor 1	NM_175520	243270	5	123876736	123880020	F	b.190	5	gain	136.257	97.1525	135.445	84.6832	129.522	80.7388	0	5.62895	1.92175	1.7862	0	5.63004	110.633	2.49449	0.0225474	1.02895	0.863547	1.02603	0.796529	1.00414	0.773283	-1.3988	-0.465826	-0.869936	-0.893367	-1.3988	-0.465745
Slc5a1	ENSMUSG00000011034	solute carrier family 5 (sodium/glucose cotransporter), member 1	NM_019810	20537	5	33104219	33162870	B1	b.174	4	gain	2709.66	2680.95	2815.62	2788.03	2674.99	2715.1	87.4957	60.9803	71.1048	50.0137	49.5894	39.4103	2730.73	59.7657	0.0218864	0.949403	0.944114	0.968445	0.963557	0.94301	0.950398	-0.749969	-0.926828	-0.851689	-1.02353	-1.02767	-1.13924
Grk3	ENSMUSG00000042249	G protein-coupled receptor kinase 3	NM_001035531	320129	5	112910482	113015791	F	b.173	4	gain	858.834	1035.14	963.509	984.713	858.084	948.163	13.6104	22.5158	23.061	20.5413	13.885	7.50672	941.407	16.8534	0.0179023	0.907206	0.995208	0.961409	0.971669	0.906794	0.953841	-1.01547	-0.790913	-0.780099	-0.832291	-1.00668	-1.27067
Lrrc17	ENSMUSG00000039883	leucine rich repeat containing 17	NM_028977	74511	5	21543559	21575904	A3	b.191	4	gain	52.6449	20.8184	38.9919	32.5705	30.5816	35.1938	0	3.75263	0	0	0	0	35.1335	0.625438	0.0178018	1.16479	0.660214	1.00006	0.90189	0.867637	0.944092	-1.06882	-0.194588	-1.06882	-1.06882	-1.06882	-1.06882
Cmklr1	ENSMUSG00000042190	chemokine-like receptor 1	NM_001359060	14747	5	113612354	113650426	F	b.165	4	gain	22.7096	23.1316	41.0441	39.0845	19.7881	31.0534	1.94435	0	0	0	0	0	29.4685	0.324058	0.0109968	0.810835	0.821157	1.146	1.11808	0.733896	0.987256	-0.409672	-1.04151	-1.04151	-1.04151	-1.04151	-1.04151
Adra2c	ENSMUSG00000045318	adrenergic receptor, alpha 2c	NM_007418	11553	5	35278319	35281763	B2	b.180	4	gain	55.7417	85.5867	100.558	73.8264	71.9567	60.0365	0	0	0	3.57241	0	0	74.6177	0.595401	0.00797936	0.813359	1.00881	1.08257	0.941304	0.929602	0.847102	-1.05428	-1.05428	-1.05428	-0.351328	-1.05428	-1.05428
Kctd8	ENSMUSG00000037653	potassium channel tetramerisation domain containing 8	NM_175519	243043	5	69109285	69341679	C3.1	b.192	4	gain	36.1289	69.3947	33.8614	35.8275	30.5816	47.6152	0	1.87632	0	0	0	0	42.2349	0.312719	0.00740429	0.880884	1.21978	0.8475	0.876566	0.795158	1.02368	-1.03388	-0.474181	-1.03388	-1.03388	-1.03388	-1.03388
Wscd2	ENSMUSG00000063430	WSC domain containing 2	NM_177292	320916	5	113490333	113589725	F	b.178	4	gain	78.4512	72.8644	55.4095	86.8546	86.3481	90.0548	0	0	0	0	0	0	78.3304	0	0	0.962219	0.93025	0.812045	1.0063	1.00377	1.02199	-0.956095	-0.956095	-0.956095	-0.956095	-0.956095	-0.956095

## Sheet: htert.gain.WGS.CNV.genes
Gene	ENSEMBL	GENENAME	REFSEQ	ENTREZID	chr	start	end	cytoband	Cluster	cn	call	Parent.1 BMC	Parent.2 BMC	Parent.3 BMC	Parent.4 BMC	Parent.5 BMC	Parent.6 BMC	hTERT.1 BMC	hTERT.2 BMC	hTERT.3 BMC	hTERT.4 BMC	hTERT.5 BMC	hTERT.6 BMC	Parent Mean BMC	LgT Mean BMC	FoldChange hTERT/Parent	>2Fold	Parent.1.1 Z score	Parent.2.1 Z score	Parent.3.1 Z score	Parent.4.1 Z score	Parent.5.1 Z score	Parent.6.1 Z score	hTERT.1.1 Z score	hTERT.2.1 Z score	hTERT.3.1 Z score	hTERT.4.1 Z score	hTERT.5.1 Z score	hTERT.6.1 Z score
Bc1	ENSMUSG00000115783	brain cytoplasmic RNA 1	NR_038088	100568459	7	144914470	144914637	F5	a.88	3	gain	113.548	122.597	127.237	132.453	163.702	134.565	126.425	111.618	78.6934	79.864	142.08	119.61	132.35	109.715	0.828976	FALSE	-0.206394	0.15178	0.32536	0.51319	1.50423	0.587137	0.295446	-0.28642	-1.91543	-1.84674	0.841284	0.0365491
Lilrb4a	ENSMUSG00000062593	leukocyte immunoglobulin-like receptor, subfamily B, member 4A	NM_001291894	14728	10	51490956	51496611	B3	b.212	3	gain	0	0	0	0	0	0	0	0	0	0	0	0	0	0	#DIV/0!	#DIV/0!	-0.305922	-0.0019912	-0.452737	-1.72454	-0.534282	-1.72454	0.445196	0.940077	0.832928	0.231082	1.09282	1.2019
Nt5dc3	ENSMUSG00000112743	5'-nucleotidase domain containing 3	NM_175331	103466	10	86779005	86838389	C1	b.219	3	gain	0	0	0	0	0	0	0	0	0	0	0	0	0	0	#DIV/0!	#DIV/0!	-1.26433	-0.782813	-1.18937	-0.836076	-0.479007	-0.648228	1.4769	1.41256	1.18887	0.415792	0.270552	0.435155
Ptprb	ENSMUSG00000020154	protein tyrosine phosphatase, receptor type, B	NM_029928	19263	10	116275523	116389535	D2	b.447	3	gain	662.706	735.583	740.845	669.866	805.916	846.722	11649.8	11531.2	10873.5	8122.58	8043.07	8529.85	743.606	9791.66	13.1678	TRUE	-1.03486	-0.957553	-0.952271	-1.0269	-0.889885	-0.853279	1.0912	1.08361	1.04004	0.823632	0.816333	0.859929
Btbd11	ENSMUSG00000020042	BTB (POZ) domain containing 11	NM_001017525	74007	10	85386814	85660292	C1	b.446	3	gain	885.673	963.429	818.829	746.949	1036.18	980.252	10690.9	11066.4	10364.1	7253.29	7471.83	7622.63	905.218	9078.21	10.0288	TRUE	-0.96208	-0.89252	-1.02694	-1.10287	-0.832342	-0.87821	1.09823	1.1268	1.07255	0.777245	0.801806	0.818339
Lilrb4a	ENSMUSG00000112148	leukocyte immunoglobulin-like receptor, subfamily B, member 4A	NM_001291894	14728	10	51490956	51496611	B3	b.212	3	gain	5.16126	8.09604	4.10441	0	3.59784	0	15.1354	29.4266	25.5222	11.2629	36.0065	41.5596	3.49326	26.4855	7.5819	TRUE	-0.305922	-0.0019912	-0.452737	-1.72454	-0.534282	-1.72454	0.445196	0.940077	0.832928	0.231082	1.09282	1.2019
Adamtsl5	ENSMUSG00000043822	ADAMTS-like 5	NM_001113548	66548	10	80339110	80348412	C1	b.479	3	gain	1232.51	1193.59	1007.63	958.657	1115.33	1235.92	8268.36	8481.97	8902.99	7616.78	8162.76	8228.79	1123.94	8276.94	7.36422	TRUE	-0.862071	-0.892685	-1.05425	-1.10177	-0.957378	-0.859432	0.954641	0.978992	1.02524	0.876277	0.942369	0.950061
Tpd52l1	ENSMUSG00000000296	tumor protein D52-like 1	NM_001359364	21987	10	31332376	31445958	A4	b.448	3	gain	2388.63	2523.65	2353.88	2406.96	2561.66	2631.26	19764.1	20785.3	19354.3	15447.5	14730.5	15488.5	2477.67	17595.1	7.10145	TRUE	-0.987157	-0.93351	-1.00146	-0.979701	-0.918925	-0.892771	1.07502	1.12419	1.05457	0.834516	0.788129	0.837102
Kitl	ENSMUSG00000019966	kit ligand	NM_001347156	17311	10	100015630	100100416	D1	b.291	3	gain	1828.12	1960.4	1796.7	1866.29	1876.27	1895.29	12632.7	11494.7	11790.2	14625.4	13675.6	13997.5	1870.51	13036	6.96921	TRUE	-0.977446	-0.908597	-0.994529	-0.957082	-0.951824	-0.941884	0.928119	0.835038	0.860068	1.07253	1.00633	1.02927
Pldi	ENSMUSG00000037247	polymorphic derived intron containing	NR_033616	73616	10	60928226	60938132	B4	b.34	3	gain	0	0	4.10441	0	5.39676	0	7.12253	17.2501	10.6342	5.11949	5.83889	13.1774	1.58353	9.85711	6.22478	TRUE	-1.28233	-1.28233	0.165568	-1.28233	0.366028	-1.28233	0.57818	1.29722	0.89733	0.326669	0.425391	1.07293
Rdh16f2	ENSMUSG00000074639	RDH16 family member 2	NM_145424	216454	10	127866474	127877317	D3	b.215	3	gain	0	3.46973	4.10441	0	0	2.07023	4.45158	13.1912	7.44397	13.3107	8.75833	8.10918	1.60739	9.21083	5.73029	TRUE	-1.48101	0.0073195	0.139297	-1.48101	-1.48101	-0.366	0.204702	1.15567	0.639619	1.164	0.783418	0.714994
Avil	ENSMUSG00000025432	advillin	NM_009635	11567	10	127000709	127020994	D3	b.373	3	gain	67.0964	61.2986	60.54	83.5975	74.6551	96.2655	413.997	496.194	442.385	410.583	329.897	416.609	73.9089	418.277	5.65937	TRUE	-1.03319	-1.13038	-1.14376	-0.796188	-0.918215	-0.643776	0.940896	1.13828	1.01317	0.931875	0.693541	0.947751
Lrriq1	ENSMUSG00000019892	leucine-rich repeats and IQ motif containing 1	NM_001163559	74978	10	103046031	103236322	D1	b.148	3	gain	358.192	357.382	329.379	331.133	409.254	375.746	1887.47	1678.33	1739.76	2384.66	2125.35	2089.13	360.181	1984.12	5.50867	TRUE	-0.953845	-0.956369	-1.04741	-1.04148	-0.805115	-0.900455	0.903224	0.771894	0.812094	1.16473	1.03598	1.01675
Gm15663	ENSMUSG00000085282	predicted gene 15663	NR_038032	327812	10	105573953	105583874	D1	b.293	3	gain	553.288	696.26	631.052	596.039	623.325	650.051	3116.1	2977.16	3059.47	3737.23	3342.76	3317.67	625.003	3258.4	5.21342	TRUE	-1.09147	-0.826136	-0.939666	-1.00556	-0.953889	-0.905422	0.905392	0.852668	0.884192	1.1155	0.986553	0.977844
Ddit3	ENSMUSG00000025408	DNA-damage inducible transcript 3	NM_001290183	13198	10	127290774	127296288	D3	b.484	3	gain	3617.01	3970.53	3712.44	3658.75	3584.35	3541.12	19991.1	21403.3	19186.3	17833.2	18106.4	18338.9	3680.7	19143.2	5.20097	TRUE	-0.974938	-0.866785	-0.944738	-0.961632	-0.985461	-0.999532	1.00817	1.08735	0.960502	0.875663	0.893297	0.9081
Mir763	ENSMUSG00000076448	microRNA 763	NR_030434	791076	10	120447991	120448110	D2	b.62	3	gain	2.06451	4.62631	0	0	4.4973	0	10.6838	13.1912	7.44397	7.16729	8.75833	10.1365	1.86469	9.56352	5.12876	TRUE	-0.421191	0.175581	-1.52118	-1.52118	0.152795	-1.52118	0.893344	1.08431	0.574366	0.541641	0.716463	0.846221
Sdr9c7	ENSMUSG00000040127	4short chain dehydrogenase/reductase family 9C, member 7	NM_027301	70061	10	127898518	127911761	D3	b.48	3	gain	3.09676	0	4.10441	3.25705	0.899459	0	14.2451	2.02942	8.5074	7.16729	7.78518	18.2457	1.89294	9.66333	5.10492	TRUE	-0.130534	-1.58065	0.0956002	-0.0910678	-0.920921	-1.58065	1.22073	-0.440903	0.735175	0.57894	0.653934	1.46036
Cpm	ENSMUSG00000020183	carboxypeptidase M	NM_027468	70574	10	117629500	117687352	D2	b.284	3	gain	4304.49	4236.54	3969.99	3962.74	4396.56	4445.81	21284.8	21041.1	21714.1	22270.8	20600.6	21840.1	4219.36	21458.6	5.08574	TRUE	-0.931741	-0.950445	-1.02683	-1.02898	-0.906865	-0.89377	0.947265	0.933725	0.970742	1.00051	0.908851	0.977543
Creb3l3	ENSMUSG00000035041	cAMP responsive element binding protein 3-like 3	NM_001382818	208677	10	81084324	81098874	C1	b.517	3	gain	4.12901	4.62631	7.18271	2.17136	13.4919	8.2809	40.0642	24.3531	20.2051	37.8842	36.9796	38.5186	6.64703	33.0008	4.96474	TRUE	-1.17059	-1.06964	-0.661066	-1.69499	-0.0376067	-0.523697	1.09851	0.572485	0.377605	1.039	1.01333	1.05666
Dusp6	ENSMUSG00000019960	dual specificity phosphatase 6	NM_026268	67603	10	99263231	99267489	D1	b.449	3	gain	16414.9	17399.6	16169.3	17052.8	18060.2	17284.3	93158.2	94934.4	90467.7	77689.3	73110.6	72884.3	17063.5	83707.4	4.90564	TRUE	-0.997864	-0.927865	-1.01598	-0.952053	-0.883085	-0.93585	1.08825	1.11094	1.05303	0.870057	0.797066	0.793341
Arg1	ENSMUSG00000019987	arginase, liver	NM_007482	11846	10	24915221	24927484	A4	b.103	3	gain	83.6125	74.021	51.3051	87.9402	27.8832	74.5281	325.856	333.84	284.998	287.715	376.608	347.681	66.5484	326.116	4.90044	TRUE	-0.584064	-0.716979	-1.11543	-0.528957	-1.77146	-0.709536	0.908914	0.935576	0.761395	0.771842	1.06837	0.980324
Adamts14	ENSMUSG00000059901	a disintegrin-like and metallopeptidase (reprolysin type) with thrombospondin type 1 motif, 14	NM_001081127	237360	10	61197112	61273438	B4	b.241	3	gain	295.224	237.098	293.465	259.478	306.716	247.392	1611.47	2073.06	1639.8	681.916	801.874	720.704	273.229	1254.8	4.5925	TRUE	-0.771757	-1.03849	-0.779031	-0.92879	-0.725283	-0.986805	1.2973	1.60469	1.31856	0.248179	0.445785	0.315636
Hcn2	ENSMUSG00000020331	hyperpolarization-activated, cyclic nucleotide-gated K+ 2	NM_008226	15166	10	79716634	79736108	C1	b.482	3	gain	543.997	612.986	514.077	583.011	550.469	541.364	2685.19	2702.18	2800	2324.25	2332.63	2465.19	557.651	2551.57	4.57558	TRUE	-0.982954	-0.833184	-1.05391	-0.896077	-0.968121	-0.98904	1.02138	1.0293	1.07396	0.840058	0.844582	0.914004
Eea1	ENSMUSG00000036499	early endosome antigen 1	NM_001001932	216238	10	95940650	96045518	C2	b.450	3	gain	11563.3	12833.4	11978.7	11968.6	12772.3	13040.4	61358.8	63102.9	58504.3	48608.5	46698.4	46801.1	12359.4	54179	4.38362	TRUE	-1.03401	-0.899468	-0.988446	-0.98954	-0.905626	-0.878813	1.12069	1.15688	1.05919	0.819941	0.768182	0.771019
Reep6	ENSMUSG00000035504	receptor accessory protein 6	NM_001204931	70335	10	80329953	80336441	C1	b.286	3	gain	9758.92	9405.29	9293.4	9595.26	9441.62	9586.18	41036.4	41341.4	40997.2	42992.5	39516.6	39679.3	9513.44	40927.2	4.30204	TRUE	-0.923372	-0.971794	-0.987494	-0.94556	-0.966735	-0.946802	0.960974	0.970688	0.959718	1.02207	0.91146	0.916849
Dgka	ENSMUSG00000025357	diacylglycerol kinase, alpha	NM_001358745	13139	10	128720134	128744855	D3	b.481	3	gain	6246.16	5844.19	5650.74	5648.8	5518.18	5890.83	24775.7	24177.5	25229.8	23933.6	23568.7	23581.5	5799.82	24211.1	4.17446	TRUE	-0.856096	-0.945098	-0.990135	-0.990594	-1.0219	-0.934463	0.98765	0.954945	1.01195	0.941377	0.920815	0.921544
Ipcef1	ENSMUSG00000064065	interaction protein for cytohesin exchange factors 1	NM_001033391	320495	10	6885796	7052478	A1	b.311	3	gain	754.577	816.544	836.273	742.606	871.576	777.37	3200.68	2868.59	3030.76	3815.04	3228.9	3491	799.824	3272.5	4.09152	TRUE	-1.02833	-0.921557	-0.889257	-1.04996	-0.833315	-0.988069	0.927575	0.779241	0.853707	1.16535	0.939462	1.04515
Pcsk4	ENSMUSG00000020131	proprotein convertase subtilisin/kexin type 4	NM_008793	18551	10	80321283	80329498	C1	b.157	3	gain	714.319	666.189	750.08	617.753	677.293	670.753	1986.29	2255.7	2536.27	2487.05	2995.35	2543.24	682.731	2467.32	3.61389	TRUE	-0.876721	-0.979896	-0.804463	-1.09153	-0.955447	-0.969797	0.636774	0.825081	0.998653	0.969637	1.24499	1.00272
Rsph4a	ENSMUSG00000039552	radial spoke head 4 homolog A (Chlamydomonas)	NM_001162957	212892	10	33905111	33916021	B1	b.516	3	gain	46.4514	25.4447	47.2007	45.5986	56.6659	31.0534	96.1541	54.7944	70.186	234.473	201.442	235.166	42.0691	148.703	3.53472	TRUE	-0.569309	-1.3438	-0.548554	-0.593331	-0.311043	-1.08899	0.379964	-0.354749	-0.0320208	1.55272	1.3525	1.55662
Derl3	ENSMUSG00000009092	Der1-like domain family, member 3	NM_001358983	70377	10	75893413	75895941	C1	b.439	3	gain	87.7415	76.3341	71.8271	84.6832	63.8616	82.809	324.965	302.384	258.412	241.64	281.24	211.852	77.8761	270.082	3.4681	TRUE	-0.749722	-0.959537	-1.0511	-0.803202	-1.22774	-0.836926	1.23428	1.1248	0.88603	0.784106	1.01464	0.584375
Enpp1	ENSMUSG00000037370	ectonucleotide pyrophosphatase/phosphodiesterase 1	NM_001308327	18605	10	24637914	24712159	A4	b.136	3	gain	806.189	763.341	757.263	713.293	932.739	761.843	2132.31	2132.92	2300.19	2947.8	2898.03	3078.45	789.111	2581.62	3.27155	TRUE	-0.896385	-0.983246	-0.995961	-1.09109	-0.664456	-0.986371	0.651314	0.651775	0.77195	1.16685	1.13974	1.23588
Hmga2	ENSMUSG00000056758	high mobility group AT-hook 2	NM_001347170	15364	10	120361275	120476469	D2	b.401	3	gain	36334.3	37623.5	36224.5	36673.2	37385.1	36391.5	140799	147576	136609	95405.8	97518.2	97349.7	36772	119209	3.24185	TRUE	-0.951148	-0.895019	-0.956021	-0.936199	-0.905249	-0.948616	1.22952	1.3052	1.18089	0.602972	0.638227	0.635444
Rdh5	ENSMUSG00000025350	retinol dehydrogenase 5	NM_001358527	19682	10	128913593	128922888	D3	b.104	3	gain	148.644	151.512	179.568	172.623	105.237	131.459	405.094	475.9	491.302	409.559	488.52	498.715	148.174	461.515	3.11468	TRUE	-0.90056	-0.869668	-0.594806	-0.658641	-1.4582	-1.09912	0.724406	0.986014	1.03775	0.742208	1.02853	1.06208
Apc2	ENSMUSG00000020135	APC regulator of WNT signaling pathway 2	NM_001372237	23805	10	80295977	80318263	C1	b.172	3	gain	3746.05	4050.33	3620.09	4266.73	4575.55	3948.96	12325.5	11463.2	11950.8	12043.1	12782.3	13355.8	4034.62	12320.1	3.0536	TRUE	-1.07195	-0.939127	-1.13012	-0.850605	-0.731756	-0.982238	0.953779	0.830402	0.901257	0.914347	1.01568	1.09034
Gng7	ENSMUSG00000048240	guanine nucleotide binding protein (G protein), gamma 7	NM_001038655	14708	10	80948624	81014945	C1	b.272	3	gain	421.159	491.545	413.519	444.044	432.64	450.274	1352.39	1169.96	1373.95	1384.31	1239.79	1489.05	442.197	1334.91	3.01881	TRUE	-1.03131	-0.765362	-1.06281	-0.940264	-0.985033	-0.916288	0.977869	0.728165	1.00512	1.01807	0.82806	1.14377
Tcp11l2	ENSMUSG00000020034	t-complex 11 (mouse) like 2	NM_146008	216198	10	84576626	84614359	C1	b.114	3	gain	1814.7	1690.92	1851.09	1732.75	1861.88	1791.78	4520.13	3876.2	4492.97	6060.45	5817.48	6039.31	1790.52	5134.42	2.86756	TRUE	-0.90566	-1.03218	-0.870107	-0.988418	-0.859695	-0.928424	0.729022	0.453705	0.718224	1.25437	1.18106	1.24811
1810014B01Rik	ENSMUSG00000097412	RIKEN cDNA 1810014B01 gene	NR_015572	66263	10	86685525	86694806	C1	b.485	3	gain	409.804	525.086	479.189	420.159	469.518	486.503	1400.47	1304.92	1336.73	1342.33	1188.21	1272.13	465.043	1307.46	2.81149	TRUE	-1.17337	-0.719787	-0.887183	-1.12772	-0.924495	-0.859464	1.07697	0.947486	0.991613	0.999281	0.775816	0.900853
Nr2c1	ENSMUSG00000005897	nuclear receptor subfamily 2, group C, member 1	NM_011629	22025	10	94148023	94197211	C2	b.305	3	gain	8224.99	8458.05	8065.16	8290.27	8559.25	8147.37	22983.5	22193.8	22426.6	24528.5	22331.8	23470	8290.85	22989	2.77282	TRUE	-0.970473	-0.918076	-1.00727	-0.955649	-0.895771	-0.988254	0.95662	0.891047	0.910617	1.07863	0.902674	0.995904
Mmp11	ENSMUSG00000000901	matrix metallopeptidase 11	NM_001306184	17385	10	75923222	75936496	C1	b.150	3	gain	7911.19	7720.15	7614.7	7909.19	7852.28	7696.06	18975.3	18949.7	19570.2	24585.8	23566.7	23713.3	7783.93	21560.2	2.76983	TRUE	-0.915088	-0.960739	-0.986426	-0.915558	-0.929046	-0.966576	0.718901	0.716383	0.77656	1.20272	1.12364	1.13523
Tmtc2	ENSMUSG00000036019	transmembrane and tetratricopeptide repeat containing 2	NM_177368	278279	10	105187663	105574451	D1	b.292	3	gain	5557.65	6211.98	5764.64	5918.05	6097.43	5685.87	15547.6	15082.7	15451.6	16563.6	16724.5	16911.7	5872.6	16046.9	2.73251	TRUE	-1.05739	-0.846054	-0.987958	-0.938089	-0.881392	-1.01408	0.895984	0.838336	0.88422	1.01619	1.03455	1.05568
Mir6907	ENSMUSG00000098376	microRNA 6907	NR_105872	102465547	10	78408475	78408545	C1	b.63	3	gain	3.09676	8.09604	6.15661	5.42841	3.59784	3.10534	9.79347	15.2207	19.1416	9.21508	16.5435	10.1365	4.9135	13.3418	2.71534	TRUE	-1.38652	0.0514711	-0.380847	-0.574304	-1.1785	-1.38275	0.359935	1.0943	1.48461	0.260643	1.23563	0.416335
Myb	ENSMUSG00000019982	myeloblastosis oncogene	NM_001198914	17863	10	21124935	21160984	A3	b.226	3	gain	329.289	382.827	295.517	279.02	323.805	373.676	1089.75	1104.01	1004.94	759.732	685.096	682.185	330.689	887.617	2.68414	TRUE	-0.90039	-0.620286	-1.1015	-1.20824	-0.931604	-0.665281	1.3271	1.35132	1.17618	0.655237	0.462695	0.454767
Mfsd4b5	ENSMUSG00000038528	major facilitator superfamily domain containing 4B5	NM_001001489	215928	10	39958036	39986646	B1	b.162	3	gain	141.419	131.85	145.706	130.282	149.31	129.389	319.623	327.752	316.901	367.579	464.191	414.582	137.993	368.438	2.66998	TRUE	-0.884189	-1.01834	-0.826975	-1.04124	-0.780165	-1.05441	0.681062	0.729353	0.664612	0.949922	1.39894	1.18143
Kcnmb4	ENSMUSG00000054934	potassium large conductance calcium-activated channel, subfamily M, beta member 4	NM_021452	58802	10	116417861	116473878	D2	b.37	3	gain	4.12901	6.93947	12.3132	10.8568	17.9892	6.21068	23.1482	34.5002	30.8393	28.6691	16.5435	21.2866	9.73973	25.8312	2.65214	TRUE	-1.80755	-1.11284	-0.290964	-0.47517	0.273655	-1.26593	0.655791	1.26845	1.09541	0.983163	0.147752	0.528237
Zfp781	ENSMUSG00000096718	zinc finger protein 781	NM_001368187	331188	10	81901911	81930480	C1	b.154	3	gain	163.096	182.739	191.881	163.938	145.712	158.372	425.571	406.899	398.784	532.427	448.621	439.923	167.623	442.038	2.63709	TRUE	-0.985349	-0.765107	-0.670526	-0.975379	-1.20347	-1.04224	0.875529	0.788345	0.749202	1.31097	0.97804	0.939989
Gja1	ENSMUSG00000050953	gap junction protein, alpha 1	NM_010288	14609	10	56377330	56402513	B4	b.400	3	gain	32297.1	33251.6	31484.9	33060.1	34211.8	32021.2	98825	100223	94050.4	73263	70595.1	70326.9	32721.1	84547.2	2.58387	TRUE	-0.955587	-0.897755	-1.00616	-0.909224	-0.841226	-0.972623	1.26514	1.29303	1.1668	0.670828	0.597169	0.589612
B230208H11Rik	ENSMUSG00000097378	RIKEN cDNA B230208H11 gene	NR_038027	320273	10	12916648	12923090	A2	b.198	3	gain	469.675	366.635	340.666	359.361	458.724	413.01	1008.73	1054.29	1064.49	945.058	1127.88	1017.7	401.345	1036.36	2.58221	TRUE	-0.615175	-1.10202	-1.24637	-1.1414	-0.661561	-0.867937	0.888785	0.975741	0.9947	0.760447	1.10857	0.906222
Gamt	ENSMUSG00000020150	guanidinoacetate methyltransferase	NM_001347119	14431	10	80258151	80261012	C1	b.196	3	gain	889.802	739.053	688.514	863.117	879.671	755.632	2126.96	1907.66	2155.56	2076.47	1924.89	2158.06	802.632	2058.27	2.5644	TRUE	-0.728944	-1.09976	-1.24124	-0.789775	-0.751821	-1.05545	1.01274	0.795196	1.03944	0.964701	0.813169	1.04175
Ifngr1	ENSMUSG00000020009	interferon gamma receptor 1	NM_010511	15979	10	19591949	19610229	A3	b.287	3	gain	31007.8	30428.4	30486.5	30767.1	31729.3	31670.3	79842.6	77583.8	76828.2	82447.3	77156	78652	31014.9	78751.7	2.53915	TRUE	-0.956648	-0.99538	-0.991463	-0.972649	-0.909422	-0.913244	0.985327	0.926402	0.906307	1.05124	0.915049	0.954478
Thap2	ENSMUSG00000020137	THAP domain containing, apoptosis associated protein 2	NM_025780	66816	10	115368404	115384443	D2	b.297	3	gain	4890.81	5043.83	4869.88	5114.65	5334.69	4998.56	13092.1	12413	12361.3	12898	12050.5	12639.2	5042.07	12575.7	2.49415	TRUE	-1.01818	-0.953779	-1.02715	-0.924632	-0.836571	-0.972629	1.04043	0.92906	0.920331	1.00921	0.867096	0.96682
Ccdc59	ENSMUSG00000019897	coiled-coil domain containing 59	NM_025602	52713	10	105841067	105847833	D1	b.483	3	gain	6794.29	7036.62	6829.73	6681.29	6982.5	6614.37	17624.7	17546.4	17717.7	16220.6	16630.1	15879.8	6823.13	16936.6	2.48223	TRUE	-0.963102	-0.889448	-0.952167	-0.998351	-0.905673	-1.01951	1.04037	1.03102	1.05144	0.865879	0.918287	0.82125
Perp	ENSMUSG00000019851	PERP, TP53 apoptosis effector	NM_022032	64058	10	18845020	18857073	A3	b.418	3	gain	23295.9	24071.8	23602.4	24370.3	24476.1	23252.8	65525.5	63439.8	61510.6	56586.7	51557.4	53257.1	23844.9	58646.2	2.45949	TRUE	-0.996389	-0.9271	-0.968748	-0.901043	-0.891884	-1.00031	1.19052	1.12211	1.05681	0.88037	0.683535	0.752126
B4galnt1	ENSMUSG00000006731	beta-1,4-N-acetyl-galactosaminyl transferase 1	NM_001244617	14421	10	127165225	127172330	D3	b.283	3	gain	23792.4	23231	23104.7	23296.6	24275.5	24011.5	56785.2	56590.5	58551.1	58073.4	58304.2	59454.5	23618.6	57959.8	2.45399	TRUE	-0.940691	-0.991581	-1.0032	-0.985576	-0.897848	-0.921153	0.913354	0.906031	0.978624	0.961165	0.969617	1.01126
Lrp11	ENSMUSG00000019796	low density lipoprotein receptor-related protein 11	NM_001359742	237253	10	7589800	7625483	A1	b.434	3	gain	5951.97	5806.02	6090.94	6163.42	6362.77	6255.19	16100.5	16898	16176.8	12782.3	13092.7	14186	6105.05	14872.7	2.43613	TRUE	-0.995309	-1.04817	-0.946168	-0.920982	-0.853203	-0.889513	1.12361	1.22656	1.13368	0.632183	0.683271	0.854044
Arhgap45	ENSMUSG00000035697	Rho GTPase activating protein 45	NM_001142701	70719	10	80016653	80031472	C1	b.195	3	gain	650.319	566.723	500.738	590.611	567.559	522.732	1363.96	1503.8	1399.47	1211.27	1424.69	1356.26	566.447	1376.58	2.43019	TRUE	-0.643462	-0.935388	-1.19797	-0.847798	-0.932261	-1.10679	0.928909	1.13618	0.98348	0.676797	1.02141	0.916883
Traf3ip2	ENSMUSG00000019842	TRAF3 interacting protein 2	NM_134000	103213	10	39612934	39655307	B1	b.276	3	gain	2032.51	1956.93	1955.75	2114.91	2060.66	2045.38	4810.38	4802.63	4632.28	5427.68	5013.66	4863.48	2027.69	4925.02	2.42888	TRUE	-0.947545	-1.02904	-1.03033	-0.862074	-0.917958	-0.933962	0.905523	0.902056	0.824366	1.16526	0.994563	0.929143
Rnf217	ENSMUSG00000063760	ring finger protein 217	NM_001146349	268291	10	31493193	31609184	A4	b.176	3	gain	4831.98	5215.01	5096.65	5316.58	5539.77	4931.28	12637.1	12561.1	12970.6	11241.4	12519.5	13053.8	5155.21	12497.3	2.4242	TRUE	-1.08892	-0.924889	-0.974254	-0.883409	-0.794985	-1.04518	0.978442	0.965465	1.03445	0.726749	0.958336	1.0482
BC025920	ENSMUSG00000074862	zinc finger protein pseudogene	NM_001033363	268319	10	81606270	81620703	C1	b.102	3	gain	292.128	312.276	294.491	294.22	214.971	352.973	629.453	719.43	669.958	736.183	763.921	703.472	293.51	703.736	2.39766	TRUE	-0.914308	-0.774481	-0.897415	-0.899348	-1.55682	-0.517577	0.696541	0.977155	0.827514	1.02551	1.1032	0.930038
Trmt11	ENSMUSG00000019792	tRNA methyltransferase 11	NM_001358806	73681	10	30534225	30600749	A4	b.441	3	gain	1392.51	1571.79	1568.91	1595.95	1538.97	1522.65	3890.68	3930.99	3787.92	3547.81	3543.23	3323.75	1531.8	3670.73	2.39635	TRUE	-1.15588	-0.892275	-0.896267	-0.859066	-0.938199	-0.96141	1.08108	1.10352	1.02279	0.88019	0.877379	0.738141
Nfyb	ENSMUSG00000020248	nuclear transcription factor-Y beta	NM_010914	18045	10	82748701	82764144	C1	b.465	3	gain	7411.58	7979.23	7541.85	7614.97	7836.09	7462.13	19805.1	19746.3	18790.7	17255.8	16552.3	16216.3	7640.97	18061.1	2.36371	TRUE	-1.01478	-0.851551	-0.976239	-0.954897	-0.891588	-0.999742	1.15925	1.15268	1.04296	0.854464	0.762398	0.717046
Armc2	ENSMUSG00000071324	armadillo repeat containing 2	NM_001034858	213402	10	41914990	42018442	B2	b.520	3	gain	66.0642	63.6118	69.7749	46.6843	46.7719	78.6686	80.1284	79.1475	105.279	242.664	217.985	152.047	61.9293	146.209	2.3609	TRUE	-0.562765	-0.631954	-0.462746	-1.19617	-1.19276	-0.242905	-0.209182	-0.231774	0.292334	1.83331	1.63499	0.969622
Gm3055	ENSMUSG00000094622	predicted gene 3055	NM_001346707	100040944	10	81742821	81771161	C1	b.207	3	gain	264.257	249.821	300.648	264.906	310.313	246.357	604.524	630.136	668.894	615.363	718.183	625.421	272.717	643.753	2.36052	TRUE	-1.00392	-1.12686	-0.721494	-0.998551	-0.652204	-1.15741	0.809348	0.900355	1.03128	0.848322	1.18725	0.883882
Cradd	ENSMUSG00000045867	CASP2 and RIPK1 domain containing adaptor with death domain	NM_001330138	12905	10	95174746	95324133	C2	b.352	3	gain	1618.57	1399.46	1597.64	1576.41	1533.58	1581.65	3883.56	3856.92	3704.97	3731.08	3188.03	3481.88	1551.22	3641.07	2.34723	TRUE	-0.851189	-1.17488	-0.880157	-0.909927	-0.971229	-0.902539	1.09693	1.08161	0.992133	1.00777	0.657602	0.853879
Eef2	ENSMUSG00000034994	eukaryotic translation elongation factor 2	NM_007907	13629	10	81176631	81182498	C1	b.282	3	gain	867396	847601	857147	888589	907824	870014	2.02818e+06	1.98897e+06	2.00939e+06	2.09563e+06	2.05173e+06	2.09145e+06	873095	2.04423e+06	2.34136	TRUE	-0.970385	-1.02228	-0.997104	-0.916122	-0.867983	-0.963609	0.938961	0.895078	0.918031	1.0125	0.964903	1.00801
4930455C13Rik	ENSMUSG00000112654	RIKEN cDNA 4930455C13 gene	NR_045352	73990	10	21319088	21342057	A3	b.160	3	gain	73.29	56.6723	50.279	65.1409	68.3589	62.1068	123.754	138.001	160.577	147.441	161.543	140.897	62.6413	145.369	2.32065	TRUE	-0.567894	-1.12952	-1.39015	-0.825616	-0.720239	-0.929779	0.581917	0.821779	1.15562	0.967534	1.16883	0.867523
Mip	ENSMUSG00000025389	major intrinsic protein of lens fiber	NM_008600	17339	10	128225838	128231812	D3	b.61	3	gain	6.19352	19.6618	5.13051	9.77114	8.99459	0	20.4773	28.4119	22.3319	14.3346	12.6509	17.232	8.29193	19.2398	2.3203	TRUE	-0.520216	0.643329	-0.696553	-0.0750376	-0.157554	-2.69619	0.686014	1.03273	0.777355	0.314506	0.18625	0.505363
Samd5	ENSMUSG00000060487	sterile alpha motif domain containing 5	NM_177271	320825	10	9622936	9675208	A1	b.472	3	gain	299.353	358.539	336.561	382.16	354.387	373.676	839.568	968.035	791.188	767.924	768.787	743.004	350.779	813.084	2.31794	TRUE	-1.28567	-0.882807	-1.02409	-0.740288	-0.908824	-0.790441	1.01937	1.33792	0.886597	0.819834	0.822347	0.746043
4933408J17Rik	ENSMUSG00000097407	RIKEN cDNA 4933408J17 gene	NR_045810	74454	10	93589413	93605245	C2	b.506	3	gain	6.19352	5.78289	14.3654	10.8568	3.59784	5.17556	11.5741	31.4561	17.0148	26.6213	15.5704	2.0273	7.66201	17.3773	2.26799	TRUE	-0.565218	-0.646625	0.485907	0.126894	-1.18513	-0.776541	0.208244	1.52156	0.706224	1.29816	0.590469	-1.76394
Grin3b	ENSMUSG00000035745	glutamate receptor, ionotropic, NMDA3B	NM_130455	170483	10	79970715	79977190	C1	b.109	3	gain	48.5159	63.6118	45.1485	53.1984	44.973	61.0717	85.4703	125.824	129.738	130.035	140.133	106.433	52.7532	119.606	2.26727	TRUE	-1.05927	-0.466041	-1.21627	-0.857829	-1.22477	-0.555451	0.183589	1.03741	1.10517	1.11023	1.27573	0.667496
Arhgap18	ENSMUSG00000039031	Rho GTPase activating protein 18	NM_176837	73910	10	26753421	26918648	A4	b.464	3	gain	4782.43	5323.73	5097.67	5161.33	5450.72	5144.51	12636.2	11922.9	12187.9	11722.6	10548.9	10880.5	5160.07	11649.8	2.25769	TRUE	-1.12495	-0.874597	-0.975906	-0.946929	-0.819553	-0.954551	1.14379	1.00809	1.05943	0.968535	0.722191	0.794458
Pttg1ip	ENSMUSG00000009291	pituitary tumor-transforming 1 interacting protein	NM_145925	108705	10	77581720	77598732	C1	b.307	3	gain	68622.1	68335.2	67305.1	69499.9	72506.3	70182.7	154813	152848	150098	167113	155663	157097	69408.6	156272	2.25148	TRUE	-0.981156	-0.991018	-1.02678	-0.951232	-0.851536	-0.928216	0.934237	0.904172	0.861432	1.11424	0.947131	0.968726
Amh	ENSMUSG00000035262	anti-Mullerian hormone	NM_007445	11705	10	80805243	80807648	C1	b.89	3	gain	44.3869	35.8539	53.3573	49.9414	44.973	60.0365	100.606	125.824	116.977	73.7207	104.127	126.706	48.0915	107.993	2.24558	TRUE	-1.02537	-1.48639	-0.626117	-0.769793	-0.996966	-0.369563	0.758592	1.24937	1.08929	0.0782302	0.834007	1.26471
2610008E11Rik	ENSMUSG00000060301	RIKEN cDNA 2610008E11 gene	NM_001004362	72128	10	79064374	79097600	C1	b.122	3	gain	3714.05	3827.11	3814.02	3787.94	4213.97	3951.03	7711.02	7631.64	7307.86	10395.6	9540.74	9689.46	3884.69	8712.73	2.24284	TRUE	-1.03027	-0.960625	-0.968585	-0.984515	-0.737013	-0.886631	0.666271	0.642239	0.541552	1.36009	1.16078	1.1967
Celf5	ENSMUSG00000034818	CUGBP, Elav-like family member 5	NM_001311124	319586	10	81459227	81482709	C1	b.199	3	gain	1044.64	935.671	1030.21	952.143	1113.53	1075.48	2246.27	2359.2	2394.83	2074.42	2517.53	2191.51	1025.28	2297.29	2.24065	TRUE	-0.897666	-1.15596	-0.93029	-1.11505	-0.747915	-0.829439	0.898021	1.0131	1.04827	0.711308	1.16549	0.840122
Socs2	ENSMUSG00000020027	suppressor of cytokine signaling 2	NM_001168655	216233	10	95385362	95417180	C2	b.392	3	gain	15548.8	15942.3	16108.8	16324.3	17018.7	16124	42111.9	44154.2	39855	30243.9	29689.8	30423.6	16177.8	36079.7	2.2302	TRUE	-1.0064	-0.948369	-0.924241	-0.893373	-0.796639	-0.922053	1.30742	1.4174	1.1795	0.538644	0.495699	0.552404
Amd2	ENSMUSG00000063953	S-adenosylmethionine decarboxylase 2	NM_007444	100041585	10	35708675	35711892	B1	b.433	3	gain	526.449	619.926	441.224	647.066	586.447	492.714	1295.41	1335.36	1208.05	1166.22	1132.74	1216.38	552.304	1225.69	2.21924	TRUE	-1.01793	-0.641104	-1.42496	-0.542297	-0.76911	-1.17058	1.05906	1.12916	0.89794	0.816619	0.749412	0.913792
Adat2	ENSMUSG00000019808	adenosine deaminase, tRNA-specific 2	NM_025748	66757	10	13552894	13563376	A2	b.428	3	gain	3126.69	3219.91	2923.36	3246.19	3055.46	3114.65	7689.66	7156.76	6967.56	6553.97	6542.47	6434.64	3114.38	6890.84	2.21259	TRUE	-0.938848	-0.868467	-1.09994	-0.848995	-0.994058	-0.948091	1.21729	1.0452	0.981006	0.834377	0.830169	0.790347
Lrp1	ENSMUSG00000040249	low density lipoprotein receptor-related protein 1	NM_008512	16971	10	127538161	127621148	D3	b.139	3	gain	15100.8	15552.5	16008.2	15566.5	17825.5	15084.7	33989.6	31897.5	32382.4	36513.2	37627.7	37197.8	15856.4	34934.7	2.2032	TRUE	-1.05902	-0.98839	-0.919173	-0.986232	-0.661463	-1.06159	0.885445	0.733185	0.769345	1.0571	1.12917	1.10163
Hddc2	ENSMUSG00000000295	HD domain containing 2	NM_027168	69692	10	31313383	31328204	A4	b.429	3	gain	3186.56	3158.61	2855.64	3179.96	3248.85	2860.02	7321.07	7152.7	6888.87	6483.32	6339.08	6433.62	3081.61	6769.78	2.19683	TRUE	-0.864424	-0.885662	-1.12873	-0.869424	-0.817763	-1.12504	1.14094	1.08484	0.994229	0.847946	0.793702	0.829393
Mcu	ENSMUSG00000009647	mitochondrial calcium uniporter	NM_001033259	215999	10	59446984	59616692	B4	b.408	3	gain	8975.44	8781.89	8429.42	9082.81	8847.08	8859.53	21092.5	20906.1	20640	18534.6	17381.4	17589.8	8829.36	19357.4	2.19239	TRUE	-0.905965	-0.958729	-1.05788	-0.877181	-0.940828	-0.937425	1.16214	1.14066	1.10965	0.849225	0.693733	0.722588
Fam229b	ENSMUSG00000051736	family with sequence similarity 229, member B	NM_001359440	66337	10	39118804	39133914	B1	b.159	3	gain	774.19	661.562	644.392	656.838	612.532	611.752	1461.9	1337.39	1515.38	1505.13	1413.01	1423.16	660.211	1442.66	2.18515	TRUE	-0.553594	-0.932531	-0.995908	-0.949805	-1.1181	-1.12117	0.979279	0.764573	1.06595	1.04958	0.897238	0.914504
Lin28b	ENSMUSG00000063804	lin-28 homolog B	NM_001031772	380669	10	45376620	45486395	B2	b.525	3	gain	28.9031	32.3842	22.5742	19.5423	30.5816	20.7023	46.2964	26.3825	29.7759	97.2703	72.0129	64.8735	25.7813	56.1019	2.17607	TRUE	-0.409774	-0.193376	-0.877091	-1.14763	-0.302453	-1.03968	0.491175	-0.582817	-0.353237	1.92823	1.34443	1.14222
Abca7	ENSMUSG00000035722	ATP-binding cassette, sub-family A (ABC1), member 7	NM_001347081	27403	10	79996494	80015572	C1	b.182	3	gain	9789.89	9503.6	10021.9	10321.6	9850.88	10355.3	21605.3	21910.7	22403.2	20414.5	22015.5	21575.5	9973.86	21654.1	2.17109	TRUE	-0.999387	-1.07248	-0.941695	-0.869142	-0.984092	-0.861116	0.950122	0.984689	1.03944	0.810494	0.996447	0.946723
Fgd6	ENSMUSG00000020021	FYVE, RhoGEF and PH domain containing 6	NM_053072	13998	10	94036001	94145339	C2	b.409	3	gain	6389.65	6540.45	6373.12	6552.09	6518.38	6552.26	15067.7	15815.3	14778.4	12833.5	12719	13025.4	6487.66	14039.9	2.16409	TRUE	-0.982512	-0.925117	-0.988885	-0.920741	-0.933432	-0.920675	1.12837	1.24752	1.08066	0.73345	0.711398	0.76996
Xpot	ENSMUSG00000034667	exportin, tRNA (nuclear export receptor for tRNAs)	NM_001081056	73192	10	121587380	121626332	D2	b.466	3	gain	40686.2	43503.5	42620.2	42875.7	43632.8	42261.6	98998.6	100536	93393.2	90094.8	82948.2	85334	42596.7	91884.1	2.15707	TRUE	-1.06137	-0.895678	-0.946446	-0.931649	-0.888335	-0.967354	1.13926	1.17738	0.995007	0.906024	0.70149	0.771666
Rps12	ENSMUSG00000061983	ribosomal protein S12	NM_011295	20042	10	23785183	23787275	A4	b.356	3	gain	112595	109316	108161	107059	107868	111843	248826	252529	238049	234366	214518	221572	109474	234977	2.14642	TRUE	-0.880702	-0.954463	-0.980972	-1.00654	-0.987759	-0.897431	1.09847	1.13534	0.987947	0.949033	0.728162	0.808922
Suox	ENSMUSG00000049858	sulfite oxidase	NM_173733	211389	10	128669894	128674073	D3	b.144	3	gain	4227.08	4257.36	4210.09	4309.07	4758.14	4678.71	9115.05	8639.25	8729.66	10285.1	9728.56	9977.34	4406.74	9412.49	2.13593	TRUE	-1.04691	-1.02909	-1.05696	-0.998951	-0.751473	-0.793499	0.871463	0.737614	0.763604	1.17297	1.03409	1.09714
Plpp2	ENSMUSG00000052151	phospholipid phosphatase 2	NM_001302389	50784	10	79526430	79533796	C1	b.299	3	gain	29093	28788.4	29004.8	29778.1	31058.3	29281.3	63383.4	63903.5	61368.1	62826.4	61392	63578	29500.6	62741.9	2.1268	TRUE	-0.990322	-1.01698	-0.998012	-0.931372	-0.824755	-0.973985	0.982001	1.0027	0.900163	0.959646	0.901148	0.989769
Zbtb24	ENSMUSG00000019826	zinc finger and BTB domain containing 24	NM_001277229	268294	10	41450383	41465574	B2	b.289	3	gain	4313.78	4222.66	4248.06	4400.27	4241.85	4213.94	8945.89	9200.39	8897.68	9143.41	9233.23	9044.78	4273.43	9077.56	2.12419	TRUE	-0.932557	-0.986774	-0.971547	-0.882147	-0.975262	-0.992024	0.919851	0.991097	0.906126	0.975319	1.00015	0.947773
Gm31763	ENSMUSG00000112925	predicted gene, 31763	NR_110511	102634101	10	67005020	67041326	B5.1	b.209	3	gain	35.0966	25.4447	33.8614	31.4848	39.5762	23.8076	56.0899	57.8386	63.8055	70.649	87.5833	65.8871	31.5452	66.9756	2.12316	TRUE	-0.598342	-1.33738	-0.681048	-0.848757	-0.320479	-1.48917	0.490535	0.562197	0.791629	1.03008	1.53402	0.866725
Dip2a	ENSMUSG00000020231	disco interacting protein 2 homolog A	NM_001081419	64451	10	76259429	76345291	C1	b.452	3	gain	18162.5	18065.7	18542.7	18801.8	19636.1	19507.7	42885.6	42987.2	41408.7	37557.6	36369.4	37776.6	18786.1	39830.9	2.12023	TRUE	-1.03212	-1.04562	-0.979727	-0.944627	-0.834836	-0.851422	1.14068	1.14666	1.05205	0.805185	0.723888	0.819891
Mfsd4b1	ENSMUSG00000038522	major facilitator superfamily domain containing 4B1	NM_144821	215929	10	40001575	40025268	B1	b.112	3	gain	2324.63	2310.84	2341.56	2298.39	2308.91	2547.41	4431.99	4052.76	4477.02	5605.84	5621.87	5724.07	2355.29	4985.59	2.11676	TRUE	-0.95465	-0.969481	-0.936564	-0.982949	-0.971564	-0.72655	0.653857	0.430863	0.679056	1.23961	1.24673	1.29164
Rps15	ENSMUSG00000063457	ribosomal protein S15	NM_001310726	20054	10	80292453	80294114	C1	b.288	3	gain	92583.8	91011.1	90933.1	91990.9	93188.5	92496.6	196122	198331	189244	201891	187552	192298	92034	194240	2.11052	TRUE	-0.94078	-0.98466	-0.986855	-0.957234	-0.924107	-0.943192	0.9817	1.01039	0.890262	1.05595	0.867259	0.931267
Cnpy2	ENSMUSG00000025381	canopy FGF signaling regulator 2	NM_019953	56530	10	128322459	128327553	D3	b.285	3	gain	14480.4	14065.1	14154	14256.1	15219.8	14497.8	31130.8	29782.8	30107.7	30188.6	30334	31205.2	14445.5	30458.2	2.10848	TRUE	-0.948703	-1.02325	-1.00711	-0.988705	-0.821141	-0.945636	1.0121	0.898696	0.926491	0.933368	0.945675	1.01821
Mfsd4b4	ENSMUSG00000096687	major facilitator superfamily domain containing 4B4	NM_001384225	213332	10	39890013	39899238	B1	b.151	3	gain	3351.73	3191	3256.85	3315.67	3161.6	3318.57	6294.53	6520.54	6614.5	7238.96	7404.68	7053.98	3265.9	6854.53	2.09882	TRUE	-0.883401	-1.00967	-0.957187	-0.911189	-1.03345	-0.908943	0.736055	0.826708	0.863479	1.09532	1.15349	1.02879
Gm10778	ENSMUSG00000096856	predicted gene 10778	NM_001142963	100233208	10	81649059	81667361	C1	b.205	3	gain	94.9673	91.3696	99.5318	94.4543	106.136	85.9144	186.076	184.677	237.144	190.445	171.274	230.098	95.3956	199.952	2.09603	TRUE	-0.931657	-1.02864	-0.813718	-0.94526	-0.652227	-1.18314	0.762555	0.74351	1.37515	0.82115	0.553342	1.29893
Tbc1d32	ENSMUSG00000038122	TBC1 domain family, member 32	NM_001033385	544696	10	56014293	56228689	B4	b.315	3	gain	4039.21	4205.32	3941.26	3895.43	4134.81	4225.33	8589.77	8403.84	8623.31	8924.3	8210.45	8386.92	4073.56	8523.1	2.0923	TRUE	-0.975204	-0.871014	-1.03867	-1.06891	-0.914723	-0.858738	0.975589	0.91901	0.985668	1.07438	0.858813	0.9138
Sowahc	ENSMUSG00000098188	sosondowah ankyrin repeat domain family member C	NM_172939	268301	10	59221953	59226434	B4	b.186	3	gain	6225.52	6498.81	6350.54	6368.61	6489.6	6402.17	13823	13489.6	13970.2	11986.8	12576	13025.4	6389.21	13145.2	2.0574	TRUE	-1.02005	-0.906491	-0.967492	-0.959982	-0.910239	-0.946089	1.08845	1.0239	1.11645	0.711683	0.838526	0.931335
Nabp2	ENSMUSG00000025374	nucleic acid binding protein 2	NM_001358972	69917	10	128401395	128411492	D3	b.427	3	gain	12355	12575.5	12380.9	12757.8	13552.2	12032.2	28133.1	26960.9	26317.6	25220.7	24051.3	24570.8	12608.9	25875.7	2.05218	TRUE	-1.00145	-0.954687	-0.995911	-0.916612	-0.756896	-1.07148	1.17459	1.06204	0.998185	0.885594	0.760056	0.816565
Map3k5	ENSMUSG00000071369	mitogen-activated protein kinase kinase kinase 5	NM_008580	26408	10	19934472	20142753	A3	b.181	3	gain	9508.08	9150.84	9800.3	9454.12	10122.5	9517.86	19278.9	19284.6	20106.2	19162.3	20373.8	19834.1	9592.29	19673.3	2.05095	TRUE	-0.976712	-1.07847	-0.896282	-0.991835	-0.810328	-0.97398	0.901514	0.902299	1.01316	0.885388	1.0483	0.976949
E130307A14Rik	ENSMUSG00000087177	RIKEN cDNA E130307A14 gene	NM_183198	327744	10	39621412	39732007	B1	b.138	3	gain	738.061	715.921	728.532	694.836	780.731	696.631	1375.54	1358.7	1397.34	1603.42	1610.56	1519.46	725.785	1477.5	2.03573	TRUE	-0.898337	-0.979489	-0.932963	-1.05914	-0.748569	-1.05227	0.761165	0.728324	0.803096	1.16992	1.18176	1.0265
Lingo3	ENSMUSG00000051067	leucine rich repeat and Ig domain containing 3	NM_001013758	237403	10	80832801	80844039	C1	b.256	3	gain	37.1611	16.1921	26.6786	19.5423	23.3859	31.0534	74.7865	65.9562	53.1712	45.0515	36.0065	38.5186	25.6689	52.2484	2.03548	TRUE	0.104343	-1.64956	-0.602077	-1.25795	-0.880668	-0.279301	1.61351	1.34102	0.874944	0.517748	0.036762	0.181232
1500026H17Rik	ENSMUSG00000097383	RIKEN cDNA 1500026H17 gene	NR_130956	69002	10	89686371	89700866	C2	b.508	3	gain	17.5483	28.9144	32.8352	48.8557	25.1849	28.9832	48.9674	71.0298	28.7125	93.1747	58.3889	69.9417	30.3869	61.7025	2.03056	TRUE	-1.66043	-0.692768	-0.443421	0.341353	-0.962357	-0.688123	0.345883	1.08628	-0.706483	1.629	0.695596	1.05546
Smpd2	ENSMUSG00000019822	sphingomyelin phosphodiesterase 2, neutral	NM_009213	20598	10	41485642	41490369	B2	b.277	3	gain	4280.75	4186.81	4077.73	4205.93	4162.7	4245	8219.39	7975.63	8418.07	9094.26	8588.03	8704.2	4193.15	8499.93	2.0271	TRUE	-0.897445	-0.957399	-1.02873	-0.945088	-0.973005	-0.920107	0.865308	0.783956	0.929848	1.13863	0.983861	1.02017
Mdm2	ENSMUSG00000020184	transformed mouse 3T3 cell double minute 2	NM_001288586	17246	10	117688875	117710758	D2	b.410	3	gain	55153.3	56704.7	55575.7	56658.5	55297	55871.3	122209	124038	119325	105115	103513	104385	55876.7	113098	2.02406	TRUE	-0.980392	-0.905679	-0.959842	-0.907874	-0.973385	-0.945557	1.16244	1.20245	1.09811	0.756625	0.715245	0.737857
Snord37	ENSMUSG00000064441	small nucleolar RNA, C/D box 37	NR_028549	100217454	10	81178950	81179013	C1	b.106	3	gain	45.4191	49.7328	59.5139	35.8275	30.5816	56.9312	81.909	70.0151	96.7717	115.7	107.046	89.201	46.3344	93.4406	2.01666	TRUE	-0.813639	-0.604079	-0.188316	-1.3595	-1.7219	-0.291176	0.554236	0.189054	0.943094	1.36045	1.17874	0.753031
Lims1	ENSMUSG00000019920	LIM and senescent cell antigen-like domains 1	NM_001193303	110829	10	58323466	58424691	B4	b.329	3	gain	34970.7	36613.8	36128	36599.4	38259.4	35920.5	76959.8	75591.9	72703.2	74775.3	69557.7	70633	36415.3	73370.1	2.01482	TRUE	-1.06269	-0.937652	-0.974023	-0.938719	-0.817926	-0.98971	1.08532	1.03648	0.930374	1.0069	0.809928	0.851707
Cep57l1	ENSMUSG00000019813	centrosomal protein 57-like 1	NM_001243074	103268	10	41718840	41809871	B2	b.440	3	gain	2358.7	2514.4	2346.69	2212.62	2142.51	2235.84	5019.6	5109.07	4665.25	4528.7	4409.33	4089.06	2301.79	4636.83	2.01444	TRUE	-0.871764	-0.69959	-0.885505	-1.04395	-1.13067	-1.01583	1.16262	1.21022	0.965401	0.885378	0.813419	0.610277
Nt5dc1	ENSMUSG00000039480	5'-nucleotidase domain containing 1	NM_001347463	319638	10	34288288	34418552	B1	b.326	3	gain	3586.05	3600.43	3594.43	3730.4	3947.73	3516.28	7593.5	7447.98	7255.75	7641.35	7175.99	7145.2	3662.55	7376.63	2.01407	TRUE	-1.00869	-0.997805	-1.00234	-0.901297	-0.747207	-1.06216	1.03307	0.980408	0.90924	1.05017	0.879157	0.867456
4930404N11Rik	ENSMUSG00000020234	RIKEN cDNA 4930404N11 gene	NM_001014836	432479	10	81363067	81365816	C1	b.211	3	gain	75.3545	78.6473	76.9576	44.513	62.9621	39.3343	111.289	123.795	157.387	88.0552	175.167	102.378	62.9615	126.345	2.00671	TRUE	-0.302059	-0.208163	-0.255849	-1.45268	-0.695899	-1.72132	0.555684	0.790507	1.32062	0.0401333	1.55722	0.371805
Gm20300	ENSMUSG00000111080	predicted gene, 20300	NR_045008	100504586	10	30603195	30606634	A4	b.115	3	gain	2738.57	2634.68	2521.13	2545.92	2684.89	2319.69	4654.57	4141.04	4427.04	6159.77	5824.29	5764.62	2574.15	5161.89	2.00528	TRUE	-0.740243	-0.842664	-0.959341	-0.933424	-0.792674	-1.17988	0.664666	0.355008	0.531908	1.40688	1.25852	1.23124
Fuca2	ENSMUSG00000019810	fucosidase, alpha-L- 2, plasma	NM_001330198	66848	10	13499540	13519035	A2	b.149	3	gain	32146.4	31031	30200.2	31818.1	33310.6	32172.3	61860.9	59495.6	59836.8	69327.1	66285	65095.5	31779.8	63650.1	2.00285	TRUE	-0.91677	-1.01347	-1.08778	-0.944881	-0.81936	-0.914562	0.875658	0.768902	0.784562	1.18768	1.0648	1.01522
Vps26a	ENSMUSG00000020078	VPS26 retromer complex component A	NM_001113355	30930	10	62455235	62486805	B4	b.314	3	gain	24238.3	24778.5	23374.6	24196.6	25225.3	24717.5	50202.2	48839.1	47929.6	51614.7	47258	47551.2	24421.8	48899.1	2.00227	TRUE	-0.974266	-0.913654	-1.07405	-0.979005	-0.864508	-0.920438	1.02802	0.952314	0.900624	1.10432	0.861817	0.878828
Unc5b	ENSMUSG00000020099	unc-5 netrin receptor B	NM_001359273	107449	10	60762593	60831581	B4	b.227	3	gain	21735.1	22195.9	21678.4	23077.3	23385	23410.1	48952.2	52400.7	50983.8	36061.7	40717.5	41817	22580.3	45155.5	1.99977	FALSE	-1.02118	-0.964787	-1.02819	-0.860109	-0.824494	-0.821614	1.16137	1.34437	1.27068	0.339831	0.666244	0.737875
Pcbd1	ENSMUSG00000020098	pterin 4 alpha carbinolamine dehydratase/dimerization cofactor of hepatocyte nuclear factor 1 alpha (TCF1) 1	NM_025273	13180	10	61089331	61094324	B4	b.306	3	gain	8830.92	9148.53	8883.99	9360.75	9278.82	9088.29	18308.5	17793	17659.2	19146.9	17998.4	18142.3	9098.55	18174.7	1.99754	FALSE	-1.03698	-0.939415	-1.02044	-0.876091	-0.900365	-0.957657	0.976369	0.897502	0.876669	1.10002	0.929198	0.95119
Pip4k2c	ENSMUSG00000025417	phosphatidylinositol-5-phosphate 4-kinase, type II, gamma	NM_001359280	117150	10	127197067	127211585	D3	b.281	3	gain	45083.6	45046.4	44320.4	45969.9	47609.3	46713.6	89921.9	88936.4	90406	93590.4	92001.4	92927.2	45790.5	91297.2	1.9938	FALSE	-0.997859	-1.00015	-1.04514	-0.943949	-0.846919	-0.899511	0.914016	0.883501	0.928885	1.02475	0.977326	1.00505
Dcbld1	ENSMUSG00000019891	discoidin, CUB and LCCL domain containing 1	NM_001347444	66686	10	52233619	52321378	B3	b.460	3	gain	7469.38	7422.91	7924.58	7696.4	7891.86	7705.38	16633.8	16488	16014.1	14536.3	13851.8	14301.6	7685.09	15304.3	1.99142	FALSE	-1.02326	-1.04045	-0.860291	-0.940781	-0.871691	-0.937568	1.18244	1.1582	1.07785	0.811096	0.67821	0.766247
Timeless	ENSMUSG00000039994	timeless circadian clock 1	NM_001136082	21853	10	128232065	128252941	D3	b.233	3	gain	5654.68	5976.04	6151.48	6262.21	5793.42	5720.03	13018.2	13894.4	12824.9	9656.38	10680.3	10578.4	5926.31	11775.4	1.98698	FALSE	-1.04583	-0.895897	-0.817409	-0.769013	-0.980081	-1.01466	1.21619	1.3929	1.1756	0.405802	0.679197	0.653199
Scamp4	ENSMUSG00000113949	secretory carrier membrane protein 4	NM_019575	56214	10	80602872	80615783	C1	b.105	3	gain	54.7094	40.4802	61.5661	46.6843	35.0789	50.7205	81.0187	86.2505	115.913	109.557	81.7444	98.3239	48.2066	95.468	1.98039	FALSE	-0.506807	-1.25642	-0.211786	-0.902152	-1.611	-0.695637	0.476301	0.633466	1.37728	1.2352	0.49869	0.962871
Prim1	ENSMUSG00000025395	DNA primase, p49 subunit	NM_008921	19075	10	128015168	128030037	D3	b.231	3	gain	6069.65	6413.22	6276.66	6282.84	6078.55	5858.74	13869.3	14231.3	14012.8	10490.9	10266.7	10146.6	6163.28	12169.6	1.97453	FALSE	-0.948429	-0.798911	-0.857357	-0.854686	-0.94445	-1.04446	1.29568	1.36565	1.32362	0.537532	0.47888	0.446928
Mfsd12	ENSMUSG00000034854	major facilitator superfamily domain containing 12	NM_028657	73822	10	81357491	81366225	C1	b.164	3	gain	6006.68	6070.88	5953.44	6153.64	6342.09	6387.68	11346.2	11141.5	12788.7	9789.49	13624.1	14001.5	6152.4	12115.3	1.96919	FALSE	-0.989493	-0.960173	-1.01405	-0.922823	-0.83963	-0.819873	0.764747	0.714541	1.09487	0.357702	1.2694	1.34478
Ccdc38	ENSMUSG00000036168	coiled-coil domain containing 38	NM_001359749	237465	10	93540632	93584327	C2	b.66	3	gain	29.9353	34.6973	28.7308	59.7125	39.5762	24.8427	65.8834	67.9857	79.7569	60.41	72.9861	81.0918	36.2492	71.3523	1.96839	FALSE	-1.16335	-0.826588	-1.25676	0.422526	-0.525275	-1.58641	0.650206	0.722998	1.09355	0.449393	0.88759	1.13211
Hace1	ENSMUSG00000038822	HECT domain and ankyrin repeat containing, E3 ubiquitin protein ligase 1	NM_172473	209462	10	45577829	45712345	B2	b.187	3	gain	4188.88	4418.13	4416.34	4370.96	4437.03	4478.93	8953.01	8654.47	8811.54	8489.14	8330.14	8494.37	4385.05	8622.11	1.96625	FALSE	-1.08388	-0.933327	-0.934469	-0.963658	-0.921261	-0.894702	1.06248	0.966641	1.01747	0.912132	0.858702	0.913873
Rpf2	ENSMUSG00000038510	ribosome production factor 2 homolog	NM_001042556	67239	10	40223246	40247036	B1	b.412	3	gain	6936.74	7256.37	7007.25	7229.56	7375.57	6744.8	15438.1	15364.8	14593.4	13282	12534.1	12424.3	7091.71	13939.4	1.9656	FALSE	-0.999205	-0.873385	-0.970959	-0.883724	-0.827876	-1.07758	1.23535	1.22205	1.07817	0.815168	0.653289	0.628699
Hint3	ENSMUSG00000019791	histidine triad nucleotide binding protein 3	NM_025798	66847	10	30608141	30629632	A4	b.147	3	gain	3595.34	3614.3	3287.63	3512.18	3785.82	3600.12	6818.04	6724.49	6426.28	7598.35	7245.08	7195.89	3565.9	7001.35	1.96342	FALSE	-0.921788	-0.906998	-1.17327	-0.987563	-0.776676	-0.918049	0.877084	0.838247	0.710728	1.1817	1.04787	1.02871
2310011J03Rik	ENSMUSG00000020133	RIKEN cDNA 2310011J03 gene	NM_025521	66374	10	80318254	80320537	C1	b.74	3	gain	9091.05	8481.18	8906.56	9223.95	9495.59	9103.82	18239	18942.6	19207.6	15404.5	17007.7	17721.6	9050.36	17753.8	1.96167	FALSE	-0.92922	-1.12429	-0.986816	-0.888449	-0.806914	-0.925278	1.02683	1.13317	1.17219	0.552327	0.830465	0.945982
Stxbp5	ENSMUSG00000019790	syntaxin binding protein 5 (tomosyn)	NM_001081344	78808	10	9755547	9901079	A1	b.188	3	gain	9184.99	9511.69	9447.32	9811.31	9814	9589.29	19814.9	18850.3	19601	18193.6	17864.1	18095.6	9559.76	18736.6	1.95994	FALSE	-1.0656	-0.966531	-0.985782	-0.878621	-0.877843	-0.943502	1.11386	0.972395	1.0831	0.871886	0.820065	0.856576
Dtx3	ENSMUSG00000040415	deltex 3, E3 ubiquitin ligase	NM_001368332	80904	10	127190378	127195728	D3	b.156	3	gain	14079.9	13175.7	13458.3	12863.2	12338.8	12756.7	22449.3	22862.5	25940.1	25736.7	29085.4	27368.5	13112.1	25573.8	1.95039	FALSE	-0.732936	-0.91986	-0.860091	-0.987475	-1.10469	-1.01087	0.580879	0.632239	0.987924	0.965751	1.31024	1.13888
F420014N23Rik	ENSMUSG00000097331	RIKEN cDNA F420014N23 gene	NR_045715	100038591	10	127195249	127202643	D3	b.92	3	gain	472.772	395.55	370.423	350.675	327.403	338.482	665.066	720.445	798.632	571.335	928.383	704.485	375.884	731.391	1.94579	FALSE	-0.251332	-0.727709	-0.902972	-1.04925	-1.23256	-1.14372	0.66076	0.874599	1.15009	0.254695	1.55269	0.814704
Fig4	ENSMUSG00000038417	FIG4 phosphoinositide 5-phosphatase	NM_133999	103199	10	41188172	41303260	B1	b.360	3	gain	7834.8	7786.08	7502.85	7876.62	8198.57	7869.96	16378.2	15872.1	15248.5	15352.3	14035.7	14697.9	7844.81	15264.1	1.94576	FALSE	-0.953336	-0.971177	-1.07715	-0.93811	-0.823533	-0.940529	1.1557	1.06591	0.951257	0.970675	0.71422	0.846076
Syn3	ENSMUSG00000059602	synapsin III	NM_001164495	27204	10	86055125	86498896	C1	b.125	3	gain	422.191	396.706	418.649	366.96	450.629	438.888	677.53	738.71	699.734	1034.14	846.638	850.451	415.671	807.867	1.94353	FALSE	-0.856378	-1.02813	-0.87962	-1.24309	-0.676541	-0.74938	0.449072	0.687787	0.538107	1.61697	1.06439	1.0768
[truncated: 637 more rows]

## Sheet: htert.loss.WGS.CNV.genes
Gene	ENSEMBL	GENENAME	REFSEQ	ENTREZID	chr	start	end	cytoband	Cluster	cn	call	Parent.1 BMC	Parent.2 BMC	Parent.3 BMC	Parent.4 BMC	Parent.5 BMC	Parent.6 BMC	hTERT.1 BMC	hTERT.2 BMC	hTERT.3 BMC	hTERT.4 BMC	hTERT.5 BMC	hTERT.6 BMC	Parent Mean BMC	hTERT Mean BMC	NegFoldChange	Parent.1.1 Z score	Parent.2.1 Z score	Parent.3.1 Z score	Parent.4.1 Z score	Parent.5.1 Z score	Parent.6.1 Z score	hTERT.1.1 Z score	hTERT.2.1 Z score	hTERT.3.1 Z score	hTERT.4.1 Z score	hTERT.5.1 Z score	hTERT.6.1 Z score
[truncated: 1,756 more rows]
