# Supplementary material for: hTERT and SV40LgT Renal Cell Lines Adjust Their Transcriptional Responses After Copy Number Changes from the Parent Proximal Tubule Cells
Source: Int J Mol Sci. 2025 Apr 11;26(8):3607. doi: 10.3390/ijms26083607 (PMC12027150; doi:10.3390/ijms26083607)
Supplement: Supplementary file 1 [file ijms-26-03607-s001.zip › Table S2 Shared pathways Parent, hTERT.xlsx]

## Sheet: ReadMe
Ingenuity Pathway Core Pathway analysis - Performed on 265 common DEGs (Diffentially Expressed Genes compared to Parent moRPTEC cells) shared by hTERT and LgT cells.
Top 100 Common Pathways hTERT,LgT TAB - shows top scoring pathways from Core Pathway Analysis
hTERT 265 Common DEGs TAB - shows DEGs common to both hTERT and LgT cells, noting they have different fold changes for each transcript
Neurovascular Coupling Signaling Pathway TAB - shows transcripts and FC involved in this pathway
Hypercytokinemia TAB - shows transcripts and FC involved in this pathway
Semaphorin Signaling Pathway TAB - shows transcripts and FC involved in this pathway
Notch Signaling Tab - shows transcripts and FC involved in this pathway
Pyrimidine Interconversion TAB - shows transcripts and FC involved in this pathway
Pyrimidine Ribonucleotides Biosynthesis TAB - shows transcripts and FC involved in this pathway
White Adipose Tissue Browning Pathway TAB - shows transcripts and FC involved in this pathway
RAR Activation TAB - shows transcripts and FC involved in this pathway
Sumolyation Pathway TAB - shows transcripts and FC involved in this pathway
IL15 Production Pathway TAB - shows transcripts and FC involved in this pathway
G-Protein Coupled Receptor Signaling TAB - shows transcripts and FC involved in this pathway
Vitamin D3 Biosynthesis TAB - shows transcripts and FC involved in this pathway
Gustation Pathway TAB - shows transcripts and FC involved in this pathway
MAPK Signaling Inhibiting Influenze TAB - shows transcripts and FC involved in this pathway
Proline Biosynthesis TAB - shows transcripts and FC involved in this pathway

## Sheet: Top 100 CommonPthways hTERT,LgT
© 2000-2024 QIAGEN. All rights reserved.
Ingenuity Canonical Pathways	-log(p-value)	Ratio	Molecules
Neurovascular Coupling Signaling Pathway	5.27	0.0474	ENTPD2,ENTPD3,ENTPD8,GABRQ,KCNMB4,KCNN1,LRRC26,NPR3,P2RY1,PLA2G4C,PRKG2
Role of Hypercytokinemia/hyperchemokinemia in the Pathogenesis of Influenza	3.07	0.0581	AREG,CCL5,IFNB1,ISG20,OAS3
Semaphorin Neuronal Repulsive Signaling Pathway	2.73	0.04	Acan,ITGB7,MYL11,PRKG2,SEMA3A,SEMA3E
Notch Signaling	2.38	0.0789	JAG2,LFNG,RBPJ
Pyrimidine Ribonucleotides Interconversion	2.32	0.075	ENTPD2,ENTPD3,ENTPD8
Pyrimidine Ribonucleotides De Novo Biosynthesis	2.23	0.0698	ENTPD2,ENTPD3,ENTPD8
White Adipose Tissue Browning Pathway	2.18	0.0362	ADCY1,CREB3L3,FGFR3,PRKG2,RARG
RAR Activation	1.93	0.021	ADCY1,ADH7,CREB3L3,DHRS9,GDPD3,IL17D,KLF2,RARG,RHOV
Sumoylation Pathway	1.93	0.0388	CEBPA,ISG20,MYB,RHOV
G-Protein Coupled Receptor Signaling	1.75	0.0171	ADCY1,CREB3L3,EYA2,FOXG1,GDPD3,GPR137B,HCN2,KCNN1,MYL11,NPR3,P2RY1,SIX1
IL-15 Production	1.67	0.0325	CSF1R,FGFR3,IFNB1,LTK
1,25-dihydroxyvitamin D3 Biosynthesis	1.6	0.333	POR
Gustation Pathway	1.53	0.0248	ADCY1,ENTPD2,GABRQ,KCNN1,P2RY1
Role of MAPK Signaling in Inhibiting the Pathogenesis of Influenza	1.52	0.038	CCL5,IFNB1,PLA2G4C
Proline Biosynthesis I	1.47	0.25	PYCR1
Role of MAPK Signaling in the Pathogenesis of Influenza	1.45	0.0357	CCL5,IFNB1,PLA2G4C
Oxytocin in Spinal Neurons Signaling Pathway	1.45	0.0571	NPR3,PRKG2
Ethanol Degradation II	1.45	0.0571	ADH7,DHRS9
Endocannabinoid Cancer Inhibition Pathway	1.43	0.0272	ADCY1,CREB3L3,DDIT3,TRIB3
Regulation of the Epithelial Mesenchymal Transition in Development Pathway	1.42	0.0345	JAG2,RBPJ,WNT10A
Noradrenaline and Adrenaline Degradation	1.4	0.0541	ADH7,DHRS9
Cellular Effects of Sildenafil (Viagra)	1.4	0.0267	ADCY1,KCNN1,MYL11,PRKG2
Proline Biosynthesis II (from Arginine)	1.38	0.2	PYCR1
Protein Citrullination	1.38	0.2	PADI3
Role of Pattern Recognition Receptors in Recognition of Bacteria and Viruses	1.35	0.0256	CCL5,IFNB1,IL17D,OAS3
Serotonin Receptor Signaling	1.31	0.0171	ADCY1,BST1,CREB3L3,KCNN1,PLA2G4C,PSD4,RHOV,TRPA1
Arginine Degradation VI (Arginase 2 Pathway)	1.3	0.167	PYCR1
Melanocyte Development and Pigmentation Signaling	1.29	0.0306	ADCY1,CREB3L3,PAX3
Retinoate Biosynthesis I	1.28	0.0465	ADH7,DHRS9
Osteoarthritis Pathway	1.28	0.0212	CREB3L3,FGFR3,HTRA1,ITGB7,RBPJ
Transcriptional Regulatory Network in Embryonic Stem Cells	1.28	0.0244	CDX2,FGFR3,ONECUT1,WNT10A
Neuroinflammation Signaling Pathway	1.26	0.0189	CCL5,CREB3L3,CSF1R,GABRQ,IFNB1,PLA2G4C
Role of OCT4 in Mammalian Embryonic Stem Cell Pluripotency	1.23	0.0435	CDX2,FOXA1
Pulmonary Fibrosis Idiopathic Signaling Pathway	1.21	0.0184	AREG,FGFR3,FOXG1,MMP25,RBPJ,WNT10A
Protein Kinase A Signaling	1.2	0.017	ADCY1,ADD2,CREB3L3,EYA2,GDPD3,MYL11,PTPRB
Sperm Motility	1.16	0.0195	CSF1R,FGFR3,LTK,PLA2G4C,PRKG2
Pathogenesis of Multiple Sclerosis	1.13	0.111	CCL5
Regulation of Actin-based Motility by Rho	1.12	0.0261	ITGB7,MYL11,RHOV
Neuregulin Signaling	1.1	0.0256	AREG,CDK5R1,ITGB7
Hepatic Cholestasis	1.09	0.0209	ABCB11,ADCY1,IL17D,MAP4K2
Calcium Transport I	1.09	0.1	ATP2C2
p38 MAPK Signaling	1.08	0.025	CREB3L3,DDIT3,PLA2G4C
Regulation of the Epithelial-Mesenchymal Transition Pathway	1.06	0.0205	FGFR3,JAG2,RBPJ,WNT10A
Nicotine Degradation III	1.04	0.0339	ADH7,POR
Adrenomedullin signaling pathway	1.04	0.0201	ADCY1,KCNN1,NPR3,PRKG2
Retinoic acid Mediated Apoptosis Signaling	1.03	0.0333	IFNB1,RARG
FXR/RXR Activation	1.03	0.0238	ABCB11,APOB,FOXA1
Gαs Signaling	1.03	0.0238	ADCY1,ADD2,CREB3L3
ILK Signaling	1.03	0.0199	CREB3L3,ITGB7,PARVB,RHOV
Oxytocin Signaling Pathway	1.02	0.0177	CCL5,CREB3L3,NPR3,PLA2G4C,PRKG2
Semaphorin Signaling in Neurons	1.02	0.0328	RHOV,SEMA3A
Coronavirus Pathogenesis Pathway	1.01	0.0196	CCL5,DDIT3,IFNB1,OAS3
Mineralocorticoid Biosynthesis	1.01	0.0833	CYP21A2
GABA Receptor Signaling	0.985	0.0227	ADCY1,GABRQ,KCNN1
P2Y Purigenic Receptor Signaling Pathway	0.978	0.0226	ADCY1,CREB3L3,P2RY1
Glucocorticoid Biosynthesis	0.977	0.0769	CYP21A2
Role of PI3K/AKT Signaling in the Pathogenesis of Influenza	0.962	0.0303	CCL5,IFNB1
Nicotine Degradation II	0.952	0.0299	ADH7,POR
Adipogenesis pathway	0.935	0.0216	CEBPA,DDIT3,FGFR3
Fatty Acid Activation	0.919	0.0667	ACSBG1
Growth Hormone Signaling	0.91	0.0282	CEBPA,ONECUT1
Role of Osteoclasts in Rheumatoid Arthritis Signaling Pathway	0.906	0.0162	CREB3L3,CSF1R,FOXG1,MMP25,RHOV
Serotonin Degradation	0.9	0.0278	ADH7,DHRS9
GDNF Family Ligand-Receptor Interactions	0.862	0.0263	DOK7,GFRA4
Macropinocytosis Signaling	0.862	0.0263	CSF1R,ITGB7
Estrogen Receptor Signaling	0.859	0.0147	ADCY1,CREB3L3,FOXA1,FOXG1,MMP25,MYL11
PTEN Signaling	0.857	0.0199	FGFR3,FOXG1,ITGB7
Corticotropin Releasing Hormone Signaling	0.851	0.0197	ADCY1,CREB3L3,NPR3
Differential Regulation of Cytokine Production in Macrophages and T Helper Cells by IL-17A and IL-17F	0.845	0.0556	CCL5
VDR/RXR Activation	0.844	0.0256	CCL5,CEBPA
Role of WNT/GSK-3β Signaling in the Pathogenesis of Influenza	0.844	0.0256	IFNB1,WNT10A
cAMP-mediated signaling	0.843	0.0169	ADCY1,CREB3L3,GDPD3,NPR3
Maturity Onset Diabetes of Young (MODY) Signaling	0.835	0.0253	APOB,ONECUT1
Relaxin Signaling	0.833	0.0194	ADCY1,GDPD3,NPR3
eNOS Signaling	0.828	0.0192	ADCY1,AQP5,MIP
γ-linolenate Biosynthesis II (Animals)	0.823	0.0526	ACSBG1
Mitochondrial L-carnitine Shuttle Pathway	0.823	0.0526	ACSBG1
Hepatic Fibrosis Signaling Pathway	0.811	0.0142	CCL5,CREB3L3,ITGB7,MYL11,RHOV,WNT10A
HOTAIR Regulatory Pathway	0.788	0.0184	FOXA1,MMP25,WNT10A
Endoplasmic Reticulum Stress Pathway	0.783	0.0476	DDIT3
FGF Signaling	0.777	0.0233	CREB3L3,FGFR3
CXCR4 Signaling	0.761	0.0179	ADCY1,MYL11,RHOV
Role of Lipids/Lipid Rafts in the Pathogenesis of Influenza	0.747	0.0435	IFNB1
Differential Regulation of Cytokine Production in Intestinal Epithelial Cells by IL-17A and IL-17F	0.747	0.0435	CCL5
Immunogenic Cell Death Signaling Pathway	0.747	0.0222	DDIT3,IFNB1
Unfolded protein response	0.747	0.0222	CEBPA,DDIT3
Acute Myeloid Leukemia Signaling	0.74	0.022	CEBPA,CSF1R
The Visual Cycle	0.731	0.0417	DHRS9
Actin Nucleation by ARP-WASP Complex	0.725	0.0215	ITGB7,RHOV
Bupropion Degradation	0.715	0.04	POR
Prolactin Signaling	0.711	0.0211	KCNMB4,LRRC26
Circadian Rhythm Signaling	0.707	0.0149	ADCY1,CREB3L3,NPR3,PRKG2
IL-17A Signaling in Gastric Cells	0.7	0.0385	CCL5
Role of JAK1, JAK2 and TYK2 in Interferon Signaling	0.7	0.0385	IFNB1
Colorectal Cancer Metastasis Signaling	0.696	0.0148	ADCY1,MMP25,RHOV,WNT10A
IL-33 Signaling Pathway	0.678	0.0162	AREG,CCL5,CREB3L3
Dopamine-DARPP32 Feedback in cAMP Signaling	0.673	0.0161	ADCY1,CREB3L3,PRKG2
S100 Family Signaling Pathway	0.67	0.0117	AREG,CREB3L3,FGFR3,GPR137B,IFNB1,MMP25,P2RY1,PLA2G4C,WNT10A
Macrophage Classical Activation Signaling Pathway	0.66	0.0159	CCL5,IFNB1,IL17D
ISGylation Signaling Pathway	0.629	0.0185	IFNB1,USP18

## Sheet: hTERT 265 Common DEGs
ENSEMBL	SYMBOL	GENENAME	REFSEQ	ENTREZID	baseMean	log2FoldChange	lfcSE	stat	pvalue	padj	Fold_Change	Call
ENSMUSG00000099146	0610031O16Rik	RIKEN cDNA 0610031O16 gene	NR_045760	68369	47.5575	2.38084	0.259941	9.15914	5.23116e-20	2.30729e-19	5.2084	Up
ENSMUSG00000110013	1190028D05Rik	RIKEN cDNA 1190028D05 gene	NR_151738	330767	6.21394	2.60568	0.758882	3.43358	0.000595674	0.0012962	6.08678	Up
ENSMUSG00000053783	1700016K19Rik	RIKEN cDNA 1700016K19 gene	NM_198637	74230	229.171	2.02651	0.121698	16.652	2.92468e-62	2.71249e-61	4.07419	Up
ENSMUSG00000038408	1700018A04Rik	RIKEN cDNA 1700018A04 gene	NR_029439	71307	14.3682	1.67913	0.419935	3.99855	6.37316e-05	0.000150582	3.20235	Up
ENSMUSG00000078607	1810010H24Rik	RIKEN cDNA 1810010H24 gene	NM_001163473	69066	948.748	3.91922	0.101494	38.6152	0	0	15.1287	Up
ENSMUSG00000097412	1810014B01Rik	RIKEN cDNA 1810014B01 gene	NR_015572	66263	863.436	1.4646	0.0662858	22.0952	3.51304e-108	5.46706e-107	2.75987	Up
ENSMUSG00000102047	2010010A06Rik	RIKEN cDNA 2010010A06 gene	NR_045393	100503117	9.63547	1.09717	0.459417	2.38817	0.0169326	0.0309256	2.13934	Up
ENSMUSG00000087259	2610035D17Rik	RIKEN cDNA 2610035D17 gene	NR_015556	72386	1474.97	1.48565	0.0721888	20.5801	4.13721e-94	5.58805e-93	2.80044	Up
ENSMUSG00000086943	4732414G09Rik	RIKEN cDNA 4732414G09 gene	NR_152202	100043309	11.0788	2.10185	0.494985	4.24629	2.17339e-05	5.31132e-05	4.29259	Up
ENSMUSG00000044276	4933427E11Rik	RIKEN cDNA 4933427E11 gene	NM_025756	66769	58.2307	1.83978	0.252769	7.2785	3.37553e-13	1.20108e-12	3.57955	Up
ENSMUSG00000115970	8430426J06Rik	RIKEN cDNA 8430426J06 gene	NR_077229	78102	34.2739	1.74868	0.270912	6.45478	1.0838e-10	3.48787e-10	3.3605	Up
ENSMUSG00000116660	9030404E10Rik	RIKEN cDNA 9030404E10 gene	NR_045878	71528	14.3288	4.32389	0.641788	6.73726	1.61406e-11	5.36369e-11	20.0273	Up
ENSMUSG00000112489	9230116L04Rik	RIKEN cDNA 9230116L04 gene	NR_110486	321017	62.2796	1.65113	0.251451	6.56641	5.15414e-11	1.67995e-10	3.1408	Up
ENSMUSG00000027048	Abcb11	ATP-binding cassette, sub-family B (MDR/TAP), member 11	NM_001363492	27413	8.19359	2.10576	0.556357	3.78491	0.000153764	0.000352223	4.30425	Up
ENSMUSG00000030607	Acan	aggrecan	NM_001361500	11595	142.889	4.30631	0.247321	17.4118	6.70869e-68	6.67732e-67	19.7847	Up
ENSMUSG00000032281	Acsbg1	acyl-CoA synthetase bubblegum family member 1	NM_053178	94180	2567.6	1.03599	0.116989	8.85539	8.3393e-19	3.55491e-18	2.05051	Up
ENSMUSG00000078129	Actl10	actin-like 10	NM_001171640	70362	14.0016	2.06507	0.492926	4.18941	2.79679e-05	6.79111e-05	4.18454	Up
ENSMUSG00000020431	Adcy1	adenylate cyclase 1	NM_009622	432530	7413.46	1.17323	0.0509529	23.0257	2.57803e-117	4.34118e-116	2.25515	Up
ENSMUSG00000030000	Add2	adducin 2 (beta)	NM_001271857	11519	2194.11	2.62341	0.0554911	47.2762	0	0	6.16204	Up
ENSMUSG00000055301	Adh7	alcohol dehydrogenase 7 (class IV), mu or sigma polypeptide	NM_009626	11529	11679.3	3.42106	0.087444	39.1229	0	0	10.7113	Up
ENSMUSG00000035262	Amh	anti-Mullerian hormone	NM_007445	11705	76.104	1.13729	0.176895	6.42921	1.28273e-10	4.11259e-10	2.19968	Up
ENSMUSG00000038742	Angptl6	angiopoietin-like 6	NM_145154	70726	705.612	1.99248	0.108524	18.3598	2.75382e-75	3.01344e-74	3.97921	Up
ENSMUSG00000054662	Ano9	anoctamin 9	NM_178381	71345	5093.16	1.00176	0.0539582	18.5655	6.10989e-77	6.84406e-76	2.00244	Up
ENSMUSG00000029338	Antxr2	anthrax toxin receptor 2	NM_133738	71914	24141.5	1.29807	0.0519534	24.9852	8.8463e-138	1.76708e-136	2.45899	Up
ENSMUSG00000021950	Anxa8	annexin A8	NM_001281845	11752	32219.5	5.77443	0.191423	30.1658	6.65532e-200	2.1542e-198	54.7364	Up
ENSMUSG00000020609	Apob	apolipoprotein B	NM_009693	238055	6.80843	2.07543	0.784118	2.64683	0.00812499	0.0155199	4.2147	Up
ENSMUSG00000042759	Apobr	apolipoprotein B receptor	NM_138310	171504	9638.59	4.16352	0.230965	18.0266	1.20378e-72	1.27599e-71	17.9203	Up
ENSMUSG00000010601	Apol7a	apolipoprotein L 7a	NM_001164640	75761	32.4511	4.14001	0.462748	8.94657	3.66697e-19	1.5809e-18	17.6306	Up
ENSMUSG00000044217	Aqp5	aquaporin 5	NM_009701	11830	16.1865	2.12665	0.424119	5.01428	5.32328e-07	1.44079e-06	4.36703	Up
ENSMUSG00000037999	Arap2	ArfGAP with RhoGAP domain, ankyrin repeat and PH domain 2	NM_178407	212285	20055.5	1.30579	0.0357488	36.5269	4.15004e-292	2.261e-290	2.4722	Up
ENSMUSG00000029378	Areg	amphiregulin	NM_009704	11839	5255.2	4.60698	0.172935	26.64	2.33495e-156	5.3758e-155	24.3691	Up
ENSMUSG00000074625	Arhgap40	Rho GTPase activating protein 40	NM_001145015	545481	896.628	1.4172	0.0615541	23.0237	2.70095e-117	4.54321e-116	2.67067	Up
ENSMUSG00000071324	Armc2	armadillo repeat containing 2	NM_001034858	213402	101.523	1.21323	0.281271	4.31337	1.60788e-05	3.96331e-05	2.31856	Up
ENSMUSG00000034112	Atp2c2	ATPase, Ca++ transporting, type 2C, member 2	NM_026922	69047	3645.13	3.4937	0.118227	29.5507	6.43611e-192	1.95767e-190	11.2644	Up
ENSMUSG00000051669	AU021092	expressed sequence AU021092	NM_001033220	239691	488.967	3.29618	0.103402	31.8772	5.5233e-223	2.06835e-221	9.82308	Up
ENSMUSG00000075010	AW112010	expressed sequence AW112010	NM_001177351	107350	23.3102	1.84978	0.343878	5.37917	7.48297e-08	2.121e-07	3.60445	Up
ENSMUSG00000107167	B3galt9	beta-1,3-galactosyltransferase 9	NM_001377044	102637973	47.7009	2.54502	0.246299	10.333	4.99489e-25	2.49801e-24	5.83615	Up
ENSMUSG00000031803	B3gnt3	UDP-GlcNAc:betaGal beta-1,3-N-acetylglucosaminyltransferase 3	NM_028189	72297	18295.3	2.76187	0.0424621	65.0433	0	0	6.78276	Up
ENSMUSG00000013418	B4galnt2	beta-1,4-N-acetyl-galactosaminyl transferase 2	NM_008081	14422	4775.57	4.12797	0.0745386	55.3803	0	0	17.4841	Up
ENSMUSG00000084938	BB557941	expressed sequence BB557941	NR_040356	767815	73.8587	3.90784	0.285861	13.6704	1.52547e-42	1.07134e-41	15.0099	Up
ENSMUSG00000051444	Bbs12	Bardet-Biedl syndrome 12 (human)	NM_001008502	241950	1653.82	1.05321	0.0580367	18.1473	1.34806e-73	1.44585e-72	2.07514	Up
ENSMUSG00000074862	BC025920	zinc finger protein pseudogene	NM_001033363	268319	486.16	1.23664	0.0983581	12.5729	2.97705e-36	1.87287e-35	2.3565	Up
ENSMUSG00000052819	Best2	bestrophin 2	NM_001130194	212989	12.3174	1.82574	0.529798	3.44611	0.000568715	0.00124017	3.5449	Up
ENSMUSG00000025105	Bnc1	basonuclin 1	NM_007562	12173	243.581	1.91646	0.222889	8.59828	8.09209e-18	3.35476e-17	3.77497	Up
ENSMUSG00000035131	Brinp3	bone morphogenetic protein/retinoic acid inducible neural specific 3	NM_001145807	215378	565.914	4.64786	0.116671	39.8372	0	0	25.0695	Up
ENSMUSG00000029082	Bst1	bone marrow stromal cell antigen 1	NM_009763	12182	77835.8	1.40382	0.072761	19.2936	6.07814e-83	7.23221e-82	2.64602	Up
ENSMUSG00000020042	Btbd11	BTB (POZ) domain containing 11	NM_001017525	74007	4845.98	3.29781	0.115971	28.4364	7.1775e-178	1.98864e-176	9.8342	Up
ENSMUSG00000052477	C130026I21Rik	RIKEN cDNA C130026I21 gene	NM_001037909	620078	788.221	7.65646	0.501806	15.2578	1.46046e-52	1.19057e-51	201.755	Up
ENSMUSG00000044092	C130050O18Rik	RIKEN cDNA C130050O18 gene	NM_001384195	319772	21.875	1.02636	0.348013	2.94921	0.00318589	0.00640382	2.03688	Up
ENSMUSG00000028972	Car6	carbonic anhydrase 6	NM_009802	12353	58.4632	2.49179	0.353213	7.05463	1.73055e-12	5.99682e-12	5.62474	Up
ENSMUSG00000041617	Ccdc74a	coiled-coil domain containing 74A	NM_001166164	72315	353.241	1.1044	0.108381	10.1899	2.19909e-24	1.08239e-23	2.15009	Up
ENSMUSG00000050677	Ccdc96	coiled-coil domain containing 96	NM_025725	66717	1527.54	1.33609	0.10448	12.788	1.91381e-37	1.2309e-36	2.52467	Up
ENSMUSG00000035042	Ccl5	chemokine (C-C motif) ligand 5	NM_013653	20304	136.853	1.08795	0.394137	2.76034	0.0057741	0.0112315	2.12572	Up
ENSMUSG00000030798	Cd37	CD37 antigen	NM_001290802	12493	34.1339	1.19107	0.322805	3.68975	0.000224471	0.000507169	2.28322	Up
ENSMUSG00000048895	Cdk5r1	cyclin-dependent kinase 5, regulatory subunit 1 (p35)	NM_009871	12569	823.39	2.27382	0.0719483	31.6035	3.30076e-219	1.20242e-217	4.83602	Up
ENSMUSG00000039518	Cdsn	corneodesmosin	NM_001008424	386463	2814.91	3.24439	0.209571	15.4811	4.65391e-54	3.86658e-53	9.47674	Up
ENSMUSG00000029646	Cdx2	caudal type homeobox 2	NM_007673	12591	10.2934	3.38424	1.02166	3.3125	0.000924667	0.00197236	10.4414	Up
ENSMUSG00000034957	Cebpa	CCAAT/enhancer binding protein (C/EBP), alpha	NM_001287514	12606	3607.38	1.33882	0.101155	13.2353	5.48873e-40	3.69137e-39	2.52944	Up
ENSMUSG00000022860	Chodl	chondrolectin	NM_001362555	246048	128.187	7.87992	1.56226	5.04393	4.56067e-07	1.2394e-06	235.555	Up
ENSMUSG00000028255	Clca1	chloride channel accessory 1	NM_017474	23844	34.9647	2.49158	0.31936	7.8018	6.10309e-15	2.29917e-14	5.62394	Up
ENSMUSG00000063651	Cnfn	cornifelin	NM_001081375	72383	9.61242	1.37961	0.541497	2.54777	0.0108413	0.0203884	2.60198	Up
ENSMUSG00000028444	Cntfr	ciliary neurotrophic factor receptor	NM_001136056	12804	3739.2	2.24539	0.0358051	62.7115	0	0	4.74164	Up
ENSMUSG00000053024	Cntn2	contactin 2	NM_011531	21367	1054.17	1.45872	0.195822	7.44918	9.39236e-14	3.40617e-13	2.74863	Up
ENSMUSG00000020836	Coro6	coronin 6	NM_001368670	216961	2283.65	2.87505	0.109608	26.2302	1.20293e-151	2.68128e-150	7.33627	Up
ENSMUSG00000030785	Cox6a2	cytochrome c oxidase subunit 6A2	NM_009943	12862	17.3137	1.6585	0.477771	3.47134	0.000517869	0.00113435	3.15689	Up
ENSMUSG00000052560	Cpne8	copine VIII	NM_001033851	66871	12643.2	1.23395	0.0432498	28.5307	4.87889e-179	1.36405e-177	2.3521	Up
ENSMUSG00000035041	Creb3l3	cAMP responsive element binding protein 3-like 3	NM_001382818	208677	19.2829	2.25856	0.381192	5.92499	3.12312e-09	9.4743e-09	4.78513	Up
ENSMUSG00000084989	Crocc2	ciliary rootlet coiled-coil, rootletin family member 2	NM_001310428	381284	475.111	2.82975	0.147326	19.2074	3.21034e-82	3.78478e-81	7.1095	Up
ENSMUSG00000038135	Crygn	crystallin, gamma N	NM_153076	214301	43.6281	1.06947	0.277465	3.85444	0.000115993	0.000268237	2.09867	Up
ENSMUSG00000024621	Csf1r	colony stimulating factor 1 receptor	NM_001037859	12978	2947.8	1.27347	0.268457	4.74368	2.09873e-06	5.47067e-06	2.41743	Up
ENSMUSG00000001622	Csn3	casein kappa	NM_001356570	12994	278.977	2.76781	0.198888	13.9164	5.03557e-44	3.61992e-43	6.81072	Up
ENSMUSG00000026456	Cyb5r1	cytochrome b5 reductase 1	NM_001355133	72017	19754.5	1.26227	0.0666042	18.9518	4.26753e-80	4.9255e-79	2.39873	Up
ENSMUSG00000024365	Cyp21a1	cytochrome P450, family 21, subfamily a, polypeptide 1	NM_009995	13079	70.4878	1.28236	0.244939	5.23543	1.64603e-07	4.58659e-07	2.43237	Up
ENSMUSG00000025408	Ddit3	DNA-damage inducible transcript 3	NM_001290183	13198	11096.5	2.35152	0.0492345	47.7616	0	0	5.10363	Up
ENSMUSG00000027901	Dennd2d	DENN/MADD domain containing 2D	NM_001093754	72121	4802.69	1.20768	0.0591061	20.4324	8.62235e-93	1.14997e-91	2.30965	Up
ENSMUSG00000009092	Derl3	Der1-like domain family, member 3	NM_001358983	70377	169.354	1.77064	0.133488	13.2644	3.72368e-40	2.51364e-39	3.41206	Up
ENSMUSG00000027068	Dhrs9	dehydrogenase/reductase (SDR family) member 9	NM_175512	241452	523.775	1.62072	0.336183	4.82095	1.42874e-06	3.76022e-06	3.07529	Up
ENSMUSG00000029270	Dipk1a	divergent protein kinase domain 1A	NM_026062	67266	4120.23	1.02572	0.0509911	20.1157	5.37512e-90	6.92289e-89	2.03598	Up
ENSMUSG00000020871	Dlx4	distal-less homeobox 4	NM_007867	13394	239.121	2.70159	0.136566	19.7823	4.2279e-87	5.30763e-86	6.50519	Up
ENSMUSG00000044716	Dok7	docking protein 7	NM_001348274	231134	716.194	2.33512	0.0873126	26.7444	1.43604e-157	3.32863e-156	5.04593	Up
ENSMUSG00000090326	Dthd1	death domain containing 1	NM_001170705	100322896	53.9479	6.97141	0.686987	10.1478	3.38914e-24	1.66069e-23	125.488	Up
ENSMUSG00000036611	Eepd1	endonuclease/exonuclease/phosphatase family domain containing 1	NM_026189	67484	1257.97	2.7475	0.120978	22.7107	3.51187e-114	5.71365e-113	6.71553	Up
ENSMUSG00000015085	Entpd2	ectonucleoside triphosphate diphosphohydrolase 2	NM_009849	12496	1362.03	1.60248	0.0929746	17.2356	1.43478e-66	1.41013e-65	3.03664	Up
ENSMUSG00000041608	Entpd3	ectonucleoside triphosphate diphosphohydrolase 3	NM_178676	215446	4644.77	2.56955	0.0893703	28.7517	8.61958e-182	2.45447e-180	5.93624	Up
ENSMUSG00000036813	Entpd8	ectonucleoside triphosphate diphosphohydrolase 8	NM_028093	72090	52.8456	2.70372	0.25748	10.5007	8.57543e-26	4.3624e-25	6.51478	Up
ENSMUSG00000023443	Esx1	extraembryonic, spermatogenesis, homeobox 1	NM_007957	13984	30.0503	4.38073	0.959964	4.56344	5.03229e-06	1.28157e-05	20.8321	Up
ENSMUSG00000017897	Eya2	EYA transcriptional coactivator and phosphatase 2	NM_001271962	14049	3619.17	3.74663	0.0796416	47.0436	0	0	13.4229	Up
ENSMUSG00000090942	F830016B08Rik	RIKEN cDNA F830016B08 gene	NM_001101475	240328	8.18936	1.64061	0.705904	2.32412	0.0201188	0.0363118	3.11797	Up
ENSMUSG00000079652	Fam71f2	family with sequence similarity 71, member F2	NM_001101486	245884	76.5954	1.64462	0.259644	6.33415	2.38654e-10	7.56644e-10	3.12666	Up
ENSMUSG00000053111	Fank1	fibronectin type 3 and ankyrin repeat domains 1	NM_025850	66930	326.148	2.64308	0.136144	19.4139	5.88658e-84	7.1087e-83	6.24666	Up
ENSMUSG00000013338	Fer1l4	fer-1-like 4 (C. elegans)	NM_001136556	74562	43.6398	1.9675	0.341824	5.7559	8.61792e-09	2.56083e-08	3.91091	Up
ENSMUSG00000054252	Fgfr3	fibroblast growth factor receptor 3	NM_001163215	14184	511.372	1.97483	0.0921265	21.4361	6.15947e-102	8.99009e-101	3.93082	Up
ENSMUSG00000047528	Flacc1	flagellum associated containing coiled-coil domains 1	NM_001347056	108812	176.684	1.46521	0.136701	10.7183	8.34927e-27	4.34501e-26	2.76103	Up
ENSMUSG00000035451	Foxa1	forkhead box A1	NM_008259	15375	4466.6	1.43531	0.0525941	27.2903	5.52616e-164	1.35759e-162	2.7044	Up
ENSMUSG00000020950	Foxg1	forkhead box G1	NM_001160112	15228	305.106	5.19173	1.04182	4.98334	6.24948e-07	1.68392e-06	36.5482	Up
ENSMUSG00000038415	Foxq1	forkhead box Q1	NM_008239	15220	4854.8	1.99152	0.0897194	22.1972	3.65499e-109	5.7285e-108	3.97655	Up
ENSMUSG00000016552	Foxred2	FAD-dependent oxidoreductase domain containing 2	NM_001017983	239554	4712.13	2.59951	0.0558151	46.5736	0	0	6.0608	Up
ENSMUSG00000027344	Fsip1	fibrous sheath-interacting protein 1	NM_001374672	71313	489.178	1.73714	0.0878216	19.7803	4.3983e-87	5.5193e-86	3.33374	Up
ENSMUSG00000086308	G630016G05Rik	RIKEN cDNA G630016G05 gene	NR_153841	108168785	20.7079	1.37862	0.395864	3.48256	0.000496648	0.00109004	2.60019	Up
ENSMUSG00000031344	Gabrq	gamma-aminobutyric acid (GABA) A receptor, subunit theta	NM_001290435	57249	124.355	2.80825	0.223622	12.558	3.59294e-36	2.25526e-35	7.00433	Up
ENSMUSG00000030703	Gdpd3	glycerophosphodiester phosphodiesterase domain containing 3	NM_024228	68616	817.156	1.97307	0.0951437	20.7378	1.57897e-95	2.16401e-94	3.92603	Up
ENSMUSG00000027316	Gfra4	glial cell line derived neurotrophic factor family receptor alpha 4	NM_001136063	14588	135.102	1.64575	0.138591	11.8749	1.59877e-32	9.32421e-32	3.1291	Up
ENSMUSG00000084383	Gm13370	ribosomal protein L21 pseudogene	NA	100046290	9.8538	1.24241	0.4386	2.83267	0.00461608	0.00909855	2.36593	Up
ENSMUSG00000087028	Gm13387	predicted gene 13387	NR_166477	329358	434.404	3.21061	0.177235	18.115	2.42839e-73	2.59822e-72	9.25741	Up
ENSMUSG00000083849	Gm13477	centromere protein C1 pseudogene	NA	100416285	52.1349	1.46587	0.253623	5.77971	7.48277e-09	2.22718e-08	2.7623	Up
ENSMUSG00000068062	Gm14164	predicted gene 14164	NR_033505	791417	6.09811	1.84616	0.701557	2.63152	0.0085005	0.016201	3.59542	Up
ENSMUSG00000086928	Gm14210	predicted gene 14210	NR_166432	102634680	24.6839	2.5651	0.324707	7.89974	2.79491e-15	1.06529e-14	5.91797	Up
ENSMUSG00000086189	Gm15462	predicted gene 15462	NR_166116	108168861	383.818	2.5133	0.133349	18.8475	3.07822e-79	3.51852e-78	5.70925	Up
ENSMUSG00000112670	Gm18042	predicted gene, 18042	NA	100416327	22.1254	1.55296	0.292035	5.31771	1.0508e-07	2.9534e-07	2.93418	Up
ENSMUSG00000111808	Gm18225	zinc finger protein 810 pseudogene	NA	100416747	29.5473	1.54811	0.283325	5.46408	4.65317e-08	1.33241e-07	2.92434	Up
ENSMUSG00000107198	Gm19619	predicted gene, 19619	NR_040428	100503265	27.4293	4.70023	0.489671	9.59874	8.09246e-22	3.7446e-21	25.9962	Up
ENSMUSG00000089581	Gm23341	predicted gene, 23341	NA	115487867	16.3396	1.46903	0.339796	4.32328	1.53725e-05	3.79346e-05	2.76837	Up
ENSMUSG00000065341	Gm25579	predicted gene, 25579	XR_004934447	115486570	26.4792	1.09828	0.265632	4.13457	3.55614e-05	8.57005e-05	2.14099	Up
ENSMUSG00000112925	Gm31763	predicted gene, 31763	NR_110511	102634101	48.0556	1.05172	0.197734	5.31887	1.04413e-07	2.93519e-07	2.073	Up
ENSMUSG00000101439	Gm336	ArfGAP with RhoGAP domain, ankyrin repeat and PH domain 2 pseudogene	NA	240539	42.9159	1.19581	0.240619	4.96974	6.70435e-07	1.80192e-06	2.29074	Up
ENSMUSG00000094076	Gm4767	predicted gene 4767	XM_011243645	210583	52.8238	1.11827	0.236364	4.73112	2.23284e-06	5.80794e-06	2.17086	Up
ENSMUSG00000116779	Gm4829	solute carrier family 11 (proton-coupled divalent metal ion transporters), member 1 pseudogene	NA	224487	12.1824	1.38329	0.493348	2.80387	0.00504928	0.00991244	2.60862	Up
ENSMUSG00000068606	Gm4841	predicted gene 4841	NM_001034859	225594	13.8945	1.5449	0.447348	3.45346	0.000553434	0.00120847	2.91784	Up
ENSMUSG00000073555	Gm4951	predicted gene 4951	NM_001033767	240327	19.9816	1.73214	0.366131	4.73092	2.23505e-06	5.8132e-06	3.32219	Up
ENSMUSG00000115240	Gm5144	predicted gene 5144	NR_131059	381002	11.5782	2.15338	0.671379	3.2074	0.0013394	0.00280645	4.44869	Up
ENSMUSG00000049460	Gm8396	predicted gene 8396	XM_036158943	666976	285.995	5.94012	0.244626	24.2825	3.00003e-130	5.64467e-129	61.3982	Up
ENSMUSG00000063286	Gm8995	predicted gene 8995	XR_004934391	668139	137.301	1.28779	0.17444	7.38239	1.55471e-13	5.59665e-13	2.44153	Up
ENSMUSG00000112850	Gm9176	predicted gene 9176	NA	668453	9.97027	1.36443	0.592383	2.3033	0.0212623	0.0382321	2.57475	Up
ENSMUSG00000106188	Gm9710	predicted gene 9710	NA	677270	8.93836	1.42751	0.496381	2.87584	0.00402955	0.00799675	2.68982	Up
ENSMUSG00000042532	Golga7b	golgi autoantigen, golgin subfamily a, 7B	NM_001141983	71146	112.949	2.70167	0.214921	12.5705	3.06636e-36	1.92866e-35	6.50553	Up
ENSMUSG00000021306	Gpr137b	G protein-coupled receptor 137B	NM_031999	83924	20930.5	1.43688	0.0818311	17.559	5.07265e-69	5.11117e-68	2.70734	Up
ENSMUSG00000020656	Grhl1	grainyhead like transcription factor 1	NM_001161406	195733	1787.86	1.41372	0.0524486	26.9545	5.05867e-160	1.20244e-158	2.66424	Up
ENSMUSG00000085830	Grin1os	glutamate receptor, ionotropic, NMDA1 (zeta 1), opposite strand	NM_001242940	320354	220.288	5.21397	0.198789	26.2286	1.2529e-151	2.79064e-150	37.116	Up
ENSMUSG00000068854	H2bc21	H2B clustered histone 21	NM_178214	319190	2138.53	1.41629	0.0590048	24.003	2.58531e-127	4.75394e-126	2.66899	Up
ENSMUSG00000020331	Hcn2	hyperpolarization-activated, cyclic nucleotide-gated K+ 2	NM_008226	15166	1512.12	2.16748	0.063919	33.9097	4.7864e-252	2.12912e-250	4.49237	Up
ENSMUSG00000024986	Hhex	hematopoietically expressed homeobox	NM_008245	15242	527.94	1.61808	0.147156	10.9957	4.00806e-28	2.14418e-27	3.06966	Up
ENSMUSG00000039377	Hlx	H2.0-like homeobox	NM_008250	15284	272.48	1.36801	0.0933927	14.648	1.38781e-48	1.06268e-47	2.58115	Up
ENSMUSG00000059325	Hopx	HOP homeobox	NM_001159900	74318	57.3969	2.75565	0.220645	12.4891	8.56334e-36	5.33813e-35	6.75358	Up
ENSMUSG00000006205	Htra1	HtrA serine peptidase 1	NM_019564	56213	21284.6	2.9586	0.0850756	34.7761	5.58232e-265	2.65177e-263	7.7737	Up
ENSMUSG00000053414	Hunk	hormonally upregulated Neu-associated kinase	NM_015755	26559	8428.67	1.98921	0.0763396	26.0573	1.11129e-149	2.42265e-148	3.97018	Up
ENSMUSG00000039997	Ifi203	interferon activated gene 203	NM_001045481	15950	537.475	1.42912	0.175551	8.14076	3.92813e-16	1.5421e-15	2.69282	Up
ENSMUSG00000073489	Ifi204	interferon activated gene 204	NM_008329	15951	944.446	1.62853	0.147122	11.0693	1.7678e-28	9.51837e-28	3.09199	Up
ENSMUSG00000073490	Ifi207	interferon activated gene 207	NM_001204910	226691	1065.23	3.67449	0.206724	17.7749	1.10617e-70	1.14186e-69	12.7683	Up
ENSMUSG00000026536	Ifi211	interferon activated gene 211	NM_001033450	381308	626.271	1.62348	0.137712	11.7889	4.45376e-32	2.57795e-31	3.08116	Up
ENSMUSG00000048806	Ifnb1	interferon beta 1, fibroblast	NM_010510	15977	20.7705	5.14063	0.81007	6.3459	2.21125e-10	7.01937e-10	35.2763	Up
ENSMUSG00000017493	Igfbp4	insulin-like growth factor binding protein 4	NM_010517	16010	25576.5	4.95255	0.1013	48.8898	0	0	30.9647	Up
ENSMUSG00000050222	Il17d	interleukin 17D	NM_145837	239114	668.538	1.14949	0.147188	7.80966	5.73435e-15	2.16132e-14	2.21835	Up
ENSMUSG00000064065	Ipcef1	interaction protein for cytohesin exchange factors 1	NM_001033391	320495	1981.54	2.00489	0.0716125	27.9964	1.79774e-172	4.73786e-171	4.01359	Up
ENSMUSG00000039236	Isg20	interferon-stimulated protein	NM_001113527	57444	4849.63	1.91358	0.0371833	51.4635	0	0	3.76743	Up
ENSMUSG00000001281	Itgb7	integrin beta 7	NM_013566	16421	93.1782	1.74649	0.176576	9.89084	4.5617e-23	2.17366e-22	3.3554	Up
ENSMUSG00000002799	Jag2	jagged 2	NM_010588	16450	5173.09	2.01863	0.0734486	27.4836	2.75861e-166	6.90931e-165	4.05199	Up
ENSMUSG00000042686	Jph1	junctophilin 1	NM_020604	57339	2687.96	1.37824	0.0649891	21.2072	8.19732e-100	1.16711e-98	2.5995	Up
ENSMUSG00000038201	Kcna7	potassium voltage-gated channel, shaker-related subfamily, member 7	NM_010596	16495	63.8094	1.07248	0.219912	4.87684	1.078e-06	2.85887e-06	2.10304	Up
ENSMUSG00000074575	Kcng1	potassium voltage-gated channel, subfamily G, member 1	NM_001081134	241794	45.1469	1.03661	0.215483	4.81064	1.50448e-06	3.9555e-06	2.05141	Up
ENSMUSG00000054934	Kcnmb4	potassium large conductance calcium-activated channel, subfamily M, beta member 4	NM_021452	58802	17.3278	1.36109	0.363656	3.74279	0.00018199	0.000414106	2.56879	Up
ENSMUSG00000002908	Kcnn1	potassium intermediate/small conductance calcium-activated channel, subfamily N, member 1	NM_001363407	84036	1329.13	1.101	0.0512704	21.4744	2.7011e-102	3.95365e-101	2.14503	Up
ENSMUSG00000060176	Kif27	kinesin family member 27	NM_001360894	75050	848.65	2.36827	0.1422	16.6545	2.80666e-62	2.60539e-61	5.16321	Up
ENSMUSG00000030087	Klf15	Kruppel-like factor 15	NM_001355668	66277	1310.9	1.39969	0.143184	9.77551	1.43433e-22	6.75929e-22	2.63846	Up
ENSMUSG00000055148	Klf2	Kruppel-like factor 2 (lung)	NM_008452	16598	816.901	3.78908	0.160946	23.5425	1.4971e-122	2.65306e-121	13.8238	Up
ENSMUSG00000022076	Klhl1	kelch-like 1	NM_053105	93688	3072.43	2.79838	0.123099	22.7327	2.13057e-114	3.48106e-113	6.95658	Up
ENSMUSG00000079853	Klra1	killer cell lectin-like receptor, subfamily A, member 1	NM_016659	16627	42.1502	5.60095	0.506644	11.055	2.07337e-28	1.1148e-27	48.5349	Up
ENSMUSG00000079852	Klra4	killer cell lectin-like receptor, subfamily A, member 4	NM_001252577	16635	581.593	6.1641	0.158024	39.0072	0	0	71.7097	Up
ENSMUSG00000029570	Lfng	LFNG O-fucosylpeptide 3-beta-N-acetylglucosaminyltransferase	NM_008494	16848	5485.08	1.17456	0.0742209	15.8252	2.08425e-56	1.78314e-55	2.25724	Up
ENSMUSG00000001123	Lgals9	lectin, galactose binding, soluble 9	NM_001159301	16859	823.629	1.35251	0.0954418	14.1711	1.38338e-45	1.01631e-44	2.55357	Up
ENSMUSG00000042793	Lgr6	leucine-rich repeat-containing G protein-coupled receptor 6	NM_001033409	329252	3528.88	3.77459	0.125527	30.0699	1.1986e-198	3.82732e-197	13.6856	Up
ENSMUSG00000063804	Lin28b	lin-28 homolog B	NM_001031772	380669	39.9488	1.09481	0.320101	3.4202	0.000625746	0.0013578	2.13585	Up
ENSMUSG00000087200	Lrp8os3	low density lipoprotein receptor-related protein 8, apolipoprotein e receptor, opposite strand 3	NR_166675	105244644	32.8362	1.40848	0.254482	5.53471	3.11748e-08	9.02069e-08	2.65458	Up
ENSMUSG00000026961	Lrrc26	leucine rich repeat containing 26	NM_146117	227618	1257.12	5.74479	0.12117	47.4109	0	0	53.6234	Up
ENSMUSG00000074653	Lrrc31	leucine rich repeat containing 31	NM_001309233	320352	5370.01	2.52013	0.0940109	26.8068	2.69364e-158	6.29103e-157	5.73634	Up
ENSMUSG00000040488	Ltbp4	latent transforming growth factor beta binding protein 4	NM_001113549	108075	2609.15	1.30685	0.0360814	36.2194	3.01331e-287	1.58286e-285	2.474	Up
ENSMUSG00000027297	Ltk	leukocyte tyrosine kinase	NM_008523	17005	2982.83	1.00126	0.073775	13.5718	5.88689e-42	4.09237e-41	2.00175	Up
ENSMUSG00000024481	Lvrn	laeverin	NM_029008	74574	23.9483	1.94639	0.310887	6.26076	3.83108e-10	1.20421e-09	3.85409	Up
ENSMUSG00000026765	Lypd6b	LY6/PLAUR domain containing 6B	NM_001379381	71897	2670.45	1.17373	0.0541705	21.6674	4.16572e-104	6.19764e-103	2.25595	Up
ENSMUSG00000034159	Mab21l4	mab-21-like 4	NM_001159940	71874	16036.4	3.24901	0.052672	61.6838	0	0	9.50713	Up
ENSMUSG00000021363	Mak	male germ cell-associated kinase	NM_001145802	17152	585.931	1.63334	0.0911184	17.9255	7.4625e-72	7.83194e-71	3.1023	Up
ENSMUSG00000051590	Map3k19	mitogen-activated protein kinase kinase kinase 19	NM_011737	22625	22.9142	3.64927	0.42359	8.61509	6.98869e-18	2.90475e-17	12.547	Up
ENSMUSG00000024948	Map4k2	mitogen-activated protein kinase kinase kinase kinase 2	NM_001291787	26412	6240.9	1.02942	0.0569807	18.0661	5.89753e-73	6.27941e-72	2.0412	Up
ENSMUSG00000021596	Mctp1	multiple C2 domains, transmembrane 1	NM_001377108	78771	283.692	3.29152	0.195062	16.8742	6.96314e-64	6.64001e-63	9.79146	Up
ENSMUSG00000042428	Mgat3	mannoside acetylglucosaminyltransferase 3	NM_010795	17309	1058.93	1.70531	0.188872	9.02893	1.73358e-19	7.5361e-19	3.26099	Up
ENSMUSG00000025389	Mip	major intrinsic protein of lens fiber	NM_008600	17339	13.4186	1.19847	0.487375	2.45902	0.0139317	0.0257827	2.29496	Up
ENSMUSG00000023903	Mmp25	matrix metallopeptidase 25	NM_001033339	240047	82.9209	2.22086	0.249349	8.9066	5.26232e-19	2.25669e-18	4.6617	Up
ENSMUSG00000090272	Mndal	myeloid nuclear differentiation antigen like	NM_001170853	100040462	73.9672	1.18709	0.20915	5.67576	1.38077e-08	4.06533e-08	2.27692	Up
ENSMUSG00000019982	Myb	myeloblastosis oncogene	NM_001198914	17863	593.43	1.39686	0.136324	10.2467	1.22495e-24	6.06214e-24	2.63328	Up
ENSMUSG00000030672	Mylpf	myosin light chain, phosphorylatable, fast skeletal muscle	NM_001347655	17907	525.41	1.04563	0.0875737	11.94	7.32618e-33	4.30371e-32	2.06426	Up
ENSMUSG00000044220	Nkx2-3	NK2 homeobox 3	NM_008699	18089	30.7754	5.62276	1.39921	4.01852	5.8565e-05	0.000138588	49.2741	Up
ENSMUSG00000022206	Npr3	natriuretic peptide receptor 3	NM_001039181	18162	2682.35	2.11169	0.382111	5.52639	3.26883e-08	9.44067e-08	4.32198	Up
ENSMUSG00000078202	Nrarp	Notch-regulated ankyrin repeat protein	NM_025980	67122	1562.51	2.3277	0.190035	12.2488	1.70456e-34	1.03777e-33	5.02004	Up
ENSMUSG00000052854	Nrk	Nik related kinase	NM_013724	27206	662.073	1.66706	0.156283	10.6669	1.45347e-26	7.51946e-26	3.17567	Up
ENSMUSG00000032661	Oas3	2'-5' oligoadenylate synthetase 3	NM_145226	246727	115.128	1.18286	0.194194	6.09113	1.12114e-09	3.46149e-09	2.27027	Up
ENSMUSG00000041583	Obox6	oocyte specific homeobox 6	NM_145710	252830	21.5295	1.27957	0.350822	3.64733	0.000264975	0.000595319	2.42766	Up
ENSMUSG00000032921	Odf4	outer dense fiber of sperm tails 4	NM_145746	252868	29.3136	2.0469	0.342176	5.982	2.2042e-09	6.73179e-09	4.13216	Up
ENSMUSG00000043013	Onecut1	one cut domain, family member 1	NM_008262	15379	64.7731	3.22541	0.368671	8.74876	2.15715e-18	9.10607e-18	9.35289	Up
ENSMUSG00000020435	Osbp2	oxysterol binding protein 2	NM_001302630	74309	94.712	1.3718	0.20122	6.81742	9.269e-12	3.10872e-11	2.58793	Up
ENSMUSG00000052276	Ostn	osteocrin	NM_198112	239790	101.606	5.60813	0.318047	17.633	1.37472e-69	1.39844e-68	48.777	Up
ENSMUSG00000027765	P2ry1	purinergic receptor P2Y, G-protein coupled 1	NM_001282016	18441	1393.75	2.05872	0.0680527	30.2519	4.9321e-201	1.60826e-199	4.16617	Up
ENSMUSG00000025328	Padi3	peptidyl arginine deiminase, type III	NM_011060	18601	56.6012	1.2102	0.18695	6.47339	9.58292e-11	3.0901e-10	2.3137	Up
ENSMUSG00000034981	Parm1	prostate androgen-regulated mucin-like protein 1	NM_145562	231440	19917.5	1.8432	0.15998	11.5215	1.02861e-30	5.81287e-30	3.58804	Up
ENSMUSG00000022438	Parvb	parvin, beta	NM_133167	170736	32461.7	2.12486	0.0552864	38.4337	0	0	4.36161	Up
ENSMUSG00000022439	Parvg	parvin, gamma	NM_001162500	64099	199.985	2.74728	0.120824	22.7378	1.89489e-114	3.09928e-113	6.71451	Up
ENSMUSG00000027233	Patl2	protein associated with topoisomerase II homolog 2 (yeast)	NM_026251	67578	7.31059	1.12019	0.493348	2.27059	0.023172	0.0413952	2.17376	Up
ENSMUSG00000004872	Pax3	paired box 3	NM_001159520	18505	29.6816	1.19283	0.538194	2.21635	0.0266675	0.0471174	2.286	Up
ENSMUSG00000002006	Pdzd4	PDZ domain containing 4	NM_001029868	245469	2122.24	1.32642	0.0872082	15.2098	3.04489e-52	2.46977e-51	2.50779	Up
ENSMUSG00000033847	Pla2g4c	phospholipase A2, group IVC (cytosolic, calcium-independent)	NM_001004762	232889	242.692	1.06202	0.13035	8.14744	3.71718e-16	1.46115e-15	2.08785	Up
ENSMUSG00000086454	Platr14	pluripotency associated transcript 14	NR_040322	74959	302.767	3.22096	0.13851	23.2543	1.28592e-119	2.21383e-118	9.32409	Up
ENSMUSG00000087547	Platr27	pluripotency associated transcript 27	NR_166472	78316	46.2655	1.38575	0.243683	5.68671	1.2951e-08	3.82038e-08	2.61308	Up
ENSMUSG00000031775	Pllp	plasma membrane proteolipid	NM_026385	67801	18.8121	2.71899	0.508677	5.34522	9.0306e-08	2.54817e-07	6.58412	Up
ENSMUSG00000005514	Por	cytochrome p450 oxidoreductase	NM_008898	18984	59271.1	1.2688	0.0472594	26.8475	9.00925e-159	2.10892e-157	2.40961	Up
ENSMUSG00000025916	Ppp1r42	protein phosphatase 1, regulatory subunit 42	NM_027033	69312	42.6096	1.25688	0.207298	6.06315	1.33483e-09	4.11092e-09	2.38978	Up
ENSMUSG00000035456	Prdm8	PR domain containing 8	NM_029947	77630	187.588	3.44737	0.194415	17.732	2.37389e-70	2.44065e-69	10.9084	Up
ENSMUSG00000029334	Prkg2	protein kinase, cGMP-dependent, type II	NM_008926	19092	11829.9	2.7024	0.141597	19.0851	3.35732e-81	3.91755e-80	6.50886	Up
ENSMUSG00000027376	Prom2	prominin 2	NM_138750	192212	844.331	3.50259	0.126329	27.726	3.39174e-169	8.7149e-168	11.3341	Up
ENSMUSG00000006179	Prss16	protease, serine 16 (thymus)	NM_019429	54373	2222.37	2.62429	0.0787371	33.3298	1.42897e-243	5.99271e-242	6.16582	Up
ENSMUSG00000026979	Psd4	pleckstrin and Sec7 domain containing 4	NM_001355231	215632	3576.01	3.09306	0.0755397	40.9461	0	0	8.53302	Up
ENSMUSG00000020154	Ptprb	protein tyrosine phosphatase, receptor type, B	NM_029928	19263	5111.94	3.69071	0.103841	35.542	1.10336e-276	5.5587e-275	12.9127	Up
ENSMUSG00000067771	Pwwp4a	PWWP domain containing 4A	NM_001025383	574404	124.816	2.65628	0.156199	17.0057	7.44507e-65	7.16841e-64	6.30407	Up
ENSMUSG00000071745	Pwwp4b	PWWP domain containing 4B	NM_001025384	574405	141.987	2.67618	0.134326	19.9231	2.56823e-88	3.25464e-87	6.39161	Up
ENSMUSG00000082629	Pwwp4-ps	PWWP domain containing 4, pseudogene	NA	434795	75.7857	2.44572	0.177476	13.7806	3.33581e-43	2.36542e-42	5.44797	Up
ENSMUSG00000025140	Pycr1	pyrroline-5-carboxylate reductase 1	NM_001348222	209027	4419.25	1.04459	0.0560445	18.6385	1.56459e-77	1.76028e-76	2.06278	Up
ENSMUSG00000052688	Rab7b	RAB7B, member RAS oncogene family	NM_001311096	226421	378.507	1.20041	0.119636	10.0338	1.0824e-23	5.23297e-23	2.29805	Up
ENSMUSG00000026594	Ralgps2	Ral GEF with PH domain and SH3 binding motif 2	NM_001159965	78255	9761.59	1.14491	0.0314825	36.3666	1.43714e-289	7.68021e-288	2.21132	Up
ENSMUSG00000034353	Ramp1	receptor (calcitonin) activity modifying protein 1	NM_001168392	51801	175.535	1.06426	0.144889	7.34534	2.05237e-13	7.36404e-13	2.0911	Up
ENSMUSG00000001288	Rarg	retinoic acid receptor, gamma	NM_001042727	19411	15320.5	1.3556	0.0223703	60.5982	0	0	2.55904	Up
ENSMUSG00000038980	Rbbp8nl	RBBP8 N-terminal like	NM_173031	271887	474.063	1.09293	0.0805413	13.5698	6.05175e-42	4.20603e-41	2.13306	Up
ENSMUSG00000039191	Rbpj	recombination signal binding protein for immunoglobulin kappa J region	NM_001080927	19664	36480.7	1.34274	0.0316977	42.3609	0	0	2.53633	Up
ENSMUSG00000035504	Reep6	receptor accessory protein 6	NM_001204931	70335	24537.5	2.07763	0.0272136	76.3452	0	0	4.22113	Up
ENSMUSG00000024206	Rfx2	regulatory factor X, 2 (influences HLA class II expression)	NM_009056	19725	1647.83	1.31793	0.0869378	15.1594	6.5656e-52	5.29064e-51	2.49307	Up
ENSMUSG00000034226	Rhov	ras homolog family member V	NM_145530	228543	468.73	2.03016	0.113174	17.9384	5.91721e-72	6.22501e-71	4.08452	Up
ENSMUSG00000086993	Rsf1os2	remodeling and spacing factor 1, opposite strand 2	NR_154551	102641859	9.47675	1.07681	0.481767	2.23513	0.0254087	0.0450433	2.10937	Up
ENSMUSG00000039552	Rsph4a	radial spoke head 4 homolog A (Chlamydomonas)	NM_001162957	212892	92.9309	1.79285	0.346277	5.1775	2.24875e-07	6.22211e-07	3.46499	Up
ENSMUSG00000047181	Samd14	sterile alpha motif domain containing 14	NM_001364135	217125	5281.32	1.1308	0.0407869	27.7246	3.52439e-169	9.04818e-168	2.1898	Up
ENSMUSG00000029189	Sel1l3	sel-1 suppressor of lin-12-like 3 (C. elegans)	NM_172710	231238	17526.1	1.48105	0.0333755	44.3753	0	0	2.79152	Up
ENSMUSG00000028883	Sema3a	sema domain, immunoglobulin domain (Ig), short basic domain, secreted, (semaphorin) 3A	NM_001243072	20346	2129.16	2.04845	0.187774	10.9091	1.04241e-27	5.52663e-27	4.13661	Up
ENSMUSG00000063531	Sema3e	sema domain, immunoglobulin domain (Ig), short basic domain, secreted, (semaphorin) 3E	NM_011348	20349	25850.6	1.18376	0.0403479	29.3387	3.32615e-189	9.93072e-188	2.27168	Up
ENSMUSG00000026327	Serpinb11	serine (or cysteine) peptidase inhibitor, clade B (ovalbumin), member 11	NM_025867	66957	11.3662	4.0573	0.929828	4.36349	1.28001e-05	3.17881e-05	16.6483	Up
ENSMUSG00000067001	Serpinb7	serine (or cysteine) peptidase inhibitor, clade B, member 7	NM_027548	116872	7.87331	6.38415	1.04469	6.11103	9.899e-10	3.06334e-09	83.5261	Up
ENSMUSG00000021404	Serpinb9c	serine (or cysteine) peptidase inhibitor, clade B, member 9c	NM_001164524	20707	198.934	4.8642	0.25157	19.3353	2.70929e-83	3.23873e-82	29.1252	Up
ENSMUSG00000062760	Shisal1	shisa like 1	NM_001163145	72301	968.217	3.04201	0.145913	20.8482	1.58386e-96	2.18826e-95	8.23639	Up
ENSMUSG00000051367	Six1	sine oculis-related homeobox 1	NM_009189	20471	2385.93	3.7992	0.0565825	67.1445	0	0	13.9211	Up
ENSMUSG00000021509	Slc25a48	solute carrier family 25, member 48	NM_177809	328258	31671.5	2.72044	0.033289	81.7219	0	0	6.59076	Up
ENSMUSG00000029650	Slc46a3	solute carrier family 46, member 3	NM_001357002	71706	338.74	1.14243	0.120704	9.46472	2.94341e-21	1.34288e-20	2.20753	Up
ENSMUSG00000047793	Sned1	sushi, nidogen and EGF-like domains 1	NM_172463	208777	10510.7	3.01376	0.0807576	37.3186	8.19215e-305	4.70468e-303	8.07667	Up
ENSMUSG00000027534	Snx16	sorting nexin 16	NM_001127191	74718	4919.12	1.43089	0.0469123	30.5014	2.49424e-204	8.27347e-203	2.69614	Up
ENSMUSG00000023045	Soat2	sterol O-acyltransferase 2	NM_146064	223920	238.493	1.98419	0.157365	12.6089	1.88722e-36	1.19213e-35	3.9564	Up
ENSMUSG00000026809	Spaca9	sperm acrosome associated 9	NM_027283	69987	273.42	3.44204	0.132009	26.0743	7.13468e-150	1.56091e-148	10.8682	Up
ENSMUSG00000046259	Sprr2h	small proline-rich protein 2H	NM_011474	20762	21.1362	2.57384	0.465045	5.5346	3.11933e-08	9.02522e-08	5.95392	Up
ENSMUSG00000047963	Stbd1	starch binding domain 1	NM_175096	52331	8822.14	1.50455	0.0550064	27.3524	1.01255e-164	2.49948e-163	2.83737	Up
ENSMUSG00000000531	Tamalin	trafficking regulator and scaffold protein tamalin	NM_019518	56149	5663.31	2.441	0.0809807	30.1429	1.32709e-199	4.26413e-198	5.43017	Up
ENSMUSG00000052415	Tchh	trichohyalin	NM_001163098	99681	2549.35	1.57544	0.159479	9.87866	5.1518e-23	2.4518e-22	2.98026	Up
ENSMUSG00000009628	Tex15	testis expressed gene 15	NM_031374	104271	1007.34	1.6927	0.157739	10.731	7.27834e-27	3.79218e-26	3.23261	Up
ENSMUSG00000110218	Tincr	TINCR ubiquitin domain containing	NR_130128	100504425	326.346	1.8544	0.0956424	19.3889	9.58553e-84	1.15394e-82	3.616	Up
ENSMUSG00000049036	Tmem121	transmembrane protein 121	NM_153776	69195	945.475	2.31233	0.0836432	27.6452	3.18669e-168	8.11355e-167	4.96685	Up
ENSMUSG00000027956	Tmem144	transmembrane protein 144	NM_001379542	70652	6030.64	1.14141	0.0266654	42.805	0	0	2.20597	Up
ENSMUSG00000048764	Tmprss11f	transmembrane protease, serine 11f	NM_178730	243083	24.6964	1.73616	0.361262	4.80584	1.54105e-06	4.04958e-06	3.33148	Up
ENSMUSG00000044469	Tnfaip8l1	tumor necrosis factor, alpha-induced protein 8-like 1	NM_025566	66443	973.236	1.23936	0.0927467	13.3628	9.96803e-41	6.79291e-40	2.36094	Up
ENSMUSG00000026414	Tnnt2	troponin T2, cardiac	NM_001130174	21956	5989.7	3.43043	0.0624592	54.9227	0	0	10.7811	Up
ENSMUSG00000031372	Trex2	three prime repair exonuclease 2	NM_011907	24102	59.9742	6.86346	0.622653	11.0229	2.96268e-28	1.5888e-27	116.441	Up
ENSMUSG00000032715	Trib3	tribbles pseudokinase 3	NM_144554	228775	14103.3	1.01509	0.0765941	13.2529	4.3424e-40	2.92682e-39	2.02103	Up
ENSMUSG00000030921	Trim30a	tripartite motif-containing 30A	NM_001357467	20128	212.689	1.5811	0.203841	7.75653	8.72828e-15	3.27252e-14	2.99198	Up
ENSMUSG00000073399	Trim40	tripartite motif-containing 40	NM_001033235	195359	136.464	4.59611	0.233491	19.6843	2.93958e-86	3.65305e-85	24.1862	Up
ENSMUSG00000032769	Trpa1	transient receptor potential cation channel, subfamily A, member 1	NM_001348288	277328	8325.66	5.2188	0.180625	28.893	1.46218e-183	4.22221e-182	37.2404	Up
ENSMUSG00000046782	Ttc6	tetratricopeptide repeat domain 6	NM_001037743	70846	189.841	2.48818	0.125396	19.8425	1.27833e-87	1.61335e-86	5.61069	Up
ENSMUSG00000026956	Uap1l1	UDP-N-acteylglucosamine pyrophosphorylase 1-like 1	NM_001033293	227620	18571.2	1.16058	0.0476822	24.3399	7.42288e-131	1.40351e-129	2.23547	Up
ENSMUSG00000049699	Ucn2	urocortin 2	NM_145077	171530	44.5148	1.61985	0.326517	4.96101	7.01261e-07	1.88279e-06	3.07344	Up
ENSMUSG00000054568	Usp17la	ubiquitin specific peptidase 17-like A	NM_007887	13531	60.5459	2.6001	0.395767	6.56978	5.03888e-11	1.64325e-10	6.06329	Up
ENSMUSG00000030107	Usp18	ubiquitin specific peptidase 18	NM_011909	24110	580.353	1.72157	0.147548	11.6679	1.86027e-31	1.06496e-30	3.29796	Up
ENSMUSG00000071235	Vrtn	vertebrae development associated	NM_001033776	432677	59.6129	4.3781	0.336163	13.0237	8.96937e-39	5.89189e-38	20.794	Up
ENSMUSG00000026167	Wnt10a	wingless-type MMTV integration site family, member 10A	NM_009518	22409	21403.3	3.85922	0.0646476	59.6963	0	0	14.5125	Up
ENSMUSG00000086503	Xist	inactive X specific transcripts	NR_001463	213742	84694.8	1.82598	0.0315833	57.8147	0	0	3.54548	Up
ENSMUSG00000006310	Zbtb32	zinc finger and BTB domain containing 32	NM_021397	58206	1061.34	1.2723	0.0760161	16.7373	7.00967e-63	6.56839e-62	2.41547	Up
ENSMUSG00000092094	Zfp804b	zinc finger protein 804B	NM_001163223	207618	11.7007	2.98611	0.871011	3.42832	0.000607318	0.00131967	7.92334	Up

## Sheet: Neurovasc hTERT
Symbol	Entrez Gene Name	Ensembl	hTERT Expr Fold Change	Expected	Location	Type(s)	Biomarker Application(s)	Drug(s)	Entrez Gene ID for Human	Entrez Gene ID for Mouse	Entrez Gene ID for Rat
ENTPD2	ectonucleoside triphosphate diphosphohydrolase 2	ENSMUSG00000015085	3.037	Up	Cytoplasm	enzyme			954	12496	64467
ENTPD3	ectonucleoside triphosphate diphosphohydrolase 3	ENSMUSG00000041608	5.936	Up	Plasma Membrane	enzyme			956	215446	316077
ENTPD8	ectonucleoside triphosphate diphosphohydrolase 8	ENSMUSG00000036813	6.515	Up	Plasma Membrane	enzyme			377841	72090	613267
GABRQ	gamma-aminobutyric acid type A receptor subunit theta	ENSMUSG00000031344	7.004	Up	Plasma Membrane	ion channel		caffeine/dextromethorphan/losartan/midazolam/omeprazole,diazepam,diphenhydramine/midazolam,flurazepam,metyrapone/oxazepam,midazolam,nitrazepam,oxazepam,temazepam,triazolam	55879	57249	65187
KCNMB4	potassium calcium-activated channel subfamily M regulatory beta subunit 4	ENSMUSG00000054934	2.569	Up	Plasma Membrane	ion channel		tedisamil	27345	58802	66016
KCNN1	potassium calcium-activated channel subfamily N member 1	ENSMUSG00000002908	2.145	Up	Plasma Membrane	ion channel			3780	84036	54261
LRRC26	leucine rich repeat containing 26	ENSMUSG00000026961	53.623		Plasma Membrane	ion channel			389816	227618	311803
NPR3	natriuretic peptide receptor 3	ENSMUSG00000022206	4.322	Up	Plasma Membrane	G-protein coupled receptor		linaclotide,nesiritide	4883	18162	25339
P2RY1	purinergic receptor P2Y1	ENSMUSG00000027765	4.166	Up	Plasma Membrane	G-protein coupled receptor		clopidogrel,clopidogrel/telmisartan	5028	18441	25265
PLA2G4C	phospholipase A2 group IVC	ENSMUSG00000033847	2.088	Up	Plasma Membrane	enzyme			8605	232889
PRKG2	protein kinase cGMP-dependent 2	ENSMUSG00000029334	6.509	Up	Cytoplasm	kinase			5593	19092	25523

## Sheet: Hypercytokinemia
Symbol	Entrez Gene Name	Ensembl	hTERT Expr Fold Change	Expected	Location	Type(s)	Entrez Gene ID for Human	Entrez Gene ID for Mouse	Entrez Gene ID for Rat
AREG	amphiregulin	ENSMUSG00000029378	24.369	Up	Extracellular Space	growth factor	374	11839	29183
CCL5	C-C motif chemokine ligand 5	ENSMUSG00000035042	2.126	Up	Extracellular Space	cytokine	6352	20304	81780
IFNB1	interferon beta 1	ENSMUSG00000048806	35.276	Up	Extracellular Space	cytokine	3456	15977	24481
ISG20	interferon stimulated exonuclease gene 20	ENSMUSG00000039236	3.767	Up	Nucleus	enzyme	3669	57444	293052
OAS3	2'-5'-oligoadenylate synthetase 3	ENSMUSG00000032661	2.27	Up	Cytoplasm	enzyme	4940	246727	494202

## Sheet: Semaphorin Neur Signaling
Symbol	Entrez Gene Name	Ensembl	hTERT Expr Fold Change	LgT Fold change	Location	Type(s)	Entrez Gene ID for Human	Entrez Gene ID for Mouse	Entrez Gene ID for Rat
Acan	aggrecan	ENSMUSG00000030607	19.785	20.115	Extracellular Space	other		11595	58968
ITGB7	integrin subunit beta 7	ENSMUSG00000001281	3.355	3.045	Plasma Membrane	transmembrane receptor	3695	16421	25713
MYL11	myosin light chain 11	ENSMUSG00000030672	2.064	2.431	Cytoplasm	other	29895	17907	24584
PRKG2	protein kinase cGMP-dependent 2	ENSMUSG00000029334	6.509	2.025	Cytoplasm	kinase	5593	19092	25523
SEMA3A	semaphorin 3A	ENSMUSG00000028883	4.137	5.179	Extracellular Space	other	10371	20346	29751
SEMA3E	semaphorin 3E	ENSMUSG00000063531	2.272	2.379	Extracellular Space	other	9723	20349	296789

## Sheet: Notch Signaling
Symbol	Entrez Gene Name	Ensembl	HTERT Expr Fold Change	Expected	Location	Type(s)	Entrez Gene ID for Human	Entrez Gene ID for Mouse	Entrez Gene ID for Rat
JAG2	jagged canonical Notch ligand 2	ENSMUSG00000002799	4.052	Up	Extracellular Space	growth factor	3714	16450	29147
LFNG	LFNG O-fucosylpeptide 3-beta-N-acetylglucosaminyltransferase	ENSMUSG00000029570	2.257	Down	Cytoplasm	enzyme	3955	16848	170905
RBPJ	recombination signal binding protein for immunoglobulin kappa J region	ENSMUSG00000039191	2.536		Nucleus	transcription regulator	3516	19664	679028

## Sheet: Pyrimdine Interconv
Symbol	Entrez Gene Name	Ensembl	hTERT Expr Fold Change	LgT FC	Expected	Location	Type(s)	Entrez Gene ID for Human	Entrez Gene ID for Mouse	Entrez Gene ID for Rat
ENTPD2	ectonucleoside triphosphate diphosphohydrolase 2	ENSMUSG00000015085	3.037	2.89	Up	Cytoplasm	enzyme	954	12496	64467
ENTPD3	ectonucleoside triphosphate diphosphohydrolase 3	ENSMUSG00000041608	5.936	3.368	Up	Plasma Membrane	enzyme	956	215446	316077
ENTPD8	ectonucleoside triphosphate diphosphohydrolase 8	ENSMUSG00000036813	6.515	2.866	Up	Plasma Membrane	enzyme	377841	72090	613267

## Sheet: Pyrimidine Biosynth
Symbol	Entrez Gene Name	Ensembl	hTERT Expr Fold Change		Expected	Location	Type(s)	Biomarker Application(s)	Drug(s)	Entrez Gene ID for Human	Entrez Gene ID for Mouse	Entrez Gene ID for Rat
ENTPD2	ectonucleoside triphosphate diphosphohydrolase 2	ENSMUSG00000015085	3.037	2.89	Up	Cytoplasm	enzyme			954	12496	64467
ENTPD3	ectonucleoside triphosphate diphosphohydrolase 3	ENSMUSG00000041608	5.936	3.368	Up	Plasma Membrane	enzyme			956	215446	316077
ENTPD8	ectonucleoside triphosphate diphosphohydrolase 8	ENSMUSG00000036813	6.515	2.866	Up	Plasma Membrane	enzyme			377841	72090	613267

## Sheet: White Adipose
Symbol	Entrez Gene Name	Ensembl	hTERT Expr Fold Change	LgT Fold Change	Expected	Location	Type(s)	Biomarker Application(s)	Drug(s)	Entrez Gene ID for Human	Entrez Gene ID for Mouse	Entrez Gene ID for Rat
ADCY1	adenylate cyclase 1	ENSMUSG00000020431	2.255	2.309	Up	Plasma Membrane	enzyme			107	432530	305509
CREB3L3	cAMP responsive element binding protein 3 like 3	ENSMUSG00000035041	4.785	6.692	Up	Cytoplasm	transcription regulator			84699	208677	314638
FGFR3	fibroblast growth factor receptor 3	ENSMUSG00000054252	3.931	4.132	Up	Plasma Membrane	kinase	prognosis	3D185,actinium Ac 225 vofatamab,ASP5878,B-701,crizotinib/pazopanib,debio 1347,derazantinib,docetaxel/nintedanib,erdafitinib,everolimus/lenvatinib,FIIN-2,futibatinib,indium In 111 vofatamab,infigratinib,lapatinib/pazopanib,lenvatinib,lenvatinib/pembrolizumab,LY3076226,masitinib,nintedanib,pazopanib,pemigatinib,PRN1371,SAR103168,selpercatinib,tasurgratinib,TYRA-300	2261	14184	84489
PRKG2	protein kinase cGMP-dependent 2	ENSMUSG00000029334	6.509	2.025	Up	Cytoplasm	kinase			5593	19092	25523
RARG	retinoic acid receptor gamma	ENSMUSG00000001288	2.559	2.192	Up	Nucleus	ligand-dependent nuclear receptor		6-mercaptopurine/methotrexate/tretinoin,acitretin,adapalene,AGN 190299,alitretinoin,arsenic trioxide/daunorubicin/tretinoin,arsenic trioxide/gemtuzumab ozogamicin/tretinoin,arsenic trioxide/idarubicin/tretinoin,arsenic trioxide/tretinoin,cytarabine/daunorubicin/gemtuzumab ozogamicin/tretinoin,cytarabine/daunorubicin/tretinoin,cytarabine/idarubicin/tretinoin,daunorubicin/tretinoin,doxorubicin/tret…	5916	19411	685072

[truncated: 8 more sheets: RAR Signlaing, Sumoylation, GPCR Signaling, IL15 Synth, Vitamin D, Gustation, MAPK Signaling, Proline Biosynth]
