# Supplementary material for: hTERT and SV40LgT Renal Cell Lines Adjust Their Transcriptional Responses After Copy Number Changes from the Parent Proximal Tubule Cells
Source: Int J Mol Sci. 2025 Apr 11;26(8):3607. doi: 10.3390/ijms26083607 (PMC12027150; doi:10.3390/ijms26083607)
Supplement: Supplementary file 1 [file ijms-26-03607-s001.zip › Table S3 Shared pathways Parent, LgT.xlsx]

## Sheet: ReadMe
Ingenuity Pathway Core Pathway analysis - Performed on 265 common DEGs (Diffentially Expressed Genes compared to Parent moRPTEC cells) shared by hTERT and LgT cells.
Top 100 Common Pathways LgT,hTERT TAB - shows top scoring pathways from Core Pathway Analysis
LgT 265 Common DEGs TAB - shows DEGs common to both LgT and hTERT cells, noting they have different fold changes for each transcript
Neurovascular Coupling Signaling Pathway TAB - shows transcripts and FC involved in this pathway
Pyrimidine Interconversion TAB - shows transcripts and FC involved in this pathway
Pyrimidine Ribonucleotides Biosynthesis TAB - shows transcripts and FC involved in this pathway
Hypercytokinemia TAB - shows transcripts and FC involved in this pathway
Semaphorin Signaling Pathway TAB - shows transcripts and FC involved in this pathway
Notch Signaling Tab - shows transcripts and FC involved in this pathway
White Adipose Tissue Browning Pathway TAB - shows transcripts and FC involved in this pathway
Sumolyation Pathway TAB - shows transcripts and FC involved in this pathway
IL15 Production Pathway TAB - shows transcripts and FC involved in this pathway
Vitamin D3 Biosynthesis TAB - shows transcripts and FC involved in this pathway
VDR/RXR Activation TAB - shows transcripts and FC involved in this pathway
MAPK Signaling Inhibiting Influenze TAB - shows transcripts and FC involved in this pathway
RAR Activation TAB - shows transcripts and FC involved in this pathway
Proline Biosynthesis TAB - shows transcripts and FC involved in this pathway
MAPK Signaling Inhibiting Influenze TAB - shows transcripts and FC involved in this pathway

## Sheet: Top 100 CommonPthways LgT,hTERT
© 2000-2024 QIAGEN. All rights reserved.
Ingenuity Canonical Pathways	-log(p-value)	Ratio	Molecules
Neurovascular Coupling Signaling Pathway	4.47	0.0431	ENTPD2,ENTPD3,ENTPD8,GABRQ,KCNJ14,LRRC26,NPR3,P2RY1,PLA2G4C,PRKG2
Pyrimidine Ribonucleotides Interconversion	3.42	0.1	CMPK2,ENTPD2,ENTPD3,ENTPD8
Pyrimidine Ribonucleotides De Novo Biosynthesis	3.3	0.093	CMPK2,ENTPD2,ENTPD3,ENTPD8
Role of Hypercytokinemia/hyperchemokinemia in the Pathogenesis of Influenza	3.06	0.0581	AREG,CCL5,IFNB1,ISG20,OAS2
Semaphorin Neuronal Repulsive Signaling Pathway	2.72	0.04	Acan,ITGB7,MYL11,PRKG2,SEMA3A,SEMA3E
Notch Signaling	2.38	0.0789	JAG2,LFNG,RBPJ
White Adipose Tissue Browning Pathway	2.17	0.0362	ADCY1,CREB3L3,FGFR3,PRKG2,RARG
Sumoylation Pathway	1.92	0.0388	CEBPA,ISG20,MYB,RHOV
IL-15 Production	1.67	0.0325	CSF1R,FGFR3,IFNB1,LTK
1,25-dihydroxyvitamin D3 Biosynthesis	1.59	0.333	POR
VDR/RXR Activation	1.53	0.0385	CCL5,CEBPA,KLK6
Role of MAPK Signaling in Inhibiting the Pathogenesis of Influenza	1.52	0.038	CCL5,IFNB1,PLA2G4C
RAR Activation	1.49	0.0186	ADCY1,ADH7,CREB3L3,DHRS9,IL17D,KLF2,RARG,RHOV
Proline Biosynthesis I	1.47	0.25	PYCR3
Role of MAPK Signaling in the Pathogenesis of Influenza	1.45	0.0357	CCL5,IFNB1,PLA2G4C
Oxytocin in Spinal Neurons Signaling Pathway	1.44	0.0571	NPR3,PRKG2
Ethanol Degradation II	1.44	0.0571	ADH7,DHRS9
Endocannabinoid Cancer Inhibition Pathway	1.42	0.0272	ADCY1,CREB3L3,DDIT3,TRIB3
Regulation of the Epithelial Mesenchymal Transition in Development Pathway	1.41	0.0345	JAG2,RBPJ,WNT10A
Noradrenaline and Adrenaline Degradation	1.4	0.0541	ADH7,DHRS9
Proline Biosynthesis II (from Arginine)	1.38	0.2	PYCR3
Protein Citrullination	1.38	0.2	PADI3
Role of Pattern Recognition Receptors in Recognition of Bacteria and Viruses	1.34	0.0256	CCL5,IFNB1,IL17D,OAS2
Arginine Degradation VI (Arginase 2 Pathway)	1.3	0.167	PYCR3
Salvage Pathways of Pyrimidine Ribonucleotides	1.29	0.0309	CMPK2,MAK,PYCR3
Melanocyte Development and Pigmentation Signaling	1.28	0.0306	ADCY1,CREB3L3,PAX3
Retinoate Biosynthesis I	1.28	0.0465	ADH7,DHRS9
Transcriptional Regulatory Network in Embryonic Stem Cells	1.28	0.0244	CDX2,FGFR3,ONECUT1,WNT10A
Osteoarthritis Pathway	1.28	0.0212	CREB3L3,FGFR3,HTRA1,ITGB7,RBPJ
Neuroinflammation Signaling Pathway	1.25	0.0189	CCL5,CREB3L3,CSF1R,GABRQ,IFNB1,PLA2G4C
Role of OCT4 in Mammalian Embryonic Stem Cell Pluripotency	1.23	0.0435	CDX2,FOXA1
Pulmonary Fibrosis Idiopathic Signaling Pathway	1.2	0.0184	AREG,FGFR3,FOXG1,MMP25,RBPJ,WNT10A
Sperm Motility	1.15	0.0195	CSF1R,FGFR3,LTK,PLA2G4C,PRKG2
Pathogenesis of Multiple Sclerosis	1.13	0.111	CCL5
IL-33 Signaling Pathway	1.12	0.0216	AREG,CCL5,CREB3L3,KLK6
Dopamine-DARPP32 Feedback in cAMP Signaling	1.12	0.0215	ADCY1,CREB3L3,KCNJ14,PRKG2
Regulation of Actin-based Motility by Rho	1.12	0.0261	ITGB7,MYL11,RHOV
Neuregulin Signaling	1.1	0.0256	AREG,CDK5R1,ITGB7
Macrophage Classical Activation Signaling Pathway	1.1	0.0212	CCL5,GBP4,IFNB1,IL17D
G-Protein Coupled Receptor Signaling	1.09	0.0142	ADCY1,CREB3L3,EYA2,FOXG1,GPR137B,HCN2,MYL11,NPR3,P2RY1,SIX1
Hepatic Cholestasis	1.08	0.0209	ABCB11,ADCY1,IL17D,MAP4K2
Calcium Transport I	1.08	0.1	ATP2C2
p38 MAPK Signaling	1.07	0.025	CREB3L3,DDIT3,PLA2G4C
Regulation of the Epithelial-Mesenchymal Transition Pathway	1.06	0.0205	FGFR3,JAG2,RBPJ,WNT10A
Nicotine Degradation III	1.04	0.0339	ADH7,POR
Retinoic acid Mediated Apoptosis Signaling	1.03	0.0333	IFNB1,RARG
FXR/RXR Activation	1.03	0.0238	ABCB11,APOB,FOXA1
Gαs Signaling	1.03	0.0238	ADCY1,ADD2,CREB3L3
Oxytocin Signaling Pathway	1.02	0.0177	CCL5,CREB3L3,NPR3,PLA2G4C,PRKG2
Gustation Pathway	1.02	0.0198	ADCY1,ENTPD2,GABRQ,P2RY1
Semaphorin Signaling in Neurons	1.02	0.0328	RHOV,SEMA3A
Mineralocorticoid Biosynthesis	1.01	0.0833	CYP21A2
Coronavirus Pathogenesis Pathway	1	0.0196	CCL5,DDIT3,IFNB1,OAS2
Glucocorticoid Biosynthesis	0.975	0.0769	CYP21A2
P2Y Purigenic Receptor Signaling Pathway	0.973	0.0226	ADCY1,CREB3L3,P2RY1
Serotonin Receptor Signaling	0.96	0.0149	ADCY1,BST1,CREB3L3,PLA2G4C,PSD4,RHOV,TRPA1
Role of PI3K/AKT Signaling in the Pathogenesis of Influenza	0.959	0.0303	CCL5,IFNB1
Nicotine Degradation II	0.948	0.0299	ADH7,POR
Adipogenesis pathway	0.93	0.0216	CEBPA,DDIT3,FGFR3
Fatty Acid Activation	0.917	0.0667	ACSBG1
Growth Hormone Signaling	0.907	0.0282	CEBPA,ONECUT1
Role of Osteoclasts in Rheumatoid Arthritis Signaling Pathway	0.899	0.0162	CREB3L3,CSF1R,FOXG1,MMP25,RHOV
Serotonin Degradation	0.897	0.0278	ADH7,DHRS9
Cellular Effects of Sildenafil (Viagra)	0.859	0.02	ADCY1,MYL11,PRKG2
GDNF Family Ligand-Receptor Interactions	0.859	0.0263	DOK7,GFRA4
Hypoxia Signaling in the Cardiovascular System	0.859	0.0263	CREB3L3,UBE2K
Macropinocytosis Signaling	0.859	0.0263	CSF1R,ITGB7
PTEN Signaling	0.853	0.0199	FGFR3,FOXG1,ITGB7
Estrogen Receptor Signaling	0.852	0.0147	ADCY1,CREB3L3,FOXA1,FOXG1,MMP25,MYL11
Corticotropin Releasing Hormone Signaling	0.847	0.0197	ADCY1,CREB3L3,NPR3
Protein Kinase A Signaling	0.845	0.0146	ADCY1,ADD2,CREB3L3,EYA2,MYL11,PTPRB
Differential Regulation of Cytokine Production in Macrophages and T Helper Cells by IL-17A and IL-17F	0.843	0.0556	CCL5
Role of WNT/GSK-3β Signaling in the Pathogenesis of Influenza	0.841	0.0256	IFNB1,WNT10A
Maturity Onset Diabetes of Young (MODY) Signaling	0.832	0.0253	APOB,ONECUT1
eNOS Signaling	0.823	0.0192	ADCY1,AQP5,MIP
γ-linolenate Biosynthesis II (Animals)	0.821	0.0526	ACSBG1
Mitochondrial L-carnitine Shuttle Pathway	0.821	0.0526	ACSBG1
Hepatic Fibrosis Signaling Pathway	0.805	0.0142	CCL5,CREB3L3,ITGB7,MYL11,RHOV,WNT10A
HOTAIR Regulatory Pathway	0.784	0.0184	FOXA1,MMP25,WNT10A
Endoplasmic Reticulum Stress Pathway	0.781	0.0476	DDIT3
FGF Signaling	0.774	0.0233	CREB3L3,FGFR3
CXCR4 Signaling	0.757	0.0179	ADCY1,MYL11,RHOV
Role of Lipids/Lipid Rafts in the Pathogenesis of Influenza	0.746	0.0435	IFNB1
Differential Regulation of Cytokine Production in Intestinal Epithelial Cells by IL-17A and IL-17F	0.746	0.0435	CCL5
Pyrimidine Deoxyribonucleotides De Novo Biosynthesis I	0.746	0.0435	CMPK2
Immunogenic Cell Death Signaling Pathway	0.744	0.0222	DDIT3,IFNB1
Unfolded protein response	0.744	0.0222	CEBPA,DDIT3
Acute Myeloid Leukemia Signaling	0.736	0.022	CEBPA,CSF1R
The Visual Cycle	0.729	0.0417	DHRS9
Actin Nucleation by ARP-WASP Complex	0.722	0.0215	ITGB7,RHOV
Bupropion Degradation	0.713	0.04	POR
Circadian Rhythm Signaling	0.702	0.0149	ADCY1,CREB3L3,NPR3,PRKG2
IL-17A Signaling in Gastric Cells	0.698	0.0385	CCL5
Role of JAK1, JAK2 and TYK2 in Interferon Signaling	0.698	0.0385	IFNB1
Colorectal Cancer Metastasis Signaling	0.691	0.0148	ADCY1,MMP25,RHOV,WNT10A
S100 Family Signaling Pathway	0.662	0.0117	AREG,CREB3L3,FGFR3,GPR137B,IFNB1,MMP25,P2RY1,PLA2G4C,WNT10A
ISGylation Signaling Pathway	0.626	0.0185	IFNB1,USP18
Synaptic Long Term Depression	0.618	0.0152	NPR3,PLA2G4C,PRKG2
Gap Junction Signaling	0.618	0.0152	ADCY1,NPR3,PRKG2
Oxytocin in Brain Signaling Pathway	0.613	0.0151	CREB3L3,DDIT3,PLA2G4C

## Sheet: LgT 265 Common DEGs
ENSEMBL	SYMBOL	GENENAME	REFSEQ	ENTREZID	baseMean	log2FoldChange	lfcSE	stat	pvalue	padj	Fold_Change	Call
ENSMUSG00000099146	0610031O16Rik	RIKEN cDNA 0610031O16 gene	NR_045760	68369	27.7715	1.39035	0.376419	3.69361	0.000221092	0.000551888	2.62142	Up
ENSMUSG00000110013	1190028D05Rik	RIKEN cDNA 1190028D05 gene	NR_151738	330767	54.0397	5.96083	0.504428	11.817	3.18872e-32	2.61747e-31	62.2857	Up
ENSMUSG00000053783	1700016K19Rik	RIKEN cDNA 1700016K19 gene	NM_198637	74230	140.553	1.08385	0.227466	4.76489	1.88961e-06	5.66406e-06	2.11969	Up
ENSMUSG00000038408	1700018A04Rik	RIKEN cDNA 1700018A04 gene	NR_029439	71307	11.6823	1.28217	0.405993	3.1581	0.00158802	0.0035817	2.43204	Up
ENSMUSG00000078607	1810010H24Rik	RIKEN cDNA 1810010H24 gene	NM_001163473	69066	230.306	1.54706	0.111593	13.8633	1.05639e-43	1.1421e-42	2.92221	Up
ENSMUSG00000097412	1810014B01Rik	RIKEN cDNA 1810014B01 gene	NR_015572	66263	741.945	1.16291	0.1041	11.1711	5.65058e-29	4.27511e-28	2.23908	Up
ENSMUSG00000102047	2010010A06Rik	RIKEN cDNA 2010010A06 gene	NR_045393	100503117	9.33676	1.02449	0.457017	2.24168	0.0249818	0.0469493	2.03424	Up
ENSMUSG00000087259	2610035D17Rik	RIKEN cDNA 2610035D17 gene	NR_015556	72386	1325.64	1.27823	0.111582	11.4555	2.20706e-30	1.73497e-29	2.42542	Up
ENSMUSG00000086943	4732414G09Rik	RIKEN cDNA 4732414G09 gene	NR_152202	100043309	11.6589	2.19772	0.516504	4.25498	2.09066e-05	5.74796e-05	4.58752	Up
ENSMUSG00000044276	4933427E11Rik	RIKEN cDNA 4933427E11 gene	NM_025756	66769	55.9185	1.77036	0.254869	6.94615	3.75387e-12	1.56698e-11	3.41139	Up
ENSMUSG00000115970	8430426J06Rik	RIKEN cDNA 8430426J06 gene	NR_077229	78102	35.3119	1.80719	0.299386	6.03632	1.57672e-09	5.77668e-09	3.4996	Up
ENSMUSG00000116660	9030404E10Rik	RIKEN cDNA 9030404E10 gene	NR_045878	71528	6.63124	3.12801	0.662523	4.72135	2.3428e-06	6.96825e-06	8.74226	Up
ENSMUSG00000089809	A930011G23Rik	RIKEN cDNA A930011G23 gene	NR_030692	319818	2496.43	2.39705	0.115446	20.7633	9.28688e-96	2.26822e-94	5.26726	Up
ENSMUSG00000027048	Abcb11	ATP-binding cassette, sub-family B (MDR/TAP), member 11	NM_001363492	27413	6.68689	1.73999	0.664674	2.61781	0.00884969	0.0179989	3.34032	Up
ENSMUSG00000030607	Acan	aggrecan	NM_001361500	11595	144.616	4.33018	0.332159	13.0365	7.58723e-39	7.4124e-38	20.1148	Up
ENSMUSG00000032281	Acsbg1	acyl-CoA synthetase bubblegum family member 1	NM_053178	94180	3143.32	1.45689	0.124152	11.7347	8.45964e-32	6.88908e-31	2.74515	Up
ENSMUSG00000078129	Actl10	actin-like 10	NM_001171640	70362	15.0263	2.19128	0.380302	5.76196	8.3142e-09	2.92644e-08	4.56712	Up
ENSMUSG00000020431	Adcy1	adenylate cyclase 1	NM_009622	432530	7514.03	1.20719	0.167029	7.22741	4.92281e-13	2.14014e-12	2.30887	Up
ENSMUSG00000030000	Add2	adducin 2 (beta)	NM_001271857	11519	1562.13	2.04026	0.0862606	23.6522	1.11962e-123	3.6635e-122	4.11318	Up
ENSMUSG00000055301	Adh7	alcohol dehydrogenase 7 (class IV), mu or sigma polypeptide	NM_009626	11529	4781.87	1.92938	0.15483	12.4613	1.21371e-35	1.08719e-34	3.80891	Up
ENSMUSG00000035262	Amh	anti-Mullerian hormone	NM_007445	11705	72.7563	1.04771	0.160406	6.53162	6.50629e-11	2.56646e-10	2.06725	Up
ENSMUSG00000038742	Angptl6	angiopoietin-like 6	NM_145154	70726	922.684	2.46532	0.479162	5.14506	2.67436e-07	8.51919e-07	5.52248	Up
ENSMUSG00000054662	Ano9	anoctamin 9	NM_178381	71345	5403.32	1.13387	0.0605919	18.7132	3.86487e-78	7.44543e-77	2.19446	Up
ENSMUSG00000029338	Antxr2	anthrax toxin receptor 2	NM_133738	71914	27959.6	1.59343	0.0326546	48.7964	0	0	3.01766	Up
ENSMUSG00000021950	Anxa8	annexin A8	NM_001281845	11752	1938.48	1.24079	0.189286	6.55511	5.56003e-11	2.20052e-10	2.36328	Up
ENSMUSG00000020609	Apob	apolipoprotein B	NM_009693	238055	5.47465	1.68033	0.746242	2.25172	0.0243398	0.0458432	3.20501	Up
ENSMUSG00000042759	Apobr	apolipoprotein B receptor	NM_138310	171504	8560.77	3.98695	0.0565054	70.5588	0	0	15.856	Up
ENSMUSG00000010601	Apol7a	apolipoprotein L 7a	NM_001164640	75761	37.5186	4.35334	0.533928	8.15342	3.53785e-16	1.75968e-15	20.4402	Up
ENSMUSG00000044217	Aqp5	aquaporin 5	NM_009701	11830	16.7508	2.19018	0.45797	4.78236	1.73246e-06	5.20566e-06	4.56362	Up
ENSMUSG00000037999	Arap2	ArfGAP with RhoGAP domain, ankyrin repeat and PH domain 2	NM_178407	212285	19443.6	1.24851	0.14086	8.86348	7.75519e-19	4.26245e-18	2.37596	Up
ENSMUSG00000029378	Areg	amphiregulin	NM_009704	11839	704.441	1.26934	0.228417	5.55711	2.74275e-08	9.34452e-08	2.41051	Up
ENSMUSG00000074625	Arhgap40	Rho GTPase activating protein 40	NM_001145015	545481	1146.57	1.89041	0.054969	34.3905	3.49138e-259	3.40553e-257	3.70741	Up
ENSMUSG00000071324	Armc2	armadillo repeat containing 2	NM_001034858	213402	168.115	2.17624	0.159735	13.624	2.88328e-42	3.04459e-41	4.51973	Up
ENSMUSG00000034112	Atp2c2	ATPase, Ca++ transporting, type 2C, member 2	NM_026922	69047	1535.16	2.06351	0.119564	17.2587	9.62904e-67	1.56373e-65	4.18002	Up
ENSMUSG00000051669	AU021092	expressed sequence AU021092	NM_001033220	239691	191.521	1.70353	0.135639	12.5593	3.53523e-36	3.21719e-35	3.25696	Up
ENSMUSG00000075010	AW112010	expressed sequence AW112010	NM_001177351	107350	23.2115	1.84996	0.445291	4.15449	3.26018e-05	8.81634e-05	3.6049	Up
ENSMUSG00000107167	B3galt9	beta-1,3-galactosyltransferase 9	NM_001377044	102637973	54.5294	2.77409	0.455295	6.09294	1.10854e-09	4.09743e-09	6.84044	Up
ENSMUSG00000031803	B3gnt3	UDP-GlcNAc:betaGal beta-1,3-N-acetylglucosaminyltransferase 3	NM_028189	72297	8390.21	1.36701	0.0357788	38.2072	0	0	2.57935	Up
ENSMUSG00000013418	B4galnt2	beta-1,4-N-acetyl-galactosaminyl transferase 2	NM_008081	14422	1826.47	2.60612	0.666481	3.91027	9.21918e-05	0.000238893	6.08866	Up
ENSMUSG00000084938	BB557941	expressed sequence BB557941	NR_040356	767815	50.5916	3.31819	0.346596	9.57365	1.03196e-21	6.2613e-21	9.97411	Up
ENSMUSG00000051444	Bbs12	Bardet-Biedl syndrome 12 (human)	NM_001008502	241950	2015.7	1.46432	0.0575049	25.4642	4.91798e-143	1.95596e-141	2.75932	Up
ENSMUSG00000074862	BC025920	zinc finger protein pseudogene	NM_001033363	268319	518.987	1.37482	0.113703	12.0913	1.1738e-33	1.0025e-32	2.59335	Up
ENSMUSG00000052819	Best2	bestrophin 2	NM_001130194	212989	11.009	1.62621	0.482721	3.36885	0.000754825	0.00177332	3.08702	Up
ENSMUSG00000025105	Bnc1	basonuclin 1	NM_007562	12173	152.564	1.00108	0.121074	8.26835	1.3583e-16	6.8679e-16	2.0015	Up
ENSMUSG00000035131	Brinp3	bone morphogenetic protein/retinoic acid inducible neural specific 3	NM_001145807	215378	315.653	3.77161	0.224682	16.7864	3.06776e-63	4.71845e-62	13.6574	Up
ENSMUSG00000029082	Bst1	bone marrow stromal cell antigen 1	NM_009763	12182	74982.8	1.33482	0.04727	28.2383	1.98304e-175	1.05933e-173	2.52245	Up
ENSMUSG00000020042	Btbd11	BTB (POZ) domain containing 11	NM_001017525	74007	1644.68	1.42639	0.100033	14.2592	3.92812e-46	4.47271e-45	2.68773	Up
ENSMUSG00000052477	C130026I21Rik	RIKEN cDNA C130026I21 gene	NM_001037909	620078	15.7669	1.6178	0.531367	3.0446	0.00232987	0.00514755	3.06907	Up
ENSMUSG00000044092	C130050O18Rik	RIKEN cDNA C130050O18 gene	NM_001384195	319772	52.3715	2.65516	0.313118	8.47975	2.25687e-17	1.17546e-16	6.29917	Up
ENSMUSG00000028972	Car6	carbonic anhydrase 6	NM_009802	12353	36.0316	1.62844	0.454104	3.58604	0.000335732	0.000821877	3.09178	Up
ENSMUSG00000041617	Ccdc74a	coiled-coil domain containing 74A	NM_001166164	72315	399.765	1.36559	0.125596	10.8729	1.5515e-27	1.12947e-26	2.57682	Up
ENSMUSG00000050677	Ccdc96	coiled-coil domain containing 96	NM_025725	66717	1409.64	1.17771	0.0879849	13.3854	7.35805e-41	7.56243e-40	2.26218	Up
ENSMUSG00000035042	Ccl5	chemokine (C-C motif) ligand 5	NM_013653	20304	697.686	3.90457	0.446158	8.75154	2.10458e-18	1.13806e-17	14.9759	Up
ENSMUSG00000030798	Cd37	CD37 antigen	NM_001290802	12493	34.3501	1.21181	0.3182	3.80832	0.000139912	0.000356258	2.31628	Up
ENSMUSG00000048895	Cdk5r1	cyclin-dependent kinase 5, regulatory subunit 1 (p35)	NM_009871	12569	460.605	1.18712	0.14982	7.92366	2.30613e-15	1.11152e-14	2.27698	Up
ENSMUSG00000039518	Cdsn	corneodesmosin	NM_001008424	386463	824.228	1.05395	0.340281	3.09729	0.00195296	0.00435386	2.07621	Up
ENSMUSG00000029646	Cdx2	caudal type homeobox 2	NM_007673	12591	73.8485	6.41795	0.491069	13.0694	4.92845e-39	4.84406e-38	85.5059	Up
ENSMUSG00000034957	Cebpa	CCAAT/enhancer binding protein (C/EBP), alpha	NM_001287514	12606	3182.9	1.08608	0.108171	10.0404	1.01273e-23	6.53042e-23	2.12296	Up
ENSMUSG00000022860	Chodl	chondrolectin	NM_001362555	246048	10.4736	4.24005	0.902737	4.69688	2.64164e-06	7.82764e-06	18.8965	Up
ENSMUSG00000028255	Clca1	chloride channel accessory 1	NM_017474	23844	16.8887	1.14223	0.355475	3.21325	0.00131243	0.00298966	2.20722	Up
ENSMUSG00000020638	Cnfn	cytidine monophosphate (UMP-CMP) kinase 2, mitochondrial	NM_020557	22169	4706.57	2.48908	0.159533	15.6023	7.02359e-55	9.40435e-54	5.61418	Up
ENSMUSG00000028444	Cntfr	ciliary neurotrophic factor receptor	NM_001136056	12804	3018.18	1.86741	0.145097	12.8701	6.63163e-38	6.3069e-37	3.64876	Up
ENSMUSG00000053024	Cntn2	contactin 2	NM_011531	21367	1171.17	1.66746	0.184893	9.01854	1.90619e-19	1.07118e-18	3.17656	Up
ENSMUSG00000020836	Coro6	coronin 6	NM_001368670	216961	1164.76	1.70614	0.139243	12.253	1.61989e-34	1.41364e-33	3.26288	Up
ENSMUSG00000030785	Cox6a2	cytochrome c oxidase subunit 6A2	NM_009943	12862	41.3855	3.15908	0.636845	4.96051	7.03079e-07	2.17493e-06	8.93259	Up
ENSMUSG00000052560	Cpne8	copine VIII	NM_001033851	66871	12242.3	1.17328	0.0821022	14.2905	2.50803e-46	2.87165e-45	2.25524	Up
ENSMUSG00000035041	Creb3l3	cAMP responsive element binding protein 3-like 3	NM_001382818	208677	25.6222	2.74237	0.390452	7.02358	2.16253e-12	9.12464e-12	6.69168	Up
ENSMUSG00000084989	Crocc2	ciliary rootlet coiled-coil, rootletin family member 2	NM_001310428	381284	204.686	1.32229	0.176583	7.48819	6.98278e-14	3.14894e-13	2.50062	Up
ENSMUSG00000038135	Crygn	crystallin, gamma N	NM_153076	214301	44.374	1.11298	0.269487	4.13	3.62761e-05	9.76113e-05	2.16292	Up
ENSMUSG00000024621	Csf1r	colony stimulating factor 1 receptor	NM_001037859	12978	3445.07	1.58759	0.18537	8.56441	1.08628e-17	5.72055e-17	3.00546	Up
ENSMUSG00000001622	Csn3	casein kappa	NM_001356570	12994	138.171	1.52365	0.305567	4.98631	6.15424e-07	1.9128e-06	2.87518	Up
ENSMUSG00000026456	Cyb5r1	cytochrome b5 reductase 1	NM_001355133	72017	19057.9	1.19425	0.268195	4.4529	8.47178e-06	2.41002e-05	2.28825	Up
ENSMUSG00000024365	Cyp21a1	cytochrome P450, family 21, subfamily a, polypeptide 1	NM_009995	13079	87.6036	1.71243	0.428432	3.99697	6.41586e-05	0.000168763	3.27712	Up
ENSMUSG00000025408	Ddit3	DNA-damage inducible transcript 3	NM_001290183	13198	5554.4	1.04512	0.178881	5.84251	5.14199e-09	1.83439e-08	2.06353	Up
ENSMUSG00000027901	Dennd2d	DENN/MADD domain containing 2D	NM_001093754	72121	4602	1.12447	0.110259	10.1984	2.01485e-24	1.32672e-23	2.18021	Up
ENSMUSG00000009092	Derl3	Der1-like domain family, member 3	NM_001358983	70377	118.067	1.05738	0.199905	5.28942	1.22703e-07	3.98994e-07	2.08115	Up
ENSMUSG00000027068	Dhrs9	dehydrogenase/reductase (SDR family) member 9	NM_175512	241452	577.315	1.80895	0.228096	7.93067	2.17962e-15	1.05104e-14	3.50388	Up
ENSMUSG00000029270	Dipk1a	divergent protein kinase domain 1A	NM_026062	67266	4520.77	1.22696	0.0432361	28.3782	3.75519e-177	2.04861e-175	2.34074	Up
ENSMUSG00000020871	Dlx4	distal-less homeobox 4	NM_007867	13394	149.016	1.88303	0.256376	7.3448	2.06069e-13	9.11941e-13	3.68848	Up
ENSMUSG00000044716	Dok7	docking protein 7	NM_001348274	231134	1089.42	3.03887	0.13451	22.5922	5.17231e-113	1.51258e-111	8.21849	Up
ENSMUSG00000090326	Dthd1	death domain containing 1	NM_001170705	100322896	23.7711	5.76318	0.86902	6.63181	3.31595e-11	1.32445e-10	54.3112	Up
ENSMUSG00000036611	Eepd1	endonuclease/exonuclease/phosphatase family domain containing 1	NM_026189	67484	575.551	1.34491	0.0972445	13.8302	1.67621e-43	1.80586e-42	2.54014	Up
ENSMUSG00000015085	Entpd2	ectonucleoside triphosphate diphosphohydrolase 2	NM_009849	12496	1309.05	1.53124	0.194269	7.88203	3.22092e-15	1.54255e-14	2.89033	Up
ENSMUSG00000041608	Entpd3	ectonucleoside triphosphate diphosphohydrolase 3	NM_178676	215446	2915.82	1.75181	0.0533655	32.8267	2.45023e-236	2.06348e-234	3.36781	Up
ENSMUSG00000036813	Entpd8	ectonucleoside triphosphate diphosphohydrolase 8	NM_028093	72090	27.0168	1.519	0.378546	4.01273	6.002e-05	0.000158173	2.86593	Up
ENSMUSG00000023443	Esx1	extraembryonic, spermatogenesis, homeobox 1	NM_007957	13984	10.3761	2.71522	0.941426	2.88416	0.00392465	0.00842171	6.56693	Up
ENSMUSG00000017897	Eya2	EYA transcriptional coactivator and phosphatase 2	NM_001271962	14049	1308.23	2.08047	0.0982205	21.1816	1.41097e-99	3.5824e-98	4.22945	Up
ENSMUSG00000090942	F830016B08Rik	RIKEN cDNA F830016B08 gene	NM_001101475	240328	28.3753	3.71856	0.471344	7.88926	3.03976e-15	1.45714e-14	13.1643	Up
ENSMUSG00000079652	Fam71f2	family with sequence similarity 71, member F2	NM_001101486	245884	69.3722	1.45758	0.239369	6.08927	1.13425e-09	4.19095e-09	2.74648	Up
ENSMUSG00000053111	Fank1	fibronectin type 3 and ankyrin repeat domains 1	NM_025850	66930	136.727	1.03376	0.175715	5.88316	4.02503e-09	1.44377e-08	2.04736	Up
ENSMUSG00000013338	Fer1l4	fer-1-like 4 (C. elegans)	NM_001136556	74562	54.1299	2.34828	0.257173	9.13112	6.77918e-20	3.87527e-19	5.09217	Up
ENSMUSG00000054252	Fgfr3	fibroblast growth factor receptor 3	NM_001163215	14184	530.982	2.04687	0.132996	15.3904	1.89791e-53	2.49145e-52	4.13208	Up
ENSMUSG00000047528	Flacc1	flagellum associated containing coiled-coil domains 1	NM_001347056	108812	204.142	1.748	0.0999209	17.4939	1.59507e-68	2.67054e-67	3.35894	Up
ENSMUSG00000035451	Foxa1	forkhead box A1	NM_008259	15375	4569.42	1.48581	0.0677058	21.9452	9.63279e-107	2.64863e-105	2.80075	Up
ENSMUSG00000020950	Foxg1	forkhead box G1	NM_001160112	15228	614.909	6.23449	0.526534	11.8406	2.40637e-32	1.98108e-31	75.2954	Up
ENSMUSG00000038415	Foxq1	forkhead box Q1	NM_008239	15220	3024.65	1.077	0.33138	3.25005	0.00115385	0.00265135	2.10965	Up
ENSMUSG00000016552	Foxred2	FAD-dependent oxidoreductase domain containing 2	NM_001017983	239554	2318.6	1.31264	0.0737078	17.8087	6.0546e-71	1.04902e-69	2.48395	Up
ENSMUSG00000027344	Fsip1	fibrous sheath-interacting protein 1	NM_001374672	71313	374.965	1.22031	0.13931	8.7597	1.95764e-18	1.06102e-17	2.32997	Up
ENSMUSG00000086308	G630016G05Rik	RIKEN cDNA G630016G05 gene	NR_153841	108168785	23.8551	1.6616	0.408063	4.07193	4.66244e-05	0.000124239	3.16368	Up
ENSMUSG00000031344	Gabrq	gamma-aminobutyric acid (GABA) A receptor, subunit theta	NM_001290435	57249	159.154	3.21136	0.306193	10.488	9.80502e-26	6.71834e-25	9.26221	Up
ENSMUSG00000028268	Gbp3	guanylate binding protein 3	NM_001289492	55932	2593.22	2.00834	0.0940644	21.3507	3.84407e-101	9.94842e-100	4.02319	Up
ENSMUSG00000027316	Gfra4	glial cell line derived neurotrophic factor family receptor alpha 4	NM_001136063	14588	119.615	1.41232	0.162722	8.67935	3.98027e-18	2.13067e-17	2.66165	Up
ENSMUSG00000084383	Gm13370	ribosomal protein L21 pseudogene	NA	100046290	10.9475	1.45631	0.45115	3.22799	0.00124662	0.00284879	2.74406	Up
ENSMUSG00000087028	Gm13387	predicted gene 13387	NR_166477	329358	197.982	1.8824	0.295121	6.3784	1.78949e-10	6.90505e-10	3.68688	Up
ENSMUSG00000083849	Gm13477	centromere protein C1 pseudogene	NA	100416285	78.293	2.22166	0.248616	8.93613	4.03047e-19	2.23598e-18	4.66431	Up
ENSMUSG00000068062	Gm14164	predicted gene 14164	NR_033505	791417	10.9419	2.85902	0.733686	3.89679	9.74744e-05	0.000251861	7.25525	Up
ENSMUSG00000086928	Gm14210	predicted gene 14210	NR_166432	102634680	24.2128	2.54263	0.363005	7.00441	2.48035e-12	1.04343e-11	5.82651	Up
ENSMUSG00000086189	Gm15462	predicted gene 15462	NR_166116	108168861	185.959	1.17523	0.0941453	12.4832	9.22115e-36	8.29123e-35	2.2583	Up
ENSMUSG00000112670	Gm18042	predicted gene, 18042	NA	100416327	22.5485	1.59225	0.324372	4.90871	9.16791e-07	2.80981e-06	3.01519	Up
ENSMUSG00000111808	Gm18225	zinc finger protein 810 pseudogene	NA	100416747	24.7344	1.1981	0.306804	3.9051	9.41865e-05	0.000243734	2.29437	Up
ENSMUSG00000107198	Gm19619	predicted gene, 19619	NR_040428	100503265	7.84298	2.76185	0.692271	3.98955	6.61976e-05	0.000173874	6.78267	Up
ENSMUSG00000089581	Gm23341	predicted gene, 23341	NA	115487867	14.8456	1.28528	0.374565	3.4314	0.00060047	0.00142701	2.4373	Up
ENSMUSG00000065341	Gm25579	predicted gene, 25579	XR_004934447	115486570	29.2981	1.31135	0.350566	3.74065	0.000183545	0.000461602	2.48173	Up
ENSMUSG00000112925	Gm31763	predicted gene, 31763	NR_110511	102634101	51.6824	1.21031	0.190393	6.3569	2.05868e-10	7.91207e-10	2.31387	Up
ENSMUSG00000101439	Gm336	ArfGAP with RhoGAP domain, ankyrin repeat and PH domain 2 pseudogene	NA	240539	46.9026	1.38537	0.323069	4.28816	1.80156e-05	4.97755e-05	2.61239	Up
ENSMUSG00000094076	Gm4767	predicted gene 4767	XM_011243645	210583	51.1762	1.05707	0.234141	4.51465	6.34207e-06	1.82063e-05	2.0807	Up
ENSMUSG00000116779	Gm4829	solute carrier family 11 (proton-coupled divalent metal ion transporters), member 1 pseudogene	NA	224487	20.3978	2.34961	0.337664	6.95844	3.44064e-12	1.43876e-11	5.09687	Up
ENSMUSG00000068606	Gm4841	predicted gene 4841	NM_001034859	225594	59.6018	3.98077	0.305351	13.0367	7.56533e-39	7.39334e-38	15.7882	Up
ENSMUSG00000073555	Gm4951	predicted gene 4951	NM_001033767	240327	181.449	5.26326	0.293885	17.9092	9.99238e-72	1.75496e-70	38.406	Up
ENSMUSG00000091183	Gm5144	predicted gene 5141	NM_001256065	380850	681.158	1.06239	0.102158	10.3995	2.49295e-25	1.68731e-24	2.08839	Up
ENSMUSG00000049460	Gm8396	predicted gene 8396	XM_036158943	666976	14.2701	1.09735	0.409545	2.67945	0.00737437	0.0151898	2.13962	Up
ENSMUSG00000063286	Gm8995	predicted gene 8995	XR_004934391	668139	329.563	2.86543	0.191689	14.9483	1.59802e-50	1.97655e-49	7.28751	Up
ENSMUSG00000112850	Gm9176	predicted gene 9176	NA	668453	18.0094	2.45437	0.584012	4.2026	2.63864e-05	7.19549e-05	5.48074	Up
ENSMUSG00000106188	Gm9710	predicted gene 9710	NA	677270	8.5367	1.3384	0.537077	2.49201	0.0127022	0.0251976	2.52871	Up
ENSMUSG00000042532	Golga7b	golgi autoantigen, golgin subfamily a, 7B	NM_001141983	71146	56.0733	1.45429	0.342366	4.24776	2.15916e-05	5.92836e-05	2.74021	Up
ENSMUSG00000021306	Gpr137b	G protein-coupled receptor 137B	NM_031999	83924	18088.6	1.14613	0.0616128	18.6022	3.08425e-77	5.85741e-76	2.2132	Up
ENSMUSG00000020656	Grhl1	grainyhead like transcription factor 1	NM_001161406	195733	1766.81	1.39674	0.178747	7.81405	5.53793e-15	2.62811e-14	2.63306	Up
ENSMUSG00000085830	Grin1os	glutamate receptor, ionotropic, NMDA1 (zeta 1), opposite strand	NM_001242940	320354	34.4417	2.31919	0.290467	7.98435	1.41265e-15	6.86894e-15	4.99052	Up
ENSMUSG00000068854	H2bc21	H2B clustered histone 21	NM_178214	319190	1902.62	1.18509	0.0561113	21.1204	5.16237e-99	1.30533e-97	2.27378	Up
ENSMUSG00000020331	Hcn2	hyperpolarization-activated, cyclic nucleotide-gated K+ 2	NM_008226	15166	1070.75	1.53577	0.0769452	19.9592	1.24625e-88	2.76951e-87	2.89942	Up
ENSMUSG00000024986	Hhex	hematopoietically expressed homeobox	NM_008245	15242	706.656	2.15755	0.0924595	23.3351	1.95349e-120	6.16299e-119	4.46156	Up
ENSMUSG00000039377	Hlx	H2.0-like homeobox	NM_008250	15284	403.661	2.11042	0.104522	20.1911	1.17299e-90	2.68013e-89	4.31816	Up
ENSMUSG00000059325	Hopx	HOP homeobox	NM_001159900	74318	64.5004	2.95271	0.259432	11.3814	5.17564e-30	4.02749e-29	7.742	Up
ENSMUSG00000006205	Htra1	HtrA serine peptidase 1	NM_019564	56213	26564.6	3.31926	0.121385	27.3448	1.24493e-164	6.14943e-163	9.98151	Up
ENSMUSG00000053414	Hunk	hormonally upregulated Neu-associated kinase	NM_015755	26559	5617.2	1.21527	0.0917104	13.2512	4.44178e-40	4.47415e-39	2.32184	Up
ENSMUSG00000039997	Ifi203	interferon activated gene 203	NM_001045481	15950	1152.82	2.79535	0.188764	14.8087	1.28688e-49	1.56471e-48	6.942	Up
ENSMUSG00000073489	Ifi204	interferon activated gene 204	NM_008329	15951	1243.89	2.13896	0.140589	15.2143	2.8419e-52	3.65592e-51	4.40445	Up
ENSMUSG00000073490	Ifi207	interferon activated gene 207	NM_001204910	226691	379.911	1.97322	0.244152	8.08196	6.37343e-16	3.13365e-15	3.92644	Up
ENSMUSG00000026536	Ifi211	interferon activated gene 211	NM_001033450	381308	691.655	1.81564	0.130698	13.8918	7.09994e-44	7.71112e-43	3.52016	Up
ENSMUSG00000048806	Ifnb1	interferon beta 1, fibroblast	NM_010510	15977	7.42393	3.60188	0.918888	3.91983	8.86113e-05	0.00023006	12.1416	Up
ENSMUSG00000017493	Igfbp4	insulin-like growth factor binding protein 4	NM_010517	16010	4379.48	2.1667	0.190684	11.3628	6.40945e-30	4.97253e-29	4.48994	Up
ENSMUSG00000050222	Il17d	interleukin 17D	NM_145837	239114	770.513	1.44309	0.111216	12.9755	1.68516e-38	1.62826e-37	2.71902	Up
ENSMUSG00000064065	Ipcef1	interaction protein for cytohesin exchange factors 1	NM_001033391	320495	1216.91	1.06244	0.179695	5.91246	3.37035e-09	1.21374e-08	2.08846	Up
ENSMUSG00000039236	Isg20	interferon-stimulated protein	NM_001113527	57444	3388.84	1.22717	0.061328	20.0099	4.51259e-89	1.00937e-87	2.34107	Up
ENSMUSG00000001281	Itgb7	integrin beta 7	NM_013566	16421	86.3432	1.60663	0.239799	6.69991	2.08546e-11	8.39824e-11	3.0454	Up
ENSMUSG00000002799	Jag2	jagged 2	NM_010588	16450	8113.18	2.7961	0.165365	16.9087	3.88201e-64	6.06771e-63	6.94562	Up
ENSMUSG00000042686	Jph1	junctophilin 1	NM_020604	57339	2435.84	1.18351	0.0923143	12.8205	1.2592e-37	1.1902e-36	2.27129	Up
ENSMUSG00000038201	Kcna7	potassium voltage-gated channel, shaker-related subfamily, member 7	NM_010596	16495	93.6417	1.83297	0.276854	6.62071	3.57476e-11	1.4256e-10	3.5627	Up
ENSMUSG00000074575	Kcng1	potassium voltage-gated channel, subfamily G, member 1	NM_001081134	241794	56.9095	1.51751	0.185336	8.18784	2.65946e-16	1.32792e-15	2.86296	Up
ENSMUSG00000058743	Kcnmb4	potassium inwardly-rectifying channel, subfamily J, member 14	NM_145963	211480	105.322	1.40403	0.141804	9.90116	4.11475e-23	2.60536e-22	2.64639	Up
ENSMUSG00000085837	Kcnn1	potassium large conductance calcium-activated channel, subfamily M, beta member 4, opposite strand 2	NR_130644	100504412	18.1594	3.19141	0.464097	6.87659	6.13009e-12	2.53077e-11	9.13502	Up
ENSMUSG00000060176	Kif27	kinesin family member 27	NM_001360894	75050	699.995	2.03503	0.131037	15.5302	2.16835e-54	2.88455e-53	4.09832	Up
ENSMUSG00000030087	Klf15	Kruppel-like factor 15	NM_001355668	66277	1342.15	1.45191	0.320885	4.5247	6.04798e-06	1.73864e-05	2.7357	Up
ENSMUSG00000055148	Klf2	Kruppel-like factor 2 (lung)	NM_008452	16598	245.911	1.79764	0.155188	11.5836	4.98947e-31	3.98524e-30	3.47652	Up
ENSMUSG00000022076	Klhl1	kelch-like 1	NM_053105	93688	1535	1.57867	0.252501	6.25214	4.04871e-10	1.5329e-09	2.98694	Up
ENSMUSG00000079853	Klra1	killer cell lectin-like receptor, subfamily A, member 1	NM_016659	16627	7.89825	3.05385	1.02115	2.99059	0.00278441	0.00609111	8.30427	Up
ENSMUSG00000050063	Klra4	kallikrein related-peptidase 6	NM_001164696	19144	9.63486	3.08065	0.840445	3.6655	0.000246856	0.000613073	8.45996	Up
ENSMUSG00000029570	Lfng	LFNG O-fucosylpeptide 3-beta-N-acetylglucosaminyltransferase	NM_008494	16848	6575.65	1.54404	0.0730746	21.1296	4.25048e-99	1.07564e-97	2.9161	Up
ENSMUSG00000001123	Lgals9	lectin, galactose binding, soluble 9	NM_001159301	16859	4174.88	4.09291	0.0984277	41.5829	0	0	17.0643	Up
ENSMUSG00000042793	Lgr6	leucine-rich repeat-containing G protein-coupled receptor 6	NM_001033409	329252	1390.2	2.2638	0.105568	21.4439	5.20172e-102	1.36453e-100	4.80255	Up
ENSMUSG00000063804	Lin28b	lin-28 homolog B	NM_001031772	380669	123.563	3.12574	0.399841	7.81746	5.38989e-15	2.55943e-14	8.72853	Up
ENSMUSG00000087200	Lrp8os3	low density lipoprotein receptor-related protein 8, apolipoprotein e receptor, opposite strand 3	NR_166675	105244644	33.9841	1.47736	0.243095	6.07728	1.22238e-09	4.50418e-09	2.78438	Up
ENSMUSG00000026961	Lrrc26	leucine rich repeat containing 26	NM_146117	227618	621.557	4.70372	0.154238	30.4966	2.89461e-204	1.97391e-202	26.0591	Up
ENSMUSG00000074653	Lrrc31	leucine rich repeat containing 31	NM_001309233	320352	2711.82	1.26998	0.0601556	21.1116	6.21865e-99	1.56856e-97	2.41159	Up
ENSMUSG00000040488	Ltbp4	latent transforming growth factor beta binding protein 4	NM_001113549	108075	2613.32	1.31613	0.102368	12.8569	7.86671e-38	7.46539e-37	2.48997	Up
ENSMUSG00000027297	Ltk	leukocyte tyrosine kinase	NM_008523	17005	4256.28	1.72062	0.0710127	24.2297	1.08266e-129	3.79645e-128	3.29577	Up
ENSMUSG00000024481	Lvrn	laeverin	NM_029008	74574	22.9708	1.87637	0.389934	4.81203	1.49406e-06	4.50938e-06	3.67151	Up
ENSMUSG00000026765	Lypd6b	LY6/PLAUR domain containing 6B	NM_001379381	71897	3104.6	1.48329	0.0789815	18.7803	1.09535e-78	2.12876e-77	2.79586	Up
ENSMUSG00000034159	Mab21l4	mab-21-like 4	NM_001159940	71874	5217.82	1.28006	0.242754	5.27306	1.34166e-07	4.35122e-07	2.42848	Up
ENSMUSG00000021363	Mak	male germ cell-associated kinase	NM_001145802	17152	457.581	1.14578	0.068889	16.6323	4.06991e-62	6.14033e-61	2.21266	Up
ENSMUSG00000051590	Map3k19	mitogen-activated protein kinase kinase kinase 19	NM_011737	22625	7.80271	1.87046	0.573814	3.2597	0.0011153	0.00256774	3.6565	Up
ENSMUSG00000024948	Map4k2	mitogen-activated protein kinase kinase kinase kinase 2	NM_001291787	26412	6608.73	1.15695	0.0602864	19.1909	4.41126e-82	9.04044e-81	2.22985	Up
ENSMUSG00000021596	Mctp1	multiple C2 domains, transmembrane 1	NM_001377108	78771	101.166	1.52073	0.328238	4.633	3.60405e-06	1.05637e-05	2.86936	Up
ENSMUSG00000042428	Mgat3	mannoside acetylglucosaminyltransferase 3	NM_010795	17309	745.205	1.0052	0.072649	13.8364	1.53759e-43	1.65826e-42	2.00722	Up
ENSMUSG00000025389	Mip	major intrinsic protein of lens fiber	NM_008600	17339	15.678	1.51579	0.497794	3.04501	0.00232676	0.00514106	2.85954	Up
ENSMUSG00000023903	Mmp25	matrix metallopeptidase 25	NM_001033339	240047	131.914	3.00555	0.278062	10.8089	3.12369e-27	2.24799e-26	8.03081	Up
ENSMUSG00000090272	Mndal	myeloid nuclear differentiation antigen like	NM_001170853	100040462	268.313	3.44894	0.249275	13.8359	1.54781e-43	1.6687e-42	10.9203	Up
ENSMUSG00000019982	Myb	myeloblastosis oncogene	NM_001198914	17863	742.321	1.83163	0.0810798	22.5904	5.38312e-113	1.57274e-111	3.55938	Up
ENSMUSG00000030672	Mylpf	myosin light chain, phosphorylatable, fast skeletal muscle	NM_001347655	17907	586.598	1.28152	0.0686771	18.6601	1.04531e-77	2.00122e-76	2.43095	Up
ENSMUSG00000044220	Nkx2-3	NK2 homeobox 3	NM_008699	18089	23.6041	5.24968	0.899813	5.83419	5.40524e-09	1.92474e-08	38.0461	Up
ENSMUSG00000022206	Npr3	natriuretic peptide receptor 3	NM_001039181	18162	1868.92	1.44307	0.138079	10.451	1.4496e-25	9.88301e-25	2.71898	Up
ENSMUSG00000078202	Nrarp	Notch-regulated ankyrin repeat protein	NM_025980	67122	1003.07	1.52378	0.0715616	21.2932	1.31138e-100	3.374e-99	2.87543	Up
ENSMUSG00000052854	Nrk	Nik related kinase	NM_013724	27206	588.431	1.4446	0.122331	11.8089	3.51076e-32	2.87875e-31	2.72188	Up
ENSMUSG00000032690	Oas3	2'-5' oligoadenylate synthetase 2	NM_001347448	246728	510.741	2.73578	0.256	10.6867	1.17504e-26	8.30502e-26	6.66121	Up
ENSMUSG00000041583	Obox6	oocyte specific homeobox 6	NM_145710	252830	26.4895	1.68851	0.260526	6.48115	9.10268e-11	3.56508e-10	3.22323	Up
ENSMUSG00000032921	Odf4	outer dense fiber of sperm tails 4	NM_145746	252868	28.0186	1.97017	0.329121	5.98616	2.14856e-09	7.82249e-09	3.91815	Up
ENSMUSG00000043013	Onecut1	one cut domain, family member 1	NM_008262	15379	29.2728	1.88761	0.263936	7.15176	8.56699e-13	3.68542e-12	3.70022	Up
ENSMUSG00000020435	Osbp2	oxysterol binding protein 2	NM_001302630	74309	117.999	1.80008	0.199624	9.01736	1.92683e-19	1.08219e-18	3.48239	Up
ENSMUSG00000052276	Ostn	osteocrin	NM_198112	239790	13.7994	2.52214	0.664036	3.7982	0.000145748	0.000370507	5.74435	Up
ENSMUSG00000027765	P2ry1	purinergic receptor P2Y, G-protein coupled 1	NM_001282016	18441	1110.32	1.64403	0.104312	15.7606	5.80549e-56	7.90383e-55	3.12537	Up
ENSMUSG00000025328	Padi3	peptidyl arginine deiminase, type III	NM_011060	18601	66.9451	1.54706	0.335236	4.61483	3.93413e-06	1.14984e-05	2.9222	Up
ENSMUSG00000034981	Parm1	prostate androgen-regulated mucin-like protein 1	NM_145562	231440	22374.2	2.05961	0.136673	15.0696	2.56679e-51	3.23451e-50	4.16874	Up
ENSMUSG00000064225	Parvb	progestin and adipoQ receptor family member IX	NM_198414	75552	389.633	2.49451	0.10545	23.6559	1.02529e-123	3.36196e-122	5.63537	Up
ENSMUSG00000022439	Parvg	parvin, gamma	NM_001162500	64099	87.9223	1.26519	0.146624	8.62878	6.20093e-18	3.29764e-17	2.40359	Up
ENSMUSG00000027233	Patl2	protein associated with topoisomerase II homolog 2 (yeast)	NM_026251	67578	7.77833	1.25597	0.54646	2.29837	0.0215409	0.0409949	2.38827	Up
ENSMUSG00000004872	Pax3	paired box 3	NM_001159520	18505	522.598	5.8349	0.191968	30.3951	6.37045e-203	4.31552e-201	57.0795	Up
ENSMUSG00000002006	Pdzd4	PDZ domain containing 4	NM_001029868	245469	1850.13	1.04696	0.0635277	16.4804	5.07296e-61	7.5211e-60	2.06618	Up
ENSMUSG00000033847	Pla2g4c	phospholipase A2, group IVC (cytosolic, calcium-independent)	NM_001004762	232889	268.463	1.2783	0.120403	10.6169	2.48651e-26	1.7383e-25	2.42554	Up
ENSMUSG00000086454	Platr14	pluripotency associated transcript 14	NR_040322	74959	141.912	1.94359	0.17096	11.3687	5.98795e-30	4.65137e-29	3.84662	Up
ENSMUSG00000087547	Platr27	pluripotency associated transcript 27	NR_166472	78316	99.9836	2.77043	0.181443	15.2689	1.23272e-52	1.59781e-51	6.82314	Up
ENSMUSG00000031775	Pllp	plasma membrane proteolipid	NM_026385	67801	10.4938	1.6954	0.567468	2.98765	0.00281129	0.0061473	3.23866	Up
ENSMUSG00000005514	Por	cytochrome p450 oxidoreductase	NM_008898	18984	56849.6	1.18885	0.0525657	22.6164	2.98941e-113	8.76714e-112	2.2797	Up
ENSMUSG00000025916	Ppp1r42	protein phosphatase 1, regulatory subunit 42	NM_027033	69312	37.6262	1.00011	0.239524	4.17541	2.97446e-05	8.072e-05	2.00016	Up
ENSMUSG00000035456	Prdm8	PR domain containing 8	NM_029947	77630	257.873	3.94644	0.167472	23.5648	8.86059e-123	2.87787e-121	15.4169	Up
ENSMUSG00000029334	Prkg2	protein kinase, cGMP-dependent, type II	NM_008926	19092	4751.7	1.0178	0.0470783	21.6193	1.18242e-103	3.15547e-102	2.02483	Up
ENSMUSG00000027376	Prom2	prominin 2	NM_138750	192212	691.225	3.18971	0.158928	20.0701	1.34651e-89	3.03166e-88	9.1243	Up
ENSMUSG00000034686	Prss16	proline rich 7 (synaptic)	NM_001030296	432763	1438.45	1.1463	0.085506	13.406	5.57489e-41	5.74891e-40	2.21345	Up
ENSMUSG00000026979	Psd4	pleckstrin and Sec7 domain containing 4	NM_001355231	215632	2340.9	2.39467	0.0540901	44.2719	0	0	5.25858	Up
ENSMUSG00000020154	Ptprb	protein tyrosine phosphatase, receptor type, B	NM_029928	19263	1204.4	1.19368	0.0853403	13.9873	1.86389e-44	2.04669e-43	2.28735	Up
ENSMUSG00000067771	Pwwp4a	PWWP domain containing 4A	NM_001025383	574404	145.353	2.91246	0.166589	17.4829	1.93405e-68	3.22583e-67	7.52903	Up
ENSMUSG00000071745	Pwwp4b	PWWP domain containing 4B	NM_001025384	574405	169.593	2.97288	0.156482	18.9982	1.76523e-80	3.53081e-79	7.85101	Up
ENSMUSG00000082629	Pwwp4-ps	PWWP domain containing 4, pseudogene	NA	434795	89.2251	2.72446	0.223475	12.1913	3.45745e-34	2.98931e-33	6.60911	Up
ENSMUSG00000022571	Pycrl	pyrroline-5-carboxylate reductase-like	NM_025412	66194	8156.35	1.13885	0.0307501	37.0357	3.05323e-300	4.03904e-298	2.20206	Up
ENSMUSG00000052688	Rab7b	RAB7B, member RAS oncogene family	NM_001311096	226421	719.566	2.40236	0.134394	17.8755	1.82986e-71	3.20465e-70	5.28669	Up
ENSMUSG00000026594	Ralgps2	Ral GEF with PH domain and SH3 binding motif 2	NM_001159965	78255	9110.19	1.004	0.0270153	37.1642	2.58733e-302	3.45234e-300	2.00556	Up
ENSMUSG00000034353	Ramp1	receptor (calcitonin) activity modifying protein 1	NM_001168392	51801	209.667	1.43505	0.134781	10.6473	1.79588e-26	1.26265e-25	2.70391	Up
ENSMUSG00000001288	Rarg	retinoic acid receptor, gamma	NM_001042727	19411	13698.6	1.13192	0.0719594	15.73	9.41847e-56	1.27551e-54	2.19151	Up
ENSMUSG00000038980	Rbbp8nl	RBBP8 N-terminal like	NM_173031	271887	471.197	1.08586	0.0868005	12.5098	6.59601e-36	5.95515e-35	2.12264	Up
ENSMUSG00000039191	Rbpj	recombination signal binding protein for immunoglobulin kappa J region	NM_001080927	19664	32905.6	1.13681	0.0344284	33.0196	4.25349e-239	3.66216e-237	2.19894	Up
ENSMUSG00000035504	Reep6	receptor accessory protein 6	NM_001204931	70335	20544.6	1.75878	0.156023	11.2725	1.79307e-29	1.37653e-28	3.38412	Up
ENSMUSG00000024206	Rfx2	regulatory factor X, 2 (influences HLA class II expression)	NM_009056	19725	1484.33	1.10795	0.131524	8.42393	3.6405e-17	1.88463e-16	2.15539	Up
ENSMUSG00000034226	Rhov	ras homolog family member V	NM_145530	228543	338.9	1.42645	0.135276	10.5447	5.37419e-26	3.7141e-25	2.68784	Up
ENSMUSG00000086993	Rsf1os2	remodeling and spacing factor 1, opposite strand 2	NR_154551	102641859	14.2886	1.88336	0.413878	4.55052	5.35125e-06	1.54469e-05	3.68934	Up
ENSMUSG00000039552	Rsph4a	radial spoke head 4 homolog A (Chlamydomonas)	NM_001162957	212892	63.707	1.04749	0.253465	4.13268	3.58552e-05	9.65462e-05	2.06693	Up
ENSMUSG00000047181	Samd14	sterile alpha motif domain containing 14	NM_001364135	217125	5093.25	1.06011	0.0403228	26.2905	2.46391e-152	1.07116e-150	2.08508	Up
ENSMUSG00000029189	Sel1l3	sel-1 suppressor of lin-12-like 3 (C. elegans)	NM_172710	231238	21029	1.83279	0.0599356	30.5793	2.30402e-205	1.58166e-203	3.56226	Up
ENSMUSG00000028883	Sema3a	sema domain, immunoglobulin domain (Ig), short basic domain, secreted, (semaphorin) 3A	NM_001243072	20346	2554.03	2.37277	0.101361	23.4091	3.4524e-121	1.10045e-119	5.17936	Up
ENSMUSG00000063531	Sema3e	sema domain, immunoglobulin domain (Ig), short basic domain, secreted, (semaphorin) 3E	NM_011348	20349	26621.1	1.25027	0.0367553	34.0161	1.28624e-253	1.20504e-251	2.37886	Up
ENSMUSG00000026327	Serpinb11	serine (or cysteine) peptidase inhibitor, clade B (ovalbumin), member 11	NM_025867	66957	10.775	3.98125	0.945773	4.20952	2.55913e-05	6.98796e-05	15.7934	Up
ENSMUSG00000067001	Serpinb7	serine (or cysteine) peptidase inhibitor, clade B, member 7	NM_027548	116872	5.53135	5.87868	1.14277	5.14423	2.68615e-07	8.55587e-07	58.8382	Up
ENSMUSG00000021404	Serpinb9c	serine (or cysteine) peptidase inhibitor, clade B, member 9c	NM_001164524	20707	35.7226	2.14019	0.29121	7.3493	1.9925e-13	8.82398e-13	4.40819	Up
ENSMUSG00000062760	Shisal1	shisa like 1	NM_001163145	72301	381.773	1.40766	0.373098	3.7729	0.000161361	0.000408211	2.65307	Up
ENSMUSG00000051367	Six1	sine oculis-related homeobox 1	NM_009189	20471	1579.99	3.15479	0.0810861	38.9066	0	0	8.90607	Up
ENSMUSG00000021509	Slc25a48	solute carrier family 25, member 48	NM_177809	328258	17484	1.67934	0.114713	14.6394	1.57369e-48	1.87208e-47	3.20281	Up
ENSMUSG00000029650	Slc46a3	solute carrier family 46, member 3	NM_001357002	71706	340.831	1.16142	0.104955	11.0659	1.83662e-28	1.37403e-27	2.23677	Up
ENSMUSG00000047793	Sned1	sushi, nidogen and EGF-like domains 1	NM_172463	208777	3489.74	1.01586	0.145639	6.97522	3.05398e-12	1.27967e-11	2.02211	Up
ENSMUSG00000027534	Snx16	sorting nexin 16	NM_001127191	74718	4133.38	1.08026	0.0418875	25.7895	1.16184e-146	4.7685e-145	2.11442	Up
ENSMUSG00000023045	Soat2	sterol O-acyltransferase 2	NM_146064	223920	400.569	2.875	0.567649	5.06474	4.0895e-07	1.28571e-06	7.33602	Up
ENSMUSG00000026809	Spaca9	sperm acrosome associated 9	NM_027283	69987	72.2473	1.10101	0.19328	5.69645	1.2233e-08	4.26293e-08	2.14505	Up
ENSMUSG00000046259	Sprr2h	small proline-rich protein 2H	NM_011474	20762	16.7092	2.17047	0.440328	4.92921	8.25631e-07	2.54103e-06	4.5017	Up
ENSMUSG00000047963	Stbd1	starch binding domain 1	NM_175096	52331	10200.1	1.7863	0.307668	5.80591	6.40155e-09	2.26773e-08	3.44928	Up
ENSMUSG00000000531	Tamalin	trafficking regulator and scaffold protein tamalin	NM_019518	56149	2883.39	1.19111	0.104792	11.3665	6.14282e-30	4.76687e-29	2.28329	Up
ENSMUSG00000052415	Tchh	trichohyalin	NM_001163098	99681	3143.53	1.97166	0.118205	16.6799	1.83409e-62	2.78346e-61	3.92219	Up
ENSMUSG00000009628	Tex15	testis expressed gene 15	NM_031374	104271	948.048	1.58316	0.0980141	16.1523	1.09337e-58	1.56095e-57	2.99625	Up
ENSMUSG00000110218	Tincr	TINCR ubiquitin domain containing	NR_130128	100504425	213.428	1.01869	0.120944	8.42275	3.67745e-17	1.90281e-16	2.02607	Up
ENSMUSG00000049036	Tmem121	transmembrane protein 121	NM_153776	69195	873.322	2.1776	0.112421	19.3701	1.37869e-83	2.87519e-82	4.52401	Up
ENSMUSG00000027956	Tmem144	transmembrane protein 144	NM_001379542	70652	5932.38	1.11284	0.0345842	32.1777	3.62252e-227	2.84839e-225	2.16271	Up
ENSMUSG00000048764	Tmprss11f	transmembrane protease, serine 11f	NM_178730	243083	56.4286	3.15608	0.388668	8.12026	4.65204e-16	2.30049e-15	8.91406	Up
ENSMUSG00000044469	Tnfaip8l1	tumor necrosis factor, alpha-induced protein 8-like 1	NM_025566	66443	938.375	1.17018	0.122591	9.5454	1.35586e-21	8.19287e-21	2.25039	Up
ENSMUSG00000026414	Tnnt2	troponin T2, cardiac	NM_001130174	21956	1671.23	1.19916	0.0983239	12.196	3.26521e-34	2.82548e-33	2.29606	Up
ENSMUSG00000031372	Trex2	three prime repair exonuclease 2	NM_011907	24102	58.9619	6.84175	0.627419	10.9046	1.09582e-27	8.01912e-27	114.702	Up
ENSMUSG00000032715	Trib3	tribbles pseudokinase 3	NM_144554	228775	21122.7	1.82274	0.368664	4.94418	7.64655e-07	2.35737e-06	3.53752	Up
ENSMUSG00000030921	Trim30a	tripartite motif-containing 30A	NM_001357467	20128	535.381	3.18237	0.218873	14.5398	6.77882e-48	7.98714e-47	9.07798	Up
ENSMUSG00000073399	Trim40	tripartite motif-containing 40	NM_001033235	195359	19.2469	1.36728	0.316317	4.32252	1.5426e-05	4.29012e-05	2.57985	Up
ENSMUSG00000032769	Trpa1	transient receptor potential cation channel, subfamily A, member 1	NM_001348288	277328	2419.91	3.34311	0.305163	10.9552	6.27716e-28	4.62541e-27	10.1479	Up
ENSMUSG00000046782	Ttc6	tetratricopeptide repeat domain 6	NM_001037743	70846	191.313	2.50887	0.18875	13.2921	2.57352e-40	2.60676e-39	5.69176	Up
ENSMUSG00000026956	Uap1l1	UDP-N-acteylglucosamine pyrophosphorylase 1-like 1	NM_001033293	227620	17856.4	1.08409	0.0956097	11.3387	8.44263e-30	6.53017e-29	2.12003	Up
ENSMUSG00000029203	Ucn2	ubiquitin-conjugating enzyme E2K	NM_001310618	53323	53603	1.28363	0.039049	32.8723	5.46327e-237	4.61354e-235	2.43451	Up
ENSMUSG00000028560	Usp17la	ubiquitin specific peptidase 1	NM_001301414	230484	28881.5	1.21467	0.0582624	20.8482	1.58219e-96	3.89521e-95	2.32087	Up
ENSMUSG00000030107	Usp18	ubiquitin specific peptidase 18	NM_011909	24110	2189.41	3.9323	0.101066	38.9081	0	0	15.2666	Up
ENSMUSG00000071235	Vrtn	vertebrae development associated	NM_001033776	432677	38.1998	3.68932	0.678136	5.44039	5.3164e-08	1.7748e-07	12.9002	Up
ENSMUSG00000026167	Wnt10a	wingless-type MMTV integration site family, member 10A	NM_009518	22409	5879.19	1.71078	0.137438	12.4477	1.43906e-35	1.28606e-34	3.27339	Up
ENSMUSG00000086503	Xist	inactive X specific transcripts	NR_001463	213742	92199.7	1.9864	0.157342	12.6247	1.54287e-36	1.41577e-35	3.96247	Up
ENSMUSG00000006310	Zbtb32	zinc finger and BTB domain containing 32	NM_021397	58206	1065.5	1.28653	0.081345	15.8157	2.42494e-56	3.32047e-55	2.4394	Up
ENSMUSG00000092094	Zfp804b	zinc finger protein 804B	NM_001163223	207618	24.3345	4.12045	0.602293	6.84128	7.84896e-12	3.22442e-11	17.3932	Up

## Sheet: Neurovasc LgT
Symbol	Entrez Gene Name	Ensembl	LgT Expr Fold Change	Expected	Location	Type(s)	Biomarker Application(s)	Drug(s)	Entrez Gene ID for Human	Entrez Gene ID for Mouse	Entrez Gene ID for Rat
ENTPD2	ectonucleoside triphosphate diphosphohydrolase 2	ENSMUSG00000015085	2.89	Up	Cytoplasm	enzyme			954	12496	64467
ENTPD3	ectonucleoside triphosphate diphosphohydrolase 3	ENSMUSG00000041608	3.368	Up	Plasma Membrane	enzyme			956	215446	316077
ENTPD8	ectonucleoside triphosphate diphosphohydrolase 8	ENSMUSG00000036813	2.866	Up	Plasma Membrane	enzyme			377841	72090	613267
GABRQ	gamma-aminobutyric acid type A receptor subunit theta	ENSMUSG00000031344	9.262	Up	Plasma Membrane	ion channel		caffeine/dextromethorphan/losartan/midazolam/omeprazole,diazepam,diphenhydramine/midazolam,flurazepam,metyrapone/oxazepam,midazolam,nitrazepam,oxazepam,temazepam,triazolam	55879	57249	65187
KCNJ14	potassium inwardly rectifying channel subfamily J member 14	ENSMUSG00000058743	2.646	Up	Plasma Membrane	ion channel			3770	211480	276720
LRRC26	leucine rich repeat containing 26	ENSMUSG00000026961	26.059		Plasma Membrane	ion channel			389816	227618	311803
NPR3	natriuretic peptide receptor 3	ENSMUSG00000022206	2.719	Up	Plasma Membrane	G-protein coupled receptor		linaclotide,nesiritide	4883	18162	25339
P2RY1	purinergic receptor P2Y1	ENSMUSG00000027765	3.125	Up	Plasma Membrane	G-protein coupled receptor		clopidogrel,clopidogrel/telmisartan	5028	18441	25265
PLA2G4C	phospholipase A2 group IVC	ENSMUSG00000033847	2.426	Up	Plasma Membrane	enzyme			8605	232889
PRKG2	protein kinase cGMP-dependent 2	ENSMUSG00000029334	2.025	Up	Cytoplasm	kinase			5593	19092	25523

## Sheet: Pyrimdine Interconv
Symbol	Entrez Gene Name	Ensembl	LgT Expr Fold Change		Expected	Location	Type(s)	Entrez Gene ID for Human	Entrez Gene ID for Mouse	Entrez Gene ID for Rat
CMPK2	cytidineuridine monophosphate kinase 2	ENSMUSG00000020638	5.614	Up	Cytoplasm	kinase	unspecified application		129607	22169	314004
ENTPD2	ectonucleoside triphosphate diphosphohydrolase 2	ENSMUSG00000015085	2.89	Up	Cytoplasm	enzyme			954	12496	64467
ENTPD3	ectonucleoside triphosphate diphosphohydrolase 3	ENSMUSG00000041608	3.368	Up	Plasma Membrane	enzyme			956	215446	316077
ENTPD8	ectonucleoside triphosphate diphosphohydrolase 8	ENSMUSG00000036813	2.866	Up	Plasma Membrane	enzyme			377841	72090	613267

## Sheet: Pyrimidine Biosynth
Symbol	Entrez Gene Name	Ensembl	LgT Expr Fold Change	Expected	Location	Type(s)	Biomarker Application(s)	Drug(s)	Entrez Gene ID for Human	Entrez Gene ID for Mouse	Entrez Gene ID for Rat
CMPK2	cytidineuridine monophosphate kinase 2	ENSMUSG00000020638	5.614	Up	Cytoplasm	kinase	unspecified application		129607	22169	314004
ENTPD2	ectonucleoside triphosphate diphosphohydrolase 2	ENSMUSG00000015085	2.89	Up	Cytoplasm	enzyme			954	12496	64467
ENTPD3	ectonucleoside triphosphate diphosphohydrolase 3	ENSMUSG00000041608	3.368	Up	Plasma Membrane	enzyme			956	215446	316077
ENTPD8	ectonucleoside triphosphate diphosphohydrolase 8	ENSMUSG00000036813	2.866	Up	Plasma Membrane	enzyme			377841	72090	613267

## Sheet: Hypercytokinemia
Symbol	Entrez Gene Name	Ensembl	LgT Expr Fold Change	LgT Fold change	Expected	Location	Type(s)	Entrez Gene ID for Human	Entrez Gene ID for Mouse	Entrez Gene ID for Rat
AREG	amphiregulin	ENSMUSG00000029378	2.411	Up	Extracellular Space	growth factor	diagnosis,efficacy,prognosis,response to therapy		374	11839	29183
CCL5	C-C motif chemokine ligand 5	ENSMUSG00000035042	14.976	Up	Extracellular Space	cytokine	diagnosis,efficacy,unspecified application		6352	20304	81780
IFNB1	interferon beta 1	ENSMUSG00000048806	12.142	Up	Extracellular Space	cytokine			3456	15977	24481
ISG20	interferon stimulated exonuclease gene 20	ENSMUSG00000039236	2.341	Up	Nucleus	enzyme			3669	57444	293052
OAS2	2'-5'-oligoadenylate synthetase 2	ENSMUSG00000032690	6.661	Up	Cytoplasm	enzyme	unspecified application		4939	246728	363938

## Sheet: Semaphorin Neur Signaling
Symbol	Entrez Gene Name	Ensembl	LgT Expr Fold Change	LgT Fold change	Expected	Location	Type(s)	Entrez Gene ID for Human	Entrez Gene ID for Mouse	Entrez Gene ID for Rat
Acan	aggrecan	ENSMUSG00000030607	20.115	Up	Extracellular Space	other				11595	58968
ITGB7	integrin subunit beta 7	ENSMUSG00000001281	3.045		Plasma Membrane	transmembrane receptor		vedolizumab	3695	16421	25713
MYL11	myosin light chain 11	ENSMUSG00000030672	2.431	Up	Cytoplasm	other			29895	17907	24584
PRKG2	protein kinase cGMP-dependent 2	ENSMUSG00000029334	2.025	Up	Cytoplasm	kinase			5593	19092	25523
SEMA3A	semaphorin 3A	ENSMUSG00000028883	5.179	Up	Extracellular Space	other			10371	20346	29751
SEMA3E	semaphorin 3E	ENSMUSG00000063531	2.379	Up	Extracellular Space	other			9723	20349	296789

## Sheet: Notch Signaling
Symbol	Entrez Gene Name	Ensembl	LgT Fold Change	Expected	Location	Type(s)	Entrez Gene ID for Human	Entrez Gene ID for Mouse	Entrez Gene ID for Rat
JAG2	jagged canonical Notch ligand 2	ENSMUSG00000002799	6.946	Up	Extracellular Space	growth factor	3714	16450	29147
LFNG	LFNG O-fucosylpeptide 3-beta-N-acetylglucosaminyltransferase	ENSMUSG00000029570	2.916	Down	Cytoplasm	enzyme	3955	16848	170905
RBPJ	recombination signal binding protein for immunoglobulin kappa J region	ENSMUSG00000039191	2.199		Nucleus	transcription regulator	3516	19664	679028

## Sheet: White Adipose
Symbol	Entrez Gene Name	Ensembl	LgT Fold Change	Expected	Location	Type(s)	Biomarker Application(s)	Drug(s)	Entrez Gene ID for Human	Entrez Gene ID for Mouse	Entrez Gene ID for Rat
ADCY1	adenylate cyclase 1	ENSMUSG00000020431	2.309	Up	Plasma Membrane	enzyme			107	432530	305509
CREB3L3	cAMP responsive element binding protein 3 like 3	ENSMUSG00000035041	6.692	Up	Cytoplasm	transcription regulator			84699	208677	314638
FGFR3	fibroblast growth factor receptor 3	ENSMUSG00000054252	4.132	Up	Plasma Membrane	kinase	prognosis	3D185,actinium Ac 225 vofatamab,ASP5878,B-701,crizotinib/pazopanib,debio 1347,derazantinib,docetaxel/nintedanib,erdafitinib,everolimus/lenvatinib,FIIN-2,futibatinib,indium In 111 vofatamab,infigratinib,lapatinib/pazopanib,lenvatinib,lenvatinib/pembrolizumab,LY3076226,masitinib,nintedanib,pazopanib,pemigatinib,PRN1371,SAR103168,selpercatinib,tasurgratinib,TYRA-300	2261	14184	84489
PRKG2	protein kinase cGMP-dependent 2	ENSMUSG00000029334	2.025	Up	Cytoplasm	kinase			5593	19092	25523
RARG	retinoic acid receptor gamma	ENSMUSG00000001288	2.192	Up	Nucleus	ligand-dependent nuclear receptor		6-mercaptopurine/methotrexate/tretinoin,acitretin,adapalene,AGN 190299,alitretinoin,arsenic trioxide/daunorubicin/tretinoin,arsenic trioxide/gemtuzumab ozogamicin/tretinoin,arsenic trioxide/idarubicin/tretinoin,arsenic trioxide/tretinoin,cytarabine/daunorubicin/gemtuzumab ozogamicin/tretinoin,cytarabine/daunorubicin/tretinoin,cytarabine/idarubicin/tretinoin,daunorubicin/tretinoin,doxorubicin/tret…	5916	19411	685072

[truncated: 8 more sheets: Sumoylation, IL15 Synth, Vitamin D, VDR,RXR Activation, MAPK Signaling, RAR Signlaing, Proline Biosynth, MAPK in Influenza]
