# Supplementary material for: hTERT and SV40LgT Renal Cell Lines Adjust Their Transcriptional Responses After Copy Number Changes from the Parent Proximal Tubule Cells
Source: Int J Mol Sci. 2025 Apr 11;26(8):3607. doi: 10.3390/ijms26083607 (PMC12027150; doi:10.3390/ijms26083607)
Supplement: Supplementary file 1 [file ijms-26-03607-s001.zip › Table S4 Pathway analysis, 800 UpDEGs,hTERT.xlsx]

## Sheet: ReadMe
Ingenuity Pathway Core Pathway analysis - Performed on 800 Unique DEGs (Diffentially Expressed Genes compared to Parent moRPTEC cells) to hTERT cells.
Top 100 hTERT Unique Pathways TAB - shows top scoring pathways from Core Pathway Analysis
800 hTERT Unique Upregulated DEGs TAB - shows unique upregulated DEGs in hTERT cells after Venn Diagram analysis. Differential expression of hTERT from Parent Proximal tubule cells.
Serotonin Degradation TAB - shows transcripts and FC involved in this pathway
Xenobiotic Metabolism PXR Signaling Pathway TAB - shows transcripts and FC involved in this pathway
Ethanol Degradation II TAB - shows transcripts and FC involved in this pathway
Xenobiotic Metabolism CAR Signaling Pathway TAB - shows transcripts and FC involved in this pathway
GPCR-Mediated Nutrient Sensing in Enteroendocrine Cells TAB - shows transcripts and FC involved in this pathway
Dopamine Degradation TAB - shows transcripts and FC involved in this pathway
AMPK Signaling TAB - shows transcripts and FC involved in this pathway
Endocannabinoid Neuronal Synapse Pathway TAB - shows transcripts and FC involved in this pathway
Glycine Biosynthesis III TAB - shows transcripts and FC involved in this pathway
Glutathione-mediated Detoxification TAB - shows transcripts and FC involved in this pathway
Noradrenaline and Adrenaline Degradation TAB - shows transcripts and FC involved in this pathway
LPS/IL-1 Mediated Inhibition of RXR Function TAB - shows transcripts and FC involved in this pathway
Pyrimidine Deoxyribonucleotides De Novo Biosynthesis I TAB - shows transcripts and FC involved in this pathway
GABAergic Receptor Signaling Pathway (Enhanced) TAB - shows transcripts and FC involved in this pathway
Axonal Guidance Signaling TAB - shows transcripts and FC involved in this pathway

## Sheet: Top 100 hTERT Unique Pathways
© 2000-2024 QIAGEN. All rights reserved.
Ingenuity Canonical Pathways	-log(p-value)	Ratio	Molecules
Serotonin Degradation	4.08	0.125	Adh6a,Adh6b,ALDH3A1,Aldh3b2,Aldh3b3,B4GAT1,Sult1a1,Sult1d1,UGT2B10
Xenobiotic Metabolism PXR Signaling Pathway	3.85	0.0769	ABCB1,ABCC3,ALDH3A1,Ces1g,CYP3A7,GSTA5,GSTK1,GSTM1,GSTM5,GSTO1,NDST3,PRKACB,PRKCH,Sult1d1,UGT2B10
Ethanol Degradation II	3.65	0.171	Adh6a,Adh6b,ALDH3A1,Aldh3b2,Aldh3b3,DIP2A
Xenobiotic Metabolism CAR Signaling Pathway	3.35	0.0722	ABCB1,ABCC3,ALDH3A1,CYP3A7,GSTA5,GSTK1,GSTM1,GSTM5,GSTO1,NDST3,PPP2R2C,PRKCH,Sult1d1,UGT2B10
GPCR-Mediated Nutrient Sensing in Enteroendocrine Cells	3.08	0.0847	CACNA1G,CACNB2,GNG13,GNG4,GNG7,LPAR5,PLCD3,PLCH2,PRKACB,PRKCH
Dopamine Degradation	2.93	0.156	ALDH3A1,Aldh3b2,Aldh3b3,Sult1a1,Sult1d1
AMPK Signaling	2.87	0.062	ADRB2,AK5,AK8,AK9,EEF2,EEF2K,GNAT2,GNG13,GNG4,GNG7,IRS1,PFKFB4,PHLPP1,PPP2R2C,PRKACB
Endocannabinoid Neuronal Synapse Pathway	2.83	0.0738	CACNA1G,CACNB2,DNALI1,GNG13,GNG4,GNG7,GRIN1,GRIN3B,PLCD3,PLCH2,PRKACB
Glycine Biosynthesis III	2.72	0.667	AGXT,MGAT4A
Glutathione-mediated Detoxification	2.64	0.135	GSTA5,GSTK1,GSTM1,GSTM5,GSTO1
Noradrenaline and Adrenaline Degradation	2.64	0.135	Adh6a,Adh6b,ALDH3A1,Aldh3b2,Aldh3b3
LPS/IL-1 Mediated Inhibition of RXR Function	2.61	0.0584	ABCB1,ABCC3,ACOX2,ALDH3A1,CYP2S1,CYP3A7,GSTA5,GSTK1,GSTM1,GSTM5,GSTO1,NDST3,PLTP,SLCO1A2,Sult1d1
Pyrimidine Deoxyribonucleotides De Novo Biosynthesis I	2.61	0.174	AK5,AK8,AK9,NME5
GABAergic Receptor Signaling Pathway (Enhanced)	2.54	0.0719	CACNA1G,CACNB2,GAD2,GLUL,GNG13,GNG4,GNG7,GRIN1,GRIN3B,PRKACB
Axonal Guidance Signaling	2.54	0.0471	ACE,ADAMTS14,ADAMTS17,BMP7,DCC,EPHB3,FES,GNAT2,GNG13,GNG4,GNG7,ITGA2B,MMP11,MMP20,MMP24,MYL10,PLCD3,PLCH2,PLXNB3,PRKACB,PRKCH,RASSF5,RTN4R,WNT6
Ethanol Degradation IV	2.47	0.16	ALDH3A1,Aldh3b2,Aldh3b3,DIP2A
CREB Signaling in Neurons	2.45	0.0445	ADGRA1,ADRB2,C5AR2,CACNA1G,CACNB2,CYSLTR1,DRD3,GNAT2,GNG13,GNG4,GNG7,GPR174,GPR50,GPR68,GPR87,GRIN1,LPAR5,NPY1R,PLCD3,PLCH2,PRKACB,PRKCH,PTGFR,SSTR2,SSTR3,TGFA,TNFRSF11A
Xenobiotic Metabolism Signaling	2.45	0.0544	ABCB1,ABCC3,ALDH3A1,Ces1g,CYP3A7,GSTA5,GSTK1,GSTM1,GSTM5,GSTO1,MAP3K5,NDST3,PPP2R2C,PRKCH,Sult1d1,UGT2B10
Retinoate Biosynthesis I	2.35	0.116	Akr1b7,Akr1c12/Akr1c13,RDH16,RDH5,SDR9C7
Tryptophan Degradation X (Mammalian, via Tryptamine)	2.35	0.148	Akr1b7,ALDH3A1,Aldh3b2,Aldh3b3
Melatonin Degradation I	2.29	0.0952	B4GAT1,CYP2S1,CYP3A7,Sult1a1,Sult1d1,UGT2B10
Glutathione Redox Reactions I	2.29	0.143	GPX3,GSTA5,GSTK1,GSTM1
Estrogen Biosynthesis	2.23	0.109	Akr1b7,CYP2S1,CYP3A7,HSD17B1,HSD17B3
Protein Citrullination	2.22	0.4	PADI1,PADI2
Sperm Motility	2.21	0.0545	CACNA1G,CNGA2,EPHB3,FES,GNAT2,GNG13,GNG4,GNG7,PLCD3,PLCH2,PRKACB,PRKCH,STYK1,ZAN
Glutamate Receptor Signaling	2.19	0.0909	GLUL,GNG13,GNG4,GNG7,GRIN1,GRIN3B
nNOS Signaling in Neurons	2.19	0.106	CAPN8,DLG2,GRIN1,GRIN3B,PRKCH
Superpathway of Melatonin Degradation	2.13	0.0882	B4GAT1,CYP2S1,CYP3A7,Sult1a1,Sult1d1,UGT2B10
Immunogenic Cell Death Signaling Pathway	2.11	0.0778	BCL2,GZMH,HSPA1A/HSPA1B,Hspa1b,IFNGR1,LRP1,TLR3
Circadian Rhythm Signaling	2.06	0.0522	AANAT,CACNA1G,CACNB2,FBXL21P,GNG13,GNG4,GNG7,GRIN1,GRIN3B,PER2,PLCD3,PLCH2,PRKACB,PRKCH
Gαi Signaling	2.03	0.0643	CXCR2,DRD3,GNAT2,GNG13,GNG4,GNG7,NPY1R,PRKACB,SSTR3
Androgen Biosynthesis	1.88	0.15	GSTA5,HSD17B3,SRD5A2
Oxidative Ethanol Degradation III	1.87	0.0893	ALDH3A1,Aldh3b2,Aldh3b3,CYP2S1,DIP2A
Gαs Signaling	1.83	0.0635	ADD3,ADRB2,CNGA2,GNAT2,GNG13,GNG4,GNG7,PRKACB
Histamine Degradation	1.82	0.143	ALDH3A1,Aldh3b2,Aldh3b3
Fatty Acid α-oxidation	1.82	0.143	ALDH3A1,Aldh3b2,Aldh3b3
Sphingomyelin Metabolism	1.79	0.25	SMPD3,SMPD5
Inhibition of Matrix Metalloproteases	1.78	0.103	LRP1,MMP11,MMP20,MMP24
G Beta Gamma Signaling	1.77	0.062	CACNA1G,CACNB2,GNAT2,GNG13,GNG4,GNG7,PRKACB,PRKCH
Putrescine Degradation III	1.76	0.136	ALDH3A1,Aldh3b2,Aldh3b3
Pyrimidine Ribonucleotides Interconversion	1.74	0.1	AK5,AK8,AK9,NME5
Thyroid Hormone Metabolism II (via Conjugation and/or Degradation)	1.71	0.0976	B4GAT1,Sult1a1,Sult1d1,UGT2B10
P2Y Purigenic Receptor Signaling Pathway	1.7	0.0602	GNG13,GNG4,GNG7,ITGA2B,PLCD3,PLCH2,PRKACB,PRKCH
Aryl Hydrocarbon Receptor Signaling	1.7	0.0566	ALDH3A1,CYP3A7,GSTA5,GSTK1,GSTM1,GSTM5,GSTO1,NFIX,NR2F1
Dopamine-DARPP32 Feedback in cAMP Signaling	1.69	0.0538	CACNB2,DRD3,GRIN1,GRIN3B,PLCD3,PLCH2,PPP1R1B,PPP2R2C,PRKACB,PRKCH
α-Adrenergic Signaling	1.68	0.0642	GNAT2,GNG13,GNG4,GNG7,PRKACB,PRKCH,PYGM
Colorectal Cancer Metastasis Signaling	1.67	0.048	DCC,GNAT2,GNG13,GNG4,GNG7,IFNGR1,LRP1,MMP11,MMP20,MMP24,PRKACB,TLR3,WNT6
G-Protein Coupled Receptor Signaling	1.67	0.0384	ADGRA1,ADRB2,C5AR2,CNGA2,CXCR2,CYSLTR1,DRD3,DUSP6,ENPP1,GNAT2,GNG13,GNG4,GNG7,GPR174,GPR50,GPR68,GPR87,HCN1,HCN3,LPAR5,MAP3K5,MYL10,NPY1R,PRKACB,PTGFR,SSTR2,SSTR3
S100 Family Signaling Pathway	1.64	0.0376	ABCB1,ADGRA1,ADRB2,BCL2,C5AR2,CACNA1G,CACNB2,CYSLTR1,DRD3,GPR174,GPR50,GPR68,GPR87,LPAR5,MMP11,MMP20,MMP24,NPY1R,PLCD3,PLCH2,PRKACB,PRKCH,PTGFR,S100A14,S100A8,SSTR2,SSTR3,TGFA,WNT6
Pyrimidine Ribonucleotides De Novo Biosynthesis	1.64	0.093	AK5,AK8,AK9,NME5
Xenobiotic Metabolism AHR Signaling Pathway	1.64	0.069	ALDH3A1,GSTA5,GSTK1,GSTM1,GSTM5,GSTO1
PXR/RXR Activation	1.62	0.0769	ABCB1,ABCC3,CYP3A7,GSTM1,PRKACB
Prostanoid Biosynthesis	1.6	0.2	CYP2S1,PTGS1
Thiamin Salvage III	1.6	1	TPK1
Glutamine Biosynthesis I	1.6	1	GLUL
Sulfite Oxidation IV	1.6	1	SUOX
Androgen Signaling	1.55	0.0533	CACNA1G,CACNB2,GNAT2,GNG13,GNG4,GNG7,PRKACB,PRKCH,TAF7L
Xenobiotic Metabolism General Signaling Pathway	1.53	0.0559	GSTA5,GSTK1,GSTM1,GSTM5,GSTO1,MAP3K5,PRKCH,UGT2B10
Serotonin Receptor Signaling	1.51	0.0405	AANAT,ADRB2,BCL2,CACNA1G,CACNB2,CPE,GNG13,GNG4,GNG7,ITGA2B,MAP3K5,MAPT,PLCD3,PLCH2,PRKACB,PRKCH,PTGS1,TGM5,TNNI2
Estrogen Receptor Signaling	1.49	0.0416	BCL2,CACNB2,GNAT2,GNG13,GNG4,GNG7,MCU,MED17,MMP11,MMP20,MMP24,MYL10,PLCD3,PLCH2,PRKACB,PRKCH,RUNX2
Apelin Muscle Signaling Pathway	1.48	0.0833	GNAT2,GNG13,GNG4,GNG7
Cardiac Hypertrophy Signaling	1.46	0.046	ADRB2,CACNB2,GNAT2,GNG13,GNG4,GNG7,IRS1,MAP3K5,MYL10,PLCD3,PLCH2,PRKACB
Ephrin B Signaling	1.45	0.0694	EPHB3,GNAT2,GNG13,GNG4,GNG7
MYC Mediated Apoptosis Signaling	1.43	0.08	ADRB2,BCL2,CRADD,PRKACB
NRF2-mediated Oxidative Stress Response	1.4	0.0464	CYP2S1,CYP3A7,EPHX1,FOSL1,GSTA5,GSTK1,GSTM1,GSTM5,GSTO1,MAP3K5,PRKCH
Type II Diabetes Mellitus Signaling	1.39	0.0523	CACNA1G,CACNB2,IRS1,MAP3K5,PRKCH,SMPD3,SMPD5,SOCS2
NAD biosynthesis II (from tryptophan)	1.38	0.154	AFMID,NADSYN1
Neuropathic Pain Signaling in Dorsal Horn Neurons	1.36	0.0594	GRIN1,GRIN3B,PLCD3,PLCH2,PRKACB,PRKCH
Role of Osteoblasts in Rheumatoid Arthritis Signaling Pathway	1.33	0.0451	APC2,BCL2,BMP7,CTSE,LRP1,mir-224,MMP11,MMP20,MMP24,RUNX2,WNT6
Spermine Biosynthesis	1.3	0.5	AMD1
Spermidine Biosynthesis I	1.3	0.5	AMD1
Glycine Degradation (Creatine Biosynthesis)	1.3	0.5	GAMT
Glutamate Dependent Acid Resistance	1.3	0.5	GAD2
GABA Receptor Signaling	1.29	0.053	CACNA1G,CACNB2,GAD2,GNAT2,GNG13,GNG4,GNG7
Protein Kinase A Signaling	1.22	0.0389	ADD3,CNGA2,DCC,DUSP6,ENPP1,GNG13,GNG4,GNG7,MYL10,PLCD3,PLCH2,PPP1R1B,PRKACB,PRKCH,PYGM,TNNI2
Thrombin Signaling	1.22	0.0444	ARHGEF37,GATA6,GNAT2,GNG13,GNG4,GNG7,MYL10,PLCD3,PLCH2,PRKCH
Nicotine Degradation III	1.21	0.0678	B4GAT1,CYP2S1,CYP3A7,UGT2B10
Complement System	1.18	0.0811	CD55,CFH,MASP2
Role of JAK2 in Hormone-like Cytokine Signaling	1.14	0.0645	BCL2,CYP3A7,IRS1,SOCS2
Ephrin Receptor Signaling	1.14	0.0446	DOK1,EPHB3,GNAT2,GNG13,GNG4,GNG7,GRIN1,GRIN3B,ITGA2B
Diphthamide Biosynthesis	1.13	0.333	EEF2
Ascorbate Recycling (Cytosolic)	1.13	0.333	GSTO1
Amyotrophic Lateral Sclerosis Signaling	1.13	0.0517	BCL2,CACNB2,CAPN8,GLUL,GRIN1,GRIN3B
Unfolded protein response	1.11	0.0556	BCL2,HSPA1A/HSPA1B,Hspa1b,MAP3K5,PPP1R15A
Breast Cancer Regulation by Stathmin1	1.1	0.0354	ADGRA1,ADRB2,C5AR2,CYSLTR1,DRD3,GNG13,GNG4,GNG7,GPR174,GPR50,GPR68,GPR87,LPAR5,NPY1R,PPP2R2C,PRKACB,PRKCH,PTGFR,SSTR2,SSTR3,TGFA
Ceramide Signaling	1.09	0.0549	BCL2,PPP2R2C,SMPD3,SMPD5,SPHK1
Apelin Adipocyte Signaling Pathway	1.09	0.0549	GPX3,GSTA5,GSTK1,GSTM1,PRKACB
Orexin Signaling Pathway	1.09	0.042	ATP6V0A1,CACNA1G,CACNB2,GNG13,GNG4,GNG7,PLCD3,PLCH2,PRKACB,PRKCH
Cellular Effects of Sildenafil (Viagra)	1.06	0.0467	CACNB2,MYH14,MYL10,PLCD3,PLCH2,PRKACB,SLC4A11
Cardiac β-adrenergic Signaling	1.06	0.0444	CACNB2,ENPP1,GNAT2,GNG13,GNG4,GNG7,PPP2R2C,PRKACB
Nicotine Degradation II	1.05	0.0597	B4GAT1,CYP2S1,CYP3A7,UGT2B10
LXR/RXR Activation	1.03	0.0488	APOH,HPX,PLTP,PON3,S100A8,TLR3
Factors Promoting Cardiogenesis in Vertebrates	1.03	0.0458	APC2,BMP7,LRP1,PLCD3,PLCH2,PRKCH,WNT6
IL-1 Signaling	1.02	0.0521	GNAT2,GNG13,GNG4,GNG7,PRKACB
Spermine and Spermidine Degradation I	1.01	0.25	PAOX
Arginine Degradation I (Arginase Pathway)	1.01	0.25	ARG1
Salvage Pathways of Pyrimidine Ribonucleotides	1	0.0515	AK5,AK8,AK9,NME5,PRKCH
Oxytocin Signaling Pathway	0.982	0.039	ATP2B3,CACNB2,EEF2,GJA1,GNG13,GNG4,GNG7,MYH14,PRKACB,PRKCH,PTGFR
Calcium Signaling	0.969	0.0409	ATP2B3,CACNA1G,CACNB2,GRIN1,GRIN3B,MCU,MYH14,PRKACB,TNNI2
Melatonin Signaling	0.961	0.0556	PLCD3,PLCH2,PRKACB,PRKCH

## Sheet: 800 hTERT Unique Upreg DEGs
ENSEMBL	SYMBOL	GENENAME	REFSEQ	ENTREZID	baseMean	log2FoldChange	lfcSE	stat	pvalue	padj	Fold_Change	Call
ENSMUSG00000043747	1520401A03Rik	RIKEN cDNA 1520401A03 gene	NM_177132	320309	20.3355	1.09082	0.34414	3.1697	0.00152599	0.00317965	2.12995	Up
ENSMUSG00000095384	1700001F09Rik	RIKEN cDNA 1700001F09 gene	NM_027940	71826	12.1916	1.44198	0.59095	2.44011	0.014683	0.0271031	2.71694	Up
ENSMUSG00000118314	1700001K23Rik	RIKEN cDNA 1700001K23 gene	NR_036590	69319	7.18894	1.81756	0.59625	3.04832	0.00230125	0.00469742	3.52485	Up
ENSMUSG00000026831	1700007K13Rik	RIKEN cDNA 1700007K13 gene	NM_027040	69327	2257.23	1.18773	0.051478	23.0725	8.74965e-118	1.48392e-116	2.27793	Up
ENSMUSG00000027886	1700013F07Rik	RIKEN cDNA 1700013F07 gene	NM_029314	75504	29.2149	2.52233	0.433745	5.81523	6.0552e-09	1.81103e-08	5.74508	Up
ENSMUSG00000027327	1700037H04Rik	RIKEN cDNA 1700037H04 gene	NM_001311138	67326	12067.3	1.07774	0.0272217	39.5913	0	0	2.11073	Up
ENSMUSG00000028009	1700061I17Rik	RIKEN cDNA 1700061I17 gene	NR_038029	433646	16.266	3.02975	0.519416	5.833	5.44409e-09	1.6319e-08	8.16668	Up
ENSMUSG00000091575	2010016I18Rik	RIKEN cDNA 2010016I18 gene	NM_001033146	69206	346.038	1.69689	0.107526	15.7812	4.19402e-56	3.57717e-55	3.242	Up
ENSMUSG00000100572	2410021H03Rik	RIKEN cDNA 2410021H03 gene	NR_045428	69750	25.0908	1.06176	0.344542	3.08167	0.00205846	0.00422311	2.08748	Up
ENSMUSG00000060301	2610008E11Rik	RIKEN cDNA 2610008E11 gene	NM_001004362	72128	6143.42	1.13825	0.084428	13.482	1.99727e-41	1.37662e-40	2.20115	Up
ENSMUSG00000092574	2810047C21Rik1	RIKEN cDNA 2810047C21 gene 1	XR_003946719	105242405	6.91663	1.21168	0.52112	2.32515	0.0200637	0.036223	2.31608	Up
ENSMUSG00000085421	4732490B19Rik	RIKEN cDNA 4732490B19 gene	NR_040276	319871	478.598	2.54542	0.118465	21.4867	2.07147e-102	3.03783e-101	5.83777	Up
ENSMUSG00000069873	4930438A08Rik	RIKEN cDNA 4930438A08 gene	NM_001374705	73988	15.1916	4.41624	0.739807	5.96945	2.38048e-09	7.26296e-09	21.3512	Up
ENSMUSG00000069223	4930451E10Rik	RIKEN cDNA 4930451E10 gene	NM_183130	78111	21.8821	1.28791	0.353573	3.64257	0.000269934	0.00060624	2.44175	Up
ENSMUSG00000112654	4930455C13Rik	RIKEN cDNA 4930455C13 gene	NR_045352	73990	101.417	1.18319	0.135099	8.75798	1.98781e-18	8.39814e-18	2.27079	Up
ENSMUSG00000075463	4930594M22Rik	RIKEN cDNA 4930594M22 gene	NM_001039531	105245866	170.732	1.1182	0.16214	6.8965	5.32988e-12	1.8039e-11	2.17076	Up
ENSMUSG00000117450	4933424G05Rik	RIKEN cDNA 4933424G05 gene	NR_045372	74456	147.331	1.03029	0.124462	8.27795	1.25316e-16	5.00972e-16	2.04244	Up
ENSMUSG00000117571	4933433H22Rik	RIKEN cDNA 4933433H22 gene	NR_045458	74473	10.3372	2.79033	0.613104	4.55116	5.33508e-06	1.35611e-05	6.91789	Up
ENSMUSG00000085184	4933439K11Rik	RIKEN cDNA 4933439K11 gene	NR_040558	71319	480.297	1.43771	0.081069	17.7344	2.27393e-70	2.34022e-69	2.70891	Up
ENSMUSG00000086236	5830418P13Rik	RIKEN cDNA 5830418P13 gene	NR_040466	100529079	18.7314	1.63889	0.364735	4.49339	7.00997e-06	1.7687e-05	3.11427	Up
ENSMUSG00000102674	8030442B05Rik	RIKEN cDNA 8030442B05 gene	NR_040615	77543	35.0628	2.35514	0.266936	8.82289	1.11543e-18	4.74045e-18	5.11645	Up
ENSMUSG00000117431	8430430B14Rik	RIKEN cDNA 8430430B14 gene	NR_130994	78148	10.8673	4.08742	0.667277	6.12551	9.0393e-10	2.80153e-09	16.9994	Up
ENSMUSG00000054951	9130008F23Rik	RIKEN cDNA 9130008F23 gene	NM_027834	71583	4428.75	1.12788	0.0384083	29.3656	1.5096e-189	4.52028e-188	2.18538	Up
ENSMUSG00000107879	9330102E08Rik	RIKEN cDNA 9330102E08 gene	NR_077223	330427	378.757	1.82266	0.115696	15.7539	6.46188e-56	5.50539e-55	3.53732	Up
ENSMUSG00000097166	9330179D12Rik	RIKEN cDNA 9330179D12 gene	NR_040273	77558	9.79197	1.09742	0.423325	2.59238	0.00953135	0.0180539	2.13972	Up
ENSMUSG00000107709	9430018G01Rik	RIKEN cDNA 9430018G01 gene	NR_045988	319812	117.461	3.73816	0.278382	13.4282	4.13559e-41	2.83586e-40	13.3444	Up
ENSMUSG00000100632	9430060I03Rik	RIKEN cDNA 9430060I03 gene	NR_015525	100037260	45.7298	1.18577	0.214473	5.52874	3.22542e-08	9.32165e-08	2.27484	Up
ENSMUSG00000097360	9430065F17Rik	RIKEN cDNA 9430065F17 gene	NR_131098	77857	13.8869	1.42437	0.465732	3.05834	0.00222565	0.00455065	2.68397	Up
ENSMUSG00000044551	9930012K11Rik	RIKEN cDNA 9930012K11 gene	NM_001004155	268759	1576.26	1.66416	0.0437597	38.0296	0	0	3.1693	Up
ENSMUSG00000109394	A230057D06Rik	RIKEN cDNA A230057D06 gene	NR_015533	319893	117.925	2.26408	0.192958	11.7336	8.57702e-32	4.9423e-31	4.80348	Up
ENSMUSG00000097915	A330009N23Rik	RIKEN cDNA A330009N23 gene	NR_045326	380977	174.531	1.80973	0.141985	12.7459	3.28556e-37	2.10656e-36	3.50576	Up
ENSMUSG00000096929	A330023F24Rik	RIKEN cDNA A330023F24 gene	NR_015566	320977	317.222	1.74764	0.141645	12.3381	5.64475e-35	3.46958e-34	3.35809	Up
ENSMUSG00000109321	A330076H08Rik	RIKEN cDNA A330076H08 gene	NR_015599	320026	118.166	2.30692	0.187316	12.3157	7.45952e-35	4.56862e-34	4.94825	Up
ENSMUSG00000052760	A630001G21Rik	RIKEN cDNA A630001G21 gene	NM_177055	319997	280.554	4.25435	0.156941	27.1079	7.93606e-162	1.91749e-160	19.0848	Up
ENSMUSG00000096094	A630095N17Rik	RIKEN cDNA A630095N17 gene	NM_001243090	381272	62.9474	2.37011	0.219363	10.8045	3.27628e-27	1.72041e-26	5.16982	Up
ENSMUSG00000084890	A830036E02Rik	RIKEN cDNA A830036E02 gene	NR_153851	353123	253.382	1.89172	0.179406	10.5443	5.39487e-26	2.75764e-25	3.71077	Up
ENSMUSG00000087143	A830082K12Rik	RIKEN cDNA A830082K12 gene	NR_045195	320174	1520.07	2.29567	0.107208	21.4133	1.00358e-101	1.46201e-100	4.90983	Up
ENSMUSG00000089809	A930011G23Rik	RIKEN cDNA A930011G23 gene	NR_030692	319818	1366.12	1.2751	0.183481	6.94952	3.66536e-12	1.2503e-11	2.42016	Up
ENSMUSG00000084381	AA413626	ribosomal protein L17 pseudogene	NR_102683	100359413	68.837	1.13325	0.193456	5.85793	4.68685e-09	1.41082e-08	2.19353	Up
ENSMUSG00000033213	AA467197	expressed sequence AA467197	NM_001004174	433470	101.252	4.27294	0.335357	12.7415	3.47851e-37	2.22934e-36	19.3322	Up
ENSMUSG00000020804	Aanat	arylalkylamine N-acetyltransferase	NM_009591	11298	15.5864	1.0491	0.442295	2.37194	0.0176951	0.0321959	2.06923	Up
ENSMUSG00000035722	Abca7	ATP-binding cassette, sub-family A (ABC1), member 7	NM_001347081	27403	15423.1	1.09103	0.0319244	34.1754	5.60156e-256	2.52826e-254	2.13026	Up
ENSMUSG00000040584	Abcb1a	ATP-binding cassette, sub-family B (MDR/TAP), member 1A	NM_011076	18671	1231.12	1.0391	0.0843702	12.316	7.43012e-35	4.55152e-34	2.05495	Up
ENSMUSG00000020865	Abcc3	ATP-binding cassette, sub-family C (CFTR/MRP), member 3	NM_001363187	76408	26486.8	1.21362	0.0253281	47.916	0	0	2.31919	Up
ENSMUSG00000020681	Ace	angiotensin I converting enzyme (peptidyl-dipeptidase A) 1	NM_001281819	11421	739.341	3.05554	0.124587	24.5254	7.909e-133	1.5235e-131	8.31401	Up
ENSMUSG00000070985	Acnat1	acyl-coenzyme A amino acid N-acyltransferase 1	NM_001164565	230161	177.438	4.236	0.177365	23.883	4.59822e-126	8.33583e-125	18.8436	Up
ENSMUSG00000042540	Acot5	acyl-CoA thioesterase 5	NM_001347417	217698	187.113	3.31306	0.460919	7.18794	6.5774e-13	2.31574e-12	9.93872	Up
ENSMUSG00000021751	Acox2	acyl-Coenzyme A oxidase 2, branched chain	NM_001161667	93732	704.553	2.44698	0.164371	14.8869	4.00776e-50	3.15517e-49	5.45272	Up
ENSMUSG00000059901	Adamts14	a disintegrin-like and metallopeptidase (reprolysin type) with thrombospondin type 1 motif, 14	NM_001081127	237360	742.71	2.17055	0.284177	7.63805	2.20542e-14	8.1772e-14	4.50196	Up
ENSMUSG00000058145	Adamts17	a disintegrin-like and metallopeptidase (reprolysin type) with thrombospondin type 1 motif, 17	NM_001033877	233332	91.0376	1.32528	0.178733	7.41488	1.21735e-13	4.39508e-13	2.50582	Up
ENSMUSG00000043822	Adamtsl5	ADAMTS-like 5	NM_001113548	66548	4567.14	2.85304	0.0649475	43.9284	0	0	7.2252	Up
ENSMUSG00000019808	Adat2	adenosine deaminase, tRNA-specific 2	NM_025748	66757	4878.17	1.11852	0.0484011	23.1093	3.73126e-118	6.35264e-117	2.17124	Up
ENSMUSG00000025026	Add3	adducin 3 (gamma)	NM_001164099	27360	15069.7	1.18647	0.0356922	33.2417	2.69077e-242	1.1208e-240	2.27595	Up
ENSMUSG00000025475	Adgra1	adhesion G protein-coupled receptor A1	NM_177469	52389	8935.82	1.48825	0.0884839	16.8194	1.75802e-63	1.66355e-62	2.80548	Up
ENSMUSG00000053054	Adh6a	alcohol dehydrogenase 6A (class V)	NM_026945	69117	7.07818	3.67414	0.744635	4.93415	8.04995e-07	2.15229e-06	12.7652	Up
ENSMUSG00000074206	Adh6b	alcohol dehydrogenase 6B (class V)	NM_001370857	100417514	16.4363	2.68903	0.553093	4.8618	1.16323e-06	3.07854e-06	6.44879	Up
ENSMUSG00000045730	Adrb2	adrenergic receptor, beta 2	NM_007420	11555	428.544	1.1752	0.109813	10.7018	9.98664e-27	5.18571e-26	2.25824	Up
ENSMUSG00000017718	Afmid	arylformamidase	NM_001363158	71562	691.489	1.38559	0.0595494	23.268	9.35871e-120	1.61389e-118	2.61279	Up
ENSMUSG00000026272	Agxt	alanine-glyoxylate aminotransferase	NM_001276710	11611	6.76954	3.58441	0.806261	4.44571	8.7601e-06	2.19713e-05	11.9954	Up
ENSMUSG00000097745	AI115009	expressed sequence AI115009	NR_040386	99542	5.84489	2.80805	0.814719	3.44665	0.000567579	0.00123778	7.00339	Up
ENSMUSG00000109311	AI314278	expressed sequence AI314278	NR_102276	101521	125.998	2.91899	0.215037	13.5744	5.68422e-42	3.95505e-41	7.56317	Up
ENSMUSG00000045165	AI467606	expressed sequence AI467606	NM_178901	101602	2677.21	2.09591	0.0395352	53.0137	0	0	4.27495	Up
ENSMUSG00000037860	Aim2	absent in melanoma 2	NM_001013779	383619	366.043	1.76289	0.128424	13.7271	6.98572e-43	4.93085e-42	3.39378	Up
ENSMUSG00000039058	Ak5	adenylate kinase 5	NM_001081277	229949	258.21	2.26146	0.118481	19.0871	3.23199e-81	3.77417e-80	4.79476	Up
ENSMUSG00000026807	Ak8	adenylate kinase 8	NM_001033874	68870	32.2916	1.09256	0.244871	4.46179	8.12783e-06	2.04187e-05	2.13253	Up
ENSMUSG00000091415	Ak9	adenylate kinase 9	NM_001370813	633979	121.685	1.19708	0.294025	4.07134	4.67435e-05	0.000111548	2.29274	Up
ENSMUSG00000052131	Akr1b7	aldo-keto reductase family 1, member B7	NM_009731	11997	14.9031	1.23181	0.353934	3.48033	0.000500795	0.00109852	2.34861	Up
ENSMUSG00000021211	Akr1c12	aldo-keto reductase family 1, member C12	NM_013777	622402	2169.91	1.62199	0.0924711	17.5405	7.02549e-69	7.06266e-68	3.078	Up
ENSMUSG00000021213	Akr1c13	aldo-keto reductase family 1, member C13	NM_013778	27384	2215.4	1.94074	0.0751437	25.827	4.41111e-147	9.42935e-146	3.83902	Up
ENSMUSG00000019102	Aldh3a1	aldehyde dehydrogenase family 3, subfamily A1	NM_001112725	11670	12.0532	1.98498	0.630802	3.14676	0.0016509	0.00342577	3.95858	Up
ENSMUSG00000075296	Aldh3b2	aldehyde dehydrogenase 3 family, member B2	NM_001177438	621603	41.2031	2.67195	0.293199	9.11308	8.00754e-20	3.51423e-19	6.37289	Up
ENSMUSG00000037263	Aldh3b3	aldehyde dehydrogenase 3 family, member B3	NM_028545	73458	9.96822	1.25873	0.476986	2.63893	0.00831681	0.0158696	2.39285	Up
ENSMUSG00000054204	Alkal2	ALK and LTK ligand 2	NM_001159743	100294583	5.84797	3.12058	0.83449	3.7395	0.000184387	0.000419249	8.69736	Up
ENSMUSG00000063953	Amd2	S-adenosylmethionine decarboxylase 2	NM_007444	100041585	866.898	1.12336	0.0863825	13.0045	1.15362e-38	7.55868e-38	2.17854	Up
ENSMUSG00000024774	Ankrd22	ankyrin repeat domain 22	NM_024204	52024	390.812	2.49887	0.132525	18.8558	2.63225e-79	3.01099e-78	5.65242	Up
ENSMUSG00000038354	Ankrd35	ankyrin repeat domain 35	NM_001081139	213121	241.127	1.23106	0.135545	9.08226	1.06343e-19	4.64713e-19	2.34739	Up
ENSMUSG00000031075	Ano1	anoctamin 1, calcium activated chloride channel	NM_001242349	101772	27297	1.57711	0.0671223	23.4961	4.47175e-122	7.87919e-121	2.98372	Up
ENSMUSG00000074968	Ano3	anoctamin 3	NM_001081556	228432	3478.81	1.03312	0.0609085	16.9618	1.57499e-64	1.5108e-63	2.04644	Up
ENSMUSG00000047441	Antxrl	anthrax toxin receptor-like	NM_172808	239029	10.6194	1.38768	0.588911	2.35635	0.0184555	0.0334844	2.61658	Up
ENSMUSG00000020135	Apc2	APC regulator of WNT signaling pathway 2	NM_001372237	23805	7965.36	1.58314	0.0586252	27.0045	1.30886e-160	3.12321e-159	2.99622	Up
ENSMUSG00000000049	Apoh	apolipoprotein H	NM_013475	11818	12.2229	2.16154	0.429716	5.03015	4.90102e-07	1.32978e-06	4.47391	Up
ENSMUSG00000019987	Arg1	arginase, liver	NM_007482	11846	190.969	2.27263	0.194378	11.6918	1.40326e-31	8.05432e-31	4.83203	Up
ENSMUSG00000039031	Arhgap18	Rho GTPase activating protein 18	NM_176837	73910	8195.21	1.14728	0.0488808	23.471	8.06526e-122	1.41866e-120	2.21496	Up
ENSMUSG00000035697	Arhgap45	Rho GTPase activating protein 45	NM_001142701	70719	947.069	1.25383	0.0705024	17.7843	9.35615e-71	9.66447e-70	2.38474	Up
ENSMUSG00000045094	Arhgef37	Rho guanine nucleotide exchange factor (GEF) 37	NM_177828	328967	1192.41	1.12941	0.0909853	12.4131	2.21879e-35	1.37229e-34	2.18769	Up
ENSMUSG00000021200	Asb2	ankyrin repeat and SOCS box-containing 2	NM_001374764	65256	262.618	2.48478	0.165189	15.0421	3.89281e-51	3.10275e-50	5.5975	Up
ENSMUSG00000046378	Asphd1	aspartate beta-hydroxylase domain containing 1	NM_001039645	233879	20.8589	1.26684	0.362113	3.49848	0.000467924	0.00102994	2.40634	Up
ENSMUSG00000079418	Atg4a	autophagy related 4A, cysteine peptidase	NM_001379681	666468	9330.36	1.32176	0.0432337	30.5724	2.85145e-205	9.49929e-204	2.4997	Up
ENSMUSG00000087119	Atg4a-ps	autophagy related 4A, pseudogene	NA	102926	191.059	1.15708	0.102311	11.3095	1.17732e-29	6.49586e-29	2.23006	Up
ENSMUSG00000038295	Atg9b	autophagy related 9B	NM_001002897	213948	62880.6	2.36213	0.0608033	38.8487	0	0	5.14128	Up
ENSMUSG00000031376	Atp2b3	ATPase, Ca++ transporting, plasma membrane 3	NM_001310537	320707	21.415	2.37471	0.4105	5.78493	7.25409e-09	2.16078e-08	5.18633	Up
ENSMUSG00000019302	Atp6v0a1	ATPase, H+ transporting, lysosomal V0 subunit A1	NM_001243049	11975	56200.6	1.23469	0.0316622	38.9959	0	0	2.35332	Up
ENSMUSG00000086381	AV064505	expressed sequence AV064505	NR_126562	102722	13.169	1.60349	0.452327	3.54497	0.000392664	0.000869317	3.03877	Up
ENSMUSG00000025432	Avil	advillin	NM_009635	11567	239.232	2.4714	0.131791	18.7524	1.84882e-78	2.09614e-77	5.54581	Up
ENSMUSG00000097378	B230208H11Rik	RIKEN cDNA B230208H11 gene	NR_038027	320273	700.635	1.33932	0.083757	15.9905	1.48846e-57	1.29319e-56	2.53031	Up
ENSMUSG00000006731	B4galnt1	beta-1,4-N-acetyl-galactosaminyl transferase 1	NM_001244617	14421	39763	1.26772	0.0237891	53.29	0	0	2.40781	Up
ENSMUSG00000041372	B4galnt3	beta-1,4-N-acetyl-galactosaminyl transferase 3	NM_198884	330406	16771.9	1.8725	0.116145	16.1221	1.78372e-58	1.57596e-57	3.66166	Up
ENSMUSG00000047379	B4gat1	beta-1,4-glucuronyltransferase 1	NM_175383	108902	163.621	1.07865	0.118917	9.07067	1.18291e-19	5.1612e-19	2.11206	Up
ENSMUSG00000086150	Bach2os	BTB and CNC homology 2, opposite strand	NM_001033486	414068	7.10697	1.25797	0.555639	2.264	0.0235741	0.0420355	2.39158	Up
ENSMUSG00000037325	Bbs7	Bardet-Biedl syndrome 7 (human)	NM_027810	71492	4221.14	1.19902	0.0386397	31.0307	2.08026e-211	7.23555e-210	2.29583	Up
ENSMUSG00000035919	Bbs9	Bardet-Biedl syndrome 9 (human)	NM_001360258	319845	6464.07	1.34418	0.0438967	30.6215	6.33927e-206	2.12566e-204	2.53886	Up
ENSMUSG00000112160	BC024063	cDNA sequence BC024063	NM_001374033	666584	924.695	1.28928	0.053834	23.9491	9.43062e-127	1.72486e-125	2.44406	Up
ENSMUSG00000049946	BC030500	cDNA sequence BC030500	NM_173411	234290	123.865	2.39563	0.177951	13.4623	2.60717e-41	1.79218e-40	5.26205	Up
ENSMUSG00000046317	BC107364	cDNA sequence BC107364	NM_001256180	329716	63.8531	2.02871	0.32162	6.30779	2.83057e-10	8.94747e-10	4.08039	Up
ENSMUSG00000028121	Bcar3	breast cancer anti-estrogen resistance 3	NM_001355264	29815	20787.1	1.29007	0.0639645	20.1686	1.84973e-90	2.39539e-89	2.4454	Up
ENSMUSG00000057329	Bcl2	B cell leukemia/lymphoma 2	NM_009741	12043	9891.29	1.23862	0.0445954	27.7746	8.7961e-170	2.26958e-168	2.35973	Up
ENSMUSG00000030256	Bhlhe41	basic helix-loop-helix family, member e41	NM_001271768	79362	2304.4	1.56052	0.0582424	26.7935	3.85032e-158	8.95846e-157	2.94959	Up
ENSMUSG00000026739	Bmi1	Bmi1 polycomb ring finger oncogene	NM_007552	12151	17991.7	1.20756	0.0343173	35.1881	3.04525e-271	1.49742e-269	2.30947	Up
ENSMUSG00000008999	Bmp7	bone morphogenetic protein 7	NM_007557	12162	24161.2	1.93108	0.0528679	36.5266	4.19579e-292	2.28189e-290	3.81342	Up
ENSMUSG00000032056	Btg4	BTG anti-proliferation factor 4	NM_019493	56057	72.7538	3.46216	0.304376	11.3746	5.59355e-30	3.10683e-29	11.0208	Up
ENSMUSG00000000706	Btn1a1	butyrophilin, subfamily 1, member A1	NM_013483	12231	4251.08	2.74913	0.071135	38.6467	0	0	6.72311	Up
ENSMUSG00000085078	C030013C21Rik	RIKEN cDNA C030013C21 gene	NR_126552	77417	12.7162	1.0971	0.405289	2.70696	0.00679032	0.0130858	2.13924	Up
ENSMUSG00000074361	C5ar2	complement component 5a receptor 2	NM_001146005	319430	31.2671	1.29142	0.336864	3.83364	0.000126263	0.000291395	2.44768	Up
ENSMUSG00000068463	C730014E05Rik	RIKEN cDNA C730014E05 gene	NR_155420	105246089	58.371	1.06044	0.218484	4.85364	1.21214e-06	3.20495e-06	2.08557	Up
ENSMUSG00000020866	Cacna1g	calcium channel, voltage-dependent, T type, alpha 1G subunit	NM_001112813	12291	2505.96	1.6482	0.0536456	30.7239	2.73149e-207	9.2295e-206	3.13443	Up
ENSMUSG00000057914	Cacnb2	calcium channel, voltage-dependent, beta 2 subunit	NM_001252533	12296	1618.1	2.99146	0.0874094	34.2236	1.07884e-256	4.9053e-255	7.95279	Up
ENSMUSG00000064115	Cadm2	cell adhesion molecule 2	NM_001145977	239857	51.9024	2.1145	0.304245	6.94999	3.65301e-12	1.24623e-11	4.3304	Up
ENSMUSG00000030666	Calcb	calcitonin-related polypeptide, beta	NM_054084	116903	57.1549	1.44801	0.373291	3.87904	0.000104868	0.000243607	2.72832	Up
ENSMUSG00000043705	Capn13	calpain 13	NM_001033444	381122	12.5758	1.39002	0.407721	3.40924	0.000651431	0.00141114	2.62082	Up
ENSMUSG00000038599	Capn8	calpain 8	NM_001145806	170725	62.5757	1.33622	0.221172	6.04155	1.5264e-09	4.6906e-09	2.5249	Up
ENSMUSG00000047014	Catsperb	cation channel sperm associated auxiliary subunit beta	NM_173023	271036	7.59969	3.81929	0.812454	4.70093	2.58982e-06	6.70816e-06	14.1163	Up
ENSMUSG00000006362	Cbfa2t3	CBFA2/RUNX1 translocation partner 3	NM_001109873	12398	1162.3	1.29377	0.0854898	15.1336	9.72259e-52	7.81412e-51	2.45168	Up
ENSMUSG00000039492	Ccdc27	coiled-coil domain containing 27	NM_001033455	381580	120.973	1.30605	0.206804	6.31539	2.69482e-10	8.52537e-10	2.47263	Up
ENSMUSG00000086186	Ccdc34os	coiled-coil domain containing 34, opposite strand	NR_040508	75517	5.31439	2.06446	0.764315	2.70106	0.00691186	0.013305	4.18278	Up
ENSMUSG00000019897	Ccdc59	coiled-coil domain containing 59	NM_025602	52713	11579.5	1.28416	0.0355241	36.149	3.8534e-286	2.01727e-284	2.43541	Up
ENSMUSG00000003354	Ccdc65	coiled-coil domain containing 65	NM_001364844	105833	936.029	1.1526	0.079821	14.4399	2.90357e-47	2.18101e-46	2.22315	Up
ENSMUSG00000045106	Ccdc73	coiled-coil domain containing 73	NM_177600	211936	533.975	1.65151	0.0759688	21.7393	8.72014e-105	1.30683e-103	3.14162	Up
ENSMUSG00000045838	Ccdc9b	coiled-coil domain containing 9B	NM_001001982	214239	17657.7	1.02349	0.0502607	20.3637	3.50907e-92	4.64786e-91	2.03284	Up
ENSMUSG00000063193	Cd300lb	CD300 molecule like family member B	NM_001037138	217304	9.50604	1.41009	0.563143	2.50396	0.0122811	0.0229322	2.65754	Up
ENSMUSG00000040747	Cd53	CD53 antigen	NM_007651	12508	24.8279	3.22767	0.389061	8.29604	1.07636e-16	4.3113e-16	9.36752	Up
ENSMUSG00000026399	Cd55	CD55 molecule, decay accelerating factor for complement	NM_010016	13136	4507.74	1.60644	0.0402664	39.8953	0	0	3.045	Up
ENSMUSG00000026401	Cd55b	CD55 molecule, decay accelerating factor for complement B	NM_001317361	13137	35.5982	2.00907	0.244327	8.2229	1.98646e-16	7.87877e-16	4.02523	Up
ENSMUSG00000087691	Cd55os	CD55 molecule, opposite strand sequence	NR_151525	102640368	57.2152	1.01894	0.202812	5.02403	5.0597e-07	1.37138e-06	2.02642	Up
ENSMUSG00000018774	Cd68	CD68 antigen	NM_001291058	12514	6499.44	1.68408	0.0414985	40.5816	0	0	3.21334	Up
ENSMUSG00000024268	Celf4	CUGBP, Elav-like family member 4	NM_001146292	108013	3863.17	1.93211	0.0375559	51.4462	0	0	3.81613	Up
ENSMUSG00000034818	Celf5	CUGBP, Elav-like family member 5	NM_001311124	319586	1620.05	1.13544	0.0601186	18.8867	1.46602e-79	1.68133e-78	2.19686	Up
ENSMUSG00000018509	Cenpv	centromere protein V	NM_028448	73139	1125.09	1.44899	0.0831293	17.4306	4.83668e-68	4.82289e-67	2.73017	Up
ENSMUSG00000046111	Cep295	centrosomal protein 295	NM_176976	319675	10716.4	1.41957	0.0797354	17.8035	6.63285e-71	6.86524e-70	2.67506	Up
ENSMUSG00000057074	Ces1g	carboxylesterase 1G	NM_021456	12623	70.2247	2.73633	0.240558	11.3749	5.5737e-30	3.09636e-29	6.66373	Up
ENSMUSG00000048794	Cfap100	cilia and flagella associated protein 100	NM_173775	243538	254.099	1.47911	0.145563	10.1613	2.95199e-24	1.4481e-23	2.78777	Up
ENSMUSG00000026649	Cfap126	cilia and flagella associated protein 126	NM_001081275	75472	490.824	2.88522	0.151874	18.9975	1.78768e-80	2.07107e-79	7.3882	Up
ENSMUSG00000020284	Cfap410	cilia and flagella associated protein 410	NM_026431	67884	5608.16	1.3991	0.0517484	27.0367	5.48273e-161	1.3144e-159	2.63738	Up
ENSMUSG00000044948	Cfap43	cilia and flagella associated protein 43	NM_027559	100048534	916.663	1.03702	0.079385	13.0632	5.34535e-39	3.52486e-38	2.05198	Up
ENSMUSG00000026546	Cfap45	cilia and flagella associated protein 45	NM_027972	71870	1300.7	2.57861	0.100161	25.7447	3.69218e-146	7.81656e-145	5.97364	Up
ENSMUSG00000049571	Cfap46	cilia and flagella associated protein 46	NM_001243018	212124	113.379	1.13624	0.172917	6.57099	4.99819e-11	1.63085e-10	2.19807	Up
ENSMUSG00000037143	Cfap61	cilia and flagella associated protein 61	NM_001369121	78774	196.619	1.47232	0.188123	7.82639	5.02086e-15	1.89681e-14	2.77468	Up
ENSMUSG00000039543	Cfap70	cilia and flagella associated protein 70	NM_001163638	76670	404.41	1.78327	0.115642	15.4206	1.18994e-53	9.82798e-53	3.44206	Up
ENSMUSG00000079502	Cfap77	cilia and flagella associated protein 77	NM_001085514	329375	38.3487	1.48062	0.286914	5.16051	2.46281e-07	6.80157e-07	2.79069	Up
ENSMUSG00000026365	Cfh	complement component factor h	NM_009888	12628	2654.48	2.54056	0.0889972	28.5465	3.10507e-179	8.70495e-178	5.81814	Up
ENSMUSG00000070594	Cfhr4	complement factor H-related 4	NM_001029977	214403	5.7139	3.09439	0.678759	4.5589	5.14219e-06	1.30826e-05	8.54094	Up
ENSMUSG00000060402	Chst8	carbohydrate sulfotransferase 8	NM_175140	68947	4001.9	1.87913	0.0752505	24.9717	1.24121e-137	2.47615e-136	3.67854	Up
ENSMUSG00000066720	Cldn9	claudin 9	NM_020293	56863	3474.46	3.77023	0.116272	32.4259	1.18534e-230	4.63035e-229	13.6444	Up
ENSMUSG00000030720	Cln3	ceroid lipofuscinosis, neuronal 3, juvenile (Batten, Spielmeyer-Vogt disease)	NM_001146311	12752	10732.4	1.03699	0.0398617	26.0147	3.37553e-149	7.33797e-148	2.05194	Up
ENSMUSG00000005864	Cnga2	cyclic nucleotide gated channel alpha 2	NM_007724	12789	51.9108	1.94596	0.262129	7.42369	1.13901e-13	4.1161e-13	3.85295	Up
ENSMUSG00000025381	Cnpy2	canopy FGF signaling regulator 2	NM_019953	56530	21899.9	1.04871	0.0266107	39.4091	0	0	2.06867	Up
ENSMUSG00000039488	Cntn5	contactin 5	NM_001033359	244682	6.79927	1.88255	0.589962	3.19097	0.00141795	0.00296284	3.68727	Up
ENSMUSG00000037852	Cpe	carboxypeptidase E	NM_013494	12876	128178	1.29991	0.0800947	16.2296	3.11442e-59	2.77959e-58	2.46213	Up
ENSMUSG00000039714	Cplx3	complexin 3	NM_146223	235415	15.9237	1.38045	0.401566	3.43767	0.000586753	0.00127808	2.6035	Up
ENSMUSG00000020183	Cpm	carboxypeptidase M	NM_027468	70574	12485.9	2.31884	0.0379656	61.0774	0	0	4.98931	Up
ENSMUSG00000052955	Cpvl	carboxypeptidase, vitellogenic-like	NM_001289713	71287	51.3961	1.38416	0.241049	5.74224	9.34345e-09	2.77348e-08	2.6102	Up
ENSMUSG00000045867	Cradd	CASP2 and RIPK1 domain containing adaptor with death domain	NM_001330138	12905	2530.97	1.20316	0.0552096	21.7927	2.72182e-105	4.105e-104	2.30244	Up
ENSMUSG00000006360	Crip1	cysteine-rich protein 1 (intestinal)	NM_007763	12925	4072.16	1.38245	0.0444811	31.0795	4.55997e-212	1.59325e-210	2.60711	Up
ENSMUSG00000066975	Cryba4	crystallin, beta A4	NM_001312884	12959	11.5647	2.43386	0.485505	5.01305	5.35742e-07	1.44978e-06	5.40338	Up
ENSMUSG00000029343	Crybb1	crystallin, beta B1	NM_001312893	12960	575.206	1.56727	0.0965618	16.2308	3.05653e-59	2.72872e-58	2.96344	Up
ENSMUSG00000024846	Cst6	cystatin E/M	NM_028623	73720	1512.09	3.28375	0.101677	32.2958	8.00301e-229	3.09873e-227	9.73886	Up
ENSMUSG00000044258	Ctla2a	cytotoxic T lymphocyte-associated protein 2 alpha	NM_001145799	13024	1090.16	2.4422	0.0593288	41.1638	0	0	5.4347	Up
ENSMUSG00000074874	Ctla2b	cytotoxic T lymphocyte-associated protein 2 beta	NM_001145801	13025	130.071	2.17073	0.134938	16.0869	3.1508e-58	2.77187e-57	4.50252	Up
ENSMUSG00000004552	Ctse	cathepsin E	NM_007799	13034	30.3453	2.02427	0.317292	6.37982	1.77301e-10	5.6486e-10	4.06785	Up
ENSMUSG00000025898	Cwf19l2	CWF19-like 2, cell cycle control (S. pombe)	NM_027545	244672	10093.9	1.06668	0.0338615	31.5013	8.32837e-218	3.00192e-216	2.09461	Up
ENSMUSG00000026180	Cxcr2	chemokine (C-X-C motif) receptor 2	NM_009909	12765	11.2766	2.44276	0.498024	4.90492	9.34674e-07	2.48821e-06	5.43682	Up
ENSMUSG00000024987	Cyp26a1	cytochrome P450, family 26, subfamily a, polypeptide 1	NM_007811	13082	824.929	4.3268	0.131897	32.8043	5.10482e-236	2.05676e-234	20.0677	Up
ENSMUSG00000040703	Cyp2s1	cytochrome P450, family 2, subfamily s, polypeptide 1	NM_028775	74134	5273.82	1.42507	0.102046	13.9649	2.552e-44	1.8436e-43	2.68527	Up
ENSMUSG00000029727	Cyp3a13	cytochrome P450, family 3, subfamily a, polypeptide 13	NM_007819	13113	366.669	1.17533	0.156424	7.51376	5.74548e-14	2.10194e-13	2.25845	Up
ENSMUSG00000024055	Cyp4f13	cytochrome P450, family 4, subfamily f, polypeptide 13	NM_130882	170716	4000.59	1.0226	0.0388022	26.3541	4.6067e-153	1.03657e-151	2.03157	Up
ENSMUSG00000052821	Cysltr1	cysteinyl leukotriene receptor 1	NM_001281859	58861	4068.27	2.32691	0.0455139	51.1253	0	0	5.0173	Up
ENSMUSG00000018008	Cyth4	cytohesin 4	NM_028195	72318	211.544	1.77663	0.350856	5.0637	4.11197e-07	1.12003e-06	3.42624	Up
ENSMUSG00000085886	D030047H15Rik	RIKEN cDNA D030047H15 gene	NR_033548	100037396	12.7176	1.61096	0.464483	3.4683	0.00052377	0.00114662	3.05456	Up
ENSMUSG00000029092	D5Ertd615e	DNA segment, Chr 5, ERATO Doi 615, expressed	NR_131933	52401	12.1589	1.27861	0.488435	2.61778	0.00885041	0.0168314	2.42606	Up
ENSMUSG00000090891	D6Ertd527e	DNA segment, Chr 6, ERATO Doi 527, expressed	NM_001167937	52372	43.3785	1.04028	0.230839	4.50651	6.59041e-06	1.6657e-05	2.05662	Up
ENSMUSG00000097003	D930007P13Rik	Riken cDNA D930007P13 gene	NR_045743	432989	16.8664	1.43161	0.475511	3.01068	0.00260662	0.00528395	2.69748	Up
ENSMUSG00000031970	Dbndd1	dysbindin (dystrobrevin binding protein 1) domain containing 1	NM_001170975	72185	1637.1	1.66266	0.0689251	24.1227	1.44547e-128	2.67716e-127	3.16599	Up
ENSMUSG00000060534	Dcc	deleted in colorectal carcinoma	NM_007831	13176	46.6446	2.8941	0.331149	8.73959	2.33965e-18	9.8697e-18	7.43381	Up
ENSMUSG00000022419	Deptor	DEP domain containing MTOR-interacting protein	NM_001037937	97998	9492.95	1.01139	0.0679672	14.8806	4.40816e-50	3.46684e-49	2.01585	Up
ENSMUSG00000030747	Dgat2	diacylglycerol O-acyltransferase 2	NM_026384	67800	6060.79	1.25048	0.0449655	27.8098	3.30422e-170	8.53992e-169	2.37921	Up
ENSMUSG00000025357	Dgka	diacylglycerol kinase, alpha	NM_001358745	13139	14600.3	2.03428	0.0348858	58.3125	0	0	4.09618	Up
ENSMUSG00000113581	Dio3os	deiodinase, iodothyronine type III, opposite strand	NR_002866	353504	281.785	1.15923	0.113557	10.2083	1.81987e-24	8.97313e-24	2.23338	Up
ENSMUSG00000020231	Dip2a	disco interacting protein 2 homolog A	NM_001081419	64451	28584.4	1.05664	0.048111	21.9625	6.57129e-107	1.00836e-105	2.08008	Up
ENSMUSG00000052572	Dlg2	discs large MAGUK scaffold protein 2	NM_001243046	23859	253.584	1.38588	0.182625	7.58869	3.23164e-14	1.1919e-13	2.61332	Up
ENSMUSG00000047428	Dlk2	delta like non-canonical Notch ligand 2	NM_001286013	106565	1813.75	3.43761	0.10889	31.5697	9.62108e-219	3.50066e-217	10.8349	Up
ENSMUSG00000001510	Dlx3	distal-less homeobox 3	NM_010055	13393	413.332	3.25136	0.172219	18.8792	1.69206e-79	1.93986e-78	9.52261	Up
ENSMUSG00000086552	Dlx4os	distal-less homeobox 4, opposite strand	NR_040279	320453	52.3143	2.8537	0.308854	9.23963	2.4736e-20	1.10128e-19	7.22851	Up
ENSMUSG00000028707	Dmbx1	diencephalon/mesencephalon homeobox 1	NM_001025567	140477	7.96637	1.68055	0.726229	2.31408	0.0206635	0.0372185	3.2055	Up
ENSMUSG00000031831	Dnaaf1	dynein, axonemal assembly factor 1	NM_026648	68270	93.2628	1.85939	0.198214	9.3807	6.55354e-21	2.96315e-20	3.62853	Up
ENSMUSG00000018581	Dnah11	dynein, axonemal, heavy chain 11	NM_010060	13411	86.3444	2.86676	0.37535	7.63758	2.2134e-14	8.20583e-14	7.29426	Up
ENSMUSG00000052861	Dnah6	dynein, axonemal, heavy chain 6	NM_001164669	330355	91.5	2.28756	0.173367	13.1949	9.3882e-40	6.27552e-39	4.88228	Up
ENSMUSG00000096141	Dnah7a	dynein, axonemal, heavy chain 7A	NM_001252070	627872	37.4908	1.16599	0.250618	4.65244	3.28029e-06	8.44264e-06	2.24387	Up
ENSMUSG00000042707	Dnali1	dynein, axonemal, light intermediate polypeptide 1	NM_175223	75563	149.713	1.5619	0.216762	7.20559	5.77929e-13	2.03895e-12	2.95241	Up
ENSMUSG00000036766	Dner	delta/notch-like EGF repeat containing	NM_152915	227325	7.65365	1.73216	0.663841	2.6093	0.00907271	0.0172339	3.32225	Up
ENSMUSG00000020848	Doc2b	double C2, beta	NM_007873	13447	57.2976	2.20061	0.202498	10.8673	1.64948e-27	8.71512e-27	4.59673	Up
ENSMUSG00000024871	Doc2g	double C2, gamma	NM_021791	60425	491.883	1.14445	0.0901195	12.6992	5.97128e-37	3.81028e-36	2.21062	Up
ENSMUSG00000068335	Dok1	docking protein 1	NM_001291799	13448	13679	1.86887	0.0910122	20.5343	1.06265e-93	1.42902e-92	3.65247	Up
ENSMUSG00000009145	Dqx1	DEAQ RNA-dependent ATPase	NM_033606	93838	4810.87	2.42043	0.0354609	68.2563	0	0	5.3533	Up
ENSMUSG00000031786	Drc7	dynein regulatory complex subunit 7	NM_001042715	330830	67.1375	2.41235	0.268127	8.99707	2.31818e-19	1.00434e-18	5.32342	Up
ENSMUSG00000022705	Drd3	dopamine receptor D3	NM_007877	13490	611.191	1.50169	0.137564	10.9163	9.63621e-28	5.11681e-27	2.83174	Up
ENSMUSG00000033268	Duox1	dual oxidase 1	NM_001099297	99439	10.2873	1.33329	0.575785	2.3156	0.0205802	0.0370836	2.51976	Up
ENSMUSG00000019960	Dusp6	dual specificity phosphatase 6	NM_026268	67603	48994.4	2.26672	0.0694238	32.6505	7.89081e-234	3.13413e-232	4.81227	Up
ENSMUSG00000039715	Dync2i2	dynein 2 intermediate chain 2	NM_001008498	71820	8168.28	1.30128	0.0400737	32.4723	2.62376e-231	1.03148e-229	2.46448	Up
ENSMUSG00000036499	Eea1	early endosome antigen 1	NM_001001932	216238	32360.2	2.10434	0.0780289	26.9688	3.43832e-160	8.18549e-159	4.30002	Up
ENSMUSG00000034994	Eef2	eukaryotic translation elongation factor 2	NM_007907	13629	1.42222e+06	1.20006	0.0255022	47.0569	0	0	2.29749	Up
ENSMUSG00000035064	Eef2k	eukaryotic elongation factor-2 kinase	NM_001267710	13631	12111.5	1.63077	0.0336348	48.4844	0	0	3.09677	Up
ENSMUSG00000082575	Eef2-ps2	eukaryotic translation elongation factor 2, pseudogene 2	NA	433776	7112.09	1.25035	0.0504421	24.7878	1.21489e-135	2.39723e-134	2.37899	Up
ENSMUSG00000116545	Eif3s6-ps3	eukaryotic translation initiation factor 3, subunit 6, pseudogene 3	NA	16344	48.1925	1.23753	0.212689	5.8185	5.93767e-09	1.77639e-08	2.35795	Up
ENSMUSG00000013822	Elof1	ELF1 homolog, elongation factor 1	NM_001357309	66126	21093.2	1.16143	0.024248	47.898	0	0	2.23679	Up
ENSMUSG00000058070	Eml1	echinoderm microtubule associated protein like 1	NM_001043335	68519	6184.82	1.25112	0.0358397	34.9089	5.45563e-267	2.62399e-265	2.38027	Up
ENSMUSG00000026679	Enkur	enkurin, TRPC channel interacting protein	NM_027728	71233	604.223	2.17291	0.103967	20.9	5.35395e-97	7.42701e-96	4.50932	Up
ENSMUSG00000060600	Eno3	enolase 3, beta muscle	NM_001136062	13808	4805.72	1.33732	0.037628	35.5405	1.16463e-276	5.8578e-275	2.52681	Up
ENSMUSG00000048029	Eno4	enolase 4	NM_178689	226265	306.857	1.67939	0.144376	11.632	2.83271e-31	1.61745e-30	3.20292	Up
ENSMUSG00000037370	Enpp1	ectonucleotide pyrophosphatase/phosphodiesterase 1	NM_001308327	18605	1641.63	1.68237	0.104439	16.1087	2.21637e-58	1.95541e-57	3.20955	Up
ENSMUSG00000024376	Epb41l4a	erythrocyte membrane protein band 4.1 like 4a	NM_013512	13824	27606.9	1.01817	0.0247396	41.1555	0	0	2.02535	Up
ENSMUSG00000005958	Ephb3	Eph receptor B3	NM_010143	13845	4673.71	1.09983	0.0683583	16.0892	3.03933e-58	2.67457e-57	2.14329	Up
ENSMUSG00000038776	Ephx1	epoxide hydrolase 1, microsomal	NM_001312918	13849	36376.5	1.14813	0.0444528	25.828	4.29661e-147	9.19097e-146	2.21626	Up
ENSMUSG00000022040	Ephx2	epoxide hydrolase 2, cytoplasmic	NM_001271402	13850	2667.4	2.72039	0.0510816	53.2559	0	0	6.59052	Up
ENSMUSG00000015766	Eps8	epidermal growth factor receptor pathway substrate 8	NM_001271587	13860	20225.3	1.1695	0.0335983	34.8084	1.81541e-265	8.63707e-264	2.24934	Up
ENSMUSG00000044726	Erich5	glutamate rich 5	NM_173421	239368	3251.83	2.66412	0.115854	22.9954	5.17718e-117	8.65639e-116	6.33839	Up
ENSMUSG00000013089	Etv5	ets variant 5	NM_001358428	104156	6641.24	1.11936	0.152049	7.36184	1.81396e-13	6.51771e-13	2.1725	Up
ENSMUSG00000039903	Eva1c	eva-1 homolog C (C. elegans)	NM_001199210	70967	947.499	2.31616	0.0822971	28.1439	2.84885e-174	7.63215e-173	4.98004	Up
ENSMUSG00000043251	Exoc3l	exocyst complex component 3-like	NM_001357379	277978	354.743	1.10812	0.0834841	13.2734	3.30039e-40	2.22986e-39	2.15565	Up
ENSMUSG00000038174	Fam126b	family with sequence similarity 126, member B	NM_001310598	213056	12869.2	1.23968	0.0780076	15.8918	7.22714e-57	6.22108e-56	2.36146	Up
ENSMUSG00000034334	Fam151b	family with sequence similarity 151, member B	NM_001163627	73942	819.31	1.35082	0.055763	24.2243	1.23516e-129	2.30989e-128	2.55057	Up
ENSMUSG00000015484	Fam163a	family with sequence similarity 163, member A	NM_177838	329274	7532.24	1.13143	0.0336134	33.6602	2.21037e-248	9.56958e-247	2.19076	Up
ENSMUSG00000034685	Fam171a2	family with sequence similarity 171, member A2	NM_199200	217219	9373.49	1.12698	0.140022	8.04861	8.37422e-16	3.24904e-15	2.18401	Up
ENSMUSG00000027209	Fam227b	family with sequence similarity 227, member B	NM_029455	75823	6.8064	1.20304	0.538639	2.23348	0.0255173	0.0452226	2.30224	Up
ENSMUSG00000051736	Fam229b	family with sequence similarity 229, member B	NM_001359440	66337	1025.43	1.10088	0.0620758	17.7344	2.2752e-70	2.34075e-69	2.14485	Up
ENSMUSG00000050549	Fam241a	family with sequence similarity 241, member A	NM_027482	70617	2484.08	1.2455	0.0809883	15.3788	2.27033e-53	1.86759e-52	2.37102	Up
ENSMUSG00000037808	Fam76b	family with sequence similarity 76, member B	NM_001358259	72826	12302.6	1.00775	0.033936	29.6957	8.72708e-194	2.67301e-192	2.01078	Up
ENSMUSG00000060568	Fam78b	family with sequence similarity 78, member B	NM_001160261	226610	721.78	3.46983	0.119096	29.1348	1.30072e-186	3.81321e-185	11.0796	Up
ENSMUSG00000053593	Fate1	fetal and adult testis expressed 1	NM_183127	77905	8.92444	2.15057	0.541312	3.97289	7.10073e-05	0.000167144	4.44004	Up
ENSMUSG00000064080	Fbln2	fibulin 2	NM_001081437	14115	34622	1.18059	0.042604	27.7107	5.18856e-169	1.32984e-167	2.26669	Up
ENSMUSG00000035509	Fbxl21	F-box and leucine-rich repeat protein 21	NM_001346732	213311	458.382	1.39266	0.103739	13.4247	4.333e-41	2.96792e-40	2.62563	Up
ENSMUSG00000073633	Fbxo36	F-box protein 36	NM_025386	66153	1735.23	1.19388	0.0750652	15.9046	5.88604e-57	5.07803e-56	2.28768	Up
ENSMUSG00000042474	Fcmr	Fc fragment of IgM receptor	NM_026976	69169	518.78	1.3962	0.276427	5.05086	4.39821e-07	1.19641e-06	2.63207	Up
ENSMUSG00000059994	Fcrl1	Fc receptor-like 1	NM_001136236	229499	115.049	1.29101	0.156926	8.22684	1.92216e-16	7.6277e-16	2.44699	Up
ENSMUSG00000053158	Fes	feline sarcoma oncogene	NM_010194	14159	7284.27	1.37749	0.0445462	30.9226	5.93211e-210	2.04711e-208	2.59815	Up
ENSMUSG00000020021	Fgd6	FYVE, RhoGEF and PH domain containing 6	NM_053072	13998	10009.2	1.08619	0.0553738	19.6156	1.1375e-85	1.40395e-84	2.12313	Up
ENSMUSG00000031073	Fgf15	fibroblast growth factor 15	NM_008003	14170	41.2144	1.44523	0.414146	3.48967	0.000483622	0.00106228	2.72307	Up
ENSMUSG00000051435	Fhad1	forkhead-associated (FHA) phosphopeptide binding domain 1	NM_028429	329977	529.662	1.72219	0.123489	13.9461	3.32373e-44	2.39604e-43	3.29936	Up
ENSMUSG00000059714	Flot1	flotillin 1	NM_008027	14251	22748.6	1.2717	0.0537128	23.6759	6.3912e-124	1.14181e-122	2.41445	Up
ENSMUSG00000051379	Flrt3	fibronectin leucine rich transmembrane protein 3	NM_001172160	71436	3249.52	2.17128	0.0470772	46.1217	0	0	4.50424	Up
ENSMUSG00000055805	Fmnl1	formin-like 1	NM_001077698	57778	5966.18	1.51118	0.0648986	23.2852	6.26495e-120	1.08281e-118	2.85042	Up
ENSMUSG00000024912	Fosl1	fos-like antigen 1	NM_010235	14283	1135.21	1.11584	0.136422	8.17934	2.85405e-16	1.1256e-15	2.16721	Up
ENSMUSG00000034227	Foxj1	forkhead box J1	NM_008240	15223	20099.5	1.42811	0.180918	7.89371	2.93323e-15	1.11746e-14	2.69095	Up
ENSMUSG00000042425	Frmpd3	FERM and PDZ domain containing 3	NM_001320946	245643	9.78136	1.80172	0.576634	3.12455	0.00178078	0.0036814	3.48636	Up
ENSMUSG00000086370	Ftx	Ftx transcript, Xist regulator (non-protein coding)	NR_028380	78878	1011.84	1.12635	0.0649549	17.3405	2.32531e-67	2.30376e-66	2.18306	Up
ENSMUSG00000025466	Fuom	fucose mutarotase	NM_001286217	69064	4199.36	1.18475	0.0458043	25.8656	1.62652e-147	3.48903e-146	2.27324	Up
ENSMUSG00000072844	G530011O06Rik	RIKEN cDNA G530011O06 gene	NM_001039559	654820	115.36	1.43957	0.182594	7.88404	3.16975e-15	1.20637e-14	2.71241	Up
ENSMUSG00000097694	G730013B05Rik	RIKEN cDNA G730013B05 gene	NR_040379	619312	84.2771	3.43993	0.332978	10.3308	5.11207e-25	2.55537e-24	10.8523	Up
ENSMUSG00000026787	Gad2	glutamic acid decarboxylase 2	NM_008078	14417	224.439	5.99064	0.274915	21.7909	2.83214e-105	4.2672e-104	63.5862	Up
ENSMUSG00000024064	Galnt14	polypeptide N-acetylgalactosaminyltransferase 14	NM_027864	71685	2228.09	1.19057	0.222654	5.34717	8.93405e-08	2.52232e-07	2.28243	Up
ENSMUSG00000026994	Galnt3	polypeptide N-acetylgalactosaminyltransferase 3	NM_015736	14425	50362.6	1.13731	0.0500271	22.7339	2.07289e-114	3.38863e-113	2.1997	Up
ENSMUSG00000096914	Galntl6	UDP-N-acetyl-alpha-D-galactosamine:polypeptide N-acetylgalactosaminyltransferase-like 6	NM_175032	270049	29.3281	1.12597	0.318831	3.53157	0.000413102	0.000913318	2.18249	Up
ENSMUSG00000020150	Gamt	guanidinoacetate methyltransferase	NM_001347119	14431	1394.16	1.3305	0.0692023	19.2263	2.23073e-82	2.63594e-81	2.5149	Up
ENSMUSG00000027955	Gask1b	golgi associated kinase 1B	NM_133187	68659	30917	1.17024	0.0929489	12.5902	2.39121e-36	1.5074e-35	2.2505	Up
ENSMUSG00000005836	Gata6	GATA binding protein 6	NM_010258	14465	1212.15	2.99973	0.138765	21.6174	1.2321e-103	1.82514e-102	7.99851	Up
ENSMUSG00000097222	Gata6os	GATA binding protein 6, opposite strand	NR_105022	68434	34.1447	2.55426	0.324674	7.86715	3.6281e-15	1.37775e-14	5.87366	Up
ENSMUSG00000032226	Gcnt3	glucosaminyl (N-acetyl) transferase 3, mucin type	NM_028087	72077	9523.28	2.05434	0.0500563	41.0405	0	0	4.15352	Up
ENSMUSG00000021943	Gdf10	growth differentiation factor 10	NM_145741	14560	79.3792	1.42159	0.253268	5.61298	1.98872e-08	5.80916e-08	2.67881	Up
ENSMUSG00000035778	Ggta1	glycoprotein galactosyltransferase alpha 1, 3	NM_001145821	14594	16824.9	1.10184	0.0317938	34.6559	3.64009e-263	1.70547e-261	2.14629	Up
ENSMUSG00000050953	Gja1	gap junction protein, alpha 1	NM_010288	14609	57132.1	1.34169	0.0890154	15.0726	2.45381e-51	1.96038e-50	2.53448	Up
ENSMUSG00000047797	Gjb1	gap junction protein, beta 1	NM_001302496	14618	838.799	2.12867	0.0679187	31.3414	1.27231e-215	4.52244e-214	4.37314	Up
ENSMUSG00000026473	Glul	glutamate-ammonia ligase (glutamine synthetase)	NM_008131	14645	36385.2	1.04413	0.0483001	21.6175	1.22864e-103	1.8209e-102	2.06212	Up
ENSMUSG00000096856	Gm10778	predicted gene 10778	NM_001142963	100233208	144.047	1.03648	0.120497	8.60173	7.85218e-18	3.25837e-17	2.05122	Up
ENSMUSG00000097404	Gm10814	predicted gene 10814	NR_045783	100502985	138.602	1.14863	0.211217	5.43818	5.38287e-08	1.53664e-07	2.21704	Up
ENSMUSG00000079414	Gm11110	predicted gene 11110	NR_033508	100169874	424.809	1.72342	0.0881735	19.5458	4.48329e-85	5.49819e-84	3.30218	Up
ENSMUSG00000078640	Gm11627	predicted gene 11627	NR_040286	100040792	39.9945	2.5157	0.377609	6.66219	2.69777e-11	8.87966e-11	5.71876	Up
ENSMUSG00000084183	Gm12009	eukaryotic translation elongation factor pseudogene	NA	432537	136.196	1.10652	0.12868	8.59904	8.03842e-18	3.33386e-17	2.15326	Up
ENSMUSG00000074281	Gm12522	predicted gene 12522	NR_040560	100038453	85.9378	1.37847	0.182342	7.5598	4.03684e-14	1.4839e-13	2.59992	Up
ENSMUSG00000074930	Gm13981	predicted gene 13981	XM_036162783	108168832	16.6906	1.29099	0.501597	2.57376	0.0100601	0.0189934	2.44696	Up
ENSMUSG00000068014	Gm14648	ribosomal protein L21 pseudogene	NA	676253	17.4148	1.01607	0.441014	2.30394	0.0212261	0.0381737	2.0224	Up
ENSMUSG00000084271	Gm14846	predicted gene 14846	XM_036162142	108168465	11.9393	1.93329	0.474927	4.07071	4.68703e-05	0.000111833	3.81925	Up
ENSMUSG00000086095	Gm15328	predicted gene 15328	NR_045399	328906	22.3299	1.0169	0.434118	2.34246	0.0191573	0.0346862	2.02357	Up
ENSMUSG00000086604	Gm15510	predicted gene 15510	NR_166619	102640192	46.8983	1.09385	0.207429	5.27337	1.33945e-07	3.74656e-07	2.13443	Up
ENSMUSG00000085282	Gm15663	predicted gene 15663	NR_038032	327812	1888.35	2.35557	0.0683248	34.4761	1.8302e-260	8.43373e-259	5.11798	Up
ENSMUSG00000095524	Gm15682	predicted gene 15682	XM_036165640	108169053	679.951	1.02364	0.0707241	14.4737	1.77641e-47	1.33597e-46	2.03304	Up
ENSMUSG00000083120	Gm15854	killer cell lectin-like receptor subfamily A, member 13, pseudogene 2	NA	667764	25.2844	6.61066	0.853921	7.74153	9.8228e-15	3.67841e-14	97.725	Up
ENSMUSG00000082840	Gm16421	helicase-like transcription factor pseudogene	NA	100039544	14.5625	1.1206	0.356311	3.14501	0.0016608	0.00344515	2.17438	Up
ENSMUSG00000097633	Gm16617	predicted gene, 16617	NR_045728	100502764	502.955	1.94413	0.0945316	20.566	5.53744e-94	7.46621e-93	3.84807	Up
ENSMUSG00000096981	Gm16845	predicted gene, 16845	NR_040406	100503652	93.5772	1.05285	0.161531	6.51791	7.12937e-11	2.31031e-10	2.07462	Up
ENSMUSG00000107810	Gm18609	Rho GTPase activating protein 20 pseudogene	NA	100417431	207.37	1.75633	0.12407	14.1559	1.7163e-45	1.25849e-44	3.37837	Up
ENSMUSG00000107832	Gm18688	ring finger and WD repeat domain 2 pseudogene	NA	100417560	8.19066	1.37448	0.566589	2.42589	0.0152708	0.0281022	2.59275	Up
ENSMUSG00000110816	Gm19178	amyloid beta (A4) precursor protein-binding, family B, member 1 pseudogene	NA	100418389	70.0537	1.04928	0.226146	4.63985	3.48663e-06	8.95798e-06	2.0695	Up
ENSMUSG00000115426	Gm19510	predicted gene, 19510	NR_045076	100503021	28.3615	1.01666	0.316231	3.21493	0.00130477	0.00273795	2.02323	Up
ENSMUSG00000116903	Gm19522	predicted gene, 19522	NR_040402	100503040	14.312	1.00047	0.341556	2.92916	0.00339877	0.00680816	2.00066	Up
ENSMUSG00000105644	Gm19739	predicted gene, 19739	NA	102638335	7.04267	1.72707	0.615259	2.80706	0.00499958	0.00982426	3.31055	Up
ENSMUSG00000092490	Gm20482	predicted gene 20482	NR_169180	102632136	9.57618	1.37965	0.446195	3.09204	0.00198784	0.00408722	2.60206	Up
ENSMUSG00000109145	Gm20744	predicted gene, 20744	NR_045744	434205	13.1084	4.65497	0.695243	6.69545	2.15005e-11	7.11031e-11	25.1933	Up
ENSMUSG00000065708	Gm22826	predicted gene, 22826	XR_004941752	115489845	6.66076	1.90062	0.788483	2.41048	0.0159316	0.0292221	3.73374	Up
ENSMUSG00000089267	Gm22890	predicted gene, 22890	XR_004939075	115488558	8.39455	2.88325	0.667786	4.31763	1.57717e-05	3.88915e-05	7.3781	Up
ENSMUSG00000077394	Gm24339	predicted gene, 24339	XR_004935919	115487283	99.1224	1.67929	0.225566	7.4448	9.70935e-14	3.51947e-13	3.20271	Up
ENSMUSG00000077265	Gm24430	predicted gene, 24430	XR_004936550	115487489	11.0017	1.13676	0.454493	2.50115	0.0123791	0.0230927	2.19886	Up
ENSMUSG00000077349	Gm24867	predicted gene, 24867	XR_004939800	115488880	52.4748	1.2296	0.22653	5.42798	5.69961e-08	1.6245e-07	2.34502	Up
ENSMUSG00000080365	Gm25776	predicted gene, 25776	XR_004937891	115488078	11.1106	1.51674	0.512603	2.9589	0.0030874	0.00621193	2.86144	Up
ENSMUSG00000064443	Gm26226	predicted gene, 26226	NA	115489319	37.3089	3.80847	0.41202	9.24341	2.38775e-20	1.06336e-19	14.0108	Up
ENSMUSG00000097683	Gm26644	predicted gene, 26644	NR_167740	102639186	15.3023	1.1834	0.510622	2.31757	0.0204726	0.0369028	2.27112	Up
ENSMUSG00000097068	Gm26760	predicted gene, 26760	NR_153785	105246020	216.294	3.43792	0.133698	25.714	8.14548e-146	1.72089e-144	10.8372	Up
ENSMUSG00000094622	Gm3055	predicted gene 3055	NM_001346707	100040944	446.778	1.20884	0.0781843	15.4614	6.32362e-54	5.24108e-53	2.31151	Up
ENSMUSG00000117226	Gm31235	predicted gene, 31235	XR_003952315	102633401	14.5436	4.00816	0.542749	7.38492	1.52547e-13	5.49334e-13	16.0907	Up
ENSMUSG00000108994	Gm31663	predicted gene, 31663	NA	102633966	9.23999	3.14815	0.550268	5.72112	1.05822e-08	3.13272e-08	8.86518	Up
ENSMUSG00000114931	Gm32256	predicted gene, 32256	NA	102634749	32.73	1.28496	0.300994	4.26905	1.96309e-05	4.81381e-05	2.43675	Up
ENSMUSG00000095026	Gm3336	predicted gene 3336	NM_001195253	100502950	170.608	1.50057	0.135198	11.0991	1.26722e-28	6.83746e-28	2.82955	Up
ENSMUSG00000104717	Gm33969	predicted gene, 33969	XR_389367	102637064	14.0336	2.93109	0.479289	6.1155	9.62563e-10	2.98025e-09	7.62688	Up
ENSMUSG00000116895	Gm3435	predicted gene 3435	NM_001123372	100041621	137.997	1.17822	0.136974	8.60178	7.84864e-18	3.25734e-17	2.26297	Up
ENSMUSG00000109186	Gm34821	predicted gene, 34821	NR_169133	102638204	7.63849	2.23374	0.784133	2.84868	0.00439016	0.00867325	4.70352	Up
ENSMUSG00000113794	Gm36607	predicted gene, 36607	XR_382639	102640576	13.2368	2.78441	0.556744	5.00125	5.69607e-07	1.53804e-06	6.88957	Up
ENSMUSG00000111709	Gm3776	predicted gene 3776	NM_001243092	100042295	44.2384	2.33295	0.289062	8.07075	6.98652e-16	2.72089e-15	5.03834	Up
ENSMUSG00000111205	Gm39307	predicted gene, 39307	NR_166680	105243360	761.487	1.78153	0.0679771	26.2077	2.17034e-151	4.82363e-150	3.4379	Up
ENSMUSG00000104554	Gm4610	predicted gene 4610	NR_168286	100043726	6013.84	2.59034	0.0699787	37.0162	6.29072e-300	3.52074e-298	6.02242	Up
ENSMUSG00000095545	Gm4724	predicted gene 4724	NM_001256480	100043915	26.4661	1.27237	0.279017	4.56018	5.11086e-06	1.30094e-05	2.41558	Up
ENSMUSG00000112714	Gm4798	ets variant gene 5 pseudogene	NR_002887	216082	73.3696	1.50786	0.236286	6.38151	1.75355e-10	5.59006e-10	2.84388	Up
ENSMUSG00000098158	Gm4804	glyceraldehyde-3-phosphate dehydrogenase pseudogene	NA	217409	22.4353	1.68272	0.421618	3.99111	6.57657e-05	0.000155222	3.21034	Up
ENSMUSG00000113262	Gm48551	predicted gene, 48551	NR_168929	117934533	28.2563	1.28004	0.303567	4.21667	2.47936e-05	6.03939e-05	2.42846	Up
ENSMUSG00000073427	Gm4924	predicted gene 4924	XM_017314181	237412	2399.31	1.01218	0.0445787	22.7054	3.96177e-114	6.44222e-113	2.01695	Up
ENSMUSG00000118140	Gm4949	glutamate-ammonia ligase (glutamine synthetase) pseudogene	NA	240219	102.511	1.21174	0.176155	6.87885	6.03375e-12	2.03831e-11	2.31617	Up
ENSMUSG00000049349	Gm5105	predicted gene 5105	NM_177860	329763	9.51095	2.09077	0.503276	4.15433	3.26247e-05	7.88948e-05	4.25976	Up
ENSMUSG00000097279	Gm5106	predicted gene 5106	NR_152132	330031	27.9164	1.46501	0.358559	4.08581	4.39228e-05	0.000105045	2.76065	Up
ENSMUSG00000112046	Gm5175	predicted gene 5175	NA	382413	14.71	1.09014	0.466369	2.33751	0.0194129	0.0351076	2.12895	Up
ENSMUSG00000064231	Gm5321	ribosomal protein S18 pseudogene	NA	384525	48.3673	1.35922	0.221475	6.13713	8.40231e-10	2.60884e-09	2.56547	Up
ENSMUSG00000111966	Gm5781	predicted gene 5781	NA	544741	1942.89	1.11037	0.051066	21.7438	7.90568e-105	1.18651e-103	2.15901	Up
ENSMUSG00000091477	Gm5799	predicted gene 5799	XM_017316266	108168155	44.1366	1.90372	0.249368	7.63417	2.27273e-14	8.42373e-14	3.74177	Up
ENSMUSG00000079267	Gm5930	predicted gene 5930	NM_001374091	546250	6.47019	2.31319	0.64647	3.57818	0.000345998	0.000769434	4.96979	Up
ENSMUSG00000113237	Gm6109	predicted gene 6109	XM_884704	619883	115.66	1.21937	0.139896	8.7163	2.87446e-18	1.20959e-17	2.32846	Up
ENSMUSG00000117167	Gm6599	predicted gene 6599	NA	625548	6.90454	2.02695	0.770227	2.63162	0.00849777	0.0161978	4.07542	Up
ENSMUSG00000112413	Gm6867	predicted gene 6867	NA	628327	141.21	1.2139	0.128217	9.46755	2.8649e-21	1.30726e-20	2.31964	Up
ENSMUSG00000112395	Gm7198	heat shock protein 90 alpha (cytosolic), class B member 1 pseudogene	NA	637043	12.9143	1.17962	0.500545	2.35668	0.0184392	0.0334627	2.26518	Up
ENSMUSG00000097657	Gm7389	exportin, tRNA (nuclear export receptor for tRNAs) pseudogene	NA	664888	688.531	1.06908	0.084099	12.7121	5.06307e-37	3.23477e-36	2.09809	Up
ENSMUSG00000112908	Gm7392	predicted gene 7392	NA	664891	1975.65	1.12337	0.0699837	16.0519	5.54166e-58	4.85301e-57	2.17856	Up
ENSMUSG00000117563	Gm7575	PHD finger protein 14 pseudogene	NA	665296	28.9343	3.48783	0.398487	8.7527	2.08312e-18	8.79716e-18	11.2187	Up
ENSMUSG00000098037	Gm7765	glyceraldehyde-3-phosphate dehydrogenase pseudogene	NA	665743	8.78126	2.60866	0.667034	3.91084	9.19761e-05	0.000214746	6.09938	Up
ENSMUSG00000096171	Gm8055	glyceraldehyde-3-phosphate dehydrogenase pseudogene	NA	666342	46.4705	1.20869	0.23143	5.2227	1.76334e-07	4.90327e-07	2.31127	Up
ENSMUSG00000091733	Gm8094	predicted gene 8094	XM_036158997	666420	13.843	2.26062	0.414536	5.45338	4.942e-08	1.41327e-07	4.79199	Up
ENSMUSG00000096446	Gm8104	predicted gene 8104	XM_011245268	101056159	21.1471	2.75806	0.386662	7.13302	9.8192e-13	3.43432e-12	6.76488	Up
ENSMUSG00000090634	Gm8126	predicted gene 8126	NM_001374183	108168152	221.247	2.134	0.183173	11.6501	2.29089e-31	1.30928e-30	4.38931	Up
ENSMUSG00000108370	Gm8209	predicted gene 8209	NA	666641	12.877	1.251	0.539847	2.31733	0.0204857	0.0369242	2.38007	Up
ENSMUSG00000081633	Gm8522	predicted gene 8522	NA	667218	5.30771	1.4915	0.619088	2.4092	0.0159877	0.0293164	2.81182	Up
ENSMUSG00000073559	Gm8618	predicted gene 8618	XM_036154878	667414	32.2455	1.18646	0.269804	4.39748	1.09517e-05	2.73034e-05	2.27593	Up
ENSMUSG00000082755	Gm8692	predicted gene 8692	NA	667537	179.924	1.17602	0.12648	9.29806	1.43036e-20	6.40241e-20	2.25952	Up
ENSMUSG00000071691	Gm960	predicted gene 960	NM_001033447	381196	182.111	1.33733	0.165393	8.08577	6.17744e-16	2.41067e-15	2.52683	Up
ENSMUSG00000082741	Gm9703	predicted gene 9703	NA	677010	24.7565	1.12438	0.327741	3.4307	0.000602024	0.00130881	2.18008	Up
ENSMUSG00000115483	Gm9732	predicted gene 9732	NM_028535	108168154	161.823	1.09235	0.135943	8.03534	9.33192e-16	3.61646e-15	2.1322	Up
ENSMUSG00000009108	Gnat2	guanine nucleotide binding protein, alpha transducing 2	NM_008141	14686	228.655	1.10302	0.109356	10.0865	6.3406e-24	3.08628e-23	2.14804	Up
ENSMUSG00000025739	Gng13	guanine nucleotide binding protein (G protein), gamma 13	NM_001357782	64337	29.8814	1.00335	0.257233	3.90055	9.59748e-05	0.000223759	2.00465	Up
ENSMUSG00000021303	Gng4	guanine nucleotide binding protein (G protein), gamma 4	NM_001302997	14706	15.9267	1.14244	0.349054	3.27295	0.00106431	0.00225554	2.20754	Up
ENSMUSG00000048240	Gng7	guanine nucleotide binding protein (G protein), gamma 7	NM_001038655	14708	865.537	1.56775	0.0698413	22.4473	1.35866e-111	2.16023e-110	2.96442	Up
ENSMUSG00000000544	Gpa33	glycoprotein A33 (transmembrane)	NM_001360925	59290	1154.55	3.18091	0.145884	21.8043	2.11079e-105	3.19284e-104	9.0688	Up
ENSMUSG00000073008	Gpr174	G protein-coupled receptor 174	NM_001033251	213439	13.3538	3.19283	0.898489	3.55356	0.00038006	0.000842382	9.14403	Up
ENSMUSG00000056380	Gpr50	G-protein-coupled receptor 50	NM_001308501	14765	1096.91	3.31584	0.0746196	44.4366	0	0	9.95788	Up
ENSMUSG00000047415	Gpr68	G protein-coupled receptor 68	NM_001177673	238377	224.47	1.01486	0.102825	9.86976	5.62988e-23	2.67519e-22	2.0207	Up
ENSMUSG00000051431	Gpr87	G protein-coupled receptor 87	NM_001302203	84111	1832.96	5.39111	0.112423	47.954	0	0	41.9649	Up
ENSMUSG00000018339	Gpx3	glutathione peroxidase 3	NM_001083929	14778	214041	2.96867	0.0620489	47.844	0	0	7.82813	Up
ENSMUSG00000026959	Grin1	glutamate receptor, ionotropic, NMDA1 (zeta 1)	NM_001177656	14810	198.292	1.89519	0.244035	7.76609	8.09487e-15	3.03762e-14	3.71972	Up
ENSMUSG00000035745	Grin3b	glutamate receptor, ionotropic, NMDA3B	NM_130455	170483	84.0488	1.15648	0.165963	6.96831	3.20776e-12	1.09664e-11	2.22913	Up
ENSMUSG00000017204	Gsdma	gasdermin A	NM_021347	57911	635.552	1.36062	0.22809	5.96525	2.44263e-09	7.44963e-09	2.56795	Up
ENSMUSG00000074183	Gsta1	glutathione S-transferase, alpha 1 (Ya)	NM_008181	14857	75.1895	1.60965	0.285033	5.64726	1.63027e-08	4.78299e-08	3.05179	Up
ENSMUSG00000029864	Gstk1	glutathione S-transferase kappa 1	NM_029555	76263	2754.68	1.04172	0.049403	21.0861	1.06652e-98	1.50525e-97	2.05868	Up
ENSMUSG00000058135	Gstm1	glutathione S-transferase, mu 1	NM_001374678	14862	39932.9	1.05348	0.0527626	19.9663	1.08087e-88	1.37314e-87	2.07552	Up
ENSMUSG00000040562	Gstm2	glutathione S-transferase, mu 2	NM_008183	14863	29295.1	2.31166	0.0782971	29.5242	1.40958e-191	4.27486e-190	4.96453	Up
ENSMUSG00000025068	Gsto1	glutathione S-transferase omega 1	NM_010362	14873	136994	1.0899	0.0507744	21.4656	3.26515e-102	4.77472e-101	2.1286	Up
ENSMUSG00000022156	Gzme	granzyme E	NM_010373	14942	502.674	1.96109	0.235978	8.31047	9.53223e-17	3.82407e-16	3.89356	Up
ENSMUSG00000069308	H2bc22	H2B clustered histone 22	NM_001290466	319188	20.5692	1.10308	0.291823	3.77997	0.000156847	0.000358991	2.14813	Up
ENSMUSG00000053835	H2-T24	histocompatibility 2, T region locus 24	NM_008207	15042	332.153	1.3853	0.108815	12.7308	3.98765e-37	2.55405e-36	2.61227	Up
ENSMUSG00000081058	H3c15	H3 clustered histone 15	NM_054045	97114	128.096	1.21235	0.157148	7.71473	1.21242e-14	4.5292e-14	2.31715	Up
ENSMUSG00000091405	H4c14	H4 clustered histone 14	NM_033596	97122	138.338	1.09079	0.188291	5.79312	6.90902e-09	2.06019e-08	2.12991	Up
ENSMUSG00000021730	Hcn1	hyperpolarization activated cyclic nucleotide gated potassium channel 1	NM_010408	15165	132.656	1.00725	0.20192	4.98839	6.08849e-07	1.64198e-06	2.01008	Up
ENSMUSG00000028051	Hcn3	hyperpolarization-activated, cyclic nucleotide-gated K+ 3	NM_008227	15168	1515.2	1.17829	0.0603388	19.5278	6.37129e-85	7.79805e-84	2.26308	Up
ENSMUSG00000000295	Hddc2	HD domain containing 2	NM_027168	69692	4803.36	1.10793	0.05034	22.0089	2.36464e-107	3.64306e-106	2.15536	Up
ENSMUSG00000021665	Hexb	hexosaminidase B	NM_010422	15212	14673.1	1.20989	0.0401233	30.1543	9.43202e-200	3.04336e-198	2.3132	Up
ENSMUSG00000029102	Hgfac	hepatocyte growth factor activator	NM_019447	54426	10633.4	2.23825	0.0479145	46.7134	0	0	4.71824	Up
ENSMUSG00000004328	Hif3a	hypoxia inducible factor 3, alpha subunit	NM_001162950	53417	17999.4	2.83488	0.0651741	43.497	0	0	7.13481	Up
ENSMUSG00000043421	Hilpda	hypoxia inducible lipid droplet associated	NM_001190461	69573	4098.96	1.50977	0.148177	10.189	2.22123e-24	1.09293e-23	2.84764	Up
ENSMUSG00000078249	Hmga1b	high mobility group AT-hook 1B	NM_001166476	111241	9695.32	1.11929	0.186841	5.9906	2.09063e-09	6.39128e-09	2.1724	Up
ENSMUSG00000056758	Hmga2	high mobility group AT-hook 2	NM_001347170	15364	75926.1	1.6689	0.103366	16.1455	1.22067e-58	1.08191e-57	3.17971	Up
ENSMUSG00000032057	Hoatz	HOATZ cilia and flagella associated protein	NM_177702	235345	63.8707	1.37613	0.230316	5.97495	2.30164e-09	7.0252e-09	2.59571	Up
ENSMUSG00000052566	Hook2	hook microtubule tethering protein 2	NM_001167991	170833	33496.1	1.05134	0.0383772	27.3949	3.15605e-165	7.80317e-164	2.07245	Up
ENSMUSG00000030895	Hpx	hemopexin	NM_017371	15458	110.832	1.34075	0.192762	6.95546	3.51408e-12	1.19989e-11	2.53283	Up
ENSMUSG00000019301	Hsd17b1	hydroxysteroid (17-beta) dehydrogenase 1	NM_010475	15485	235.835	1.13421	0.112178	10.1109	4.94404e-24	2.41529e-23	2.19499	Up
ENSMUSG00000033122	Hsd17b3	hydroxysteroid (17-beta) dehydrogenase 3	NM_008291	15487	39.6104	1.54965	0.27295	5.6774	1.36755e-08	4.02715e-08	2.92746	Up
ENSMUSG00000091971	Hspa1a	heat shock protein 1A	NM_010479	193740	4018.32	1.29608	0.0989296	13.101	3.24971e-39	2.1517e-38	2.4556	Up
ENSMUSG00000090877	Hspa1b	heat shock protein 1B	NM_010478	15511	14888.5	1.51498	0.0956598	15.8371	1.72463e-56	1.47794e-55	2.85795	Up
ENSMUSG00000059854	Hydin	HYDIN, axonemal central pair apparatus protein	NM_172915	244653	48.1496	1.45107	0.234291	6.19345	5.88597e-10	1.83773e-09	2.73411	Up
ENSMUSG00000026018	Ica1l	islet cell autoantigen 1-like	NM_001316694	70375	157.134	1.86948	0.122673	15.2395	1.93342e-52	1.5728e-51	3.654	Up
ENSMUSG00000020009	Ifngr1	interferon gamma receptor 1	NM_010511	15979	53494.1	1.31695	0.0253598	51.9306	0	0	2.49139	Up
ENSMUSG00000095583	Ighv14-2	immunoglobulin heavy variable 14-2	NA	668421	10.0474	2.87817	0.569113	5.0573	4.25238e-07	1.15756e-06	7.35218	Up
ENSMUSG00000094174	Ighv6-4	immunoglobulin heavy variable V6-4	NA	628398	51.6109	3.17721	0.340562	9.3293	1.06571e-20	4.78479e-20	9.04554	Up
ENSMUSG00000096407	Ighv6-5	immunoglobulin heavy variable V6-5	NA	639510	5.7359	3.34402	0.800191	4.17903	2.9276e-05	7.10033e-05	10.1543	Up
ENSMUSG00000076550	Igkv4-63	immunoglobulin kappa variable 4-63	NA	628571	6.41398	2.56905	0.64405	3.98889	6.63821e-05	0.000156628	5.93418	Up
ENSMUSG00000075370	Igll1	immunoglobulin lambda-like polypeptide 1	NM_001190325	16136	17.6859	1.75512	0.424184	4.13765	3.50887e-05	8.46209e-05	3.37556	Up
ENSMUSG00000022790	Igsf11	immunoglobulin superfamily, member 11	NM_170599	207683	12193.8	1.42583	0.0318195	44.8099	0	0	2.68668	Up
ENSMUSG00000037995	Igsf9	immunoglobulin superfamily, member 9	NM_001145800	93842	35366.8	1.16439	0.0231326	50.3355	0	0	2.24139	Up
ENSMUSG00000043088	Il17re	interleukin 17 receptor E	NM_001034029	57890	9994.32	1.75611	0.0381654	46.013	0	0	3.37785	Up
ENSMUSG00000079019	Insl3	insulin-like 3	NM_013564	16336	107.236	1.56408	0.234219	6.67788	2.42429e-11	7.99664e-11	2.9569	Up
ENSMUSG00000026301	Iqca	IQ motif containing with AAA domain	NM_001033777	74918	25.9016	2.48089	0.345735	7.17571	7.19353e-13	2.52804e-12	5.58244	Up
ENSMUSG00000029601	Iqcd	IQ motif containing D	NM_029408	75732	241.204	1.41401	0.211196	6.69523	2.15332e-11	7.12037e-11	2.66476	Up
ENSMUSG00000073856	Iqck	IQ motif containing K	NM_001081446	434232	694.898	1.47323	0.0686991	21.4446	5.12675e-102	7.48987e-101	2.77642	Up
ENSMUSG00000055980	Irs1	insulin receptor substrate 1	NM_010570	16367	7800.97	1.12702	0.0410354	27.4646	4.65492e-166	1.16399e-164	2.18407	Up
ENSMUSG00000021604	Irx4	Iroquois homeobox 4	NM_018885	50916	13.8231	1.00789	0.397092	2.53818	0.0111429	0.0209211	2.01097	Up
ENSMUSG00000052605	Isoc2b	isochorismatase domain containing 2b	NM_026158	67441	469.879	1.01224	0.0964218	10.4981	8.81644e-26	4.48278e-25	2.01704	Up
ENSMUSG00000034664	Itga2b	integrin alpha 2b	NM_010575	16399	675.625	1.29014	0.140071	9.21062	3.24237e-20	1.43813e-19	2.44551	Up
ENSMUSG00000053062	Jam2	junction adhesion molecule 2	NM_023844	67374	9266.37	4.19456	0.0894005	46.9188	0	0	18.31	Up
ENSMUSG00000079083	Jrkl	Jrk-like	NM_001033181	77532	6546.47	1.2646	0.0278845	45.3512	0	0	2.4026	Up
ENSMUSG00000027827	Kcnab1	potassium voltage-gated channel, shaker-related subfamily, beta member 1	NM_001289450	16497	88.4969	1.00348	0.177585	5.65072	1.59779e-08	4.69081e-08	2.00484	Up
ENSMUSG00000050556	Kcnb1	potassium voltage gated channel, Shab-related subfamily, member 1	NM_008420	16500	173.553	1.46925	0.145832	10.0749	7.1313e-24	3.46622e-23	2.76878	Up
ENSMUSG00000035165	Kcne3	potassium voltage-gated channel, Isk-related subfamily, gene 3	NM_001190869	57442	802.893	4.1687	0.105349	39.5705	0	0	17.9847	Up
ENSMUSG00000030499	Kctd15	potassium channel tetramerisation domain containing 15	NM_001360818	233107	7801.31	1.05017	0.0841758	12.4759	1.01019e-35	6.28706e-35	2.07078	Up
ENSMUSG00000026058	Khdrbs2	KH domain containing, RNA binding, signal transduction associated 2	NM_133235	170771	55.9856	1.85705	0.281761	6.59088	4.37218e-11	1.43023e-10	3.62267	Up
ENSMUSG00000028758	Kif17	kinesin family member 17	NM_001190978	16559	1487.48	1.7091	0.0619469	27.5898	1.47477e-167	3.74249e-166	3.26957	Up
ENSMUSG00000106350	Kif19b	kinesin family member 19B	NM_001378679	101055939	19.0022	1.30959	0.329966	3.96885	7.22215e-05	0.000169873	2.4787	Up
ENSMUSG00000019966	Kitl	kit ligand	NM_001347156	17311	7243.8	2.77397	0.0613994	45.179	0	0	6.83986	Up
ENSMUSG00000040387	Klhl32	kelch-like 32	NM_001033531	212390	563.71	1.96031	0.143681	13.6435	2.20853e-42	1.54753e-41	3.89145	Up
ENSMUSG00000030178	Klra13-ps	killer cell lectin-like receptor subfamily A, member 13, pseudogene	NM_010647	16631	9.15399	5.12553	0.883358	5.80232	6.54046e-09	1.95275e-08	34.909	Up
ENSMUSG00000014543	Klra17	killer cell lectin-like receptor, subfamily A, member 17	NM_001381962	170733	9.22941	5.62753	0.895745	6.28251	3.33149e-10	1.04943e-09	49.4373	Up
ENSMUSG00000030187	Klra2	killer cell lectin-like receptor, subfamily A, member 2	NM_001170851	16633	158.261	3.32732	0.301291	11.0435	2.35559e-28	1.26566e-27	10.0374	Up
ENSMUSG00000030173	Klra5	killer cell lectin-like receptor, subfamily A, member 5	NM_008463	16636	13.2099	5.66209	0.882543	6.41565	1.4022e-10	4.48814e-10	50.636	Up
ENSMUSG00000067610	Klri1	killer cell lectin-like receptor family I member 1	NM_001012520	503550	66.4332	3.48395	0.274571	12.6887	6.83129e-37	4.35273e-36	11.1886	Up
ENSMUSG00000066129	Kndc1	kinase non-catalytic C-lobe domain (KIND) containing 1	NM_177261	76484	76.5606	1.23301	0.1872	6.58661	4.4997e-11	1.47116e-10	2.35058	Up
ENSMUSG00000020912	Krt12	keratin 12	NM_010661	268482	154.085	1.8282	0.162319	11.263	1.9987e-29	1.09551e-28	3.55094	Up
ENSMUSG00000035775	Krt20	keratin 20	NM_023256	66809	110973	1.6955	0.0620173	27.3392	1.4516e-164	3.57752e-163	3.2389	Up
ENSMUSG00000075570	Krt26	keratin 26	NM_001033397	320864	8.40136	2.28579	0.819292	2.78995	0.00527157	0.0103205	4.8763	Up
ENSMUSG00000020916	Krt36	keratin 36	NM_001174099	16673	17.5626	4.6282	0.664475	6.9652	3.2794e-12	1.121e-11	24.7302	Up
ENSMUSG00000023039	Krt7	keratin 7	NM_033073	110310	329593	1.2199	0.0421592	28.9355	4.27456e-184	1.24249e-182	2.3293	Up
ENSMUSG00000050463	Krt78	keratin 78	NM_212487	332131	7.03042	1.71671	0.723669	2.37223	0.017681	0.0321741	3.28686	Up
ENSMUSG00000037185	Krt80	keratin 80	NM_028770	74127	9129.9	1.15316	0.0555465	20.7602	9.91173e-96	1.36328e-94	2.224	Up
ENSMUSG00000047253	Krtap1-5	keratin associated protein 1-5	NM_027157	69664	6.4106	3.59358	0.927262	3.87547	0.000106419	0.00024708	12.0719	Up
ENSMUSG00000041565	L3mbtl4	L3MBTL4 histone methyl-lysine binding protein	NM_177278	320858	20.4117	1.83447	0.400699	4.57817	4.69068e-06	1.19636e-05	3.5664	Up
ENSMUSG00000036449	Lcn8	lipocalin 8	NM_033145	78076	38.4127	2.23472	0.307853	7.25907	3.89752e-13	1.38457e-12	4.70673	Up
ENSMUSG00000079330	Lemd1	LEM domain containing 1	NM_001033250	213409	469.819	1.25779	0.0838765	14.9957	7.829e-51	6.21755e-50	2.39129	Up
ENSMUSG00000042873	Lhfpl4	lipoma HMGIC fusion partner-like protein 4	NM_177763	269788	45.7134	1.26699	0.372389	3.40234	0.000668124	0.00144507	2.40659	Up
ENSMUSG00000026890	Lhx6	LIM homeobox protein 6	NM_001083125	16874	627.505	3.00459	0.116047	25.8912	8.37269e-148	1.79978e-146	8.0255	Up
ENSMUSG00000112148	Lilrb4a	leukocyte immunoglobulin-like receptor, subfamily B, member 4A	NM_001291894	14728	14.5725	2.90631	0.553199	5.25363	1.49128e-07	4.16292e-07	7.49696	Up
ENSMUSG00000112023	Lilrb4b	leukocyte immunoglobulin-like receptor, subfamily B, member 4B	NM_001291892	14727	39.8705	3.25388	0.358346	9.08028	1.08298e-19	4.73122e-19	9.53927	Up
ENSMUSG00000045083	Lingo2	leucine rich repeat and Ig domain containing 2	NM_001165999	242384	9.89334	1.62785	0.49484	3.28965	0.00100313	0.00213115	3.09052	Up
ENSMUSG00000078952	Lncenc1	long non-coding RNA, embryonic stem cells expressed 1	NR_110430	100039691	500.123	3.93312	0.128644	30.5736	2.74926e-205	9.16876e-204	15.2752	Up
ENSMUSG00000067714	Lpar5	lysophosphatidic acid receptor 5	NM_001163268	381810	36.8142	2.28158	0.309772	7.36535	1.76677e-13	6.35114e-13	4.86211	Up
ENSMUSG00000093445	Lrch4	leucine-rich repeats and calponin homology (CH) domain containing 4	NM_001168652	231798	107.975	1.28382	0.157674	8.1422	3.88155e-16	1.52439e-15	2.43482	Up
ENSMUSG00000040249	Lrp1	low density lipoprotein receptor-related protein 1	NM_008512	16971	24768.7	1.11239	0.0560651	19.841	1.31753e-87	1.66215e-86	2.16203	Up
ENSMUSG00000019796	Lrp11	low density lipoprotein receptor-related protein 11	NM_001359742	237253	10223.6	1.25692	0.0674012	18.6484	1.30167e-77	1.46555e-76	2.38985	Up
ENSMUSG00000030556	Lrrc28	leucine rich repeat containing 28	NM_027413	67867	9605.26	1.07334	0.0350278	30.6425	3.32201e-206	1.11635e-204	2.1043	Up
ENSMUSG00000071073	Lrrc73	leucine rich repeat containing 73	NM_001111142	224813	693.961	1.74131	0.0799152	21.7895	2.91848e-105	4.39514e-104	3.34339	Up
ENSMUSG00000019892	Lrriq1	leucine-rich repeats and IQ motif containing 1	NM_001163559	74978	1139.86	2.43341	0.091913	26.4751	1.8743e-154	4.27369e-153	5.40169	Up
ENSMUSG00000024940	Ltbp3	latent transforming growth factor beta binding protein 3	NM_008520	16998	69188	1.33529	0.0382359	34.9226	3.38053e-267	1.63103e-265	2.52327	Up
ENSMUSG00000022582	Ly6g	lymphocyte antigen 6 complex, locus G	NM_001310438	546644	173.232	1.25588	0.20412	6.15269	7.61804e-10	2.37011e-09	2.38814	Up
ENSMUSG00000047728	Ly6g2	lymphocyte antigen 6 complex, locus G2	NM_001371105	223631	1918.77	3.29315	0.0782448	42.0878	0	0	9.80249	Up
ENSMUSG00000030484	Lypd5	Ly6/Plaur domain containing 5	NM_029806	76942	11.7163	4.00313	0.607879	6.58541	4.53634e-11	1.48251e-10	16.0348	Up
ENSMUSG00000030041	M1ap	meiosis 1 associated protein	NM_033079	110958	294.013	4.35269	0.228269	19.0683	4.63432e-81	5.40355e-80	20.431	Up
ENSMUSG00000032688	Malt1	MALT1 paracaspase	NM_001365019	240354	5471.17	1.00101	0.0306645	32.6438	9.80291e-234	3.88357e-232	2.00139	Up
ENSMUSG00000072662	Mansc4	MANSC domain containing 4	NM_001034903	545893	44.6698	1.14175	0.254451	4.48713	7.21905e-06	1.81891e-05	2.20649	Up
ENSMUSG00000071369	Map3k5	mitogen-activated protein kinase kinase kinase 5	NM_008580	26408	14274.9	1.00873	0.0312362	32.2938	8.54674e-229	3.3051e-227	2.01214	Up
ENSMUSG00000018411	Mapt	microtubule-associated protein tau	NM_001038609	17762	2562.3	2.98314	0.0932734	31.9828	1.8936e-224	7.17844e-223	7.90705	Up
ENSMUSG00000028979	Masp2	mannan-binding lectin serine peptidase 2	NM_001003893	17175	101.08	1.25904	0.160247	7.85685	3.93926e-15	1.4948e-14	2.39336	Up
ENSMUSG00000020583	Matn3	matrilin 3	NM_010770	17182	177.601	1.17139	0.15665	7.47777	7.55931e-14	2.75146e-13	2.25229	Up
ENSMUSG00000022157	Mcpt8	mast cell protease 8	NM_008572	17231	372.214	1.94221	0.151255	12.8406	9.71008e-38	6.28196e-37	3.84294	Up
ENSMUSG00000009647	Mcu	mitochondrial calcium uniporter	NM_001033259	215999	13743	1.10491	0.0534454	20.6737	5.98058e-95	8.13137e-94	2.15086	Up
ENSMUSG00000031935	Med17	mediator complex subunit 17	NM_001364533	234959	15496.9	1.13642	0.0288092	39.4464	0	0	2.19835	Up
ENSMUSG00000027210	Meis2	Meis homeobox 2	NM_001136072	17536	2669.93	1.10677	0.0473152	23.3914	5.22271e-121	9.1137e-120	2.15363	Up
ENSMUSG00000038522	Mfsd4b1	major facilitator superfamily domain containing 4B1	NM_144821	215929	3580.84	1.05485	0.0849551	12.4166	2.12421e-35	1.31432e-34	2.07751	Up
ENSMUSG00000071335	Mfsd4b3-ps	major facilitator superfamily domain containing 4B3, pseudogene	NM_001173500	100041085	3833.15	1.07883	0.0856772	12.5917	2.34442e-36	1.47851e-35	2.11232	Up
ENSMUSG00000096687	Mfsd4b4	major facilitator superfamily domain containing 4B4	NM_001384225	213332	4936.33	1.0424	0.0460229	22.6495	1.40977e-113	2.28397e-112	2.05965	Up
ENSMUSG00000038528	Mfsd4b5	major facilitator superfamily domain containing 4B5	NM_001001489	215928	246.815	1.38832	0.117082	11.8577	1.96386e-32	1.1434e-31	2.61774	Up
ENSMUSG00000026110	Mgat4a	mannoside acetylglucosaminyltransferase 4, isoenzyme A	NM_001290801	269181	45175.5	1.6955	0.0724619	23.3985	4.42571e-121	7.7273e-120	3.23889	Up
ENSMUSG00000040987	Mill2	MHC I like leukocyte 2	NM_153760	243864	131.998	3.08462	0.211208	14.6047	2.62228e-48	1.99701e-47	8.48325	Up
ENSMUSG00000026767	Mindy3	MINDY lysine 48 deubiquitinase 3	NM_001355535	66960	25394.7	1.31072	0.0274398	47.7669	0	0	2.48065	Up
ENSMUSG00000065547	Mir199a-1	microRNA 199a-1	NR_029585	387194	8.71739	1.23804	0.518456	2.38794	0.0169432	0.030943	2.35878	Up
ENSMUSG00000065422	Mir221	microRNA 221	NR_029806	723827	19.2191	1.36673	0.322038	4.24401	2.19565e-05	5.36444e-05	2.57885	Up
ENSMUSG00000065542	Mir224	microRNA 224	NR_029808	723894	12.0515	1.0942	0.416417	2.62765	0.0085976	0.0163739	2.13495	Up
ENSMUSG00000093169	Mir3079	microRNA 3079	NR_037240	100526548	12.9494	1.13472	0.374783	3.02767	0.00246448	0.00501267	2.19576	Up
ENSMUSG00000080574	Mir466i	microRNA 466i	NR_035412	100316665	15.2073	1.16043	0.345739	3.35636	0.000789744	0.00169703	2.23523	Up
ENSMUSG00000098376	Mir6907	microRNA 6907	NR_105872	102465547	8.89409	1.42671	0.444384	3.21054	0.00132487	0.00277731	2.68833	Up
ENSMUSG00000099140	Mir7237	microRNA 7237	NR_106096	102466915	10.0536	1.11487	0.415347	2.68419	0.00727061	0.0139651	2.16576	Up
ENSMUSG00000076448	Mir763	microRNA 763	NR_030434	791076	5.55673	2.32039	0.672462	3.45059	0.000559359	0.00122106	4.99468	Up
ENSMUSG00000098516	Mir7651	microRNA 7651	NR_106109	102465759	8.78108	1.0724	0.463744	2.31248	0.0207515	0.0373595	2.10293	Up
ENSMUSG00000074217	Misp3	MISP family member 3	NM_001291292	70134	6520.17	1.26573	0.0653338	19.3733	1.29753e-83	1.55896e-82	2.40449	Up
ENSMUSG00000026303	Mlph	melanophilin	NM_053015	171531	3383.48	1.19728	0.0445104	26.8989	2.26404e-159	5.34855e-158	2.29307	Up
ENSMUSG00000000901	Mmp11	matrix metallopeptidase 11	NM_001306184	17385	14298.4	1.44278	0.0696291	20.7209	2.24498e-95	3.06724e-94	2.71843	Up
ENSMUSG00000018620	Mmp20	matrix metallopeptidase 20 (enamelysin)	NM_013903	30800	222.197	1.80945	0.133308	13.5735	5.74863e-42	3.99716e-41	3.5051	Up
ENSMUSG00000027612	Mmp24	matrix metallopeptidase 24	NM_010808	17391	814.73	4.44433	0.101958	43.59	0	0	21.7709	Up
ENSMUSG00000031434	Morc4	microrchidia 4	NM_001193309	75746	22890.6	1.31697	0.0648125	20.3198	8.5993e-92	1.13509e-90	2.49143	Up
ENSMUSG00000073414	Mpig6b	megakaryocyte and platelet inhibitory receptor G6b	NM_001033221	106722	24.0476	1.55688	0.398699	3.90489	9.42685e-05	0.000219914	2.94216	Up
ENSMUSG00000031928	Mre11a	MRE11A homolog A, double strand break repair nuclease	NM_001310728	17535	13054.2	1.02996	0.059675	17.2596	9.48186e-67	9.33687e-66	2.04197	Up
ENSMUSG00000007035	Msh5	mutS homolog 5	NM_001146215	17687	871.742	1.11302	0.0818969	13.5905	4.55971e-42	3.17981e-41	2.16298	Up
ENSMUSG00000063011	Msln	mesothelin	NM_001356286	56047	95582.2	1.63324	0.0308374	52.963	0	0	3.10209	Up
ENSMUSG00000041062	Mslnl	mesothelin-like	NM_177822	328783	69.9429	2.08007	0.251322	8.27653	1.26815e-16	5.06636e-16	4.22828	Up
ENSMUSG00000030522	Mtmr10	myotubularin related protein 10	NM_172742	233315	9742.53	1.13403	0.0417204	27.1817	1.0686e-162	2.60441e-161	2.19471	Up
ENSMUSG00000109564	Muc16	mucin 16	NM_001378248	73732	194.179	2.1598	0.111624	19.349	2.08027e-83	2.49163e-82	4.46853	Up
ENSMUSG00000030739	Myh14	myosin, heavy polypeptide 14	NM_001271538	71960	24925.5	1.02863	0.147775	6.96078	3.384e-12	1.15637e-11	2.04009	Up
ENSMUSG00000005474	Myl10	myosin, light chain 10, regulatory	NM_001085387	59310	11.7785	2.59515	0.617172	4.2049	2.61198e-05	6.35287e-05	6.0425	Up
ENSMUSG00000025716	Myo3a	myosin IIIA	NM_148413	667663	8.72627	1.92799	0.687367	2.80489	0.00503341	0.00988379	3.80524	Up
ENSMUSG00000030761	Myo7a	myosin VIIA	NM_001256081	17921	1624.83	1.38645	0.115097	12.0459	2.03963e-33	1.21509e-32	2.61434	Up
ENSMUSG00000031461	Myom2	myomesin 2	NM_008664	17930	147.102	1.52902	0.166165	9.2018	3.52001e-20	1.55903e-19	2.8859	Up
ENSMUSG00000001053	N4bp3	NEDD4 binding protein 3	NM_145974	212706	5898.35	1.12636	0.0619397	18.1848	6.80753e-74	7.32947e-73	2.18308	Up
ENSMUSG00000025374	Nabp2	nucleic acid binding protein 2	NM_001358972	69917	18769.7	1.0096	0.0437477	23.0778	7.73623e-118	1.31277e-116	2.01335	Up
ENSMUSG00000031090	Nadsyn1	NAD synthetase 1	NM_001308092	78914	4462.09	1.24267	0.0571053	21.7611	5.42719e-105	8.16119e-104	2.36637	Up
ENSMUSG00000000197	Nalcn	sodium leak channel, non-selective	NM_177393	338370	297.793	2.80812	0.12341	22.7545	1.29515e-114	2.12287e-113	7.00373	Up
ENSMUSG00000027977	Ndst3	N-deacetylase/N-sulfotransferase (heparan glucosaminyl) 3	NM_001293682	83398	720.448	1.39475	0.106631	13.0802	4.27265e-39	2.82112e-38	2.62944	Up
ENSMUSG00000046449	Nexmif	neurite extension and migration factor	NM_001077354	245555	4300.74	2.49042	0.0876537	28.4121	1.43381e-177	3.95125e-176	5.61943	Up
ENSMUSG00000001911	Nfix	nuclear factor I/X	NM_001081981	18032	4331.18	1.2022	0.0734673	16.3638	3.47067e-60	3.14218e-59	2.3009	Up
ENSMUSG00000020248	Nfyb	nuclear transcription factor-Y beta	NM_010914	18045	12527.7	1.21348	0.0537578	22.5731	7.96677e-113	1.27859e-111	2.31896	Up
ENSMUSG00000026483	Niban1	niban apoptosis regulator 1	NM_022018	63913	46462	1.01976	0.0268324	38.0047	0	0	2.02758	Up
ENSMUSG00000041377	Ninj2	ninjurin 2	NM_001347432	29862	49.3289	1.92045	0.238713	8.04502	8.62324e-16	3.34477e-15	3.78541	Up
ENSMUSG00000020411	Nipal4	NIPA-like domain containing 4	NM_172524	214112	9645.46	1.10202	0.0920078	11.9775	4.66234e-33	2.75305e-32	2.14655	Up
ENSMUSG00000049709	Nlrp10	NLR family, pyrin domain containing 10	NM_175532	244202	714.879	1.91991	0.0918396	20.905	4.82169e-97	6.69167e-96	3.78399	Up
ENSMUSG00000035984	Nme5	NME/NM23 family member 5	NM_080637	75533	1386.95	1.33766	0.116046	11.527	9.64259e-31	5.45221e-30	2.52742	Up
ENSMUSG00000036437	Npy1r	neuropeptide Y receptor Y1	NM_001358955	18166	13.2276	2.34319	0.771439	3.03743	0.00238608	0.00486027	5.07423	Up
ENSMUSG00000048938	Nr1h5	nuclear receptor subfamily 1, group H, member 5	NM_198658	381463	680.758	1.97162	0.115638	17.05	3.4971e-65	3.3809e-64	3.92208	Up
ENSMUSG00000005897	Nr2c1	nuclear receptor subfamily 2, group C, member 1	NM_011629	22025	15239.2	1.44399	0.0325024	44.4274	0	0	2.72073	Up
ENSMUSG00000069171	Nr2f1	nuclear receptor subfamily 2, group F, member 1	NM_001347538	13865	1484.48	1.99302	0.0906972	21.9744	5.0629e-107	7.78064e-106	3.98068	Up
ENSMUSG00000031618	Nr3c2	nuclear receptor subfamily 3, group C, member 2	NM_001083906	110784	2697.45	1.80989	0.0459286	39.4067	0	0	3.50616	Up
ENSMUSG00000026751	Nr5a1	nuclear receptor subfamily 5, group A, member 1	NM_001316687	26423	6.04024	2.00236	0.793949	2.52203	0.011668	0.0218444	4.00655	Up
ENSMUSG00000039481	Nrtn	neurturin	NM_008738	18188	545.486	1.05572	0.146699	7.1965	6.17777e-13	2.17754e-12	2.07876	Up
ENSMUSG00000059974	Ntm	neurotrimin	NM_001357593	235106	3412.54	1.83179	0.0683555	26.7981	3.40393e-158	7.94389e-157	3.55979	Up
ENSMUSG00000028100	Nudt17	nudix (nucleoside diphosphate linked moiety X)-type motif 17	NM_001162925	78373	1368.61	1.63475	0.0509171	32.1062	3.6171e-226	1.37459e-224	3.10535	Up
ENSMUSG00000109522	Olfr1319-ps1	olfactory receptor 1319, pseudogene 1	NA	257838	18.6088	1.24819	0.451767	2.76291	0.00572878	0.0111476	2.37544	Up
ENSMUSG00000066896	Olfr18	olfactory receptor 18	NM_146563	18315	14.7655	1.96186	0.487762	4.02217	5.76645e-05	0.00013653	3.89565	Up
ENSMUSG00000051414	Olfr829	olfactory receptor 829	NM_147067	259070	8.33254	6.46795	0.907286	7.1289	1.01174e-12	3.53622e-12	88.5213	Up
ENSMUSG00000062257	Opcml	opioid binding protein/cell adhesion molecule-like	NM_177906	330908	51.9981	3.02395	0.433107	6.98199	2.91029e-12	9.97044e-12	8.1339	Up
ENSMUSG00000025329	Padi1	peptidyl arginine deiminase, type I	NM_011059	18599	4693.59	2.54068	0.0838865	30.2871	1.69418e-201	5.53612e-200	5.81863	Up
ENSMUSG00000028927	Padi2	peptidyl arginine deiminase, type II	NM_008812	18600	9163.52	3.35872	0.154123	21.7925	2.73278e-105	4.11952e-104	10.2583	Up
ENSMUSG00000025464	Paox	polyamine oxidase (exo-N4-amino)	NM_001346725	212503	11580.5	1.52536	0.0527519	28.9158	7.55494e-184	2.1898e-182	2.87859	Up
ENSMUSG00000023909	Paqr4	progestin and adipoQ receptor family member IV	NM_023824	76498	2623.09	1.08038	0.0450339	23.9905	3.4965e-127	6.41414e-126	2.1146	Up
ENSMUSG00000051375	Pcdh1	protocadherin 1	NM_029357	75599	26800.7	1.68428	0.0477199	35.2951	6.99435e-273	3.46142e-271	3.21379	Up
ENSMUSG00000103677	Pcdhga4	protocadherin gamma subfamily A, 4	NM_033587	93712	187.04	1.08024	0.115616	9.34335	9.33326e-21	4.19595e-20	2.11438	Up
ENSMUSG00000103793	Pcdhga6	protocadherin gamma subfamily A, 6	NM_033589	93714	185.175	1.11759	0.126947	8.80358	1.32517e-18	5.6194e-18	2.16984	Up
ENSMUSG00000103472	Pcdhga7	protocadherin gamma subfamily A, 7	NM_033590	93715	770.297	2.48955	0.098498	25.2751	6.00394e-141	1.22474e-139	5.61601	Up
ENSMUSG00000103749	Pcdhgb5	protocadherin gamma subfamily B, 5	NM_033577	93702	1261.53	2.21568	0.0749119	29.5771	2.94359e-192	8.97125e-191	4.64499	Up
ENSMUSG00000020131	Pcsk4	proprotein convertase subtilisin/kexin type 4	NM_008793	18551	1533.53	1.82614	0.0871027	20.9654	1.35899e-97	1.89888e-96	3.54587	Up
ENSMUSG00000030513	Pcsk6	proprotein convertase subtilisin/kexin type 6	NM_001291184	18553	5830	1.38568	0.052582	26.3528	4.76335e-153	1.07104e-151	2.61296	Up
ENSMUSG00000022090	Pdlim2	PDZ and LIM domain 2	NM_001253736	213019	7954.29	3.50881	0.0411516	85.2653	0	0	11.383	Up
ENSMUSG00000074818	Pdzd7	PDZ domain containing 7	NM_001195265	100503041	516.438	1.57129	0.137957	11.3897	4.70614e-30	2.61905e-29	2.9717	Up
ENSMUSG00000035357	Pdzrn3	PDZ domain containing RING finger 3	NM_018884	55983	21920.8	1.09201	0.11144	9.79908	1.13611e-22	5.36872e-22	2.13171	Up
ENSMUSG00000026189	Pecr	peroxisomal trans-2-enoyl-CoA reductase	NM_001356516	111175	3450.22	1.04912	0.0484027	21.6748	3.54523e-104	5.27959e-103	2.06927	Up
ENSMUSG00000055866	Per2	period circadian clock 2	NM_011066	18627	2130.69	1.0169	0.0928653	10.9502	6.62883e-28	3.53148e-27	2.02356	Up
ENSMUSG00000019851	Perp	PERP, TP53 apoptosis effector	NM_022032	64058	40200.5	1.27073	0.0561701	22.623	2.57562e-113	4.15528e-112	2.41284	Up
ENSMUSG00000025648	Pfkfb4	6-phosphofructo-2-kinase/fructose-2,6-biphosphatase 4	NM_001039215	270198	3091.81	1.52662	0.126388	12.0788	1.36751e-33	8.19123e-33	2.88109	Up
ENSMUSG00000073678	Pgap1	post-GPI attachment to proteins 1	NM_001163314	241062	14692.2	1.31824	0.0351348	37.5194	0	0	2.49361	Up
ENSMUSG00000074277	Phldb3	pleckstrin homology like domain, family B, member 3	NM_001102613	232970	4760.27	1.04373	0.120189	8.68413	3.81657e-18	1.59991e-17	2.06156	Up
ENSMUSG00000044340	Phlpp1	PH domain and leucine rich repeat protein phosphatase 1	NM_133821	98432	10119.3	1.38368	0.0500392	27.6519	2.64598e-168	6.74243e-167	2.60933	Up
ENSMUSG00000079484	Phyhd1	phytanoyl-CoA dioxygenase domain containing 1	NM_001252568	227696	694.125	1.76695	0.083515	21.1572	2.3669e-99	3.35906e-98	3.40333	Up
ENSMUSG00000045658	Pid1	phosphotyrosine interaction domain containing 1	NM_001003948	98496	1893.27	1.68305	0.0628073	26.7971	3.49205e-158	8.14336e-157	3.21107	Up
ENSMUSG00000066684	Pilrb1	paired immunoglobin-like type 2 receptor beta 1	NM_133209	170741	5.35603	3.8831	0.977116	3.97405	7.06618e-05	0.000166356	14.7547	Up
ENSMUSG00000066682	Pilrb2	paired immunoglobin-like type 2 receptor beta 2	NM_001024932	545812	6.83688	6.17847	0.977471	6.32088	2.60085e-10	8.23147e-10	72.4279	Up
ENSMUSG00000035828	Pim3	proviral integration site 3	NM_145478	223775	47200.3	1.36293	0.0731232	18.6388	1.55738e-77	1.75281e-76	2.57206	Up
ENSMUSG00000034416	Pkd1l2	polycystic kidney disease 1 like 2	NM_029686	76645	25.3517	1.96004	0.333445	5.87815	4.14885e-09	1.25169e-08	3.89073	Up
ENSMUSG00000054065	Pkp3	plakophilin 3	NM_001162924	56460	22275.6	1.07963	0.0327764	32.9393	6.02773e-238	2.47065e-236	2.1135	Up
ENSMUSG00000020937	Plcd3	phospholipase C, delta 3	NM_001361706	72469	17611.1	1.03001	0.0477211	21.5839	2.54231e-103	3.74975e-102	2.04204	Up
ENSMUSG00000029055	Plch2	phospholipase C, eta 2	NM_001113360	269615	267.986	1.39397	0.15025	9.27768	1.73217e-20	7.73981e-20	2.62802	Up
ENSMUSG00000037247	Pldi	polymorphic derived intron containing	NR_033616	73616	5.55968	2.54741	0.812711	3.13446	0.00172173	0.00356652	5.84582	Up
ENSMUSG00000031557	Plekha2	pleckstrin homology domain-containing, family A (phosphoinositide binding specific) member 2	NM_031257	83436	37613.2	1.04891	0.0271429	38.644	0	0	2.06896	Up
ENSMUSG00000038167	Plekhg6	pleckstrin homology domain containing, family G (with RhoGef domain) member 6	NM_198604	213522	4678.2	1.66862	0.0435644	38.3025	0	0	3.17911	Up
ENSMUSG00000052151	Plpp2	phospholipid phosphatase 2	NM_001302389	50784	44985.5	1.06126	0.0253216	41.9113	0	0	2.08676	Up
ENSMUSG00000017754	Pltp	phospholipid transfer protein	NM_011125	18830	1966.47	1.75006	0.0621912	28.1399	3.182e-174	8.51725e-173	3.36372	Up
ENSMUSG00000031385	Plxnb3	plexin B3	NM_019587	140571	106.355	2.6167	0.206188	12.6909	6.64587e-37	4.23635e-36	6.13347	Up
ENSMUSG00000012889	Podnl1	podocan-like 1	NM_001013384	244550	199.949	1.14268	0.104323	10.9533	6.4066e-28	3.41604e-27	2.20791	Up
ENSMUSG00000025608	Podxl	podocalyxin-like	NM_013723	27205	21540.4	1.31462	0.027814	47.2649	0	0	2.48738	Up
ENSMUSG00000034607	Pof1b	premature ovarian failure 1B	NM_181579	69693	2144.79	1.66235	0.0550621	30.1905	3.15295e-200	1.0227e-198	3.16533	Up
ENSMUSG00000038425	Poli	polymerase (DNA directed), iota	NM_001136090	26447	3388.14	1.03455	0.0313564	32.9932	1.01841e-238	4.19101e-237	2.04847	Up
ENSMUSG00000029759	Pon3	paraoxonase 3	NM_001363812	269823	7918.24	1.08517	0.038303	28.3311	1.42993e-176	3.90906e-175	2.12162	Up
ENSMUSG00000030402	Ppm1n	protein phosphatase, Mg2+/Mn2+ dependent, 1N (putative)	NM_177691	232941	22.1998	2.28129	0.473093	4.82207	1.42073e-06	3.74009e-06	4.86113	Up
ENSMUSG00000040734	Ppp1r13l	protein phosphatase 1, regulatory subunit 13 like	NM_001010836	333654	22909.1	1.28414	0.021881	58.6874	0	0	2.43537	Up
ENSMUSG00000040435	Ppp1r15a	protein phosphatase 1, regulatory subunit 15A	NM_008654	17872	16707.8	1.25049	0.0731699	17.0902	1.75626e-65	1.71025e-64	2.37922	Up
ENSMUSG00000061718	Ppp1r1b	protein phosphatase 1, regulatory inhibitor subunit 1B	NM_001313970	19049	76.0086	1.11837	0.209366	5.34171	9.20757e-08	2.59597e-07	2.17102	Up
ENSMUSG00000025129	Ppp1r27	protein phosphatase 1, regulatory subunit 27	NM_026814	68701	9.19064	1.54682	0.455854	3.39325	0.000690696	0.0014918	2.92173	Up
ENSMUSG00000029120	Ppp2r2c	protein phosphatase 2, regulatory subunit B, gamma	NM_001360003	269643	5553.62	3.12494	0.0842125	37.1078	2.09921e-301	1.18565e-299	8.72372	Up
ENSMUSG00000025467	Prap1	proline-rich acidic protein 1	NM_009475	22264	10.3402	1.64697	0.486693	3.38401	0.00071436	0.00154085	3.13175	Up
ENSMUSG00000024953	Prdx5	peroxiredoxin 5	NM_001358444	54683	81543.7	1.31408	0.0296949	44.2528	0	0	2.48644	Up
ENSMUSG00000041669	Prima1	proline rich membrane anchor 1	NM_133364	170952	112.293	3.84161	0.228875	16.7847	3.1565e-63	2.97318e-62	14.3364	Up
ENSMUSG00000005034	Prkacb	protein kinase, cAMP dependent, catalytic, beta	NM_001164198	18749	67274.7	1.03248	0.0576421	17.9118	9.53539e-72	9.99042e-71	2.04553	Up
ENSMUSG00000021108	Prkch	protein kinase C, eta	NM_001313977	18755	6660.04	1.25692	0.0619436	20.2914	1.53212e-91	2.01459e-90	2.38985	Up
ENSMUSG00000022886	Prl2a1	prolactin family 2, subfamily a, member 1	NM_019991	56635	9.18991	1.65974	0.625058	2.65534	0.00792289	0.0151536	3.1596	Up
ENSMUSG00000079092	Prl2c2	prolactin family 2, subfamily c, member 2	NM_031191	18811	32.7462	1.35769	0.453177	2.99593	0.00273608	0.00553545	2.56274	Up
ENSMUSG00000032841	Prr5l	proline rich 5 like	NM_001083810	72446	3253.77	1.18343	0.0483891	24.4565	4.29198e-132	8.19068e-131	2.27116	Up
ENSMUSG00000033361	Prrg3	proline rich Gla (G-carboxyglutamic acid) 3 (transmembrane)	NM_001081135	208748	28858.5	1.2004	0.0686294	17.4911	1.67466e-68	1.67804e-67	2.29804	Up
ENSMUSG00000027171	Prrg4	proline rich Gla (G-carboxyglutamic acid) 4 (transmembrane)	NM_178695	228413	14404.3	1.16178	0.0401708	28.9211	6.47351e-184	1.87811e-182	2.23734	Up
ENSMUSG00000043430	Psapl1	prosaposin-like 1	NM_175249	76943	1528.06	5.55432	0.117511	47.2665	0	0	46.9913	Up
ENSMUSG00000022598	Psca	prostate stem cell antigen	NM_028216	72373	8709.91	2.68627	0.0919506	29.2142	1.27975e-187	3.7733e-186	6.43645	Up
ENSMUSG00000068744	Psrc1	proline/serine-rich coiled-coil 1	NM_001190161	56742	25268.2	1.14487	0.0261128	43.8431	0	0	2.21126	Up
ENSMUSG00000028036	Ptgfr	prostaglandin F receptor	NM_008966	19220	292.429	1.99993	0.50234	3.98123	6.856e-05	0.000161544	3.9998	Up
ENSMUSG00000047250	Ptgs1	prostaglandin-endoperoxide synthase 1	NM_008969	19224	13658.5	1.29147	0.0715115	18.0596	6.63379e-73	7.05115e-72	2.44777	Up
ENSMUSG00000097754	Ptgs2os2	prostaglandin-endoperoxide synthase 2, opposite strand 2	NR_110420	102639566	7.25201	2.63143	0.680989	3.86413	0.000111488	0.000258323	6.19638	Up
ENSMUSG00000084919	Ptprtos	protein tyrosine phosphatase, receptor type T, opposite strand	NR_040617	77645	10.4076	2.50043	0.549018	4.55436	5.25448e-06	1.33613e-05	5.65854	Up
ENSMUSG00000053746	Ptrh1	peptidyl-tRNA hydrolase 1 homolog	NM_178595	329384	13518.1	1.01388	0.0377191	26.8799	3.77775e-159	8.88364e-158	2.01934	Up
ENSMUSG00000009291	Pttg1ip	pituitary tumor-transforming 1 interacting protein	NM_145925	108705	110039	1.14355	0.0318844	35.8656	1.04918e-281	5.36476e-280	2.20925	Up
ENSMUSG00000060260	Pwwp2b	PWWP domain containing 2B	NM_001033206	101631	16637.8	1.00617	0.0251732	39.9697	0	0	2.00857	Up
ENSMUSG00000020156	Pwwp3a	PWWP domain containing 3A, DNA repair factor	NM_023431	68114	15234.6	1.06273	0.0489978	21.6893	2.59058e-104	3.86166e-103	2.08888	Up
ENSMUSG00000032648	Pygm	muscle glycogen phosphorylase	NM_011224	19309	235.456	1.22889	0.124387	9.87958	5.10465e-23	2.42974e-22	2.34387	Up
ENSMUSG00000026304	Rab17	RAB17, member RAS oncogene family	NM_001159725	19329	2763.15	1.13327	0.0400862	28.2709	7.87861e-176	2.14429e-174	2.19356	Up
ENSMUSG00000008601	Rab25	RAB25, member RAS oncogene family	NM_016899	53868	21444	1.28863	0.0359343	35.8608	1.24613e-281	6.36127e-280	2.44297	Up
ENSMUSG00000024511	Rab27b	RAB27B, member RAS oncogene family	NM_001082553	80718	2938.27	1.45719	0.0518101	28.1255	4.77415e-174	1.27678e-172	2.74572	Up
ENSMUSG00000056515	Rab31	RAB31, member RAS oncogene family	NM_133685	106572	21211	1.22746	0.0204815	59.9301	0	0	2.34154	Up
ENSMUSG00000087476	Rap1gapos	RAP1 GTPase activating protein, opposite strand	NR_138594	69808	28.6188	1.09559	0.337345	3.2477	0.00116344	0.00245563	2.13701	Up
ENSMUSG00000026430	Rassf5	Ras association (RalGDS/AF-6) domain family member 5	NM_001311094	54354	2992.53	1.26504	0.0292299	43.279	0	0	2.40334	Up
ENSMUSG00000038618	Rassf7	Ras association (RalGDS/AF-6) domain family (N-terminal) member 7	NM_025886	66985	16211.3	1.16161	0.0330367	35.1612	7.83677e-271	3.83516e-269	2.23707	Up
ENSMUSG00000029136	Rbks	ribokinase	NM_153196	71336	789.419	1.00791	0.063153	15.9599	2.43253e-57	2.10628e-56	2.011	Up
ENSMUSG00000074639	Rdh16f2	RDH16 family member 2	NM_145424	216454	5.26034	2.52093	0.724028	3.48182	0.000498022	0.00109282	5.73954	Up
ENSMUSG00000025350	Rdh5	retinol dehydrogenase 5	NM_001358527	19682	296.922	1.61511	0.11858	13.6204	3.02705e-42	2.11722e-41	3.06336	Up
ENSMUSG00000020846	Rflnb	refilin B	NM_029658	76566	9572.65	1.36005	0.0503491	27.0123	1.05951e-160	2.53016e-159	2.56693	Up
ENSMUSG00000026142	Rhbdd1	rhomboid domain containing 1	NM_001122685	76867	24058.1	1.09112	0.0475334	22.9548	1.31899e-116	2.19942e-115	2.13039	Up
ENSMUSG00000095180	Rhox5	reproductive homeobox 5	NM_008818	18617	51.9623	3.21254	0.282594	11.368	6.03247e-30	3.3482e-29	9.26981	Up
ENSMUSG00000001768	Rin2	Ras and Rab interactor 2	NM_028724	74030	17214.4	1.00609	0.0348008	28.91	8.93768e-184	2.58814e-182	2.00846	Up
ENSMUSG00000036006	Ripor2	RHO family interacting cell polarization regulator 2	NM_001080381	193385	4038.05	1.21139	0.0636326	19.0373	8.37197e-81	9.73577e-80	2.31561	Up
ENSMUSG00000063760	Rnf217	ring finger protein 217	NM_001146349	268291	8604.27	1.25007	0.0455935	27.4178	1.68121e-165	4.17684e-164	2.37854	Up
ENSMUSG00000032239	Rp9	retinitis pigmentosa 9 (human)	NM_018739	55934	6905.28	1.40712	0.0329242	42.7381	0	0	2.65207	Up
ENSMUSG00000020847	Rph3al	rabphilin 3A-like (without C2 domains)	NM_001291159	380714	2328.23	1.23258	0.0359776	34.2597	3.12614e-257	1.42773e-255	2.34987	Up
ENSMUSG00000059033	Rpl18a-ps1	ribosomal protein L18A, pseudogene 1	NA	665366	158.594	1.02739	0.120353	8.53643	1.38436e-17	5.69468e-17	2.03833	Up
ENSMUSG00000105144	Rpl21-ps11	ribosomal protein L21, pseudogene 11	NA	433630	44.569	1.06245	0.270068	3.93403	8.35334e-05	0.000195657	2.08848	Up
ENSMUSG00000061684	Rpl21-ps8	ribosomal protein L21, pseudogene 8	NA	637748	187.172	1.02295	0.101212	10.1071	5.14001e-24	2.50904e-23	2.03207	Up
ENSMUSG00000060938	Rpl26	ribosomal protein L26	NM_009080	19941	54813.3	1.02215	0.0320875	31.8551	1.11837e-222	4.1728e-221	2.03094	Up
ENSMUSG00000068969	Rpl32-ps	ribosomal protein L32, pseudogene	NA	19952	46.3515	1.15352	0.22046	5.23231	1.67404e-07	4.66252e-07	2.22455	Up
ENSMUSG00000061983	Rps12	ribosomal protein S12	NM_011295	20042	167966	1.07439	0.041002	26.2034	2.42804e-151	5.3886e-150	2.10584	Up
ENSMUSG00000070692	Rps12-ps10	ribosomal protein S12, pseudogene 10	XM_036162784	670832	231.545	1.18831	0.123925	9.58893	8.90026e-22	4.11363e-21	2.27886	Up
ENSMUSG00000082481	Rps12-ps19	ribosomal protein S12, pseudogene 19	NA	115487787	104.12	1.30858	0.189379	6.90987	4.8511e-12	1.64511e-11	2.47698	Up
ENSMUSG00000115595	Rps12-ps2	ribosomal protein S12, pseudogene 2	NA	432865	13.5064	1.96653	0.454299	4.3287	1.4999e-05	3.70457e-05	3.90826	Up
ENSMUSG00000098181	Rps12-ps24	ribosomal protein S12, pseudogene 24	XM_036154412	671641	16.6424	1.25228	0.54502	2.29769	0.0215795	0.0387528	2.38218	Up
ENSMUSG00000063457	Rps15	ribosomal protein S15	NM_001310726	20054	139616	1.05022	0.023549	44.5973	0	0	2.07084	Up
ENSMUSG00000118264	Rps15-ps3	ribosomal protein S15, pseudogene 3	NA	433193	250.642	1.13122	0.110594	10.2286	1.47656e-24	7.28973e-24	2.19044	Up
ENSMUSG00000059775	Rps26-ps1	ribosomal protein S26, pseudogene 1	NM_001111300	100042812	11007.1	1.86117	0.0598793	31.0821	4.2042e-212	1.47396e-210	3.63303	Up
ENSMUSG00000030401	Rtn2	reticulon 2 (Z-band associated protein)	NM_001025364	20167	521.869	1.01517	0.118559	8.56262	1.10335e-17	4.55029e-17	2.02114	Up
ENSMUSG00000043811	Rtn4r	reticulon 4 receptor	NM_022982	65079	1534.66	1.64692	0.0620252	26.5525	2.40424e-155	5.51882e-154	3.13165	Up
ENSMUSG00000039153	Runx2	runt related transcription factor 2	NM_001145920	12393	2694.4	1.35497	0.0494557	27.3977	2.91728e-165	7.21861e-164	2.55793	Up
ENSMUSG00000034620	Rxylt1	ribitol xylosyltransferase 1	NM_001364706	216395	14265	1.09288	0.0377119	28.9798	1.18371e-184	3.45373e-183	2.133	Up
ENSMUSG00000042306	S100a14	S100 calcium binding protein A14	NM_001163525	66166	11791.6	2.11291	0.0475446	44.4405	0	0	4.32562	Up
ENSMUSG00000063767	S100a7a	S100 calcium binding protein A7A	NM_199422	381493	594.961	1.3116	0.224098	5.8528	4.83376e-09	1.45391e-08	2.48216	Up
ENSMUSG00000056054	S100a8	S100 calcium binding protein A8 (calgranulin A)	NM_013650	20201	72.1393	1.96813	0.165431	11.897	1.22735e-32	7.17032e-32	3.91261	Up
ENSMUSG00000090202	Samd13	sterile alpha motif domain containing 13	NM_001368725	75015	11.0894	1.25366	0.515196	2.43336	0.0149595	0.0275739	2.38445	Up
ENSMUSG00000060487	Samd5	sterile alpha motif domain containing 5	NM_177271	320825	567.354	1.1859	0.0817675	14.5033	1.15451e-47	8.71243e-47	2.27505	Up
ENSMUSG00000036185	Sapcd1	suppressor APC domain containing 1	NM_023893	78376	39.0252	1.60145	0.265146	6.0399	1.54214e-09	4.73848e-09	3.03449	Up
ENSMUSG00000031101	Sash3	SAM and SH3 domain containing 3	NM_001313749	74131	100.271	2.69168	0.219788	12.2467	1.74898e-34	1.0644e-33	6.46065	Up
ENSMUSG00000089281	Scarna6	small Cajal body-specific RNA 6	NR_028519	100217415	25.3104	1.28325	0.305563	4.19962	2.67358e-05	6.50012e-05	2.43387	Up
ENSMUSG00000030340	Scnn1a	sodium channel, nonvoltage-gated 1 alpha	NM_011324	20276	50478	2.09715	0.0870658	24.087	3.42248e-128	6.33497e-127	4.27864	Up
ENSMUSG00000040127	Sdr9c7	4short chain dehydrogenase/reductase family 9C, member 7	NM_027301	70061	5.61931	2.32601	0.735882	3.16085	0.00157309	0.00327424	5.01418	Up
ENSMUSG00000064373	Selenop	selenoprotein P	NM_001042613	20363	39278.6	1.79434	0.0877128	20.457	5.20526e-93	6.96645e-92	3.46857	Up
ENSMUSG00000067006	Serpinb5	serine (or cysteine) peptidase inhibitor, clade B, member 5	NM_001360853	20724	944.258	4.45904	0.234993	18.9752	2.73369e-80	3.1611e-79	21.994	Up
ENSMUSG00000026315	Serpinb8	serine (or cysteine) peptidase inhibitor, clade B, member 8	NM_001159748	20725	3000.89	2.06733	0.0501698	41.2066	0	0	4.19109	Up
ENSMUSG00000054266	Serpinb9d	serine (or cysteine) peptidase inhibitor, clade B, member 9d	NM_011460	20726	10.9381	3.41632	0.545378	6.26414	3.74895e-10	1.17888e-09	10.6762	Up
ENSMUSG00000062342	Serpinb9e	serine (or cysteine) peptidase inhibitor, clade B, member 9e	NM_011456	20710	35.4644	3.19839	0.390395	8.1927	2.55424e-16	1.00878e-15	9.17934	Up
ENSMUSG00000038327	Serpinb9f	serine (or cysteine) peptidase inhibitor, clade B, member 9f	NM_183197	20709	12.7952	2.14307	0.44667	4.79789	1.60348e-06	4.2086e-06	4.41701	Up
ENSMUSG00000057726	Serpinb9g	serine (or cysteine) peptidase inhibitor, clade B, member 9g	NM_011455	93806	20.0704	3.02557	0.451178	6.70593	2.00127e-11	6.62827e-11	8.14303	Up
ENSMUSG00000030683	Sez6l2	seizure related 6 homolog like 2	NM_001252566	233878	175.602	1.28581	0.129988	9.89176	4.51999e-23	2.15445e-22	2.43819	Up
ENSMUSG00000090509	Sfta2	surfactant associated 2	NM_001163194	433102	446.527	2.14107	0.0879263	24.3508	5.68814e-131	1.07749e-129	4.4109	Up
ENSMUSG00000056370	Sftpb	surfactant associated protein B	NM_001282071	20388	17.394	1.02218	0.35015	2.91928	0.00350845	0.00701507	2.03099	Up
ENSMUSG00000052631	Sh2d6	SH2 domain containing 6	NM_001374030	71130	53.053	2.55035	0.300971	8.47375	2.37625e-17	9.69973e-17	5.85778	Up
ENSMUSG00000022436	Sh3bp1	SH3-domain binding protein 1	NM_001316684	20401	1400.35	1.16027	0.0432989	26.7968	3.51669e-158	8.1946e-157	2.235	Up
ENSMUSG00000057719	Sh3rf2	SH3 domain containing ring finger 2	NM_001146299	269016	1337.94	1.47934	0.103093	14.3495	1.07305e-46	7.99389e-46	2.78821	Up
ENSMUSG00000038738	Shank1	SH3 and multiple ankyrin repeat domains 1	NM_001034115	243961	272.725	1.65202	0.128158	12.8905	5.088e-38	3.30419e-37	3.14274	Up
ENSMUSG00000027833	Shox2	short stature homeobox 2	NM_001302357	20429	132.046	2.27722	0.174317	13.0637	5.30978e-39	3.50216e-38	4.84742	Up
ENSMUSG00000025494	Sigirr	single immunoglobulin and toll-interleukin 1 receptor (TIR) domain	NM_001355055	24058	14724.1	1.75408	0.0321988	54.4768	0	0	3.37312	Up
ENSMUSG00000027636	Sla2	Src-like-adaptor 2	NM_001356495	77799	29.7912	2.11719	0.29397	7.20207	5.93046e-13	2.09156e-12	4.33848	Up
ENSMUSG00000026548	Slamf9	SLAM family member 9	NM_029612	98365	423.783	1.20526	0.110903	10.8676	1.64392e-27	8.68726e-27	2.30578	Up
ENSMUSG00000031766	Slc12a3	solute carrier family 12, member 3	NM_001205311	20497	83.5029	1.20604	0.174211	6.9229	4.425e-12	1.50376e-11	2.30704	Up
ENSMUSG00000041920	Slc16a6	solute carrier family 16 (monocarboxylic acid transporters), member 6	NM_001029842	104681	1773.7	1.21817	0.0803137	15.1677	5.78704e-52	4.67305e-51	2.32652	Up
ENSMUSG00000032988	Slc16a8	solute carrier family 16 (monocarboxylic acid transporters), member 8	NM_020516	57274	135.43	1.27092	0.152913	8.31138	9.45951e-17	3.7954e-16	2.41315	Up
ENSMUSG00000070280	Slc22a14	solute carrier family 22 (organic cation transporter), member 14	NM_001037749	382113	29.4795	1.22245	0.489894	2.49535	0.0125834	0.0234539	2.33343	Up
ENSMUSG00000041771	Slc24a4	solute carrier family 24 (sodium/potassium/calcium exchanger), member 4	NM_001362345	238384	7.3235	3.32271	0.787963	4.21684	2.47753e-05	6.0354e-05	10.0054	Up
ENSMUSG00000022003	Slc25a30	solute carrier family 25, member 30	NM_026232	67554	22988.7	1.34969	0.0449669	30.0151	6.22898e-198	1.98284e-196	2.54857	Up
ENSMUSG00000048807	Slc35e4	solute carrier family 35, member E4	NM_153142	103710	16313.8	1.10985	0.0595467	18.6382	1.57361e-77	1.76978e-76	2.15823	Up
ENSMUSG00000025986	Slc39a10	solute carrier family 39 (zinc transporter), member 10	NM_001356416	227059	20985.4	1.18767	0.0292683	40.5788	0	0	2.27785	Up
ENSMUSG00000030089	Slc41a3	solute carrier family 41, member 3	NM_001037493	71699	777.484	1.26199	0.127616	9.88896	4.64826e-23	2.21422e-22	2.39827	Up
ENSMUSG00000007034	Slc44a4	solute carrier family 44, member 4	NM_023557	70129	9285.54	1.3794	0.0298913	46.1474	0	0	2.60161	Up
ENSMUSG00000074796	Slc4a11	solute carrier family 4, sodium bicarbonate transporter-like, member 11	NM_001081162	269356	79872.7	1.36564	0.0210669	64.8236	0	0	2.5769	Up
ENSMUSG00000023032	Slc4a8	solute carrier family 4 (anion exchanger), member 8	NM_001033218	59033	5891.65	1.5206	0.0406388	37.4174	2.0333e-306	1.17649e-304	2.86911	Up
ENSMUSG00000041644	Slc5a12	solute carrier family 5 (sodium/glucose cotransporter), member 12	NM_001003915	241612	8.75256	1.8997	0.53867	3.52665	0.00042086	0.000930133	3.73135	Up
ENSMUSG00000021565	Slc6a19	solute carrier family 6 (neurotransmitter transporter), member 19	NM_001359603	74338	1945.12	2.14986	0.0662919	32.4303	1.02797e-230	4.02072e-229	4.43786	Up
ENSMUSG00000030492	Slc7a9	solute carrier family 7 (cationic amino acid transporter, y+ system), member 9	NM_001199015	30962	114.822	2.45499	0.228611	10.7387	6.69632e-27	3.4907e-26	5.4831	Up
ENSMUSG00000063975	Slco1a5	solute carrier organic anion transporter family, member 1a5	NM_001267707	108096	197.836	1.64298	0.17899	9.17921	4.34279e-20	1.91986e-19	3.12311	Up
ENSMUSG00000079262	Slco1a6	solute carrier organic anion transporter family, member 1a6	NM_001381930	28254	453	1.07432	0.146772	7.31965	2.48612e-13	8.88617e-13	2.10573	Up
ENSMUSG00000031099	Smarca1	SWI/SNF related, matrix associated, actin dependent regulator of chromatin, subfamily a, member 1	NM_001290708	93761	2563.13	1.40654	0.312269	4.50426	6.66049e-06	1.68259e-05	2.65101	Up
ENSMUSG00000058173	Smco4	single-pass membrane protein with coiled-coil domains 4	NM_001359604	170748	2700.79	1.28304	0.0637039	20.1406	3.25332e-90	4.19713e-89	2.4335	Up
ENSMUSG00000096215	Smim22	small integral membrane protein 22	NM_001253796	432995	2463.17	1.22699	0.0730198	16.8035	2.30117e-63	2.17218e-62	2.34078	Up
ENSMUSG00000031906	Smpd3	sphingomyelin phosphodiesterase 3, neutral	NM_021491	58994	948.819	2.06856	0.0741907	27.8816	4.45757e-171	1.16282e-169	4.19467	Up
ENSMUSG00000071724	Smpd5	sphingomyelin phosphodiesterase 5	NM_001195537	100503915	1198.81	1.14577	0.0692887	16.5362	2.01353e-61	1.85182e-60	2.21264	Up
ENSMUSG00000020027	Socs2	suppressor of cytokine signaling 2	NM_001168655	216233	25474.3	1.12933	0.0941639	11.9932	3.85569e-33	2.28154e-32	2.18757	Up
ENSMUSG00000022091	Sorbs3	sorbin and SH3 domain containing 3	NM_001271407	20410	10930.1	1.72129	0.0316959	54.3065	0	0	3.29732	Up
ENSMUSG00000029093	Sorcs2	sortilin-related VPS10 domain containing receptor 2	NM_030889	81840	16505.1	3.47476	0.0412923	84.1503	0	0	11.1175	Up
ENSMUSG00000098188	Sowahc	sosondowah ankyrin repeat domain family member C	NM_172939	268301	9527.46	1.01336	0.0395111	25.6476	4.50024e-145	9.45572e-144	2.01861	Up
ENSMUSG00000070034	Sp110	Sp110 nuclear body protein	NM_030194	109032	431.296	3.12559	0.123602	25.2876	4.37651e-141	8.9454e-140	8.72762	Up
ENSMUSG00000020867	Spata20	spermatogenesis associated 20	NM_144827	217116	253.969	1.77225	0.119954	14.7744	2.14271e-49	1.66432e-48	3.41586	Up
ENSMUSG00000073795	Spef1l	sperm flagellar 1 like	NM_001033465	381933	80.4011	1.45507	0.208615	6.97491	3.06074e-12	1.04777e-11	2.7417	Up
ENSMUSG00000061878	Sphk1	sphingosine kinase 1	NM_001172472	20698	10316.2	1.32964	0.0573536	23.1833	6.71757e-119	1.1507e-117	2.51341	Up
ENSMUSG00000002111	Spi1	spleen focus forming virus (SFFV) proviral integration oncogene	NM_001378898	20375	2399.92	1.36395	0.0966681	14.1096	3.31403e-45	2.42195e-44	2.57389	Up
ENSMUSG00000055561	Spink5	serine peptidase inhibitor, Kazal type 5	NM_001081180	72432	9.12487	2.95495	0.594187	4.9731	6.58912e-07	1.77249e-06	7.75404	Up
ENSMUSG00000005883	Spo11	SPO11 initiator of meiotic double stranded breaks	NM_001083959	26972	144.368	1.40102	0.133635	10.4839	1.0242e-25	5.20332e-25	2.64088	Up
ENSMUSG00000046259	Sprr2h	small proline-rich protein 2H	NM_011474	20762	21.1362	2.57384	0.465045	5.5346	3.11933e-08	9.02522e-08	5.95392	Up
ENSMUSG00000027925	Sprr2j-ps	small proline-rich protein 2J, pseudogene	NR_003185	20764	8.70537	1.41102	0.485615	2.90563	0.00366518	0.00731231	2.65924	Up
ENSMUSG00000067889	Sptbn2	spectrin beta, non-erythrocytic 2	NM_021287	20743	17952	1.25884	0.0899884	13.9889	1.82234e-44	1.31927e-43	2.39303	Up
ENSMUSG00000038453	Srcin1	SRC kinase signaling inhibitor 1	NM_018873	56013	3870.62	3.06727	0.0854105	35.9121	1.9745e-282	1.01467e-280	8.38188	Up
ENSMUSG00000038541	Srd5a2	steroid 5 alpha-reductase 2	NM_053188	94224	79.448	1.43158	0.23097	6.19811	5.71462e-10	1.78568e-09	2.69741	Up
ENSMUSG00000047904	Sstr2	somatostatin receptor 2	NM_001042606	20606	30.4772	2.03468	0.293949	6.92189	4.45648e-12	1.51395e-11	4.09732	Up
ENSMUSG00000044933	Sstr3	somatostatin receptor 3	NM_001356961	20607	6.25675	3.51389	0.763277	4.60369	4.1507e-06	1.06216e-05	11.4232	Up
ENSMUSG00000032038	St3gal4	ST3 beta-galactoside alpha-2,3-sialyltransferase 4	NM_009178	20443	4431.57	1.41694	0.09913	14.2938	2.39277e-46	1.7748e-45	2.67019	Up
ENSMUSG00000047854	Stx19	syntaxin 19	NM_026588	68159	119.693	1.22568	0.142526	8.59968	7.99388e-18	3.31583e-17	2.33865	Up
ENSMUSG00000032899	Styk1	serine/threonine/tyrosine kinase 1	NM_172891	243659	8247.6	1.56966	0.0429393	36.5553	1.46918e-292	8.01852e-291	2.96834	Up
ENSMUSG00000030711	Sult1a1	sulfotransferase family 1A, phenol-preferring, member 1	NM_133670	20887	1519.86	1.28653	0.205012	6.27538	3.48779e-10	1.0981e-09	2.4394	Up
ENSMUSG00000029273	Sult1d1	sulfotransferase family 1D, member 1	NM_016771	53315	2791.68	1.03511	0.102468	10.1018	5.42646e-24	2.64677e-23	2.04927	Up
ENSMUSG00000049858	Suox	sulfite oxidase	NM_173733	211389	6739.92	1.06747	0.0549746	19.4175	5.4939e-84	6.63971e-83	2.09575	Up
ENSMUSG00000038576	Susd4	sushi domain containing 4	NM_001356461	96935	21369.5	1.92703	0.0245576	78.4699	0	0	3.80272	Up
ENSMUSG00000024236	Svil	supervillin	NM_001347449	225115	30943.9	1.03222	0.0509516	20.2589	2.96253e-91	3.88054e-90	2.04518	Up
ENSMUSG00000027855	Sycp1	synaptonemal complex protein 1	NM_011516	20957	301.522	1.36451	0.12368	11.0326	2.66138e-28	1.42871e-27	2.57488	Up
ENSMUSG00000054150	Syne3	spectrin repeat containing, nuclear envelope family member 3	NM_001042699	212073	4904.48	1.28829	0.105415	12.2211	2.39903e-34	1.45511e-33	2.44238	Up
ENSMUSG00000030554	Synm	synemin, intermediate filament protein	NM_183312	233335	1779.98	1.22065	0.0973879	12.5339	4.86822e-36	3.04766e-35	2.33052	Up
ENSMUSG00000039376	Synpo2l	synaptopodin 2-like	NM_001310431	68760	557.605	1.33698	0.0794893	16.8196	1.75386e-63	1.66012e-62	2.52622	Up
ENSMUSG00000031098	Syt8	synaptotagmin VIII	NM_001285857	55925	9590.63	2.60556	0.0602293	43.2607	0	0	6.0863	Up
ENSMUSG00000031939	Taf1d	TATA-box binding protein associated factor, RNA polymerase I, D	NM_026541	75316	13322.3	1.30558	0.0476237	27.4145	1.84403e-165	4.57398e-164	2.47183	Up
ENSMUSG00000009596	Taf7l	TATA-box binding protein associated factor 7 like	NM_028958	74469	7.53395	2.1022	0.605121	3.47402	0.000512732	0.00112366	4.29364	Up
ENSMUSG00000055865	Tafa3	TAFA chemokine like family member 3	NM_183224	329731	499.84	1.04431	0.0903214	11.5622	6.40657e-31	3.63448e-30	2.06238	Up
ENSMUSG00000038122	Tbc1d32	TBC1 domain family, member 32	NM_001033385	544696	6143.65	1.03764	0.0328962	31.5429	2.24544e-218	8.14124e-217	2.05287	Up
ENSMUSG00000021187	Tc2n	tandem C2 domains, nuclear	NM_001082976	74413	7500.36	3.91942	0.0803148	48.8008	0	0	15.1309	Up
ENSMUSG00000056313	Tcim	transcriptional and immune response regulator	NM_026931	69068	4868.76	1.11681	0.0530596	21.0482	2.3742e-98	3.34475e-97	2.16867	Up
ENSMUSG00000020034	Tcp11l2	t-complex 11 (mouse) like 2	NM_146008	216198	3374.1	1.4928	0.100593	14.84	8.07523e-50	6.32016e-49	2.81435	Up
ENSMUSG00000002249	Tead3	TEA domain family member 3	NM_001098226	21678	7702.47	1.1498	0.042408	27.1128	6.94834e-162	1.68015e-160	2.21884	Up
ENSMUSG00000029660	Tex26	testis expressed 26	NM_001310763	75860	608.872	1.65216	0.118324	13.963	2.6221e-44	1.89379e-43	3.14304	Up
ENSMUSG00000028640	Tfap2c	transcription factor AP-2, gamma	NM_001159696	21420	111.746	2.05265	0.291838	7.03353	2.01374e-12	6.95701e-12	4.14868	Up
ENSMUSG00000029999	Tgfa	transforming growth factor alpha	NM_031199	21802	21243.1	1.04901	0.0386458	27.1443	2.96016e-162	7.19745e-161	2.06911	Up
ENSMUSG00000053675	Tgm5	transglutaminase 5	NM_001362724	74176	37.0154	2.87765	0.318464	9.03602	1.62486e-19	7.06847e-19	7.3495	Up
ENSMUSG00000020137	Thap2	THAP domain containing, apoptosis associated protein 2	NM_025780	66816	8586.3	1.29101	0.0323849	39.8645	0	0	2.44699	Up
ENSMUSG00000023800	Tiam2	T cell lymphoma invasion and metastasis 2	NM_001122998	24001	1861.25	1.57949	0.0488135	32.3577	1.07953e-229	4.19572e-228	2.98865	Up
ENSMUSG00000071552	Tigit	T cell immunoreceptor with Ig and ITIM domains	NM_001146325	100043314	2695.51	4.26462	0.111856	38.1259	0	0	19.221	Up
ENSMUSG00000031639	Tlr3	toll-like receptor 3	NM_001357316	142980	15222.1	1.59121	0.0386839	41.1337	0	0	3.01303	Up
ENSMUSG00000024749	Tmc1	transmembrane channel-like gene family 1	NM_028953	13409	10.3782	5.30254	0.912684	5.80983	6.25381e-09	1.8688e-08	39.4659	Up
ENSMUSG00000019734	Tmc4	transmembrane channel-like gene family 4	NM_181820	353499	29686.1	1.50744	0.0372575	40.4599	0	0	2.84304	Up
ENSMUSG00000050106	Tmc8	transmembrane channel-like gene family 8	NM_001195088	217356	1134.12	1.50789	0.0519544	29.0233	3.34064e-185	9.75632e-184	2.84394	Up
ENSMUSG00000050912	Tmem123	transmembrane protein 123	NM_133739	71929	108310	1.04329	0.0847031	12.317	7.33943e-35	4.49686e-34	2.06092	Up
ENSMUSG00000071506	Tmem139	transmembrane protein 139	NM_175408	109218	2233.41	1.00742	0.0781721	12.8872	5.31359e-38	3.44851e-37	2.01031	Up
ENSMUSG00000055912	Tmem150a	transmembrane protein 150A	NM_144916	232086	5760.93	1.16254	0.0427415	27.1993	6.61648e-163	1.61513e-161	2.23851	Up
ENSMUSG00000061451	Tmem151a	transmembrane protein 151A	NM_001001885	381199	795.815	2.15842	0.13006	16.5956	7.50374e-62	6.93009e-61	4.46427	Up
ENSMUSG00000050777	Tmem37	transmembrane protein 37	NM_019432	170706	4975.19	1.22312	0.0427238	28.6286	2.96357e-180	8.36157e-179	2.33451	Up
ENSMUSG00000059900	Tmem40	transmembrane protein 40	NM_001168256	94346	4514.62	1.86069	0.0401729	46.317	0	0	3.63181	Up
ENSMUSG00000041737	Tmem45b	transmembrane protein 45b	NM_144936	235135	2333.15	1.79057	0.114905	15.5831	9.49097e-55	7.96703e-54	3.45952	Up
ENSMUSG00000025666	Tmem47	transmembrane protein 47	NM_138751	192216	8962.33	1.21592	0.0867935	14.0093	1.36732e-44	9.91726e-44	2.32288	Up
ENSMUSG00000005628	Tmod4	tropomodulin 4	NM_016712	50874	770.207	1.59748	0.0760318	21.0107	5.23998e-98	7.34504e-97	3.02614	Up
ENSMUSG00000035861	Tmprss11b	transmembrane protease, serine 11B	NM_177024	319875	8.07903	1.49701	0.578682	2.58694	0.00968331	0.0183248	2.82258	Up
ENSMUSG00000079451	Tmprss11g	transmembrane protease, serine 11g	NM_177162	320454	494.876	1.12302	0.113777	9.87041	5.59376e-23	2.65885e-22	2.17803	Up
ENSMUSG00000036019	Tmtc2	transmembrane and tetratricopeptide repeat containing 2	NM_177368	278279	10680.1	1.42304	0.042365	33.59	2.34462e-247	9.98233e-246	2.6815	Up
ENSMUSG00000041594	Tmtc4	transmembrane and tetratricopeptide repeat containing 4	NM_001360598	70551	11383	1.06458	0.0443641	23.9964	3.03303e-127	5.57057e-126	2.09156	Up
ENSMUSG00000026321	Tnfrsf11a	tumor necrosis factor receptor superfamily, member 11a, NFKB activator	NM_009399	21934	1436.58	1.78372	0.0658844	27.0735	2.01809e-161	4.8608e-160	3.44314	Up
ENSMUSG00000037613	Tnfrsf23	tumor necrosis factor receptor superfamily, member 23	NM_001308111	79201	10110.2	1.07979	0.0534372	20.2067	8.54194e-91	1.11038e-89	2.11373	Up
ENSMUSG00000031097	Tnni2	troponin I, skeletal, fast 2	NM_009405	21953	1100.68	2.83228	0.0978887	28.9336	4.50747e-184	1.30895e-182	7.12198	Up
ENSMUSG00000015829	Tnr	tenascin R	NM_022312	21960	12.1587	2.15941	0.581743	3.71196	0.000205657	0.000466063	4.46732	Up
ENSMUSG00000017607	Tns4	tensin 4	NM_172564	217169	637.84	6.67857	0.367168	18.1894	6.25989e-74	6.74692e-73	102.435	Up
ENSMUSG00000000296	Tpd52l1	tumor protein D52-like 1	NM_001359364	21987	9750.31	2.8003	0.083038	33.7231	2.654e-249	1.15716e-247	6.96584	Up
ENSMUSG00000029735	Tpk1	thiamine pyrophosphokinase	NM_001311111	29807	5509.71	1.15413	0.0367178	31.4325	7.29095e-217	2.61269e-215	2.2255	Up
ENSMUSG00000058126	Tpm3-rs7	tropomyosin 3, related sequence 7	NA	621054	56422.5	1.28482	0.0344871	37.2552	8.72838e-304	4.98473e-302	2.43652	Up
ENSMUSG00000019842	Traf3ip2	TRAF3 interacting protein 2	NM_134000	103213	3389.06	1.25286	0.0438455	28.5745	1.39452e-179	3.91663e-178	2.38314	Up
ENSMUSG00000093966	Trav4-3	T cell receptor alpha variable 4-3	NA	100126471	5.05724	1.63287	0.721535	2.26305	0.0236324	0.042132	3.1013	Up
ENSMUSG00000076867	Trdv4	T cell receptor delta variable 4	NA	100114901	13.4663	1.18462	0.411959	2.87558	0.00403289	0.00800287	2.27304	Up
ENSMUSG00000073400	Trim10	tripartite motif-containing 10	NM_011280	19824	32.9163	2.05892	0.291484	7.06358	1.62265e-12	5.62862e-12	4.16674	Up
ENSMUSG00000050747	Trim15	tripartite motif-containing 15	NM_001024134	69097	1910.15	2.53348	0.0799242	31.6986	1.62454e-220	5.96737e-219	5.78969	Up
ENSMUSG00000036989	Trim3	tripartite motif-containing 3	NM_001285870	55992	16855.6	1.00569	0.0780604	12.8834	5.57894e-38	3.6192e-37	2.0079	Up
ENSMUSG00000033949	Trim36	tripartite motif-containing 36	NM_001170855	28105	1742.98	1.14016	0.0536155	21.2654	2.37323e-100	3.40414e-99	2.20405	Up
ENSMUSG00000019792	Trmt11	tRNA methyltransferase 11	NM_001358806	73681	2535.75	1.23362	0.0510382	24.1705	4.54116e-129	8.44118e-128	2.35156	Up
ENSMUSG00000047656	Trpt1	tRNA phosphotransferase 1	NM_153597	107328	1321.98	1.09684	0.0551682	19.8818	5.85226e-88	7.4042e-87	2.13886	Up
ENSMUSG00000031893	Tsnaxip1	translin-associated factor X (Tsnax) interacting protein 1	NM_024445	72236	100.568	1.39419	0.217496	6.41018	1.4535e-10	4.64946e-10	2.62841	Up
ENSMUSG00000028699	Tspan1	tetraspanin 1	NM_133681	66805	2759.28	1.37495	0.0518626	26.5114	7.16459e-155	1.64093e-153	2.59359	Up
ENSMUSG00000025875	Tspan17	tetraspanin 17	NM_028841	74257	3781.66	1.01711	0.0414728	24.5247	8.04989e-133	1.54967e-131	2.02386	Up
ENSMUSG00000075272	Ttc30a2	tetratricopeptide repeat domain 30A2	NM_001081228	620631	236.109	1.10211	0.112907	9.76123	1.6514e-22	7.77075e-22	2.14668	Up
ENSMUSG00000030276	Ttll3	tubulin tyrosine ligase-like family, member 3	NM_001142732	101100	1396.64	1.64423	0.0823433	19.968	1.04518e-88	1.32836e-87	3.12582	Up
ENSMUSG00000038756	Ttll6	tubulin tyrosine ligase-like family, member 6	NM_172799	237930	85.6918	1.41127	0.241416	5.84581	5.0411e-09	1.51509e-08	2.65972	Up
ENSMUSG00000030428	Ttyh1	tweety family member 1	NM_001001454	57776	878.292	2.04559	0.159401	12.833	1.07169e-37	6.92602e-37	4.12841	Up
ENSMUSG00000078765	U2af1l4	U2 small nuclear RNA auxiliary factor 1-like 4	NM_170760	233073	12.9771	1.25257	0.376127	3.33018	0.000867905	0.00185728	2.38265	Up
ENSMUSG00000029260	Ugt2b34	UDP glucuronosyltransferase 2 family, polypeptide B34	NM_153598	100727	51.1483	1.50952	0.214063	7.05174	1.76698e-12	6.11961e-12	2.84715	Up
ENSMUSG00000034799	Unc13a	unc-13 homolog A	NM_001029873	382018	6610.58	3.1913	0.113021	28.2365	2.08753e-175	5.67153e-174	9.13435	Up
ENSMUSG00000062151	Unc13c	unc-13 homolog C	NM_001081153	208898	533.559	1.55236	0.124881	12.4307	1.78148e-35	1.10404e-34	2.93296	Up
ENSMUSG00000057948	Unc13d	unc-13 homolog D	NM_001009573	70450	16899.1	1.56358	0.0329278	47.4852	0	0	2.95587	Up
ENSMUSG00000006313	Upk1a	uroplakin 1A	NM_026815	109637	222.662	1.48795	0.150045	9.91666	3.52352e-23	1.68261e-22	2.8049	Up
ENSMUSG00000006143	Upk3bl	uroplakin 3B-like	NM_001359361	69665	9262.02	2.33534	0.0734541	31.7931	8.05515e-222	2.98739e-220	5.04668	Up
ENSMUSG00000057321	Usp17ld	ubiquitin specific peptidase 17-like D	NM_001001559	384701	22.3758	1.15806	0.375364	3.08517	0.00203437	0.0041773	2.23157	Up
ENSMUSG00000039701	Usp53	ubiquitin specific peptidase 53	NM_133857	99526	14799.6	1.03974	0.0533253	19.4981	1.1389e-84	1.39007e-83	2.05586	Up
ENSMUSG00000073002	Vamp5	vesicle-associated membrane protein 5	NM_001080742	53620	5099.09	2.04227	0.0345893	59.0433	0	0	4.11892	Up
ENSMUSG00000050732	Vamp8	vesicle-associated membrane protein 8	NM_016794	22320	31391	1.2808	0.0274602	46.6421	0	0	2.42974	Up
ENSMUSG00000031131	Vgll1	vestigial like family member 1	NM_001313763	170828	248.916	2.55162	0.413841	6.1657	7.01713e-10	2.18603e-09	5.86293	Up
ENSMUSG00000091962	Vmn2r78	vomeronasal 2, receptor 78	NM_001105189	637896	5.18589	5.7852	0.986871	5.86217	4.5687e-09	1.37579e-08	55.1466	Up
ENSMUSG00000090362	Vmn2r79	vomeronasal 2, receptor 79	NM_001105190	621430	19.4895	4.45131	0.660503	6.73927	1.59187e-11	5.29297e-11	21.8765	Up
ENSMUSG00000059305	Vpreb1	pre-B lymphocyte gene 1	NM_016982	22362	41.5262	1.02058	0.216223	4.72005	2.35781e-06	6.1237e-06	2.02874	Up
ENSMUSG00000104301	Wdr49	WD repeat domain 49	NM_001370850	213248	6.13233	1.73309	0.682191	2.54048	0.0110701	0.0207896	3.3244	Up
ENSMUSG00000039099	Wdr93	WD repeat domain 93	NM_001037927	626359	838.594	1.98701	0.0812894	24.4436	5.88405e-132	1.12081e-130	3.96414	Up
ENSMUSG00000033227	Wnt6	wingless-type MMTV integration site family, member 6	NM_009526	22420	171.9	3.68576	0.218473	16.8705	7.41469e-64	7.06622e-63	12.8684	Up
ENSMUSG00000024066	Xdh	xanthine dehydrogenase	NM_011723	22436	4956.38	1.19084	0.0569297	20.9178	3.69112e-97	5.13189e-96	2.28286	Up
ENSMUSG00000027022	Xirp2	xin actin-binding repeat containing 2	NM_001024618	241431	22.0862	1.41057	0.457789	3.08126	0.00206126	0.00422829	2.65841	Up
ENSMUSG00000034667	Xpot	exportin, tRNA (nuclear export receptor for tRNAs)	NM_001081056	73192	65574.3	1.08152	0.0478017	22.6252	2.44969e-113	3.95627e-112	2.11627	Up
ENSMUSG00000079173	Zan	zonadhesin	NM_011741	22635	564.61	1.91329	0.0662383	28.885	1.84466e-183	5.31173e-182	3.76667	Up
ENSMUSG00000019826	Zbtb24	zinc finger and BTB domain containing 24	NM_001277229	268294	6511.24	1.05966	0.0240426	44.0742	0	0	2.08444	Up
ENSMUSG00000052248	Zeb2os	zinc finger E-box binding homeobox 2, opposite strand	NR_110571	433424	17.7061	1.52971	0.384147	3.9821	6.83091e-05	0.000160978	2.88728	Up
ENSMUSG00000053581	Zfand2a	zinc finger, AN1-type domain 2A	NM_001159908	100494	21607.4	1.21076	0.0347245	34.8675	2.31323e-266	1.10912e-264	2.31459	Up
ENSMUSG00000031351	Zfp185	zinc finger protein 185	NM_001109043	22673	12472.9	1.00308	0.0624408	16.0644	4.53056e-58	3.97434e-57	2.00427	Up
ENSMUSG00000057551	Zfp317	zinc finger protein 317	NM_172918	244713	14893.2	1.73722	0.032424	53.5781	0	0	3.33392	Up
ENSMUSG00000045817	Zfp36l2	zinc finger protein 36, C3H type-like 2	NM_001001806	12193	32689	1.48631	0.0256987	57.836	0	0	2.80171	Up
ENSMUSG00000074500	Zfp558	zinc finger protein 558	NM_028160	72230	1587.18	1.31115	0.0497789	26.3395	6.76938e-153	1.51988e-151	2.4814	Up
ENSMUSG00000045519	Zfp560	zinc finger protein 560	NM_001004190	434377	4496.04	1.48015	0.0435699	33.9719	5.80142e-253	2.59186e-251	2.78978	Up
ENSMUSG00000062794	Zfp599	zinc finger protein 599	NM_181419	235048	2508.22	1.02825	0.0506504	20.3009	1.26125e-91	1.65914e-90	2.03955	Up
ENSMUSG00000062743	Zfp677	zinc finger protein 677	NM_172486	210503	2426.54	1.02451	0.0380587	26.9192	1.30958e-159	3.10088e-158	2.03427	Up
ENSMUSG00000096718	Zfp781	zinc finger protein 781	NM_001368187	331188	297.092	1.37408	0.0985067	13.9491	3.18605e-44	2.29733e-43	2.59203	Up
ENSMUSG00000078896	Zfp965	zinc finger protein 965	NM_001242944	100503949	9.98351	1.28151	0.462168	2.77282	0.00555724	0.0108412	2.43093	Up
ENSMUSG00000089756	Zfp966	zinc finger protein 966	NM_001177405	667962	41.3833	1.07383	0.205714	5.22001	1.78916e-07	4.97371e-07	2.10501	Up
ENSMUSG00000095990	Zfp97	zinc finger protein 97	NM_011765	22759	996.704	1.33353	0.0636299	20.9575	1.60199e-97	2.23336e-96	2.52018	Up
ENSMUSG00000067860	Zic3	zinc finger protein of the cerebellum 3	NM_009575	22773	6.97338	2.78391	0.822334	3.38537	0.000710814	0.00153352	6.88716	Up
ENSMUSG00000010044	Zmynd10	zinc finger, MYND domain containing 10	NM_001379079	114602	297.112	1.25892	0.105488	11.9342	7.85097e-33	4.60936e-32	2.39316	Up

## Sheet: Serotonin Degrad
Symbol	Entrez Gene Name	Ensembl	Expr Fold Change	Expected	Location	Type(s)	Biomarker Application(s)	Drug(s)	Entrez Gene ID for Human	Entrez Gene ID for Mouse	Entrez Gene ID for Rat
Adh6a	alcohol dehydrogenase 6A (class V)	ENSMUSG00000053054	12.765	Up	Other	other				69117	295498
Adh6b	alcohol dehydrogenase 6B (class V)	ENSMUSG00000074206	6.449		Cytoplasm	enzyme				100417514	310902
ALDH3A1	aldehyde dehydrogenase 3 family member A1	ENSMUSG00000019102	3.959	Up	Cytoplasm	enzyme	diagnosis,unspecified application		218	11670	25375
Aldh3b2	aldehyde dehydrogenase 3 family, member B2	ENSMUSG00000075296	6.373	Up	Cytoplasm	enzyme				621603
Aldh3b3	aldehyde dehydrogenase 3 family, member B3	ENSMUSG00000037263	2.393	Up	Cytoplasm	enzyme				73458	688778
B4GAT1	beta-1,4-glucuronyltransferase 1	ENSMUSG00000047379	2.112	Up	Cytoplasm	enzyme			11041	108902	293667
Sult1a1	sulfotransferase family 1A, phenol-preferring, member 1	ENSMUSG00000030711	2.439	Up	Cytoplasm	enzyme				20887	83783
Sult1d1	sulfotransferase family 1D, member 1	ENSMUSG00000029273	2.049	Up	Cytoplasm	enzyme				53315	60393
UGT2B10	UDP glucuronosyltransferase family 2 member B10	ENSMUSG00000029260	2.847	Up	Cytoplasm	enzyme			7365	100727	305264

## Sheet: PXR Signaling Xenobiot
Symbol	Entrez Gene Name	Ensembl	Expr Fold Change	Expected	Location	Type(s)	Biomarker Application(s)	Drug(s)	Entrez Gene ID for Human	Entrez Gene ID for Mouse	Entrez Gene ID for Rat
ABCB1	ATP binding cassette subfamily B member 1	ENSMUSG00000040584	2.055	Up	Plasma Membrane	transporter	efficacy,prognosis,response to therapy	dofequidar,eicosapentenoic acid,encequidar,OC 144-093,olomoucine II,tariquidar,valspodar	5243	18671	170913
ABCC3	ATP binding cassette subfamily C member 3	ENSMUSG00000020865	2.319	Up	Plasma Membrane	transporter	diagnosis,prognosis		8714	76408	140668
ALDH3A1	aldehyde dehydrogenase 3 family member A1	ENSMUSG00000019102	3.959	Up	Cytoplasm	enzyme	diagnosis,unspecified application		218	11670	25375
Ces1g	carboxylesterase 1G	ENSMUSG00000057074	6.664	Up	Cytoplasm	enzyme	unspecified application			12623
CYP3A7	cytochrome P450 family 3 subfamily A member 7	ENSMUSG00000029727	2.258	Up	Cytoplasm	enzyme			1551	13113	171352
GSTA5	glutathione S-transferase alpha 5	ENSMUSG00000111709	5.038	Up	Cytoplasm	enzyme			221357	14857|14858|100042295|100042314	494499
GSTK1	glutathione S-transferase kappa 1	ENSMUSG00000029864	2.059	Up	Cytoplasm	enzyme			373156	76263	297029
GSTM1	glutathione S-transferase mu 1	ENSMUSG00000040562	4.965	Up	Cytoplasm	enzyme	diagnosis,efficacy,safety,unspecified application		2944	14863	24424
GSTM5	glutathione S-transferase mu 5	ENSMUSG00000058135	2.076	Up	Cytoplasm	enzyme	diagnosis,prognosis		2949	14862	24423
GSTO1	glutathione S-transferase omega 1	ENSMUSG00000025068	2.129	Up	Cytoplasm	enzyme	unspecified application		9446	14873	114846
NDST3	N-deacetylase and N-sulfotransferase 3	ENSMUSG00000027977	2.629	Up	Cytoplasm	enzyme			9348	83398	295430
PRKACB	protein kinase cAMP-activated catalytic subunit beta	ENSMUSG00000005034	2.046	Up	Cytoplasm	kinase			5567	18749	293508
PRKCH	protein kinase C eta	ENSMUSG00000021108	2.39	Down	Cytoplasm	kinase	diagnosis	ingenol mebutate	5583	18755	81749
Sult1d1	sulfotransferase family 1D, member 1	ENSMUSG00000029273	2.049	Up	Cytoplasm	enzyme				53315	60393
UGT2B10	UDP glucuronosyltransferase family 2 member B10	ENSMUSG00000029260	2.847	Up	Cytoplasm	enzyme			7365	100727	305264

## Sheet: EtOH Degrad II
Symbol	Entrez Gene Name	Ensembl	Expr Fold Change	Expected	Location	Type(s)	Biomarker Application(s)	Drug(s)	Entrez Gene ID for Human	Entrez Gene ID for Mouse	Entrez Gene ID for Rat
Adh6a	alcohol dehydrogenase 6A (class V)	ENSMUSG00000053054	12.765	Up	Other	other				69117	295498
Adh6b	alcohol dehydrogenase 6B (class V)	ENSMUSG00000074206	6.449		Cytoplasm	enzyme				100417514	310902
ALDH3A1	aldehyde dehydrogenase 3 family member A1	ENSMUSG00000019102	3.959	Up	Cytoplasm	enzyme	diagnosis,unspecified application		218	11670	25375
Aldh3b2	aldehyde dehydrogenase 3 family, member B2	ENSMUSG00000075296	6.373	Up	Cytoplasm	enzyme				621603
Aldh3b3	aldehyde dehydrogenase 3 family, member B3	ENSMUSG00000037263	2.393	Up	Cytoplasm	enzyme				73458	688778
DIP2A	disco interacting protein 2 homolog A	ENSMUSG00000020231	2.08		Nucleus	transcription regulator			23181	64451	690211

## Sheet: CAR Signaling Xenobiot
Symbol	Entrez Gene Name	Ensembl	Expr Fold Change	Expected	Location	Type(s)	Biomarker Application(s)	Drug(s)	Entrez Gene ID for Human	Entrez Gene ID for Mouse	Entrez Gene ID for Rat
ABCB1	ATP binding cassette subfamily B member 1	ENSMUSG00000040584	2.055	Up	Plasma Membrane	transporter	efficacy,prognosis,response to therapy	dofequidar,eicosapentenoic acid,encequidar,OC 144-093,olomoucine II,tariquidar,valspodar	5243	18671	170913
ABCC3	ATP binding cassette subfamily C member 3	ENSMUSG00000020865	2.319	Up	Plasma Membrane	transporter	diagnosis,prognosis		8714	76408	140668
ALDH3A1	aldehyde dehydrogenase 3 family member A1	ENSMUSG00000019102	3.959	Up	Cytoplasm	enzyme	diagnosis,unspecified application		218	11670	25375
CYP3A7	cytochrome P450 family 3 subfamily A member 7	ENSMUSG00000029727	2.258	Up	Cytoplasm	enzyme			1551	13113	171352
GSTA5	glutathione S-transferase alpha 5	ENSMUSG00000111709	5.038	Up	Cytoplasm	enzyme			221357	14857|14858|100042295|100042314	494499
GSTK1	glutathione S-transferase kappa 1	ENSMUSG00000029864	2.059	Up	Cytoplasm	enzyme			373156	76263	297029
GSTM1	glutathione S-transferase mu 1	ENSMUSG00000040562	4.965	Up	Cytoplasm	enzyme	diagnosis,efficacy,safety,unspecified application		2944	14863	24424
GSTM5	glutathione S-transferase mu 5	ENSMUSG00000058135	2.076	Up	Cytoplasm	enzyme	diagnosis,prognosis		2949	14862	24423
GSTO1	glutathione S-transferase omega 1	ENSMUSG00000025068	2.129	Up	Cytoplasm	enzyme	unspecified application		9446	14873	114846
NDST3	N-deacetylase and N-sulfotransferase 3	ENSMUSG00000027977	2.629	Up	Cytoplasm	enzyme			9348	83398	295430
PPP2R2C	protein phosphatase 2 regulatory subunit Bgamma	ENSMUSG00000029120	8.724	Up	Nucleus	phosphatase			5522	269643	117256
PRKCH	protein kinase C eta	ENSMUSG00000021108	2.39	Down	Cytoplasm	kinase	diagnosis	ingenol mebutate	5583	18755	81749
Sult1d1	sulfotransferase family 1D, member 1	ENSMUSG00000029273	2.049	Up	Cytoplasm	enzyme				53315	60393
UGT2B10	UDP glucuronosyltransferase family 2 member B10	ENSMUSG00000029260	2.847	Up	Cytoplasm	enzyme			7365	100727	305264

## Sheet: GPCR Nutrient Sensing
Symbol	Entrez Gene Name	Ensembl	Expr Fold Change	Expected	Location	Type(s)	Biomarker Application(s)	Drug(s)	Entrez Gene ID for Human	Entrez Gene ID for Mouse	Entrez Gene ID for Rat
CACNA1G	calcium voltage-gated channel subunit alpha1 G	ENSMUSG00000020866	3.134	Up	Plasma Membrane	ion channel	diagnosis	cinnarizine,ethosuximide,flunarizine,mibefradil,trimethadione,zonisamide	8913	12291	29717
CACNB2	calcium voltage-gated channel auxiliary subunit beta 2	ENSMUSG00000057914	7.953	Up	Plasma Membrane	ion channel		aliskiren/amlodipine,aliskiren/amlodipine/hydrochlorothiazide,amlodipine,amlodipine/atorvastatin,amlodipine/benazepril,amlodipine/celecoxib,amlodipine/ezetimibe/losartan/rosuvastatin,amlodipine/hydrochlorothiazide,amlodipine/hydrochlorothiazide/valsartan,amlodipine/indapamide/perindopril,amlodipine/perindopril,amlodipine/telmisartan,amlodipine/valsartan,dexamethasone/rituximab/verapamil,enalapril…	783	12296	116600
GNG4	G protein subunit gamma 4	ENSMUSG00000021303	2.208	Up	Plasma Membrane	other			2786	14706	114118
GNG7	G protein subunit gamma 7	ENSMUSG00000048240	2.964	Up	Plasma Membrane	other			2788	14708	58979
GNG13	G protein subunit gamma 13	ENSMUSG00000025739	2.005	Up	Plasma Membrane	enzyme			51764	64337	685451
LPAR5	lysophosphatidic acid receptor 5	ENSMUSG00000067714	4.862	Up	Plasma Membrane	G-protein coupled receptor			57121	381810	500317
PLCD3	phospholipase C delta 3	ENSMUSG00000020937	2.042	Up	Cytoplasm	enzyme			113026	72469	287745
PLCH2	phospholipase C eta 2	ENSMUSG00000029055	2.628	Up	Cytoplasm	enzyme			9651	269615	313756
PRKACB	protein kinase cAMP-activated catalytic subunit beta	ENSMUSG00000005034	2.046	Up	Cytoplasm	kinase			5567	18749	293508
PRKCH	protein kinase C eta	ENSMUSG00000021108	2.39	Up	Cytoplasm	kinase	diagnosis	ingenol mebutate	5583	18755	81749

## Sheet: Dopamine Degrad
Symbol	Entrez Gene Name	Ensembl	Expr Fold Change	Expected	Location	Type(s)	Biomarker Application(s)	Drug(s)	Entrez Gene ID for Human	Entrez Gene ID for Mouse	Entrez Gene ID for Rat
ALDH3A1	aldehyde dehydrogenase 3 family member A1	ENSMUSG00000019102	3.959	Up	Cytoplasm	enzyme	diagnosis,unspecified application		218	11670	25375
Aldh3b2	aldehyde dehydrogenase 3 family, member B2	ENSMUSG00000075296	6.373	Up	Cytoplasm	enzyme				621603
Aldh3b3	aldehyde dehydrogenase 3 family, member B3	ENSMUSG00000037263	2.393	Up	Cytoplasm	enzyme				73458	688778
Sult1a1	sulfotransferase family 1A, phenol-preferring, member 1	ENSMUSG00000030711	2.439	Up	Cytoplasm	enzyme				20887	83783
Sult1d1	sulfotransferase family 1D, member 1	ENSMUSG00000029273	2.049	Up	Cytoplasm	enzyme				53315	60393

## Sheet: AMPK Signaling
Symbol	Entrez Gene Name	Ensembl	Expr Fold Change	Expected	Location	Type(s)	Biomarker Application(s)	Drug(s)	Entrez Gene ID for Human	Entrez Gene ID for Mouse	Entrez Gene ID for Rat
ADRB2	adrenoceptor beta 2	ENSMUSG00000045730	2.258	Up	Plasma Membrane	G-protein coupled receptor	diagnosis,efficacy,unspecified application	aclidinium/formoterol,albuterol,albuterol/ipratropium,alprenolol,arbutamine,arformoterol,articaine/epinephrine,atenolol,bambuterol,beclomethasone dipropionate/formoterol/glycopyrrolate,bedoradrine,bendroflumethiazide/nadolol,betaxolol,bimatoprost/timolol,bisoprolol,bisoprolol/hydrochlorothiazide,bitolterol,budesonide/formoterol,budesonide/formoterol/glycopyrrolate,bupivacaine/epinephrine,carteolo…	154	11555	24176
AK5	adenylate kinase 5	ENSMUSG00000039058	4.795		Cytoplasm	kinase			26289	229949	365985
AK8	adenylate kinase 8	ENSMUSG00000026807	2.133		Cytoplasm	kinase			158067	68870	311833
AK9	adenylate kinase 9	ENSMUSG00000091415	2.293		Nucleus	kinase			221264	633979	294521
EEF2	eukaryotic translation elongation factor 2	ENSMUSG00000034994	2.297	Down	Cytoplasm	translation regulator		MDNA55,tagraxofusp	1938	13629	29565
EEF2K	eukaryotic elongation factor 2 kinase	ENSMUSG00000035064	3.097	Up	Cytoplasm	kinase		TS-4,TX-1918	29904	13631	25435
GNAT2	G protein subunit alpha transducin 2	ENSMUSG00000009108	2.148		Plasma Membrane	enzyme			2780	14686	365901
GNG4	G protein subunit gamma 4	ENSMUSG00000021303	2.208		Plasma Membrane	other			2786	14706	114118
GNG7	G protein subunit gamma 7	ENSMUSG00000048240	2.964		Plasma Membrane	other			2788	14708	58979
GNG13	G protein subunit gamma 13	ENSMUSG00000025739	2.005		Plasma Membrane	enzyme			51764	64337	685451
IRS1	insulin receptor substrate 1	ENSMUSG00000055980	2.184	Up	Cytoplasm	enzyme	efficacy	NT219	3667	16367	25467
PFKFB4	6-phosphofructo-2-kinasefructose-2,6-biphosphatase 4	ENSMUSG00000025648	2.881	Up	Cytoplasm	kinase			5210	270198	54283
PHLPP1	PH domain and leucine rich repeat protein phosphatase 1	ENSMUSG00000044340	2.609		Cytoplasm	enzyme			23239	98432	59265
PPP2R2C	protein phosphatase 2 regulatory subunit Bgamma	ENSMUSG00000029120	8.724	Down	Nucleus	phosphatase			5522	269643	117256
PRKACB	protein kinase cAMP-activated catalytic subunit beta	ENSMUSG00000005034	2.046	Up	Cytoplasm	kinase			5567	18749	293508

[truncated: 13 more sheets: Endocannabinoid Neuronal Pthwy, Glycine Biosynth, GSH-Detox, Adrenaline Degrad, LPS,IL1 Inhib RXR, Pyrimidine Biosynth, GABA Receptor Signaling, Axon Guidance, EtOH Degrad IV, CREB Signaling in Neurons, Xenobiotic Metab Signaling, Tryptophan Degrad, Retinoate Biosynth]
