# Supplementary material for: hTERT and SV40LgT Renal Cell Lines Adjust Their Transcriptional Responses After Copy Number Changes from the Parent Proximal Tubule Cells
Source: Int J Mol Sci. 2025 Apr 11;26(8):3607. doi: 10.3390/ijms26083607 (PMC12027150; doi:10.3390/ijms26083607)
Supplement: Supplementary file 1 [file ijms-26-03607-s001.zip › Table S5 Pathway analysis, 1,262 UpDEGs,LgT.xlsx]

## Sheet: ReadMe
Ingenuity Pathway Core Pathway analysis - Performed on 1,262 Unique DEGs (Diffentially Expressed Genes compared to Parent moRPTEC cells) to LgT cells.
Top 100 LgT Unique Pathways TAB - shows top scoring pathways from Core Pathway Analysis
1,262 LgT Unique Upregulated DEGs TAB - shows unique upregulated DEGs in LgT cells after Venn Diagram analysis. Differential expression of LgT from Parent Proximal tubule cells.
Cell Cycle Control of Chromosomal Replication TAB - shows transcripts and FC involved in this pathway
Nucleotide Excision Repair TAB - shows transcripts and FC involved in this pathway
Mismatch Repair in Eukaryotes TAB - shows transcripts and FC involved in this pathway
Kinetochore Metaphase Signaling Pathway TAB - shows transcripts and FC involved in this pathway
BRCA1 in DNA Damage Response TAB - shows transcripts and FC involved in this pathway
Base Excision Repair Pathway TAB - shows transcripts and FC involved in this pathway
CHK Proteins in Cell Cycle Checkpoint Control TAB - shows transcripts and FC involved in this pathway
dTMP De Novo Biosynthesis TAB - shows transcripts and FC involved in this pathway
Estrogen-mediated S-phase Entry TAB - shows transcripts and FC involved in this pathway
Hereditary Breast Cancer Signaling TAB - shows transcripts and FC involved in this pathway
ATM Signaling TAB - shows transcripts and FC involved in this pathway
DNA damage-induced 14-3-3σ Signaling TAB - shows transcripts and FC involved in this pathway
Cell Cycle: G2/M DNA Damage Checkpoint Regulation TAB - shows transcripts and FC involved in this pathway
Mitotic Roles of Polo-Like Kinase TAB - shows transcripts and FC involved in this pathway
Glycine Biosynthesis I TAB - shows transcripts and FC involved in this pathway
Cell Cycle: G1/S Checkpoint Regulation TAB - shows transcripts and FC involved in this pathway
DNA Double-Strand Break Repair by Homologous Recombination TAB
Cyclins and Cell Cycle Regulation TAB - shows transcripts and FC involved in this pathway
Folate Transformations I TAB - shows transcripts and FC involved in this pathway
DNA Methylation and Transcriptional Repression Signaling TAB - shows transcripts and FC involved in this pathway

## Sheet: Top 100 Pthways LgT Unique
© 2000-2024 QIAGEN. All rights reserved.
Ingenuity Canonical Pathways	-log(p-value)	Ratio	Molecules
Cell Cycle Control of Chromosomal Replication	20.9	0.464	CDC45,CDC6,CDC7,CDK14,CDT1,CHEK2,DBF4,DNA2,LIG1,MCM2,MCM3,MCM4,MCM5,MCM6,MCM7,MCM8,ORC5,PCNA,POLA1,POLA2,POLD1,POLE,PRIM1,PRIM2,RPA2,TOP2A
NER (Nucleotide Excision Repair, Enhanced Pathway)	12	0.256	CHAF1A,CHAF1B,COPS4,DNA2,GTF2H3,LIG1,PCNA,POLA1,POLA2,POLD1,POLE,POLE2,POLR2B,POLR2J,PRIM1,PRIM2,RFC1,RFC2,RFC3,RFC4,RFC5,RPA2,TOP2A
Mismatch Repair in Eukaryotes	10.9	0.611	EXO1,LIG1,MSH3,MSH6,PCNA,POLD1,RFC1,RFC2,RFC3,RFC4,RFC5
Kinetochore Metaphase Signaling Pathway	10.1	0.209	ANAPC5,BUB1,BUB1B,CENPA,CENPC,CENPE,CENPH,CENPK,DSN1,ESPL1,H2AZ1,KNL1,KNTC1,MAD1L1,MASTL,MXD3,NEK2,PMF1/PMF1-BGLAP,Ppp1cc,PPP1CC,PPP1R14C,SMC1B,STAG3
Role of BRCA1 in DNA Damage Response	9.43	0.237	ABRAXAS1,ATF1,BLM,BRCA1,BRCA2,CHEK1,CHEK2,E2F1,E2F7,FANCA,FANCD2,MSH6,RBL1,RFC1,RFC2,RFC3,RFC4,RFC5,TOPBP1
BER (Base Excision Repair) Pathway	6.9	0.273	CDKN2A,E2F1,LIG1,MBD4,PCNA,POLE,RFC1,RFC2,RFC3,RFC4,RFC5,UNG
Role of CHK Proteins in Cell Cycle Checkpoint Control	6.34	0.224	BRCA1,CHEK1,CHEK2,CLSPN,E2F1,E2F7,PCNA,RAD1,RFC1,RFC2,RFC3,RFC4,RFC5
dTMP De Novo Biosynthesis	4.87	0.8	DHFR,SHMT1,SHMT2,TYMS
Estrogen-mediated S-phase Entry	4.21	0.269	CCNA2,CCNE1,CCNE2,E2F1,E2F7,RBL1,SKP2
Hereditary Breast Cancer Signaling	4.15	0.12	BLM,BRCA1,BRCA2,CHEK1,CHEK2,E2F1,FANCA,FANCD2,MSH6,PIK3CD,POLR2B,POLR2J,RFC1,RFC2,RFC3,RFC4,RFC5
ATM Signaling	3.67	0.13	ATF1,BLM,BRCA1,CBX5,CCNB2,CHEK1,CHEK2,FANCD2,MAPK12,PPP1CC,SMC1B,TOPBP1,TRRAP
DNA damage-induced 14-3-3σ Signaling	3.31	0.174	BRCA1,CCNB2,CCNE1,CCNE2,CHEK1,CHEK2,E2F1,RAD1
Cell Cycle: G2/M DNA Damage Checkpoint Regulation	3.06	0.16	BRCA1,CCNB2,CDKN2A,CHEK1,CHEK2,PKMYT1,SKP2,TOP2A
Mitotic Roles of Polo-Like Kinase	2.81	0.134	ANAPC5,CCNB2,CDC7,CHEK2,ESPL1,FBXO5,KIF11,PKMYT1,PLK4
Glycine Biosynthesis I	2.78	1	SHMT1,SHMT2
Cell Cycle: G1/S Checkpoint Regulation	2.76	0.132	CCNE1,CCNE2,CDKN2A,CDKN2C,E2F1,E2F7,RBL1,RPL5,SKP2
DNA Double-Strand Break Repair by Homologous Recombination	2.7	0.286	BRCA1,BRCA2,LIG1,POLA1
Cyclins and Cell Cycle Regulation	2.62	0.118	CCNA2,CCNB2,CCNE1,CCNE2,CDKN2A,CDKN2C,E2F1,E2F7,RBL1,SKP2
Folate Transformations I	2.32	0.333	MTHFD2L,SHMT1,SHMT2
DNA Methylation and Transcriptional Repression Signaling	2.17	0.102	CDK14,DNMT1,DNMT3B,E2F1,E2F7,FOXA3,MBD4,RBL1,TCF19,TCF24
Superpathway of Inositol Phosphate Compounds	2.11	0.0769	CILP,DUSP9,G6PC2,ITPKA,MTMR7,NUDT1,NUDT9,PDXP,PGAM5,PIK3CD,PIP5KL1,PLCH1,Ppp1cc,PPP1CC,PPP1R14C,PPTC7,PSPH,PTPN11
Sumoylation Pathway	2.03	0.0971	CTBP1,MAPK12,PCNA,RAN,RFC1,RFC2,RFC3,RFC4,RFC5,SENP1
3-phosphoinositide Biosynthesis	1.97	0.0777	CILP,DUSP9,G6PC2,MTMR7,NUDT1,NUDT9,PDXP,PGAM5,PIK3CD,PIP5KL1,Ppp1cc,PPP1CC,PPP1R14C,PPTC7,PSPH,PTPN11
GADD45 Signaling	1.96	0.117	ACVR1C,BRCA1,CCNE1,CCNE2,MAPK12,PCNA,REL
Aryl Hydrocarbon Receptor Signaling	1.87	0.0818	CCNA2,CCNE1,CCNE2,CDKN2A,CHEK1,CHEK2,CYP1A1,DHFR,E2F1,MCM7,POLA1,RBL1,REL
Pancreatic Adenocarcinoma Signaling	1.85	0.0873	BRCA2,CCNE1,CCNE2,CDKN2A,E2F1,E2F7,MAPK12,PIK3CD,PLD5,RBL1,REL
D-myo-inositol-5-phosphate Metabolism	1.83	0.0765	CILP,DUSP9,G6PC2,MTMR7,NUDT1,NUDT9,PDXP,PGAM5,PLCH1,Ppp1cc,PPP1CC,PPP1R14C,PPTC7,PSPH,PTPN11
Superpathway of Serine and Glycine Biosynthesis I	1.81	0.4	SHMT1,SHMT2
Folate Polyglutamylation	1.81	0.4	SHMT1,SHMT2
Assembly of RNA Polymerase II Complex	1.81	0.12	DR1,GTF2H3,POLR2B,POLR2J,TAF5,TAF6
D-myo-inositol (1,4,5,6)-Tetrakisphosphate Biosynthesis	1.8	0.0778	CILP,DUSP9,G6PC2,MTMR7,NUDT1,NUDT9,PDXP,PGAM5,Ppp1cc,PPP1CC,PPP1R14C,PPTC7,PSPH,PTPN11
D-myo-inositol (3,4,5,6)-tetrakisphosphate Biosynthesis	1.8	0.0778	CILP,DUSP9,G6PC2,MTMR7,NUDT1,NUDT9,PDXP,PGAM5,Ppp1cc,PPP1CC,PPP1R14C,PPTC7,PSPH,PTPN11
Activation of IRF by Cytosolic Pattern Recognition Receptors	1.78	0.108	DHX58,IFIH1,IRF7,ISG15,MAPK12,REL,ZBP1
p53 Signaling	1.73	0.0918	BRCA1,CDKN2A,CHEK1,CHEK2,E2F1,PCNA,PIK3CD,TOPBP1,TRIM29
MicroRNA Biogenesis Signaling Pathway	1.67	0.0749	BRCA1,EXOSC2,EXOSC8,HNRNPD,MAPK12,NUP155,NUP160,NUP188,NUP54,PIK3CD,POLR2B,POLR2J,POM121/POM121C,RAN
Senescence Pathway	1.67	0.0669	ACVR1C,ANAPC5,CACNA1B,CBX7,CCNB2,CCNE1,CCNE2,CDKN2A,CGAS,CHEK1,CHEK2,E2F1,E2F7,ELF2,EP400,MAPK12,PDK1,PHF19,PIK3CD,RBL1
Role of Hypercytokinemia/hyperchemokinemia in the Pathogenesis of Influenza	1.62	0.093	CXCL10,IRF7,ISG15,OAS1,Oas1b,Oas1h,OAS3,RSAD2
3-phosphoinositide Degradation	1.6	0.0733	CILP,DUSP9,G6PC2,MTMR7,NUDT1,NUDT9,PDXP,PGAM5,Ppp1cc,PPP1CC,PPP1R14C,PPTC7,PSPH,PTPN11
FAT10 Signaling Pathway	1.55	0.105	HTT,NUB1,PSMB9,PSMC2,PSMD9,UBA6
ID1 Signaling Pathway	1.44	0.0697	ACVR1C,ATAD5,CCNE1,CDKN2A,CHRNA5,E2F1,EGR1,GLI2,IL6R,KIF11,MAPK12,NANOG,PIK3CD,TYMS
tRNA Splicing	1.41	0.109	GDPD3,PDE11A,PDE4A,PDE6B,SMPDL3B
IL-23 Signaling Pathway	1.41	0.109	IL12RB1,IL17F,IL23A,PIK3CD,REL
Sorbitol Degradation I	1.39	1	SORD
Ephrin A Signaling	1.38	0.106	EFNA2,EPHA8,LIMK1,PIK3CD,PTPN11
Pathogen Induced Cytokine Storm Signaling Pathway	1.28	0.0593	CGAS,COL11A1,COL16A1,COL25A1,COL26A1,COL7A1,COL8A2,CXCL10,CXCL14,DHX58,EOMES,IFIH1,IL12RB1,IL17F,IL1R2,IL23A,IL6R,IRF7,MAPK12,Naip1 (includes others),NLRC5,ZBP1
Nucleotide Excision Repair Pathway	1.28	0.114	GTF2H3,POLR2B,POLR2J,RPA2
eNOS Signaling	1.26	0.0705	ADCY3,AQP3,AQP9,CCNA2,CHRNA5,HSPA14,KDR,LPAR3,NOS3,PIK3CD,SLC7A1
Hepatic Fibrosis / Hepatic Stellate Cell Activation	1.26	0.067	A2M,COL11A1,COL16A1,COL25A1,COL26A1,COL7A1,COL8A2,IL1R2,IL6R,KDR,LHX2,MYH7B,REL
FGF Signaling	1.21	0.0814	FGF10,FGF21,FGF5,FGF7,MAPK12,PIK3CD,PTPN11
Stearate Biosynthesis I (Animals)	1.18	0.0857	ACOT2,ACSF2,ACSL6,Akr1c20,SRD5A3,THEM5
Cell Cycle Regulation by BTG Family Proteins	1.17	0.105	CCNE1,CCNE2,E2F1,E2F7
Purine Nucleotides De Novo Biosynthesis II	1.14	0.182	PAICS,PPAT
Glycine Betaine Degradation	1.14	0.182	SHMT1,SHMT2
Alanine Degradation III	1.1	0.5	GPT
Alanine Biosynthesis II	1.1	0.5	GPT
Glycine Degradation (Creatine Biosynthesis)	1.1	0.5	GATM
Glutamine Degradation I	1.1	0.5	GLS2
Ribonucleotide Reductase Signaling Pathway	1.05	0.0647	CDKN2A,CHEK1,E2F1,E2F7,FOXM1,MAPK12,MYBL2,PIK3CD,SKP2,TIPARP,VASH2
Protein Ubiquitination Pathway	1.02	0.0586	ANAPC5,BRCA1,DNAJC2,DNAJC21,HLA-A,HSPA14,PSMB9,PSMC2,PSMD9,SKP2,UBE2D4,Usp17la (includes others),USP37,USP42,USP44,USP51
Gα12/13 Signaling	1.02	0.0677	CDH10,CDH17,CDH22,CDH24,LPAR3,MAPK12,MEF2B,PIK3CD,REL
Synaptogenesis Signaling Pathway	1.02	0.0571	ADCY3,CACNA1B,CDH10,CDH17,CDH22,CDH24,CPLX1,EFNA2,EPHA8,GRIA4,LIMK1,PIK3CD,RELN,SNAP25,SYT13,SYT14,SYT16,THBS4
Small Cell Lung Cancer Signaling	1.01	0.0729	CCNE1,CCNE2,E2F1,PIK3CD,RBL1,REL,SKP2
Role of Pattern Recognition Receptors in Recognition of Bacteria and Viruses	0.974	0.0641	IFIH1,IL17F,IRF7,MAPK12,OAS1,Oas1b,Oas1h,OAS3,PIK3CD,REL
Chronic Myeloid Leukemia Signaling	0.973	0.0576	ADCY3,CDKN2A,CTBP1,E2F1,E2F7,FOXM1,FZD9,GLI2,IRF8,PIK3CD,PLCH1,PTPN11,RAN,RBL1,REL,SKP2
Acyl-CoA Hydrolysis	0.96	0.143	ACOT2,THEM5
Role of RIG1-like Receptors in Antiviral Innate Immunity	0.931	0.087	DHX58,IFIH1,IRF7,REL
5-aminoimidazole Ribonucleotide Biosynthesis I	0.93	0.333	PPAT
Inosine-5'-phosphate Biosynthesis II	0.93	0.333	PAICS
Uridine-5'-phosphate Biosynthesis	0.93	0.333	CAD
Anandamide Degradation	0.93	0.333	NAAA
Thiosulfate Disproportionation III (Rhodanese)	0.93	0.333	TST
Cardiac β-adrenergic Signaling	0.922	0.0611	ADCY3,ATP2A3,CACNA1B,GDPD3,PDE11A,PDE4A,PDE6B,Ppp1cc,PPP1CC,PPP1R14C,SMPDL3B
Microautophagy Signaling Pathway	0.921	0.0625	COL11A1,COL16A1,COL25A1,COL26A1,COL7A1,COL8A2,PSMB9,PSMC2,PSMD9,VPS33A
Role of p14/p19ARF in Tumor Suppression	0.913	0.1	CDKN2A,E2F1,PIK3CD
Assembly of RNA Polymerase III Complex	0.91	0.133	GTF3A,GTF3C2
Fatty Acid Activation	0.91	0.133	ACSF2,ACSL6
Superpathway of Citrulline Metabolism	0.91	0.133	GLS2,NOS3
IL-15 Production	0.884	0.065	AATK,EPHA8,KDR,LMTK2,NTRK1,REL,ROR2,TYRO3
Coronavirus Pathogenesis Pathway	0.881	0.0588	CCNE1,CCNE2,E2F1,E2F7,IRF7,MAPK12,OAS1,Oas1b,Oas1h,OAS3,RBL1,REL
HER-2 Signaling in Breast Cancer	0.858	0.0573	CCNE1,CCNE2,ELF2,NUP155,NUP160,NUP188,NUP54,PDK1,PIK3CD,POM121/POM121C,RBL1,REL,RHEB
RAN Signaling	0.82	0.118	CSE1L,RAN
Dermatan Sulfate Degradation (Metazoa)	0.82	0.118	Chil3/Chil4,IDUA
Proline Biosynthesis I	0.814	0.25	PYCR1
Oxidized GTP and dGTP Detoxification	0.814	0.25	NUDT1
Inhibition of Angiogenesis by TSP1	0.795	0.0882	KDR,MAPK12,NOS3
Regulation of the Epithelial Mesenchymal Transition by Growth Factors Pathway	0.788	0.0573	EGR1,FGF10,FGF21,FGF5,FGF7,IL6R,MAPK12,PIK3CD,PTPN11,REL,TWIST1
Cardiac Hypertrophy Signaling (Enhanced)	0.777	0.0498	ACVR1C,ADCY3,ATP2A3,CACNA1B,FGF10,FGF21,FGF5,FGF7,FZD9,GDPD3,IL12RB1,IL17F,IL1R2,IL22RA1,IL6R,MAP3K15,MAP3K6,MAPK12,MEF2B,PDE11A,PDE4A,PDE6B,PDK1,PIK3CD,PLCH1,REL,SMPDL3B
Type II Diabetes Mellitus Signaling	0.759	0.0588	ACSF2,ACSL6,CACNA1B,CACNA1I,Irs4,MAPK12,PDX1,PIK3CD,REL
G-Protein Coupled Receptor Signaling	0.757	0.0484	ADCY3,ADGRL3,ADORA2A,CHRM4,CXCR6,DUSP9,FOXO6,FZD9,GCGR,GDPD3,GPR132,GPR19,GPR62,HRH1,HTR1D,HTR4,KCNH2,KCNN1,LPAR3,MAP3K15,MAP3K6,MAPK12,MEF2B,NMBR,PDE11A,PDE4A,PDE6B,PIK3CD,PROKR1,REL,RXFP2,SMPDL3B,TACR2,VIPR2
Activin Inhibin Signaling Pathway	0.749	0.0553	EGLN3,IL1R2,JCHAIN,KL,LIMK1,MAPK12,NANOG,PAX6,PAX9,PIK3CD,SOX17,TGIF2
Pyroptosis Signaling Pathway	0.746	0.0645	GBP2,GBP3,GBP5,GBP7,MAPK12,NOL3
Interferon Signaling	0.743	0.0833	IFIT1,ISG15,OAS1
γ-linolenate Biosynthesis II (Animals)	0.743	0.105	ACSF2,ACSL6
Mitochondrial L-carnitine Shuttle Pathway	0.743	0.105	ACSF2,ACSL6
Relaxin Signaling	0.736	0.0581	ADCY3,GDPD3,NOS3,PDE11A,PDE4A,PDE6B,PIK3CD,REL,SMPDL3B
Prostate Cancer Signaling	0.734	0.0614	CCNE1,CCNE2,E2F1,NKX3-1,PIK3CD,RBL1,REL
Huntington's Disease Signaling	0.729	0.0528	CACNA1B,DNM1,HAP1,HIP1,HSPA14,HTT,NTRK1,PIK3CD,POLR2B,POLR2J,PSMB9,PSMC2,PSMD9,RCOR2,SNAP25
Natural Killer Cell Signaling	0.727	0.0556	HLA-A,HSPA14,IL12RB1,Klra7 (includes others),LIMK1,MAP3K15,MAP3K6,MAPK12,PIK3CD,PTPN11,REL
Proline Biosynthesis II (from Arginine)	0.726	0.2	PYCR1
Tetrahydrofolate Salvage from 5,10-methenyltetrahydrofolate	0.726	0.2	MTHFD2L

## Sheet: 1262 LgT DEGs
ENSEMBL	SYMBOL	GENENAME	REFSEQ	ENTREZID	baseMean	log2FoldChange	lfcSE	stat	pvalue	padj	Fold_Change	Call
ENSMUSG00000060530	2310069G16Rik	RIKEN cDNA 2310069G16 gene	NR_040309	69659	45.2024	7.04594	0.768266	9.17122	4.6768e-20	2.68642e-19	132.142	Up
ENSMUSG00000058354	Krtcap3	keratin 6A	NM_008476	16687	11.8672	6.49224	1.01951	6.36798	1.91539e-10	7.37608e-10	90.0244	Up
ENSMUSG00000104861	3110039M20Rik	RIKEN cDNA 3110039M20 gene	NR_026733	67293	7.06845	6.23528	1.1862	5.2565	1.46819e-07	4.74661e-07	75.3368	Up
ENSMUSG00000054757	Akr1c20	aldo-keto reductase family 1, member C20	NM_001311132	116852	6.27423	6.06187	0.984709	6.156	7.46033e-10	2.78524e-09	66.8045	Up
ENSMUSG00000024837	Dmrta1	doublesex and mab-3 related transcription factor 1	NM_015826	50796	32.2282	5.92655	1.13414	5.22561	1.73586e-07	5.58735e-07	60.8232	Up
ENSMUSG00000091635	Vmn2r18	vomeronasal 2, receptor 13	NM_001104624	231589	11.1157	5.90707	0.923306	6.39774	1.57691e-10	6.10772e-10	60.0077	Up
ENSMUSG00000068879	Gm5841	TD and POZ domain containing 2 pseudogene	NA	436563	5.47593	5.86466	0.925504	6.33672	2.34711e-10	8.98919e-10	58.2691	Up
ENSMUSG00000063779	Chrm4	chitinase-like 4	NM_145126	104183	9.84246	5.72369	1.28695	4.4475	8.68753e-06	2.46852e-05	52.845	Up
ENSMUSG00000079009	Gm14267	predicted gene 14139	NM_001145863	100271882	408.528	5.63111	0.278561	20.215	7.21853e-91	1.65425e-89	49.5603	Up
ENSMUSG00000049604	Hoxc11	homeobox B13	NM_008267	15408	566.683	5.38643	0.146135	36.8592	2.0827e-297	2.68598e-295	41.8289	Up
ENSMUSG00000057346	Apol9a	apolipoprotein L 9a	NM_001162883	223672	423.531	5.25561	0.244038	21.536	7.1613e-103	1.89633e-101	38.2028	Up
ENSMUSG00000097072	Foxm1	forkhead box L2, opposite strand	NR_003248	768252	1474.99	5.11611	0.143789	35.5806	2.79127e-277	3.21027e-275	34.6819	Up
ENSMUSG00000032661	Oasl1	2'-5' oligoadenylate synthetase 3	NM_145226	246727	1225.19	5.08161	0.398731	12.7444	3.34815e-37	3.12065e-36	33.8622	Up
ENSMUSG00000068246	Apol9b	apolipoprotein L 9b	NM_001168660	71898	719.707	5.06681	0.206058	24.5893	1.64533e-133	6.03237e-132	33.5167	Up
ENSMUSG00000038403	Hmgb1	hemojuvelin BMP co-receptor	NM_027126	69585	5.68354	4.91534	1.06674	4.60783	4.06891e-06	1.1872e-05	30.1762	Up
ENSMUSG00000038203	Hoxa4	homeobox A13	NM_008264	15398	28.6466	4.78132	0.507107	9.42863	4.15492e-21	2.47186e-20	27.4993	Up
ENSMUSG00000050397	Foxl2os	forkhead box L2	NM_012020	26927	1585.04	4.75599	0.156872	30.3176	6.72441e-202	4.51561e-200	27.0207	Up
ENSMUSG00000037921	Dek	DExD/H box helicase 60	NM_001081215	234311	2135.53	4.62671	0.31083	14.885	4.12305e-50	5.05508e-49	24.7046	Up
ENSMUSG00000113803	Gm18762	GLE1 RNA export mediator pseudogene	NA	100417452	8.87245	4.59624	0.97189	4.72918	2.25426e-06	6.7153e-06	24.1884	Up
ENSMUSG00000041794	N4bp2l1	myosin VIIA and Rab interacting protein	NM_144557	245049	3001.81	4.5872	0.0724193	63.3422	0	0	24.0373	Up
ENSMUSG00000036928	Stard9	stromal antigen 3	NM_016964	50878	2758.31	4.57194	0.181217	25.229	1.92401e-140	7.54502e-139	23.7843	Up
ENSMUSG00000027514	Zc3h8	Z-DNA binding protein 1	NM_001139519	58203	516.525	4.5441	0.382212	11.8889	1.35102e-32	1.11942e-31	23.3297	Up
ENSMUSG00000100157	2310034O05Rik	RIKEN cDNA 2310034O05 gene	NR_040679	69571	105.568	4.44035	0.418324	10.6146	2.54836e-26	1.78033e-25	21.7109	Up
ENSMUSG00000079536	Ctbp1	CTAG2 like 1	NM_001099305	628456	13.5455	4.4342	0.764666	5.79888	6.67601e-09	2.36251e-08	21.6186	Up
ENSMUSG00000039661	Dusp9	dual specificity phosphatase 26 (putative)	NM_001357223	66959	31.1302	4.28285	0.478923	8.94266	3.79897e-19	2.11021e-18	19.4655	Up
ENSMUSG00000027238	Fsbp	FERM domain containing 5	NM_001360084	228564	1031.98	4.21855	0.129721	32.5203	5.50759e-232	4.47917e-230	18.617	Up
ENSMUSG00000086022	Rad51c	RAD51 associated protein 2	NM_001111118	209550	13.163	4.18612	0.662823	6.31559	2.69137e-10	1.02656e-09	18.2031	Up
ENSMUSG00000041827	Oasl2	2'-5' oligoadenylate synthetase-like 1	NM_001359945	231655	9469.21	4.1768	0.319941	13.0549	5.95862e-39	5.84355e-38	18.086	Up
ENSMUSG00000054072	Il12rb1	interferon inducible GTPase 1	NM_001146275	60440	825.743	4.16506	0.116175	35.8515	1.7423e-281	2.05759e-279	17.9394	Up
ENSMUSG00000037157	Il23a	interleukin 22 receptor, alpha 1	NM_178257	230828	469.139	4.15003	0.215997	19.2134	2.86038e-82	5.87379e-81	17.7534	Up
ENSMUSG00000061376	Vmn1r43	vomeronasal 1 receptor 219	NM_134238	171272	6.42874	4.14593	0.959444	4.32118	1.55195e-05	4.31378e-05	17.7031	Up
ENSMUSG00000046607	Hsf4	harakiri, BCL2 interacting protein (contains only BH3 domain)	NM_007545	12123	788.115	4.08609	0.488246	8.3689	5.81572e-17	2.98714e-16	16.9838	Up
ENSMUSG00000029561	Ociad2	2'-5' oligoadenylate synthetase-like 2	NM_001359181	23962	7497.86	4.08344	0.176302	23.1616	1.11197e-118	3.44812e-117	16.9526	Up
ENSMUSG00000034855	Cxcl14	chemokine (C-X-C motif) ligand 10	NM_021274	15945	19124	3.99224	0.273962	14.5723	4.21673e-48	4.98551e-47	15.9142	Up
ENSMUSG00000027868	Tbx18	T-box 15	NM_009323	21384	148.347	3.97745	0.804237	4.94562	7.5903e-07	2.34073e-06	15.7519	Up
ENSMUSG00000097040	2610316D01Rik	RIKEN cDNA 2610316D01 gene	NR_045172	72511	8.14335	3.94322	0.966762	4.07879	4.52705e-05	0.000120811	15.3825	Up
ENSMUSG00000044303	Cdkn2c	cyclin dependent kinase inhibitor 2A	NM_001040654	12578	30804.4	3.91693	0.0456767	85.7534	0	0	15.1047	Up
ENSMUSG00000112920	Spats2	spermatogenesis associated 22	NM_001045531	380709	6.8041	3.89293	0.792096	4.91472	8.89102e-07	2.72793e-06	14.8555	Up
ENSMUSG00000078616	Trim30d	tripartite motif-containing 30C	NM_001378692	434219	15.2198	3.85994	0.831892	4.63996	3.48484e-06	1.02269e-05	14.5197	Up
ENSMUSG00000020641	Rsbn1l	radical S-adenosyl methionine domain containing 2	NM_021384	58185	10256.2	3.8517	0.281538	13.6809	1.32015e-42	1.40217e-41	14.4371	Up
ENSMUSG00000091618	Hap1	histocompatibility 60c	NM_001204916	670558	33.1015	3.84678	0.464889	8.27462	1.28862e-16	6.52564e-16	14.3879	Up
ENSMUSG00000072774	Zfpm2	zinc finger protein 951	NM_001039231	626391	2078.69	3.82034	0.172015	22.2094	2.78711e-109	7.8454e-108	14.1265	Up
ENSMUSG00000001819	Hpca	homeobox D13	NM_008275	15433	21.3208	3.75434	0.676813	5.54708	2.90475e-08	9.87779e-08	13.4949	Up
ENSMUSG00000034459	Ifit1bl2	interferon-induced protein with tetratricopeptide repeats 1	NM_008331	15957	4127.05	3.75284	0.309273	12.1344	6.94351e-34	5.96987e-33	13.4808	Up
ENSMUSG00000105303	Gm18615	dual specificity phosphatase 14 pseudogene	NA	100417355	14.5244	3.73885	0.510792	7.31971	2.48499e-13	1.0964e-12	13.3508	Up
ENSMUSG00000000247	Lig1	LIM homeobox protein 2	NM_001290646	16870	144.688	3.70395	0.306339	12.091	1.17851e-33	1.00624e-32	13.0316	Up
ENSMUSG00000072419	Dpysl5	developmental pluripotency associated 2	NM_028615	73703	25.6863	3.66799	0.424734	8.63598	5.82271e-18	3.10239e-17	12.7109	Up
ENSMUSG00000035799	Tyms	twist basic helix-loop-helix transcription factor 1	NM_011658	22160	892.058	3.66558	0.12883	28.453	4.48005e-178	2.46587e-176	12.6897	Up
ENSMUSG00000038319	Kcnj14	potassium voltage-gated channel, subfamily H (eag-related), member 2	NM_001294162	16511	962.088	3.62564	0.223954	16.1892	6.00731e-59	8.61225e-58	12.3432	Up
ENSMUSG00000069718	Gm11634	predicted gene 11563	NM_001126320	100040248	5.37656	3.52409	0.831578	4.23784	2.25682e-05	6.18492e-05	11.5042	Up
ENSMUSG00000092035	Pex1	paternally expressed 10	NM_001040611	170676	5871.07	3.50888	0.0765681	45.827	0	0	11.3836	Up
ENSMUSG00000044703	Phf11b	PHD finger protein 11A	NM_172603	219131	6.37017	3.50853	0.753852	4.65413	3.25345e-06	9.57155e-06	11.3808	Up
ENSMUSG00000025375	Aatk	apoptosis-associated tyrosine kinase	NM_001198785	11302	482.601	3.47749	0.173461	20.0477	2.1159e-89	4.75353e-88	11.1386	Up
ENSMUSG00000114873	Gm47113	predicted gene, 47052	NA	115488132	5.00599	3.43213	0.889459	3.85867	0.000114007	0.000292397	10.7938	Up
ENSMUSG00000028037	Ifi47	interferon-induced protein 44	NM_001370771	99899	3403	3.40007	0.235803	14.4191	3.92377e-47	4.56558e-46	10.5566	Up
ENSMUSG00000039252	Lhx2	leucine-rich repeat LGI family, member 2	NM_001310604	246316	2863.56	3.3891	0.0810911	41.7937	0	0	10.4766	Up
ENSMUSG00000030510	Cfap91	ceramide synthase 3	NM_001164201	545975	1651.69	3.375	0.111601	30.2416	6.72806e-201	4.45019e-199	10.3747	Up
ENSMUSG00000079852	Kmt5a	killer cell lectin-like receptor, subfamily A, member 4	NM_001252577	16635	91.0027	3.37315	0.383322	8.79979	1.37068e-18	7.46967e-18	10.3614	Up
ENSMUSG00000028217	Cdh22	cadherin 17	NM_019753	12557	2729.12	3.36589	0.34107	9.86863	5.69375e-23	3.58819e-22	10.3094	Up
ENSMUSG00000058897	Col26a1	collagen, type XXV, alpha 1	NM_001244952	77018	60.4382	3.33361	0.259099	12.8662	6.97537e-38	6.62768e-37	10.0813	Up
ENSMUSG00000054934	Kcnmb4os2	potassium large conductance calcium-activated channel, subfamily M, beta member 4	NM_021452	58802	53.7588	3.32811	0.272385	12.2184	2.47929e-34	2.15083e-33	10.043	Up
ENSMUSG00000000386	Mx2	MX dynamin-like GTPase 1	NM_010846	17857	163.633	3.3256	0.196791	16.8991	4.56641e-64	7.123e-63	10.0255	Up
ENSMUSG00000025498	Irf8	interferon regulatory factor 7	NM_001252600	54123	3455.06	3.31735	0.175255	18.9287	6.61401e-80	1.3161e-78	9.96833	Up
ENSMUSG00000027296	Izumo1	inositol 1,4,5-trisphosphate 3-kinase A	NM_146125	228550	422.155	3.30911	0.158199	20.9174	3.71591e-97	9.19226e-96	9.91157	Up
ENSMUSG00000022416	Cad	calcium channel, voltage-dependent, alpha 1I subunit	NM_001044308	239556	52.8067	3.26086	0.252617	12.9083	4.04049e-38	3.87011e-37	9.58557	Up
ENSMUSG00000016283	H2-Q6	histocompatibility 2, M region locus 2	NM_001347387	14990	52.8754	3.25883	0.350864	9.28802	1.57184e-20	9.16377e-20	9.57205	Up
ENSMUSG00000074652	Myrip	myosin, heavy chain 7B, cardiac muscle, beta	NM_001085378	668940	611.329	3.25213	0.124134	26.1985	2.76065e-151	1.19009e-149	9.52773	Up
ENSMUSG00000040495	Chrna5	cholinergic receptor, muscarinic 4	NM_007699	12672	74.0651	3.22828	0.204909	15.7547	6.37534e-56	8.67198e-55	9.37152	Up
ENSMUSG00000052026	Slc7a1	solute carrier family 6 (neurotransmitter transporter, L-proline), member 7	NM_201353	240332	8.21284	3.14677	0.686033	4.58691	4.49851e-06	1.3071e-05	8.85673	Up
ENSMUSG00000028023	Pkhd1l1	paired-like homeodomain transcription factor 2	NM_001042502	18741	438.058	3.14222	0.509189	6.17102	6.78519e-10	2.53811e-09	8.82879	Up
ENSMUSG00000091248	Pate9	prostate and testis expressed 8	NM_001167584	100312948	61.2781	3.1243	0.277077	11.2759	1.72518e-29	1.3254e-28	8.71983	Up
ENSMUSG00000023341	Mxd3	MX dynamin-like GTPase 2	NM_013606	17858	757.834	3.11724	0.134425	23.1895	5.81299e-119	1.80801e-117	8.67728	Up
ENSMUSG00000021567	Nkx3-1	naked cuticle 2	NM_001347535	72293	1389.58	3.07614	0.13124	23.4391	1.70699e-121	5.48068e-120	8.43358	Up
ENSMUSG00000039860	Srsf9	serine/arginine repetitive matrix 3	NM_021403	58212	6.13247	3.07562	1.00361	3.06457	0.00217985	0.00483203	8.43052	Up
ENSMUSG00000029248	Them5	theg spermatid protein like	NM_027970	71868	39.6948	3.07353	0.444996	6.90687	4.95474e-12	2.05352e-11	8.4183	Up
ENSMUSG00000043753	Dmrta2	doublesex and mab-3 related transcription factor like family A1	NM_175647	242523	80.9918	3.06479	0.306669	9.99381	1.6223e-23	1.04175e-22	8.36749	Up
ENSMUSG00000037108	Zdhhc23	zinc finger, CW type with PWWP domain 1	NM_001005426	381678	2758.31	3.05178	0.166659	18.3115	6.69922e-75	1.22984e-73	8.29234	Up
ENSMUSG00000035692	Itpka	ISG15 ubiquitin-like modifier	NM_015783	100038882	4698.8	3.04513	0.176303	17.2721	7.62844e-67	1.24211e-65	8.2542	Up
ENSMUSG00000027273	Snord110	synaptosomal-associated protein 25	NM_001291056	20614	18.3729	3.04218	0.539522	5.63865	1.7139e-08	5.91639e-08	8.23732	Up
ENSMUSG00000105096	Gbp11	guanylate-binding protein 10	NM_001039646	626578	269.629	3.03707	0.115557	26.2821	3.0745e-152	1.33285e-150	8.20823	Up
ENSMUSG00000001168	Oas2	2'-5' oligoadenylate synthetase 1H	NM_001159934	246729	5.5165	3.02909	0.780177	3.88257	0.00010336	0.000266399	8.16295	Up
ENSMUSG00000091475	Cers3	cytoplasmic endogenous regulator of oxidative phosphorylation 1	NR_045176	72834	185.476	3.01836	0.186039	16.2244	3.39289e-59	4.88687e-58	8.10245	Up
ENSMUSG00000067724	Gc	gastrulation brain homeobox 1	NM_015739	231044	86.9969	2.95561	0.387386	7.62964	2.35413e-14	1.08495e-13	7.75761	Up
ENSMUSG00000028435	Aqp3	aquaporin 3	NM_016689	11828	429.701	2.95536	0.157804	18.7281	2.92065e-78	5.64056e-77	7.75628	Up
ENSMUSG00000079534	Pwwp4d	PWWP domain containing 4C	NM_001099302	434797	140.414	2.93974	0.188637	15.5842	9.32794e-55	1.24573e-53	7.67274	Up
ENSMUSG00000053166	Cdh24	cadherin 22	NM_174988	104010	63.0789	2.93945	1.06206	2.76769	0.00564552	0.0118464	7.67117	Up
ENSMUSG00000079017	Ifi44	interferon, alpha-inducible protein 27 like 2A	NM_001281830	76933	9.61194	2.93878	0.825316	3.5608	0.000369726	0.000900447	7.66765	Up
ENSMUSG00000051067	Lmtk2	leucine rich repeat and Ig domain containing 3	NM_001013758	237403	109.562	2.93171	0.173175	16.9292	2.7431e-64	4.29845e-63	7.63016	Up
ENSMUSG00000056174	Cops4	collagen, type VIII, alpha 2	NM_199473	329941	123.058	2.92958	0.260711	11.2369	2.68707e-29	2.05313e-28	7.61887	Up
ENSMUSG00000052726	Kdm8	potassium channel, subfamily T, member 2	NM_001081027	240776	275.128	2.92801	0.124891	23.4445	1.50531e-121	4.84324e-120	7.61061	Up
ENSMUSG00000105504	Gbp6	guanylate binding protein 5	NM_153564	229898	374.32	2.92498	0.133992	21.8294	1.21937e-105	3.30559e-104	7.59463	Up
ENSMUSG00000042708	Shisa8	Shc SH2-domain binding protein 1-like	NM_001033162	71836	90.6341	2.90286	0.278623	10.4186	2.03935e-25	1.38364e-24	7.47909	Up
ENSMUSG00000029563	Frmd5	forkhead box P2	NM_001286607	114142	21.7184	2.90176	0.504319	5.75382	8.72499e-09	3.06753e-08	7.47338	Up
ENSMUSG00000033249	Hsh2d	heat shock transcription factor 4	NM_001256042	26386	299.529	2.89526	0.106926	27.0771	1.83211e-161	8.85128e-160	7.43976	Up
ENSMUSG00000028661	Erlin1	Eph receptor A8	NM_007939	13842	7.17354	2.87865	0.779273	3.69402	0.000220738	0.000551095	7.35462	Up
ENSMUSG00000029591	Urb1	uracil DNA glycosylase	NM_001040691	22256	13623	2.87234	0.0900386	31.9012	2.56783e-223	1.98865e-221	7.32252	Up
ENSMUSG00000032502	Stag3	src homology three (SH3) and cysteine rich domain	NM_001324546	20840	60.4315	2.8677	0.494549	5.79863	6.68603e-09	2.36578e-08	7.29903	Up
ENSMUSG00000038402	Foxl2	forkhead box F2	NM_010225	14238	163.722	2.86312	0.49615	5.77067	7.89583e-09	2.78236e-08	7.27586	Up
ENSMUSG00000110151	Gm38574	predicted gene, 38416	NR_131057	330850	7.11277	2.86242	0.821694	3.48356	0.000494792	0.00118722	7.27235	Up
ENSMUSG00000118607	Gm7739	predicted gene 7592	NM_001378663	101055758	5.57508	2.85965	0.93007	3.07466	0.00210744	0.00468197	7.25838	Up
ENSMUSG00000086903	Hoxa13	HOX transcript antisense RNA (non-protein coding)	NR_047528	100503872	29.5891	2.85649	0.308647	9.25488	2.14475e-20	1.2438e-19	7.24249	Up
ENSMUSG00000020774	Aspa	aspartoacylase	NM_023113	11484	358.884	2.85595	0.161319	17.7037	3.92597e-70	6.71906e-69	7.23978	Up
ENSMUSG00000082900	Gm11563	glyceraldehyde-3-phosphate dehydrogenase pseudogene	NA	665922	8.98806	2.84336	0.65125	4.36601	1.26538e-05	3.54313e-05	7.17691	Up
ENSMUSG00000041515	Irgm2	interferon regulatory factor 8	NM_001301811	15900	2561.99	2.83835	0.0623154	45.5481	0	0	7.152	Up
ENSMUSG00000066861	Oas1h	2'-5' oligoadenylate synthetase 1G	NM_011852	23960	680.718	2.82985	0.155973	18.1432	1.45259e-73	2.61221e-72	7.10999	Up
ENSMUSG00000070291	Ddx51	DEAD box helicase 43	NM_001191044	100048658	154.341	2.81949	0.144844	19.4657	2.14474e-84	4.51553e-83	7.05911	Up
ENSMUSG00000040264	Gbp4	guanylate binding protein 2b	NM_010259	14468	48.9269	2.80346	0.298658	9.38685	6.18205e-21	3.65527e-20	6.98114	Up
ENSMUSG00000035273	Hrh1	heparanase	NM_152803	15442	4052.09	2.78972	0.0920574	30.3041	1.01177e-201	6.77951e-200	6.91495	Up
ENSMUSG00000045532	Cabp1	complement component 1, q subcomponent-like 1	NM_011795	23829	245.273	2.78313	0.228049	12.2041	2.95529e-34	2.56017e-33	6.88344	Up
ENSMUSG00000032446	Ep400	eomesodermin	NM_001164789	13813	114.109	2.78177	0.270932	10.2674	9.88338e-25	6.55835e-24	6.87695	Up
ENSMUSG00000027220	Syt14	synaptotagmin XIII	NM_030725	80976	1131.18	2.76994	0.392786	7.05202	1.76335e-12	7.47618e-12	6.82079	Up
ENSMUSG00000016982	Pop5	POM121 membrane glycoprotein-like 2 (rat)	NM_001162928	195236	26.9509	2.75606	0.501337	5.49741	3.8541e-08	1.29987e-07	6.75547	Up
ENSMUSG00000074448	Pax6	prostate and testis expressed 9	NM_001033783	434396	63.1778	2.75427	0.390785	7.04805	1.81444e-12	7.68219e-12	6.74712	Up
ENSMUSG00000100094	1810008I18Rik	RIKEN cDNA 1810008I18 gene	NR_045301	100503969	118.699	2.74225	0.371988	7.37189	1.68224e-13	7.47252e-13	6.69114	Up
ENSMUSG00000034488	Edn2	EGF-like repeats and discoidin I-like domains 3	NM_001037987	13612	54.8061	2.66913	0.368576	7.24174	4.42966e-13	1.92901e-12	6.36045	Up
ENSMUSG00000028786	Tmem60	transmembrane protein 54	NM_001290706	66260	2795.69	2.65458	0.0653756	40.605	0	0	6.29662	Up
ENSMUSG00000027168	Pax9	paired box 6	NM_001244198	18508	79.4394	2.64431	0.349401	7.56813	3.7863e-14	1.72769e-13	6.25198	Up
ENSMUSG00000024678	Msc	membrane-spanning 4-domains, subfamily A, member 4D	NM_025658	66607	62.5008	2.6403	0.374653	7.04731	1.82407e-12	7.72192e-12	6.23461	Up
ENSMUSG00000062960	Kif11	kinase insert domain protein receptor	NM_001363216	16542	2021.58	2.63682	0.303833	8.67849	4.01048e-18	2.14647e-17	6.21957	Up
ENSMUSG00000049971	Gm10130	glycosyltransferase 1 domain containing 1	NM_177005	319804	1367.47	2.63622	0.119621	22.0381	1.24275e-107	3.45094e-106	6.21699	Up
ENSMUSG00000052776	Oas1b	2'-5' oligoadenylate synthetase 1A	NM_145211	246730	3321.81	2.63231	0.091212	28.8592	3.88346e-183	2.23738e-181	6.20017	Up
ENSMUSG00000040570	Runx3	RUN domain containing 3B	NM_001347311	242819	594.047	2.61318	0.154159	16.9512	1.8861e-64	2.96306e-63	6.11849	Up
ENSMUSG00000040610	Tmed2	T cell leukemia, homeobox 3	NM_019916	27140	33.9008	2.59978	0.588639	4.41659	1.00271e-05	2.83207e-05	6.06194	Up
ENSMUSG00000024176	Sp100	SRY (sex determining region Y)-box 8	NM_011447	20681	205.443	2.59125	0.14173	18.283	1.131e-74	2.07011e-73	6.02621	Up
ENSMUSG00000086015	4833417C18Rik	RIKEN cDNA 4833417C18 gene	NR_045187	73906	97.7615	2.5893	0.240702	10.7573	5.47662e-27	3.91298e-26	6.01805	Up
ENSMUSG00000004415	Col7a1	collagen, type XXVI, alpha 1	NM_001346699	140709	966.102	2.58461	0.690278	3.74431	0.000180889	0.000455406	5.99855	Up
ENSMUSG00000001497	Paxip1	paired box 9	NM_011041	18511	129.293	2.56702	0.682146	3.76316	0.000167781	0.00042386	5.92585	Up
ENSMUSG00000020081	Taf5	tachykinin receptor 2	NM_009314	21337	9.96104	2.55213	0.937239	2.72303	0.00646853	0.0134525	5.86501	Up
ENSMUSG00000081771	Gm15500	tripartite motif-containing 59 pseudogene	NA	100417384	5.88839	2.54952	0.696273	3.66166	0.000250583	0.000621626	5.85438	Up
ENSMUSG00000032344	Chac1	cyclic GMP-AMP synthase	NM_173386	214763	2780.29	2.5438	0.0718123	35.4229	7.58834e-275	8.50529e-273	5.83123	Up
ENSMUSG00000027224	Dusp26	dual oxidase maturation factor 1	NM_001305262	213696	18.0345	2.54278	0.557523	4.56086	5.09457e-06	1.47294e-05	5.82712	Up
ENSMUSG00000048402	Glmn	GLI-Kruppel family member GLI2	NM_001081125	14633	557.782	2.54133	0.212877	11.938	7.49868e-33	6.2485e-32	5.82127	Up
ENSMUSG00000091649	Phf19	PHD finger protein 11B	NM_001164327	236451	11.5326	2.53924	0.512372	4.95585	7.20148e-07	2.22594e-06	5.81283	Up
ENSMUSG00000038725	Pkmyt1	polycystic kidney and hepatic disease 1-like 1	NM_138674	192190	23.8697	2.52895	0.404152	6.25742	3.91395e-10	1.48279e-09	5.77151	Up
ENSMUSG00000042182	Bend6	BEN domain containing 6	NM_001310484	320705	226.028	2.52605	0.182011	13.8786	8.54006e-44	9.25564e-43	5.75994	Up
ENSMUSG00000061524	Zmynd19	zinc finger protein of the cerebellum 2	NM_009574	22772	9.34196	2.52243	1.00746	2.50377	0.012288	0.0244387	5.74551	Up
ENSMUSG00000034209	Rassf2	RAS-like, family 10, member A	NM_001363179	75668	405.832	2.51832	0.170046	14.8096	1.26914e-49	1.54375e-48	5.72916	Up
ENSMUSG00000033327	Tomm7	tenascin XB	NM_031176	81877	73.9054	2.51702	0.225128	11.1804	5.08497e-29	3.85191e-28	5.724	Up
ENSMUSG00000028148	Them6	thioesterase superfamily member 5	NM_025416	66198	24.8846	2.50582	0.326553	7.67356	1.67291e-14	7.76921e-14	5.67972	Up
ENSMUSG00000028270	Gbp2b	guanylate binding protein 2	NM_010260	14469	3275.5	2.50247	0.106249	23.5528	1.17419e-122	3.80168e-121	5.66656	Up
ENSMUSG00000081303	Gm16415	ankyrin repeat domain 35 pseudogene	NA	100416872	5.52661	2.49219	0.894344	2.78661	0.00532627	0.0112154	5.6263	Up
ENSMUSG00000070313	Pate8	prostate and testis expressed 14	NM_001033325	235973	579.013	2.49217	0.0962988	25.8796	1.1313e-147	4.69945e-146	5.62624	Up
ENSMUSG00000021702	Thegl	thrombospondin 4	NM_011582	21828	23.9475	2.48676	0.517827	4.8023	1.5685e-06	4.72589e-06	5.60519	Up
ENSMUSG00000001656	Hoxc9	homeobox C11	NM_001024842	109663	654.207	2.48556	0.12481	19.9148	3.02798e-88	6.67606e-87	5.60052	Up
ENSMUSG00000024968	Recql4	REST corepressor 2	NM_001320554	104383	3462.62	2.47592	0.056436	43.8712	0	0	5.5632	Up
ENSMUSG00000078137	Ankrd63	ankyrin repeat domain 63	NM_001081971	383787	14.5113	2.47236	0.527144	4.6901	2.73075e-06	8.08394e-06	5.5495	Up
ENSMUSG00000115709	4930431P22Rik	RIKEN cDNA 4930431P22 gene	NR_153763	73883	76.1446	2.47034	0.214696	11.5062	1.22773e-30	9.70568e-30	5.54173	Up
ENSMUSG00000058163	Gm5451	predicted gene 5431	NM_001024230	432555	31.3071	2.46459	0.471696	5.22496	1.74194e-07	5.60574e-07	5.51972	Up
ENSMUSG00000098092	Gm20769	glyceraldehyde-3-phosphate dehydrogenase pseudogene	NA	100039163	7.69507	2.46345	0.566729	4.34679	1.38145e-05	3.85799e-05	5.51534	Up
ENSMUSG00000007080	Pole2	polymerase (DNA directed), epsilon	NM_011132	18973	25261.7	2.45077	0.0794841	30.8334	9.34336e-209	6.56015e-207	5.46707	Up
ENSMUSG00000025383	Il6ra	interleukin 23, alpha subunit p19	NM_031252	83430	2735.04	2.43871	0.107162	22.7571	1.21921e-114	3.64852e-113	5.42155	Up
ENSMUSG00000003070	Egfl7	ephrin A2	NM_007909	13637	1092.77	2.43449	0.0877453	27.7449	2.00523e-169	1.0267e-167	5.40572	Up
ENSMUSG00000022829	Suv39h2	syntaxin binding protein 5-like	NM_001114611	207227	22.6557	2.42357	0.362259	6.69015	2.22939e-11	8.96966e-11	5.36495	Up
ENSMUSG00000050357	Caskin1	capping protein regulator and myosin 1 linker 2	NM_001033320	234695	744.789	2.42096	0.119873	20.196	1.06227e-90	2.42896e-89	5.35526	Up
ENSMUSG00000055235	Wdr90	WD repeat domain 86	NM_001081441	269633	60.5073	2.40963	0.361353	6.66835	2.58704e-11	1.03842e-10	5.31337	Up
ENSMUSG00000096330	Gm22270	predicted gene 21976	XM_006517799	102637808	5.88172	2.40596	0.640125	3.75858	0.00017088	0.000431193	5.29988	Up
ENSMUSG00000086564	Cdc45	CD101 antigen	NM_001099332	630146	68.8921	2.40456	0.278653	8.62923	6.17652e-18	3.28579e-17	5.29473	Up
ENSMUSG00000097515	1700040D17Rik	RIKEN cDNA 1700040D17 gene	NR_152121	76602	56.3438	2.40425	0.231513	10.3849	2.90337e-25	1.9608e-24	5.29362	Up
ENSMUSG00000005057	Sh2b3	SH2B adaptor protein 2	NM_001302938	23921	2148.27	2.38382	0.182665	13.0502	6.3387e-39	6.20838e-38	5.21916	Up
ENSMUSG00000118047	4930554I06Rik	RIKEN cDNA 4930554I06 gene	NR_126458	75354	9.30085	2.36645	0.652378	3.62743	0.000286261	0.00070531	5.15672	Up
ENSMUSG00000022061	Nkx6-2	NK3 homeobox 1	NM_010921	18095	34.5686	2.36516	0.373184	6.33779	2.33088e-10	8.92815e-10	5.15209	Up
ENSMUSG00000053368	Samd1	relaxin/insulin-like family peptide receptor 2	NM_001289564	140498	8.15955	2.36393	0.716555	3.29902	0.000970218	0.00225002	5.14771	Up
ENSMUSG00000041147	Brca2	breast cancer 2, early onset	NM_001081001	12190	10716.1	2.35949	0.124235	18.9923	1.97658e-80	3.95099e-79	5.1319	Up
ENSMUSG00000032936	Car14	CaM kinase-like vesicle-associated	NM_145621	235604	35.4255	2.35354	0.265105	8.87776	6.8221e-19	3.75764e-18	5.11078	Up
ENSMUSG00000033762	Rel	RecQ protein-like 4	NM_058214	79456	5301.93	2.35091	0.107868	21.7943	2.62741e-105	7.0977e-104	5.10144	Up
ENSMUSG00000029151	Slc35d3	solute carrier family 30 (zinc transporter), member 3	NM_001347323	22784	24.1261	2.34635	0.302992	7.74395	9.63756e-15	4.52902e-14	5.08537	Up
ENSMUSG00000062309	Rps6kl1	ribonuclease P/MRP 25 subunit	NM_133982	102614	597	2.34537	0.181551	12.9185	3.53992e-38	3.39698e-37	5.0819	Up
ENSMUSG00000017830	Dipk1b	DEXH (Asp-Glu-X-His) box polypeptide 58	NM_030150	80861	830.163	2.34333	0.117463	19.9495	1.51351e-88	3.36102e-87	5.07472	Up
ENSMUSG00000085861	Armh2	armadillo-like helical domain containing 2	NM_001370932	666145	9.20739	2.33551	0.738406	3.1629	0.00156205	0.00352494	5.04728	Up
ENSMUSG00000012123	Cse1l	crystallin beta-gamma domain containing 2	NM_001162970	230806	236.505	2.32542	0.135174	17.2032	2.51229e-66	4.0479e-65	5.01213	Up
ENSMUSG00000085682	Gm14276	peptidyl-prolyl cis-trans isomerase A pseudogene 2_2197.1	NR_168917	383773	6.05416	2.31976	0.605476	3.8313	0.000127465	0.000325372	4.9925	Up
ENSMUSG00000041046	Ran	receptor (calcitonin) activity modifying protein 3	NM_019511	56089	2327.92	2.31847	0.0605395	38.2969	0	0	4.98804	Up
ENSMUSG00000022306	Zgrf1	zinc finger protein, multitype 2	NM_001356998	22762	6431.75	2.29866	0.040603	56.613	0	0	4.92	Up
ENSMUSG00000043410	Hip1	HFM1, ATP-dependent DNA helicase homolog	NM_001252516	330149	21.8718	2.2979	0.374092	6.14262	8.1173e-10	3.02168e-09	4.91742	Up
ENSMUSG00000101875	Gm6136	ribosomal protein L9 pseudogene	NA	547247	8.17475	2.29332	0.590557	3.88331	0.000103044	0.000265651	4.90182	Up
ENSMUSG00000041482	Pik3cd	piezo-type mechanosensitive ion channel component 2	NM_001039485	667742	3766.04	2.28996	0.138063	16.5864	8.7422e-62	1.31252e-60	4.89043	Up
ENSMUSG00000032262	Enkd1	elongation of very long chain fatty acids (FEN1/Elo2, SUR4/Elo3, yeast)-like 4	NM_148941	83603	478.668	2.28069	0.168272	13.5536	7.54431e-42	7.89068e-41	4.85911	Up
ENSMUSG00000085486	Gm11703	predicted gene 11634	NM_001363237	667306	5.27131	2.27886	0.70627	3.22662	0.00125262	0.0028608	4.85295	Up
ENSMUSG00000035540	Gcgr	vitamin D binding protein	NM_008096	14473	5631.01	2.26929	0.423128	5.36314	8.17891e-08	2.69538e-07	4.82087	Up
ENSMUSG00000058488	Klf12	klotho	NM_013823	16591	1470.99	2.26054	0.183924	12.2906	1.0173e-34	8.90551e-34	4.79172	Up
ENSMUSG00000086264	Gm16011	predicted gene 15850	NM_177837	329253	24.2143	2.25568	0.587658	3.83842	0.000123829	0.00031664	4.77559	Up
ENSMUSG00000109435	Gm7085	cyclin B1 pseudogene	NA	631577	6.41103	2.24871	0.618398	3.63634	0.00027654	0.000682887	4.75256	Up
ENSMUSG00000055214	Plek2	phospholipase D family, member 5	NM_001195816	319455	5.91958	2.23172	0.85226	2.6186	0.00882927	0.017961	4.69695	Up
ENSMUSG00000074151	Nmbr	NLR family, CARD domain containing 5	NM_001033207	434341	643.237	2.23125	0.125428	17.7891	8.58956e-71	1.48323e-69	4.6954	Up
ENSMUSG00000052373	Mrap2	membrane protein, palmitoylated 3 (MAGUK p55 subfamily member 3)	NM_007863	13384	974.657	2.22978	0.0781982	28.5145	7.7541e-179	4.32196e-177	4.69062	Up
ENSMUSG00000038550	Cilp	circadian associated repressor of transcription	NM_001033302	229599	1897.04	2.21476	0.311213	7.11652	1.10688e-12	4.74247e-12	4.64203	Up
ENSMUSG00000044912	Tacc3	synaptotagmin XVI	NM_001364281	238266	8.53199	2.20773	0.589498	3.7451	0.000180319	0.000454045	4.61948	Up
ENSMUSG00000075316	Scx	sodium channel, voltage-gated, type IX, alpha	NM_001290674	20274	6.41453	2.20708	0.811198	2.72077	0.00651297	0.0135358	4.61741	Up
ENSMUSG00000035208	Slfn9	schlafen 8	NM_001167743	276950	77.7638	2.20314	0.274951	8.01282	1.12106e-15	5.46662e-15	4.60479	Up
ENSMUSG00000056947	Mad1l1	mab-21-like 1	NM_010750	17116	17.6098	2.20246	0.34992	6.29417	3.09044e-10	1.17543e-09	4.60263	Up
ENSMUSG00000055629	B4galnt4	beta-1,4-N-acetyl-galactosaminyl transferase 4	NM_177897	330671	2306.37	2.19742	0.0585649	37.5211	0	0	4.58658	Up
ENSMUSG00000025932	Fabp5	EYA transcriptional coactivator and phosphatase 1	NM_001252192	14048	250.589	2.19351	0.278778	7.86829	3.59515e-15	1.71857e-14	4.57417	Up
ENSMUSG00000025892	Grsf1	glutamate receptor, ionotropic, AMPA4 (alpha 4)	NM_001113180	14802	36.0283	2.19075	0.956379	2.29067	0.0219827	0.0417636	4.56542	Up
ENSMUSG00000033355	Rubcnl	receptor transporter protein 4	NM_023386	67775	1785.24	2.18992	0.0968958	22.6008	4.26027e-113	1.24823e-111	4.5628	Up
ENSMUSG00000040483	Xndc1	XIAP associated factor 1	NM_001037713	327959	1262.82	2.18821	0.073355	29.8305	1.57253e-195	1.0056e-193	4.55741	Up
ENSMUSG00000054459	Vwa1	visinin-like 1	NM_001378929	26950	321.408	2.1849	0.172977	12.6312	1.42185e-36	1.30589e-35	4.54695	Up
ENSMUSG00000098338	Mir6960	microRNA 6941	NR_105906	102465567	6.00286	2.17883	0.627059	3.47469	0.000511446	0.00122603	4.52787	Up
ENSMUSG00000039994	Tiparp	timeless circadian clock 1	NM_001136082	21853	16091.9	2.17397	0.0771087	28.1935	7.01784e-175	3.72308e-173	4.51263	Up
ENSMUSG00000029730	Mcm8	minichromosome maintenance complex component 7	NM_001356576	17220	81486.5	2.17223	0.0858757	25.295	3.62142e-141	1.42376e-139	4.50719	Up
ENSMUSG00000013974	Mcm10	mast cell expressed membrane protein 1	NM_026985	69189	23.1701	2.17122	0.423953	5.12137	3.03317e-07	9.62737e-07	4.50405	Up
ENSMUSG00000064158	Jade1	izumo sperm-egg fusion 1	NM_001018013	73456	302.745	2.16945	0.290722	7.46228	8.50394e-14	3.82039e-13	4.49852	Up
ENSMUSG00000026630	Batf3	basic leucine zipper transcription factor, ATF-like 3	NM_030060	381319	257.168	2.16529	0.214536	10.0929	5.93893e-24	3.85461e-23	4.48556	Up
ENSMUSG00000027246	Elovl4	elongation factor RNA polymerase II-like 3	NM_145973	269344	216.987	2.16094	0.167048	12.936	2.81822e-38	2.70948e-37	4.47205	Up
ENSMUSG00000078867	Gm14440	novel KRAB box and zinc finger, C2H2 type domain containing protein	NA	668066	770.771	2.14721	0.114836	18.698	5.13607e-78	9.86349e-77	4.42971	Up
ENSMUSG00000043419	Ror2	ring finger protein 227	NM_020591	80515	1035.65	2.14524	0.144837	14.8114	1.23605e-49	1.5041e-48	4.42367	Up
ENSMUSG00000034796	Cpsf4	copine VII	NM_170684	102278	62.4934	2.14096	0.244595	8.75308	2.07603e-18	1.12332e-17	4.41056	Up
ENSMUSG00000047751	Utp3	undifferentiated embryonic cell transcription factor 1	NM_009482	22286	121.646	2.1364	0.157154	13.5944	4.32485e-42	4.55121e-41	4.39665	Up
ENSMUSG00000046031	Camkv	calcium homeostasis modulator family member 6	NM_175449	215900	7.56374	2.13514	0.620225	3.44252	0.000576328	0.00137365	4.39278	Up
ENSMUSG00000085811	Cep131	centrosomal protein 112, intronic transcript	XR_880275	629945	6.39885	2.13494	0.801888	2.66239	0.00775878	0.015921	4.39219	Up
ENSMUSG00000092021	Gbp2	guanylate binding protein 11	NM_001039647	634650	15.433	2.13458	0.534588	3.99295	6.52562e-05	0.000171518	4.3911	Up
ENSMUSG00000044005	Glt1d1	glutaminase 2 (liver, mitochondrial)	NM_001033264	216456	2473.3	2.13422	0.0629344	33.9118	4.4608e-252	4.14143e-250	4.38999	Up
ENSMUSG00000020020	Usp51	ubiquitin specific peptidase 44	NM_001206851	327799	1044.18	2.12431	0.0661838	32.0971	4.8448e-226	3.77099e-224	4.35993	Up
ENSMUSG00000070691	Rxfp2	runt related transcription factor 3	NM_001369050	12399	7.51182	2.12413	0.946832	2.24341	0.0248705	0.0467514	4.35941	Up
ENSMUSG00000006179	Prx	protease, serine 16 (thymus)	NM_019429	54373	1648.31	2.11523	0.0512665	41.2596	0	0	4.3326	Up
ENSMUSG00000021587	Pcsk1n	proprotein convertase subtilisin/kexin type 1	NM_013628	18548	5.34157	2.11378	0.900651	2.34695	0.0189279	0.0364316	4.32824	Up
ENSMUSG00000026834	Acvr1c	activin A receptor, type IC	NM_001033369	269275	21.9204	2.11369	0.383513	5.51139	3.56003e-08	1.20358e-07	4.32798	Up
ENSMUSG00000029154	Cxcl10	cell wall biogenesis 43 C-terminal homolog	NM_181323	231293	172.52	2.10874	0.223681	9.42745	4.20179e-21	2.49926e-20	4.31315	Up
ENSMUSG00000012017	Sclt1	scavenger receptor class F, member 2	NM_153790	224024	8232.28	2.10772	0.148026	14.2389	5.258e-46	5.96055e-45	4.3101	Up
ENSMUSG00000022422	Dsg1a	DNA replication and sister chromatid cohesion 1	NM_001355594	72107	2038.24	2.10694	0.111575	18.8836	1.55517e-79	3.07472e-78	4.30776	Up
ENSMUSG00000050473	Slc35f2	solute carrier family 35, member D3	NM_029529	76157	92.9899	2.10301	0.192006	10.9529	6.43735e-28	4.73891e-27	4.29606	Up
ENSMUSG00000084902	Gm28535	predicted gene 281	NM_001393529	238939	6.39523	2.10088	0.610513	3.44117	0.000579197	0.00137975	4.28971	Up
ENSMUSG00000039364	Selenoi	secreted and transmembrane 1B	NM_026907	58210	9.03123	2.09978	0.607316	3.45748	0.000545257	0.00130333	4.28645	Up
ENSMUSG00000042254	Cit	cartilage intermediate layer protein, nucleotide pyrophosphohydrolase	NM_001364527	214425	18.8072	2.09563	0.379079	5.52822	3.23494e-08	1.09717e-07	4.27414	Up
ENSMUSG00000042604	Kcnh2	potassium voltage-gated channel, shaker-related subfamily, member 4	NM_021275	16492	7.02962	2.09288	0.932118	2.2453	0.0247491	0.0465402	4.26599	Up
ENSMUSG00000062961	Ccdc18	coiled-coil domain containing 177	NM_001008423	380768	11.3437	2.09044	0.516679	4.04593	5.21168e-05	0.000138137	4.25879	Up
ENSMUSG00000005917	Ovol1	orthodenticle homeobox 1	NM_011023	18423	49.0559	2.08941	0.456741	4.57461	4.77106e-06	1.38252e-05	4.25575	Up
ENSMUSG00000038916	Sord	SOGA family member 3	NM_026138	67412	293.001	2.07508	0.289382	7.17071	7.46121e-13	3.21826e-12	4.21367	Up
ENSMUSG00000090125	Ppat	POU domain, class 3, transcription factor 1	NM_011141	18991	230.261	2.06387	0.226558	9.1097	8.26069e-20	4.70536e-19	4.18107	Up
ENSMUSG00000028635	Efna2	endothelin 2	NM_007902	13615	72.8027	2.06037	0.255883	8.052	8.14511e-16	3.98882e-15	4.17093	Up
ENSMUSG00000028115	Bnipl	BCL2/adenovirus E1B 19kD interacting protein like	NM_001168356	171388	98.1194	2.0514	0.199274	10.2944	7.46956e-25	4.97804e-24	4.14508	Up
ENSMUSG00000039037	Stac	ST6 (alpha-N-acetyl-neuraminyl-2,3-beta-galactosyl-1,3)-N-acetylgalactosaminide alpha-2,6-sialyltransferase 5	NM_012028	26938	44.2813	2.03865	0.599711	3.39938	0.000675387	0.00159521	4.1086	Up
ENSMUSG00000088494	Gm24920	predicted gene, 24399	NA	115490247	5.26221	2.03733	0.859071	2.37156	0.0177134	0.0342543	4.10486	Up
ENSMUSG00000099032	Tcfl5	transcription factor 24	NM_001285425	100039596	3790.08	2.03132	0.137128	14.8134	1.20086e-49	1.46301e-48	4.08779	Up
ENSMUSG00000047143	Dna2	doublesex and mab-3 related transcription factor like family A2	NM_172296	242620	1553.12	2.02546	0.0626629	32.3231	3.31567e-229	2.66143e-227	4.07122	Up
ENSMUSG00000117298	Gm9290	general transcription factor III A pseudogene	NA	668648	87.8979	2.02477	0.178255	11.3589	6.70154e-30	5.19521e-29	4.06928	Up
ENSMUSG00000026220	Slc23a3	solute carrier family 16 (monocarboxylic acid transporters), member 14	NM_027921	71781	107.537	2.02091	0.365375	5.53106	3.18297e-08	1.07978e-07	4.0584	Up
ENSMUSG00000069441	Dsn1	desmoglein 1 alpha	NM_010079	13510	21.2	2.01999	0.495906	4.07332	4.6347e-05	0.000123524	4.0558	Up
ENSMUSG00000092060	Bend4	BEN domain containing 4	NM_001164806	666938	13685.3	2.0183	0.0548545	36.7936	2.33347e-296	2.99686e-294	4.05105	Up
ENSMUSG00000057596	Trim59	tripartite motif-containing 30D	NM_001167828	209387	14.9785	2.01325	0.49371	4.07779	4.54653e-05	0.00012131	4.0369	Up
ENSMUSG00000021298	Gpr19	G protein-coupled receptor 132	NM_019925	56696	51.002	2.01047	0.294796	6.81988	9.11189e-12	3.73429e-11	4.02914	Up
ENSMUSG00000025747	Tyro3	thymidylate synthase	NM_021288	22171	18636.4	2.00646	0.041165	48.7419	0	0	4.01795	Up
ENSMUSG00000056531	Ccdc24	coiled-coil domain containing 18	NM_028481	73254	3254.98	2.00247	0.0444831	45.0164	0	0	4.00685	Up
ENSMUSG00000004642	Slc10a2	stem-loop binding protein	NM_001289724	20492	23283.5	2.00224	0.0442188	45.2802	0	0	4.00621	Up
ENSMUSG00000100622	Gm2076	predicted gene, 20379	XM_036158279	115488195	7.2336	1.99319	0.587495	3.39269	0.000692111	0.00163233	3.98115	Up
ENSMUSG00000079033	Mei4	myocyte enhancer factor 2B	NM_001045484	17259	153.657	1.99132	0.372756	5.34215	9.18507e-08	3.01503e-07	3.97599	Up
ENSMUSG00000116926	Gm18555	zinc finger protein 106 pseudogene	NA	100416762	15.0156	1.98658	0.362957	5.47331	4.41696e-08	1.48273e-07	3.96296	Up
ENSMUSG00000054115	Slbp	S-phase kinase-associated protein 2	NM_001285980	27401	14717.6	1.98219	0.0306939	64.5791	0	0	3.95092	Up
ENSMUSG00000029337	Fgf7	fibroblast growth factor 5	NM_001277268	14176	242.556	1.98163	0.213075	9.30014	1.40256e-20	8.19546e-20	3.94938	Up
ENSMUSG00000114798	Gm21976	predicted gene, 20769	XM_036158270	105243816	5.29964	1.98148	0.841587	2.35446	0.0185498	0.0357507	3.94898	Up
ENSMUSG00000070425	Xrcc2	Xndc1-transient receptor potential cation channel, subfamily C, member 2 readthrough	NM_011644	102443351	11.7722	1.9807	0.413168	4.79394	1.63541e-06	4.92028e-06	3.94684	Up
ENSMUSG00000027071	Pag1	purinergic receptor P2X, ligand-gated ion channel, 3	NM_145526	228139	236.396	1.98051	0.510314	3.88097	0.000104041	0.000268066	3.94633	Up
ENSMUSG00000032750	Gabpb2	growth factor receptor bound protein 2-associated protein 3	NM_181584	210710	57.1278	1.98046	0.324159	6.10954	9.99179e-10	3.70165e-09	3.9462	Up
ENSMUSG00000113963	Gm6583	pseudouridylate synthase 7 homolog pseudogene	NA	625110	21.6268	1.97488	0.3341	5.91106	3.39921e-09	1.22342e-08	3.93096	Up
ENSMUSG00000029363	Rhd	replication factor C (activator 1) 5	NM_028128	72151	22626.7	1.97033	0.0287596	68.5103	0	0	3.91857	Up
ENSMUSG00000029283	Cdca7	cell division cycle 7 (S. cerevisiae)	NM_001271566	12545	9338.11	1.9689	0.0644053	30.5704	3.03124e-205	2.07626e-203	3.91468	Up
ENSMUSG00000039936	Pip5kl1	phosphatidylinositol-4,5-bisphosphate 3-kinase catalytic subunit delta	NM_001029837	18707	1003.28	1.96607	0.193848	10.1423	3.5847e-24	2.34191e-23	3.90703	Up
ENSMUSG00000004113	Cacna1i	calcium channel, voltage-dependent, N type, alpha 1B subunit	NM_001042528	12287	360.572	1.96512	0.11805	16.6464	3.21171e-62	4.85982e-61	3.90445	Up
ENSMUSG00000029644	Pdxp	pancreatic and duodenal homeobox 1	NM_008814	18609	163.371	1.9643	0.269183	7.29725	2.93702e-13	1.29104e-12	3.90223	Up
ENSMUSG00000055612	Cdh10	cell division cycle associated 7	NM_025866	66953	17885.8	1.96322	0.111955	17.5358	7.63838e-69	1.28444e-67	3.89931	Up
ENSMUSG00000061972	Orc5	olfactory receptor 99	NM_146515	258508	24.7997	1.96305	0.336116	5.84039	5.20781e-09	1.85659e-08	3.89886	Up
ENSMUSG00000052135	Foxp2	forkhead box O6	NM_194060	329934	242.504	1.95699	0.397833	4.91911	8.69383e-07	2.67009e-06	3.8825	Up
ENSMUSG00000028072	Nub1	neurotrophic tyrosine kinase, receptor, type 1	NM_001033124	18211	8.11937	1.94833	0.780337	2.49678	0.0125327	0.0248902	3.85927	Up
ENSMUSG00000022763	Aifm3	apoptosis-inducing factor, mitochondrion-associated 3	NM_001291070	72168	1578.13	1.93517	0.0535535	36.1353	6.33635e-286	7.71957e-284	3.82424	Up
ENSMUSG00000035266	Helz2	helicase, POLQ-like	NM_001081107	191578	11149.8	1.93146	0.0595471	32.4357	8.60474e-231	6.96125e-229	3.8144	Up
ENSMUSG00000112026	Gm6787	predicted gene 6653	NM_001039230	626115	25.1319	1.92889	0.413278	4.66731	3.05176e-06	8.99706e-06	3.80763	Up
ENSMUSG00000033377	Pan3	palmdelphin	NM_023245	114301	71.2993	1.92806	0.200241	9.62869	6.04985e-22	3.69696e-21	3.80543	Up
ENSMUSG00000072437	Nasp	nanos C2HC-type zinc finger 1	NM_178421	332397	2434.35	1.92239	0.087779	21.9003	2.5797e-106	7.05539e-105	3.7905	Up
ENSMUSG00000022360	Atad2	ATPase family, AAA domain containing 2	NM_027435	70472	41045.3	1.92212	0.0879492	21.8549	6.97731e-106	1.89816e-104	3.78981	Up
ENSMUSG00000026896	Ifit1	interferon induced with helicase C domain 1	NM_001164477	71586	7060	1.91547	0.291381	6.57376	4.90609e-11	1.94571e-10	3.77236	Up
ENSMUSG00000030111	A2m	alpha-2-macroglobulin	NM_175628	232345	14.3067	1.91458	0.730755	2.62001	0.00879279	0.0178927	3.77005	Up
ENSMUSG00000116621	Gm7592	cyclin B1 pseudogene	NA	665085	7.48744	1.9138	0.719246	2.66085	0.00779448	0.0159921	3.76801	Up
ENSMUSG00000042453	Rfc1	reelin	NM_001310464	19699	117.242	1.91298	0.251941	7.59299	3.12602e-14	1.43298e-13	3.76587	Up
ENSMUSG00000011171	Vkorc1l1	vasoactive intestinal peptide receptor 2	NM_009511	22355	27.2614	1.90851	0.460109	4.14795	3.35466e-05	9.06178e-05	3.75421	Up
ENSMUSG00000047115	Fam53a	family with sequence similarity 221, member A	NM_001172216	231946	443.061	1.90806	0.103231	18.4833	2.81427e-76	5.27641e-75	3.75304	Up
ENSMUSG00000031374	Zfp932	zinc finger protein 92	NM_001310531	22754	88.6798	1.90769	0.227981	8.36776	5.87242e-17	3.01425e-16	3.75209	Up
ENSMUSG00000083207	Gm14859	valyl-tRNA synthetase pseudogene	NA	100302595	13.5851	1.90733	0.492966	3.8691	0.000109238	0.000280611	3.75115	Up
ENSMUSG00000024030	Abcg1	ATP binding cassette subfamily G member 1	NM_009593	11307	1576.97	1.90481	0.265591	7.17198	7.39195e-13	3.18928e-12	3.74461	Up
ENSMUSG00000090256	Alms1-ps1	ALMS1, centrosome and basal body associated, pseudogene 1	NA	100043493	40.962	1.90349	0.255181	7.45937	8.6934e-14	3.90323e-13	3.74117	Up
ENSMUSG00000028978	Nova1	nitric oxide synthase 3, endothelial cell	NM_008713	18127	197.66	1.9032	0.127034	14.9818	9.65836e-51	1.20186e-49	3.74042	Up
ENSMUSG00000022364	Tbc1d4	TBC1 domain family, member 31	NM_001081396	210544	14548.7	1.89483	0.0961741	19.702	2.0709e-86	4.47626e-85	3.71877	Up
ENSMUSG00000042812	Foxf2	forkhead box F1	NM_010426	15227	83.2055	1.8947	0.299164	6.33332	2.39939e-10	9.17802e-10	3.71845	Up
ENSMUSG00000104713	Gbp7	guanylate binding protein 6	NM_194336	100702	380.952	1.89096	0.0976441	19.3658	1.49946e-83	3.12494e-82	3.70881	Up
ENSMUSG00000111748	Gm3519	predicted gene, 34885	XR_003948125	102638284	5.99667	1.89039	0.743549	2.54239	0.0110097	0.0220616	3.70736	Up
ENSMUSG00000029314	Gpn1	glycerol-3-phosphate acyltransferase 3	NM_172715	231510	4464.77	1.8835	0.182118	10.3422	4.53992e-25	3.0427e-24	3.6897	Up
ENSMUSG00000043289	Meiosin	meiotic double-stranded break formation protein 4	NM_001357477	75033	1284.22	1.87824	0.274504	6.8423	7.79294e-12	3.20226e-11	3.67625	Up
ENSMUSG00000087408	Gdpd3	growth differentiation factor 1	NM_001163282	14559	239.148	1.86226	0.25429	7.32337	2.41811e-13	1.06751e-12	3.63576	Up
ENSMUSG00000049699	Ufsp1	urocortin 2	NM_145077	171530	50.2553	1.85306	0.27102	6.83735	8.0671e-12	3.31095e-11	3.61266	Up
ENSMUSG00000115598	Gm9430	high mobility group box 2 pseudogene	NA	668659	11.8529	1.8526	0.604892	3.0627	0.00219352	0.00486094	3.61151	Up
ENSMUSG00000021464	Rorb	receptor tyrosine kinase-like orphan receptor 2	NM_013846	26564	1536.46	1.84964	0.0688526	26.8638	5.82264e-159	2.73584e-157	3.60411	Up
ENSMUSG00000015354	Pcsk1	procollagen C-endopeptidase enhancer 2	NM_029620	76477	2724.24	1.84706	0.123503	14.9556	1.43246e-50	1.77321e-49	3.59766	Up
ENSMUSG00000001773	Foxa3	folate hydrolase 1	NM_001159706	53320	37.4288	1.84133	0.395423	4.65661	3.21465e-06	9.46102e-06	3.5834	Up
ENSMUSG00000098698	Mir7026	microRNA 6960	NR_105925	102465579	12.9405	1.83936	0.433203	4.24595	2.17673e-05	5.97393e-05	3.57851	Up
ENSMUSG00000026090	Crocc	capping protein inhibiting regulator of actin like	NM_028096	72097	1667.63	1.8393	0.125017	14.7124	5.36393e-49	6.44823e-48	3.57836	Up
ENSMUSG00000003824	Syde2	synaptonemal complex central element protein 2	NM_001168244	71846	2950.02	1.83867	0.0821276	22.388	5.15593e-111	1.48247e-109	3.5768	Up
ENSMUSG00000116165	Pear1	pyridoxal (pyridoxine, vitamin B6) phosphatase	NM_020271	57028	1038.08	1.83585	0.0526804	34.8488	4.44016e-266	4.76861e-264	3.56982	Up
ENSMUSG00000105078	Vash2	vesicle-associated membrane protein 9	NM_001378420	102639650	10.5183	1.83369	0.518481	3.53666	0.000405219	0.000982851	3.56448	Up
ENSMUSG00000033705	Stim1	START domain containing 9	NM_001370940	668880	1698.81	1.83335	0.110218	16.6339	3.96237e-62	5.98393e-61	3.56362	Up
ENSMUSG00000086969	4930443O20Rik	RIKEN cDNA 4930443O20 gene	NR_040504	74687	13.1033	1.83222	0.576179	3.17995	0.00147302	0.00333354	3.56084	Up
ENSMUSG00000045102	Polr1d	DNA polymerase N	NM_001289803	272158	86.5913	1.83007	0.163011	11.2266	3.01813e-29	2.3021e-28	3.55554	Up
ENSMUSG00000031343	Gatc	gamma-aminobutyric acid (GABA) A receptor, subunit alpha 3	NM_001357814	14396	7.79616	1.82873	0.75349	2.42701	0.0152239	0.0297952	3.55224	Up
ENSMUSG00000034173	Zbp1	zinc finger, BED type containing 5	NM_001359408	71970	1736.87	1.82854	0.159451	11.4677	1.9167e-30	1.50826e-29	3.55178	Up
ENSMUSG00000041309	Nlrc5	NK6 homeobox 2	NM_183248	14912	19.7701	1.82274	0.58673	3.10661	0.00189243	0.00422929	3.53753	Up
ENSMUSG00000060550	H60c	histocompatibility 2, Q region locus 7	NM_001198560	15018	303.558	1.81932	0.0861476	21.1187	5.35823e-99	1.35374e-97	3.52916	Up
ENSMUSG00000000791	Il17f	interleukin 12 receptor, beta 1	NM_008353	16161	338.015	1.81668	0.137307	13.2308	5.82613e-40	5.85328e-39	3.5227	Up
ENSMUSG00000050947	Amigo1	adhesion molecule with Ig like domain 1	NM_001004293	229715	3649.71	1.81631	0.126701	14.3354	1.31411e-46	1.51477e-45	3.52179	Up
ENSMUSG00000032013	Trim30c	tripartite motif-containing 29	NM_023655	72169	43.0139	1.81452	0.281926	6.43617	1.22528e-10	4.77035e-10	3.51743	Up
ENSMUSG00000002748	Baz1b	bromodomain adjacent to zinc finger domain, 1B	NM_011714	22385	98798.4	1.80576	0.0905323	19.946	1.62245e-88	3.59775e-87	3.49613	Up
ENSMUSG00000036875	Dnah14	DNA replication helicase/nuclease 2	NM_177372	327762	4625.78	1.80548	0.0624018	28.9331	4.57501e-184	2.6657e-182	3.49546	Up
ENSMUSG00000021301	Hells	HECT, C2 and WW domain containing E3 ubiquitin protein ligase 1	NM_001081348	94253	221.434	1.80463	0.13475	13.3924	6.69806e-41	6.8887e-40	3.49339	Up
ENSMUSG00000057406	Nsun5	nuclear receptor binding SET domain protein 2	NM_001081102	107823	85853.9	1.80115	0.100875	17.8552	2.63435e-71	4.59268e-70	3.48497	Up
ENSMUSG00000028825	Rheb	Rh blood group, D antigen	NM_011270	19746	26.167	1.79506	0.388661	4.61859	3.86353e-06	1.13006e-05	3.47031	Up
ENSMUSG00000026073	Il22ra1	interleukin 1 receptor, type II	NM_001360800	16178	10.8198	1.79504	0.547155	3.28067	0.00103562	0.00239412	3.47024	Up
ENSMUSG00000109771	Gm3678	predicted gene, 35315	XM_011249630	102638847	2516.47	1.79295	0.0396977	45.165	0	0	3.46522	Up
ENSMUSG00000026222	Spag5	nuclear antigen Sp100	NM_001313712	20684	208.472	1.78805	0.16499	10.8373	2.29143e-27	1.65756e-26	3.45348	Up
ENSMUSG00000072647	Adam1a	a disintegrin and metallopeptidase domain 1a	NM_172126	280668	301.521	1.78801	0.131914	13.5544	7.46549e-42	7.81088e-41	3.45338	Up
ENSMUSG00000098656	Mir7031	microRNA 7028	NR_105995	102465622	15.1464	1.78746	0.401124	4.45611	8.34596e-06	2.37598e-05	3.45205	Up
ENSMUSG00000037362	Ccna2	cellular communication network factor 3	NM_010930	18133	146.596	1.78674	0.226587	7.88542	3.13472e-15	1.50197e-14	3.45033	Up
ENSMUSG00000089953	Rnf227	ring finger protein 224	NM_001033410	329360	10.6804	1.7848	0.606456	2.94299	0.00325055	0.00705029	3.4457	Up
ENSMUSG00000015880	Ncapg2	non-SMC condensin I complex, subunit G	NM_019438	54392	23182.8	1.78461	0.0630551	28.3023	3.23428e-176	1.74283e-174	3.44525	Up
ENSMUSG00000040891	Foxf1	forkhead box A3	NM_008260	15377	569.503	1.77829	0.103978	17.1025	1.42178e-65	2.27066e-64	3.43018	Up
ENSMUSG00000048388	Fam185a	family with sequence similarity 171, member B	NM_175514	241520	1293.06	1.77309	0.164195	10.7987	3.49081e-27	2.50693e-26	3.41785	Up
ENSMUSG00000033970	Rfc4	replication factor C (activator 1) 3	NM_027009	69263	12871.9	1.77193	0.0592894	29.8861	2.98505e-196	1.91684e-194	3.4151	Up
ENSMUSG00000067149	Josd1	immunoglobulin joining chain	NM_152839	16069	7.54295	1.77163	0.628678	2.81803	0.0048319	0.0102318	3.41441	Up
ENSMUSG00000029366	Dclk2	deoxycytidine kinase	NM_007832	13178	19969.8	1.76988	0.0368945	47.9713	0	0	3.41024	Up
ENSMUSG00000057541	Pwwp4c	pseudouridylate synthase 7	NM_001289780	78697	21249.9	1.76823	0.0901109	19.6228	9.88003e-86	2.11775e-84	3.40635	Up
ENSMUSG00000007646	Rad54b	RAD51 paralog C	NM_001291440	114714	3020.62	1.76773	0.0661088	26.7397	1.62886e-157	7.49349e-156	3.40517	Up
ENSMUSG00000042360	4930433N12Rik	RIKEN cDNA 4930433N12 gene	NM_053265	114673	23.7016	1.76764	0.720893	2.45202	0.0142057	0.0279338	3.40497	Up
ENSMUSG00000072980	Olfr1388	Opa interacting protein 5	NM_001042653	70645	3417.33	1.76177	0.0705498	24.972	1.231e-137	4.72516e-136	3.39114	Up
ENSMUSG00000078922	Tgtp2	T cell specific GTPase 1	NM_011579	21822	692.751	1.75775	0.198771	8.84313	9.3072e-19	5.09911e-18	3.38171	Up
ENSMUSG00000023104	Rfc3	replication factor C (activator 1) 2	NM_020022	19718	29018.7	1.75457	0.0322204	54.4552	0	0	3.37425	Up
ENSMUSG00000078901	Gm14769	predicted gene 14440	NM_001199308	100503353	7.11775	1.75393	0.521747	3.36164	0.000774797	0.00181789	3.37276	Up
ENSMUSG00000058290	Espn	extra spindle pole bodies 1, separase	NM_001014976	105988	17785.9	1.74914	0.0513379	34.0711	1.97525e-254	1.87332e-252	3.36158	Up
ENSMUSG00000044390	Timeless	tigger transposable element derived 3	NM_001362045	332359	236.657	1.74605	0.145238	12.022	2.72317e-33	2.30278e-32	3.35438	Up
ENSMUSG00000020709	Adap2	ArfGAP with dual PH domains 2	NM_172133	216991	131.651	1.73903	0.161375	10.7763	4.45213e-27	3.18912e-26	3.33811	Up
ENSMUSG00000068105	Tnnc2	tumor necrosis factor receptor superfamily, member 13c	NM_001357758	72049	38.6681	1.73784	0.259965	6.6849	2.31085e-11	9.29498e-11	3.33535	Up
ENSMUSG00000006218	Fam171b	family with sequence similarity 131, member C	NM_001085513	277743	544.876	1.73703	0.102678	16.9173	3.35643e-64	5.25154e-63	3.33348	Up
ENSMUSG00000085085	1700086P04Rik	RIKEN cDNA 1700086P04 gene	XR_003955282	67349	128.687	1.73588	0.136998	12.6708	8.58062e-37	7.91858e-36	3.33083	Up
ENSMUSG00000096965	3300005D01Rik	RIKEN cDNA 3300005D01 gene	NR_045079	78512	135.298	1.73368	0.180098	9.62628	6.19299e-22	3.78143e-21	3.32575	Up
ENSMUSG00000029414	Krt6a	kinetochore associated 1	NM_001042421	208628	24622.9	1.73275	0.068864	25.1619	1.04822e-139	4.08462e-138	3.3236	Up
ENSMUSG00000115240	Gm5184	predicted gene 5144	NR_131059	381002	9.12771	1.72745	0.538823	3.20598	0.00134605	0.00306059	3.31143	Up
ENSMUSG00000046999	1110032F04Rik	RIKEN cDNA 1110032F04 gene	NM_001167996	68725	52.7703	1.72672	0.282767	6.10651	1.01831e-09	3.77024e-09	3.30975	Up
ENSMUSG00000067367	Mab21l1	Ly1 antibody reactive clone	NM_025281	17089	24655.7	1.72611	0.0314119	54.9508	0	0	3.30834	Up
ENSMUSG00000087113	Gm11832	predicted gene 11714	NR_168694	108167930	495.019	1.72594	0.179146	9.63429	5.72891e-22	3.50292e-21	3.30796	Up
ENSMUSG00000081274	Gm15753	60S ribosomal protein L27a pseudogene	NA	108169066	111.304	1.72386	0.132293	13.0305	8.20166e-39	7.99493e-38	3.30318	Up
ENSMUSG00000002384	Bmp8b	bone morphogenetic protein 8b	NM_007559	12164	2292.74	1.72351	0.0721308	23.8943	3.51016e-126	1.18633e-124	3.3024	Up
ENSMUSG00000075425	Gm13717	predicted gene 13547	NM_001034887	433416	5.95608	1.72338	0.669779	2.57306	0.0100802	0.0203207	3.3021	Up
ENSMUSG00000028838	Eya1	exostosin-like glycosyltransferase 1	NM_001355493	56219	621.446	1.71386	0.427785	4.00635	6.1663e-05	0.000162351	3.28037	Up
ENSMUSG00000027454	Gipc3	GINS complex subunit 1 (Psf1 homolog)	NM_001163476	69270	5888.05	1.71376	0.0986169	17.378	1.21184e-67	2.00281e-66	3.28015	Up
ENSMUSG00000025127	Gcn1	glucagon receptor	NM_008101	14527	9.43045	1.71095	0.663908	2.57709	0.00996349	0.0200945	3.27377	Up
ENSMUSG00000073409	H2-Q7	histocompatibility 2, Q region locus 6	NM_001368741	110557	668.482	1.70434	0.0780144	21.8465	8.39175e-106	2.27893e-104	3.2588	Up
ENSMUSG00000116478	Gm18913	phosphoribosyl pyrophosphate synthetase 1 pseudogene	NA	100417898	85.7295	1.70432	0.182237	9.35223	8.58196e-21	5.05294e-20	3.25876	Up
ENSMUSG00000046854	Pitpnb	phosphatidylinositol-4-phosphate 5-kinase-like 1	NM_001379020	227733	53.1682	1.70408	0.385276	4.42302	9.73304e-06	2.75256e-05	3.25822	Up
ENSMUSG00000027318	Adam33	a disintegrin and metallopeptidase domain 33	NM_001163529	110751	49.7951	1.70248	0.265159	6.42062	1.35723e-10	5.27407e-10	3.2546	Up
ENSMUSG00000040258	Oas1a	neurexophilin 4	NM_183297	104080	14.6222	1.69869	0.433101	3.92216	8.77574e-05	0.000227919	3.24606	Up
ENSMUSG00000078921	Thap6	T cell specific GTPase 2	NM_001145164	100039796	263.077	1.6901	0.132992	12.7083	5.31878e-37	4.93946e-36	3.22679	Up
ENSMUSG00000042195	Slc5a6	solute carrier family 35, member F2	NM_028060	72022	2481.5	1.68908	0.0877237	19.2545	1.29439e-82	2.67586e-81	3.2245	Up
ENSMUSG00000020788	Atp2a3	ATPase, Ca++ transporting, ubiquitous	NM_001163336	53313	903.733	1.68894	0.0727301	23.222	2.7276e-119	8.5094e-118	3.2242	Up
ENSMUSG00000033615	Cpn1	complexin 1	NM_007756	12889	11.1923	1.68824	0.474292	3.55948	0.000371586	0.000904763	3.22262	Up
ENSMUSG00000002221	Pcna	PAX interacting (with transcription-activation domain) protein 1	NM_018878	55982	21208.4	1.68744	0.0573967	29.3995	5.56934e-190	3.39928e-188	3.22084	Up
ENSMUSG00000029544	Cacna1b	calcium binding protein 1	NM_001310712	29867	212.834	1.6853	0.245272	6.87114	6.36888e-12	2.62795e-11	3.21607	Up
ENSMUSG00000044986	Tuba-rs1	thiosulfate sulfurtransferase, mitochondrial	NM_009437	22117	1895.34	1.68505	0.132293	12.7373	3.67017e-37	3.41873e-36	3.21552	Up
ENSMUSG00000028654	Myg1	v-myc avian myelocytomatosis viral oncogene lung carcinoma derived	NM_001303121	16918	3162.66	1.68504	0.245739	6.85703	7.03055e-12	2.89632e-11	3.2155	Up
ENSMUSG00000040705	A930016O22Rik	RIKEN cDNA A930016O22 gene	NR_073014	100503495	15.2928	1.68226	0.427167	3.93818	8.21018e-05	0.000213988	3.20931	Up
ENSMUSG00000054667	Isg15	insulin receptor substrate 4	NM_010572	16370	11.4436	1.67826	0.608119	2.75976	0.00578432	0.0121096	3.20043	Up
ENSMUSG00000022369	Mterf1b	Mdm2, transformed 3T3 cell double minute p53 binding protein	NM_001168250	105837	11779.1	1.6769	0.0833992	20.1069	6.41797e-90	1.45136e-88	3.1974	Up
ENSMUSG00000099858	Gm6653	predicted gene 6652	NA	626096	115.72	1.67469	0.153027	10.9438	7.1181e-28	5.23256e-27	3.19251	Up
ENSMUSG00000026669	Mcm2	minichromosome maintenance 10 replication initiation factor	NM_001305259	70024	10473.8	1.67448	0.0337212	49.6565	0	0	3.19204	Up
ENSMUSG00000002297	Dbil5	DBF4 zinc finger	NM_001190717	27214	32270.2	1.67341	0.0320878	52.151	0	0	3.18967	Up
ENSMUSG00000037161	Mgme1	mitochondria localized glutamic acid rich protein	NM_026358	67749	190.132	1.67105	0.191743	8.71502	2.90701e-18	1.56457e-17	3.18445	Up
ENSMUSG00000005232	Gab3	glucose-6-phosphatase, catalytic, 2	NM_001289856	14378	9.21908	1.67085	0.550491	3.03521	0.00240371	0.00530158	3.18403	Up
ENSMUSG00000096210	H2ac10	H1.0 linker histone	NM_008197	14958	77610.1	1.66906	0.0509391	32.7659	1.80354e-235	1.50244e-233	3.18008	Up
ENSMUSG00000004631	Sgk2	sarcoglycan, epsilon	NM_001130188	20392	4787.76	1.6641	0.0336559	49.4444	0	0	3.16915	Up
ENSMUSG00000025395	Prim2	DNA primase, p49 subunit	NM_008921	19075	12650.1	1.66312	0.0422926	39.324	0	0	3.167	Up
ENSMUSG00000107596	Gm19680	DnaJ (Hsp40) homolog, subfamily C, member 2 pseudogene	NA	100417946	123.671	1.66218	0.145482	11.4253	3.12445e-30	2.44553e-29	3.16495	Up
ENSMUSG00000028785	Hpdl	hippocalcin	NM_001130419	15444	16.327	1.66167	0.46369	3.58358	0.000338918	0.000829084	3.16382	Up
ENSMUSG00000086404	Gm6807	proteasome (prosome, macropain) subunit, beta type 7 pseudogene	NM_001037930	627782	28.6012	1.659	0.276081	6.00908	1.86577e-09	6.81058e-09	3.15797	Up
ENSMUSG00000022945	Chek1	chromatin assembly factor 1, subunit B (p60)	NM_028083	110749	15154.4	1.6577	0.0649518	25.5221	1.12201e-143	4.49724e-142	3.15514	Up
ENSMUSG00000016200	Syt16	synaptotagmin XIV	NM_001301370	329324	2525.15	1.65659	0.0729682	22.7029	4.19114e-114	1.24096e-112	3.15271	Up
ENSMUSG00000113549	Gm7909	shugoshin-like 1 pseudogene	NA	665665	10.4191	1.65561	0.717114	2.30872	0.0209592	0.0399819	3.15057	Up
ENSMUSG00000079555	Heatr9	HAUS augmin-like complex, subunit 3	NM_146159	231123	7827.04	1.65251	0.0533036	31.002	5.07197e-211	3.64413e-209	3.14381	Up
ENSMUSG00000043168	4930426D05Rik	RIKEN cDNA 4930426D05 gene	NM_001271580	74644	412.359	1.64964	0.114523	14.4045	4.85067e-47	5.63559e-46	3.13755	Up
ENSMUSG00000020534	Shmt2	serine hydroxymethyltransferase 1 (soluble)	NM_009171	20425	9910.23	1.64765	0.116294	14.168	1.44581e-45	1.62465e-44	3.13323	Up
ENSMUSG00000093606	B130034C11Rik	RIKEN cDNA B130034C11 gene	NR_040375	414095	240.372	1.6451	0.134299	12.2495	1.69056e-34	1.47364e-33	3.1277	Up
ENSMUSG00000032783	Trrap	trophinin associated protein	NM_001162506	78733	6382.74	1.64508	0.0660837	24.8939	8.65601e-137	3.29388e-135	3.12766	Up
ENSMUSG00000078773	Rad54l	RAD54 homolog B (S. cerevisiae)	NM_001039556	623474	5349.54	1.64468	0.047652	34.5143	4.88977e-261	4.97417e-259	3.12677	Up
ENSMUSG00000032419	Tcf19	T-box18	NM_023814	76365	27.3352	1.64207	0.576629	2.84771	0.00440353	0.00937879	3.12113	Up
ENSMUSG00000031837	Necab3	N-terminal EF-hand calcium binding protein 2	NM_054095	117148	23.0308	1.63984	0.396673	4.13398	3.56539e-05	9.60377e-05	3.1163	Up
ENSMUSG00000034958	Atcay	ataxia, cerebellar, Cayman type	NM_178662	16467	5.6446	1.63283	0.687408	2.37535	0.0175325	0.0339259	3.10121	Up
ENSMUSG00000069996	Gm43247	predicted gene, 41341	NR_155443	105245971	27.6706	1.63136	0.281318	5.79898	6.67179e-09	2.36129e-08	3.09805	Up
ENSMUSG00000116343	Gm7027	SET translocation pseudogene	NA	628135	24.0307	1.63053	0.269986	6.0393	1.54783e-09	5.67288e-09	3.09626	Up
ENSMUSG00000059674	Cdk14	cadherin-like 24	NM_199470	239096	4666.54	1.63029	0.0511786	31.855	1.12316e-222	8.63319e-221	3.09576	Up
ENSMUSG00000054978	Kbtbd6	kelch repeat and BTB (POZ) domain containing 13	NM_028974	74492	87.3146	1.62973	0.187653	8.68483	3.79306e-18	2.03186e-17	3.09455	Up
ENSMUSG00000004360	9330159F19Rik	RIKEN cDNA 9330159F19 gene	NM_001162537	212448	57.9747	1.62743	0.516765	3.14926	0.00163684	0.00368642	3.08962	Up
ENSMUSG00000050957	Ints1	insulin-like 6	NM_013754	27356	209.204	1.62705	0.148459	10.9596	5.97774e-28	4.409e-27	3.0888	Up
ENSMUSG00000053178	Mtf2	mitochondrial transcription termination factor 1b	NM_001042670	208595	1102.33	1.62651	0.11026	14.7515	3.00811e-49	3.63034e-48	3.08765	Up
ENSMUSG00000005718	Tfr2	transcription factor AP4	NM_031182	83383	4401.65	1.62623	0.137787	11.8025	3.78949e-32	3.10317e-31	3.08706	Up
ENSMUSG00000025930	Msh3	musculin	NM_001360810	17681	44.1875	1.62399	0.316385	5.13294	2.85246e-07	9.07154e-07	3.08226	Up
ENSMUSG00000039196	Otx1	orosomucoid 1	NM_008768	18405	391.687	1.62303	0.326697	4.96798	6.76537e-07	2.09577e-06	3.0802	Up
ENSMUSG00000057370	Gm8770	predicted pseudogene 8724	NA	667610	29.1362	1.62129	0.318899	5.08402	3.69532e-07	1.16594e-06	3.0765	Up
ENSMUSG00000023073	Slc12a9	solute carrier family 10, member 2	NM_011388	20494	229.918	1.62112	0.126782	12.7866	1.9479e-37	1.82937e-36	3.07613	Up
ENSMUSG00000060890	Arr3	arrestin 3, retinal	NM_133205	170735	5.26323	1.61714	0.593738	2.72366	0.00645625	0.0134297	3.06767	Up
ENSMUSG00000115548	5430440P10Rik	RIKEN cDNA 5430440P10 gene	NR_045859	71362	25.1746	1.6127	0.341882	4.71713	2.39196e-06	7.1083e-06	3.05824	Up
ENSMUSG00000076438	Oxr1	3-oxoacid CoA transferase 2B	NM_181859	353371	73.6406	1.60976	0.193751	8.3084	9.69972e-17	4.9352e-16	3.05202	Up
ENSMUSG00000034118	Tram1l1	protein-tyrosine sulfotransferase 1	NM_001130476	22021	8255.33	1.60466	0.0786237	20.4094	1.37941e-92	3.22104e-91	3.04125	Up
ENSMUSG00000034826	Nusap1	nucleoporin 54	NM_001359995	269113	26208.3	1.60333	0.0730065	21.9615	6.72847e-107	1.85171e-105	3.03844	Up
ENSMUSG00000028337	Cort	coronin, actin binding protein 2A	NM_001164804	107684	4861.56	1.60219	0.0676445	23.6855	5.08872e-124	1.68656e-122	3.03604	Up
ENSMUSG00000026955	Sart3	suppressor APC domain containing 2	NM_001081085	72080	4438.79	1.60169	0.104712	15.2962	8.10339e-53	1.05255e-51	3.035	Up
ENSMUSG00000038126	Mpp3	M-phase phosphoprotein 9	NM_001081323	269702	11000.7	1.59698	0.0623138	25.6281	7.41858e-145	3.00477e-143	3.0251	Up
ENSMUSG00000022871	Fgf10	fetuin beta	NM_001083904	59083	106.409	1.59351	0.200024	7.96659	1.63115e-15	7.91263e-15	3.01783	Up
ENSMUSG00000027342	Pcolce	proliferating cell nuclear antigen	NM_011045	18538	60674.9	1.59344	0.0851572	18.7117	3.97584e-78	7.65442e-77	3.01767	Up
ENSMUSG00000059323	Top1mt	tonsoku-like, DNA repair protein	NM_183091	72749	8270.93	1.59339	0.0356527	44.6921	0	0	3.01758	Up
ENSMUSG00000027227	Sox12	sorbitol dehydrogenase	NM_146126	20322	4323.85	1.5926	0.0651726	24.4366	6.98929e-132	2.49053e-130	3.01592	Up
ENSMUSG00000029625	Cracdl	cleavage and polyadenylation specific factor 4	NM_001291248	54188	16725.1	1.59108	0.0467737	34.0166	1.26414e-253	1.18794e-251	3.01275	Up
ENSMUSG00000035234	Abraxas1	BRCA1 A complex subunit	NM_172405	70681	4329.43	1.58851	0.0859408	18.4838	2.7907e-76	5.23541e-75	3.00738	Up
ENSMUSG00000063447	Ube2k	ubiquitin-conjugating enzyme E2D 2B	NM_001276397	73318	19.0944	1.58597	0.397347	3.9914	6.56846e-05	0.000172585	3.0021	Up
ENSMUSG00000083390	Gm13313	high mobility group box 2 pseudogene	NA	100041232	34.8341	1.58386	0.303564	5.21755	1.81301e-07	5.82775e-07	2.99771	Up
ENSMUSG00000082912	Gm8934	SET domain-containing protein 8 pseudogene	NA	667700	19.8351	1.58318	0.333001	4.75428	1.99155e-06	5.96091e-06	2.9963	Up
ENSMUSG00000044339	Alkbh2	alkB homolog 2, alpha-ketoglutarate-dependent dioxygenase	NM_001359940	231642	2468.98	1.58163	0.0794523	19.9066	3.5648e-88	7.84842e-87	2.99307	Up
ENSMUSG00000063651	Cnot6l	cornifelin	NM_001081375	72383	10.6082	1.57939	0.450016	3.50962	0.000448742	0.00108254	2.98843	Up
ENSMUSG00000029703	Lsmem2	leucine-rich repeats and WD repeat domain containing 1	NM_027891	71735	15582.9	1.57841	0.0326657	48.3201	0	0	2.98641	Up
ENSMUSG00000029177	Cenpc1	centromere protein A	NM_001302129	12615	22078.8	1.57804	0.0864945	18.2444	2.29102e-74	4.17353e-73	2.98565	Up
ENSMUSG00000025650	Col8a2	collagen, type VII, alpha 1	NM_007738	12836	5244.54	1.57475	0.171838	9.16412	4.9952e-20	2.8661e-19	2.97883	Up
ENSMUSG00000022321	Cdh17	cadherin 10	NM_001316758	320873	231.694	1.57378	0.126315	12.4592	1.24671e-35	1.11643e-34	2.97683	Up
ENSMUSG00000115665	4933425B07Rik	RIKEN cDNA 4933425B07 gene	NR_046460	74458	19.3272	1.5736	0.516149	3.04872	0.00229818	0.00508264	2.97646	Up
ENSMUSG00000006585	Cebpg	chromatin licensing and DNA replication factor 1	NM_026014	67177	12077.3	1.57348	0.0840095	18.7297	2.8332e-78	5.47509e-77	2.97621	Up
ENSMUSG00000029605	Oas1g	2'-5' oligoadenylate synthetase 1B	NM_001083925	23961	1054.51	1.57336	0.0831631	18.919	7.95276e-80	1.57943e-78	2.97598	Up
ENSMUSG00000027173	Dhfr	DEP domain containing 7	NM_144804	211896	3674.17	1.57334	0.0621918	25.2982	3.34728e-141	1.31766e-139	2.97593	Up
ENSMUSG00000056553	Pus1	protein tyrosine phosphatase, receptor type, N polypeptide 2	NM_011215	19276	9.02702	1.57174	0.623647	2.52024	0.0117273	0.0233978	2.97263	Up
ENSMUSG00000071547	Ntrk1	5'-nucleotidase domain containing 2	NM_001374087	70021	12483.6	1.56194	0.0500689	31.1959	1.2101e-213	8.77625e-212	2.95252	Up
ENSMUSG00000001082	Mga	major facilitator superfamily domain containing 10	NM_001356978	68294	20419.2	1.56023	0.0509399	30.6289	5.04636e-206	3.47973e-204	2.94901	Up
ENSMUSG00000022610	Mastl	mitogen-activated protein kinase 12	NM_013871	29857	12518.3	1.55794	0.0814763	19.1213	1.6774e-81	3.41948e-80	2.94432	Up
ENSMUSG00000072762	4930522L14Rik	RIKEN cDNA 4930522L14 gene	XM_011249622	100041734	1534.98	1.55579	0.0728901	21.3443	4.40303e-101	1.13759e-99	2.93995	Up
ENSMUSG00000027199	Gbp10	glycine amidinotransferase (L-arginine:glycine amidinotransferase)	NM_025961	67092	7318.95	1.55479	0.106133	14.6494	1.35897e-48	1.61915e-47	2.93791	Up
ENSMUSG00000031445	Prpf3	protein Z, vitamin K-dependent plasma glycoprotein	NM_001357219	66901	116.51	1.55474	0.129781	11.9797	4.53839e-33	3.81371e-32	2.9378	Up
ENSMUSG00000036186	Diras2	divergent protein kinase domain 1B	NM_019833	56279	1457.49	1.55427	0.0601735	25.8298	4.09919e-147	1.69142e-145	2.93686	Up
ENSMUSG00000029202	Pds5b	PDS5 cohesin associated factor A	NM_001081321	71521	71417.5	1.55095	0.0838749	18.4912	2.43113e-76	4.56363e-75	2.9301	Up
ENSMUSG00000106889	Gm7483	slowmo homolog 2 pseudogene	NA	665046	5.40734	1.55013	0.564008	2.74842	0.00598834	0.0125113	2.92844	Up
ENSMUSG00000107108	Gm9958	predicted gene 9936	NR_164348	791292	16.3432	1.54572	0.363275	4.25496	2.09089e-05	5.74808e-05	2.9195	Up
ENSMUSG00000056290	Ms4a4d	membrane-spanning 4-domains, subfamily A, member 4B	NM_021718	60361	10.936	1.54249	0.482815	3.19479	0.00139932	0.00317516	2.91297	Up
ENSMUSG00000116673	A630089N07Rik	RIKEN cDNA A630089N07 gene	NR_015491	320586	2032.2	1.54182	0.0889343	17.3366	2.49041e-67	4.0896e-66	2.91161	Up
ENSMUSG00000001348	Acp5	acid phosphatase 5, tartrate resistant	NM_001102404	11433	3716.48	1.54181	0.0612907	25.1557	1.22338e-139	4.76115e-138	2.9116	Up
ENSMUSG00000096883	Shmt1	shisa family member 8	NM_001207021	435145	128.273	1.54153	0.170972	9.01627	1.94605e-19	1.09279e-18	2.91104	Up
ENSMUSG00000019894	Slc6a7	solute carrier family 6 (neurotransmitter transporter), member 15	NM_001252330	103098	451.151	1.53873	0.335432	4.58731	4.48991e-06	1.30485e-05	2.90539	Up
ENSMUSG00000047642	Dapk2	RIKEN cDNA D930020B18 gene	NM_177335	216393	34.6543	1.53745	0.280802	5.47523	4.36953e-08	1.46761e-07	2.90282	Up
ENSMUSG00000050296	Abca12	ATP-binding cassette, sub-family A (ABC1), member 12	NM_175210	74591	68.3733	1.53708	0.427974	3.59154	0.000328731	0.000805186	2.90207	Up
ENSMUSG00000029267	Mthfd2l	metal response element binding transcription factor 2	NM_001253877	17765	15984.4	1.53522	0.0444347	34.55	1.42611e-261	1.46523e-259	2.89833	Up
ENSMUSG00000027508	Paics	phosphoprotein associated with glycosphingolipid microdomains 1	NM_001195031	94212	10757.8	1.53503	0.123919	12.3873	3.06096e-35	2.71505e-34	2.89795	Up
ENSMUSG00000022421	Nrip2	neuronal pentraxin receptor	NM_030689	73340	1210.45	1.53094	0.0526508	29.0772	6.97429e-186	4.10245e-184	2.88973	Up
ENSMUSG00000025764	Jchain	jade family PHD finger 1	NM_001130184	269424	21973.9	1.52957	0.137546	11.1204	9.97911e-29	7.5021e-28	2.88699	Up
ENSMUSG00000099063	Mir8116	microRNA 7031	NR_105998	102465624	6.11593	1.52806	0.683145	2.2368	0.0252991	0.0474963	2.88398	Up
ENSMUSG00000063021	H2ac23	H2A clustered histone 15	NM_178183	319169	64.3311	1.52747	0.165015	9.25659	2.1107e-20	1.22428e-19	2.8828	Up
ENSMUSG00000037426	Depdc7	DEP domain containing 5	NM_001025426	277854	14602.6	1.52735	0.0375249	40.7022	0	0	2.88255	Up
ENSMUSG00000037905	Bri3bp	Bri3 binding protein	NM_001359486	76809	29267.9	1.52621	0.0744457	20.501	2.11121e-93	4.99032e-92	2.88028	Up
ENSMUSG00000034021	Pdx1	PDS5 cohesin associated factor B	NM_001346503	100710	29192.6	1.52264	0.0661985	23.001	4.55025e-117	1.38539e-115	2.87315	Up
ENSMUSG00000097572	Gm2710	predicted gene, 26797	NR_168547	108167690	35.3287	1.51857	0.273994	5.54234	2.9845e-08	1.01401e-07	2.86507	Up
ENSMUSG00000078864	Gm14412	predicted gene 14322	NM_001243903	626802	1037.03	1.51857	0.0958258	15.8472	1.47071e-56	2.02284e-55	2.86506	Up
ENSMUSG00000016262	Sfswap	SERTA domain containing 4	NM_001177794	214791	6462.27	1.51754	0.244688	6.20192	5.57785e-10	2.09615e-09	2.86302	Up
ENSMUSG00000075270	Pde4a	phosphodiesterase 11A	NM_001081033	241489	12.9398	1.51687	0.655863	2.31278	0.0207345	0.0395948	2.86169	Up
ENSMUSG00000021061	Srd5a3	spectrin beta, erythrocytic	NM_013675	20741	1875.7	1.51493	0.15513	9.76558	1.58208e-22	9.84545e-22	2.85785	Up
ENSMUSG00000034349	Smg5	structural maintenance of chromosomes 4	NM_001356976	70099	59591.3	1.51431	0.050605	29.9242	9.53528e-197	6.16155e-195	2.85663	Up
ENSMUSG00000042116	Wbscr25	von Willebrand factor A domain containing 1	NM_147776	246228	451.931	1.51399	0.0957966	15.8042	2.91002e-56	3.97411e-55	2.85599	Up
ENSMUSG00000026355	Mcm7	minichromosome maintenance complex component 6	NM_001313695	17219	52717.5	1.51379	0.080656	18.7685	1.36682e-78	2.64965e-77	2.8556	Up
ENSMUSG00000092130	D16Ertd472e	RIKEN cDNA D030025P21 gene	NR_028577	100303738	385.331	1.51265	0.0869036	17.406	7.42701e-68	1.23077e-66	2.85333	Up
ENSMUSG00000022340	Syce2	syntabulin (syntaxin-interacting)	NM_001032727	319613	116.204	1.51116	0.208091	7.26202	3.81348e-13	1.66609e-12	2.85039	Up
ENSMUSG00000029505	Epc2	E1A binding protein p400	NM_029337	75560	41818.8	1.50974	0.136194	11.0852	1.48039e-28	1.10995e-27	2.84758	Up
ENSMUSG00000040253	Gbp9	guanylate binding protein 7	NM_001083312	229900	5297.67	1.50874	0.0723803	20.8446	1.70702e-96	4.19916e-95	2.84561	Up
ENSMUSG00000029491	Pdia2	phosphodiesterase 6B, cGMP, rod receptor, beta polypeptide	NM_008806	18587	15.5867	1.50735	0.397523	3.79186	0.000149526	0.000379703	2.84288	Up
ENSMUSG00000079304	Tfap4	testis expressed 52	NM_027697	71149	36.1718	1.50671	0.274612	5.48668	4.09554e-08	1.37889e-07	2.84161	Up
ENSMUSG00000094777	H2az1	H2A clustered histone 24	NM_178185	319171	514.172	1.50639	0.0850683	17.708	3.64044e-70	6.24078e-69	2.84097	Up
ENSMUSG00000051517	Arhgef39	Rho guanine nucleotide exchange factor (GEF) 39	NM_001013377	230098	2540.46	1.50594	0.0636362	23.6648	8.31733e-124	2.73019e-122	2.84009	Up
ENSMUSG00000026974	Zranb3	zinc finger, MYND domain containing 19	NM_026021	67187	17494.4	1.50434	0.105568	14.2499	4.48733e-46	5.10192e-45	2.83695	Up
ENSMUSG00000084648	Gm24399	predicted gene, 24378	XR_004938773	115488464	16.3376	1.50212	0.586764	2.56001	0.0104668	0.0210537	2.8326	Up
ENSMUSG00000081932	Gm12387	high mobility group box 2 pseudogene	NA	668567	20.9557	1.50087	0.318659	4.70996	2.47771e-06	7.35462e-06	2.83014	Up
ENSMUSG00000026322	Htt	5 hydroxytryptamine (serotonin) receptor 4	NM_001364956	15562	26.3313	1.49609	0.461265	3.24345	0.00118091	0.00270747	2.82077	Up
ENSMUSG00000018076	Mef2b	mediator complex subunit 13-like	NM_001347445	76199	23244.3	1.49316	0.138989	10.7431	6.38968e-27	4.55584e-26	2.81505	Up
ENSMUSG00000079575	Rchy1	recombination signal binding protein for immunoglobulin kappa J region, pseudogene 3	NA	19667	3786.71	1.49156	0.102805	14.5087	1.06786e-47	1.25056e-46	2.81193	Up
ENSMUSG00000027242	Wdr86	WD repeat domain 76	NM_001290986	241627	8463.75	1.49151	0.0706311	21.1169	5.56557e-99	1.40498e-97	2.81183	Up
ENSMUSG00000089648	Gm15850	nucleoporin 54 pseudogene	NA	100534274	174.446	1.4908	0.142969	10.4274	1.85869e-25	1.26302e-24	2.81044	Up
ENSMUSG00000029446	Ptbp2	phosphoserine phosphatase	NM_133900	100678	17408	1.49038	0.16546	9.0075	2.10803e-19	1.18224e-18	2.80963	Up
ENSMUSG00000090098	Alms1-ps2	ALMS1, centrosome and basal body associated, pseudogene 2	NR_040440	623273	37.9407	1.4864	0.23851	6.23204	4.60394e-10	1.73821e-09	2.80189	Up
ENSMUSG00000059791	Nsd2	nurim (nuclear envelope membrane protein)	NM_134122	106582	3370.53	1.48469	0.12378	11.9947	3.78964e-33	3.18799e-32	2.79858	Up
ENSMUSG00000032717	Mdm1	MyoD family inhibitor	NM_001109973	17240	1544.35	1.48444	0.0733696	20.2324	5.07549e-91	1.16748e-89	2.79809	Up
ENSMUSG00000029111	Nemp2	negative elongation factor complex member A, Whsc2	NM_011914	24116	11797.1	1.48343	0.0302191	49.0893	0	0	2.79613	Up
ENSMUSG00000110244	Gm22858	ribosomal protein L28 pseudogene	NA	115486937	7.3116	1.48284	0.570011	2.60142	0.00928377	0.0188234	2.79498	Up
ENSMUSG00000028212	Cd101	cyclin E2	NM_001037134	12448	5142.44	1.4822	0.0534754	27.7175	4.29361e-169	2.19472e-167	2.79375	Up
ENSMUSG00000035594	Chtf18	cholinergic receptor, nicotinic, alpha polypeptide 5	NM_001373901	110835	7.49248	1.47982	0.658953	2.24571	0.0247226	0.0465017	2.78913	Up
ENSMUSG00000027947	Ina	interleukin 6 receptor, alpha	NM_001310676	16194	2369.77	1.47874	0.24044	6.15012	7.74252e-10	2.8871e-09	2.78704	Up
ENSMUSG00000097368	Gm11349	predicted gene 10390	NR_045793	100503427	10.468	1.47846	0.472987	3.1258	0.00177325	0.00397389	2.78651	Up
ENSMUSG00000029700	Slc16a14	solute carrier family 13 (sodium/sulfate symporters), member 1	NM_019481	55961	14.6083	1.47802	0.428413	3.44998	0.00056063	0.0013381	2.78566	Up
ENSMUSG00000038020	Rasef	Rap guanine nucleotide exchange factor (GEF)-like 1	NM_001080925	268480	710.27	1.47727	0.0904183	16.3382	5.28192e-60	7.70491e-59	2.78421	Up
ENSMUSG00000038932	Tdrd1	transcription factor-like 5 (basic helix-loop-helix)	NM_001360335	277353	34.554	1.47675	0.406312	3.63453	0.000278488	0.000687074	2.78321	Up
ENSMUSG00000071203	Naip6	NLR family, apoptosis inhibitory protein 5	NM_010870	17951	183.006	1.47588	0.144071	10.2441	1.25746e-24	8.33162e-24	2.78154	Up
ENSMUSG00000037572	Wdr76	WD repeat and HMG-box DNA binding protein 1	NM_001360532	218973	8612.76	1.47546	0.0326987	45.1228	0	0	2.78072	Up
ENSMUSG00000070327	Rnf216	ring finger protein 213	NM_001040005	672511	28437.9	1.47366	0.161565	9.12115	7.43341e-20	4.24296e-19	2.77726	Up
ENSMUSG00000106243	Gm5141	ribosomal protein L7A pseudogene	NA	269718	10.3285	1.47312	0.487299	3.02303	0.00250255	0.00550843	2.77622	Up
ENSMUSG00000028933	Xrcc6	X-ray repair complementing defective repair in Chinese hamster cells 2	NM_020570	57434	4395.8	1.47296	0.056505	26.0679	8.43561e-150	3.60126e-148	2.77592	Up
ENSMUSG00000039158	Akna	AT-hook transcription factor	NM_001045514	100182	2702.22	1.47237	0.250477	5.87826	4.14603e-09	1.48597e-08	2.77477	Up
ENSMUSG00000051278	Zic2	zinc finger, GRF-type containing 1	NM_197997	71643	3607.16	1.46912	0.04311	34.0785	1.53664e-254	1.46185e-252	2.76853	Up
ENSMUSG00000113118	Gm38416	high mobility group box 3 pseudogene	NA	100042404	34.5701	1.46871	0.231462	6.34536	2.21911e-10	8.51379e-10	2.76774	Up
ENSMUSG00000022432	Smc4	structural maintenance of chromosomes 1B	NM_080470	140557	17.686	1.46742	0.450366	3.25827	0.00112093	0.00257993	2.76526	Up
ENSMUSG00000103921	Gm5969	ubiquitin specific peptidase 1 pseudogene	NA	545500	290.456	1.46693	0.113237	12.9545	2.21609e-38	2.13592e-37	2.76433	Up
ENSMUSG00000010760	Phtf1os	pleckstrin homology like domain, family A, member 2	NM_009434	22113	585.199	1.46655	0.14537	10.0884	6.21705e-24	4.03173e-23	2.76361	Up
ENSMUSG00000042129	Rbl1	Ras association (RalGDS/AF-6) domain family member 4	NM_178045	213391	6634.79	1.46565	0.0426963	34.3275	3.05654e-258	2.97197e-256	2.76189	Up
ENSMUSG00000078868	Gm14418	predicted gene 14412	NA	102640477	90.2766	1.46467	0.147207	9.94972	2.52884e-23	1.61346e-22	2.76	Up
ENSMUSG00000027377	Man1c1	mal, T cell differentiation protein-like	NM_145532	228576	185.154	1.46362	0.136573	10.7168	8.49165e-27	6.02944e-26	2.75799	Up
ENSMUSG00000044749	Abca6	ATP-binding cassette, sub-family A (ABC1), member 6	NM_001166556	76184	12.9618	1.46292	0.625021	2.34059	0.0192531	0.0370204	2.75666	Up
ENSMUSG00000081263	Gm15223	predicted gene 14859	NA	100043080	5.72064	1.46273	0.587501	2.48975	0.0127833	0.025347	2.7563	Up
ENSMUSG00000047842	Dmrt1	DIRAS family, GTP-binding RAS-like 2	NM_001024474	68203	64.1125	1.46248	0.258802	5.65095	1.59567e-08	5.51876e-08	2.75581	Up
ENSMUSG00000013629	Calhm6	carbamoyl-phosphate synthetase 2, aspartate transcarbamylase, and dihydroorotase	NM_001289522	69719	65429	1.46231	0.0517963	28.2319	2.37729e-175	1.26774e-173	2.75548	Up
ENSMUSG00000027489	Neil3	N-terminal EF-hand calcium binding protein 3	NM_001379147	56846	104.077	1.46117	0.140137	10.4268	1.87149e-25	1.27115e-24	2.75332	Up
ENSMUSG00000037474	Duoxa1	denticleless E3 ubiquitin protein ligase	NM_001305233	76843	13551	1.46016	0.0587637	24.848	2.71644e-136	1.02861e-134	2.75139	Up
ENSMUSG00000003038	Hmgn2-ps	high mobility group nucleosomal binding domain 2	NM_016957	15331	13955.3	1.4591	0.0466673	31.2661	1.34941e-214	9.85613e-213	2.74938	Up
ENSMUSG00000054046	Klk6	kallikrein related-peptidase 13	NM_001039042	626834	11.5235	1.45711	0.426027	3.42024	0.000625653	0.00148377	2.74559	Up
ENSMUSG00000029516	Ckap2l	citron	NM_007708	12704	13839.1	1.45693	0.0638758	22.8088	3.74976e-115	1.1254e-113	2.74524	Up
ENSMUSG00000003341	Atp8b3	ATPase, class I, type 8B, member 3	NM_026094	67331	60.5935	1.45617	0.250447	5.81428	6.08958e-09	2.16194e-08	2.74379	Up
ENSMUSG00000022960	Dpp7	downstream neighbor of SON	NM_021720	60364	4550.22	1.45331	0.0650807	22.3309	1.85248e-110	5.28206e-109	2.73835	Up
ENSMUSG00000025196	Cpne7	carboxypeptidase N, polypeptide 1	NM_030703	93721	158.785	1.45204	0.182176	7.97052	1.58006e-15	7.67328e-15	2.73595	Up
ENSMUSG00000025001	Helq	helicase, lymphoid specific	NM_008234	15201	26958.4	1.45182	0.0741225	19.5867	2.00727e-85	4.29356e-84	2.73552	Up
ENSMUSG00000106951	5930430L01Rik	RIKEN cDNA 5930430L01 gene	NR_102383	319982	1226.31	1.45166	0.0806963	17.9891	2.37066e-72	4.20672e-71	2.73522	Up
ENSMUSG00000014776	Nom1	nucleolar protein 3 (apoptosis repressor with CARD domain)	NM_030152	78688	295.877	1.45062	0.173894	8.34198	7.30568e-17	3.73376e-16	2.73325	Up
ENSMUSG00000037991	Rnf213	RecQ mediated genome instability 2	NM_001033278	223970	2104.35	1.4498	0.10998	13.1823	1.10944e-39	1.10775e-38	2.7317	Up
ENSMUSG00000116912	Gm550	minichromosome maintenance deficient 7 pseudogene	NA	433027	1502.16	1.44937	0.0505089	28.6954	4.35491e-181	2.49038e-179	2.7309	Up
ENSMUSG00000027326	Knstrn	kinetochore scaffold 1	NM_001362732	76464	13338.6	1.44937	0.0540475	26.8167	2.06548e-158	9.58799e-157	2.73089	Up
ENSMUSG00000097321	1700028E10Rik	RIKEN cDNA 1700028E10 gene	NR_045699	625175	110.569	1.44807	0.141791	10.2127	1.73906e-24	1.14708e-23	2.72842	Up
ENSMUSG00000098318	Lonrf3	lncRNA downstream of Cdkn1b	NR_037955	381822	550.957	1.4479	0.0904092	16.015	1.00486e-57	1.40977e-56	2.72811	Up
ENSMUSG00000029191	Rfc2	replication factor C (activator 1) 1	NM_001347357	19687	34017.8	1.44648	0.0433742	33.3489	7.55838e-244	6.73329e-242	2.72543	Up
ENSMUSG00000086598	Bub1	BTB (POZ) domain containing 18	NM_001145100	100270744	26.4475	1.44556	0.360199	4.01322	5.98961e-05	0.000157874	2.72368	Up
ENSMUSG00000022371	Col16a1	collagen, type XIV, alpha 1	NM_001368422	12818	41.6274	1.44527	0.339704	4.25451	2.09503e-05	5.75792e-05	2.72315	Up
ENSMUSG00000066107	Gm13007	predicted gene 12666	NA	68280	20.8513	1.44448	0.296578	4.87049	1.11324e-06	3.392e-06	2.72164	Up
ENSMUSG00000038418	Eif4h	early growth response 1	NM_007913	13653	19266.8	1.44197	0.171843	8.39122	4.81126e-17	2.4803e-16	2.71692	Up
ENSMUSG00000051329	Nup188	nucleoporin 160	NM_021512	59015	26562.9	1.44164	0.0290627	49.6046	0	0	2.7163	Up
ENSMUSG00000104514	Gm37500	high mobility group protein B1 pseudogene	NA	115489679	12.5038	1.44151	0.480079	3.00264	0.00267646	0.0058662	2.71604	Up
ENSMUSG00000070713	Hnrnpd	high mobility group nucleosomal binding domain 2, pseudogene	NA	100042405	9952.55	1.43928	0.0498697	28.8608	3.70778e-183	2.14017e-181	2.71185	Up
ENSMUSG00000004099	Dnmt3b	DNA methyltransferase (cytosine-5) 1	NM_001199431	13433	71211.8	1.43421	0.0604419	23.7287	1.82524e-124	6.06897e-123	2.70233	Up
ENSMUSG00000018974	Sbno1	squamous cell carcinoma antigen recognized by T cells 3	NM_001356621	53890	33226.8	1.4341	0.0327868	43.7402	0	0	2.70214	Up
ENSMUSG00000040302	Rbpj-ps3	RNA binding motif protein 48	NM_172991	269623	2809.55	1.43398	0.0738898	19.407	6.73089e-84	1.4075e-82	2.70191	Up
ENSMUSG00000029464	Gpr132	GPN-loop GTPase 3	NM_024216	68080	10621.4	1.42904	0.0355197	40.2323	0	0	2.69267	Up
ENSMUSG00000054568	Usp37	ubiquitin specific peptidase 17-like A	NM_007887	13531	31.5816	1.42902	0.385228	3.70955	0.000207629	0.000519501	2.69264	Up
ENSMUSG00000080610	Snord7	small nucleolar RNA, C/D box 110	NR_028547	100217452	14.7117	1.42803	0.36028	3.96365	7.38126e-05	0.000193151	2.69078	Up
ENSMUSG00000078889	Gm14322	predicted gene 14288	NM_001033123	13999	39.0355	1.42772	0.308125	4.63357	3.59409e-06	1.05365e-05	2.69021	Up
ENSMUSG00000028066	Pms2	polyamine-modulated factor 1	NM_001310605	67037	11669.3	1.42749	0.0471577	30.2705	2.80231e-201	1.86154e-199	2.68978	Up
ENSMUSG00000029153	Oip5	OCIA domain containing 2	NM_001310636	433904	3771.55	1.42645	0.0943149	15.1243	1.11914e-51	1.41898e-50	2.68785	Up
ENSMUSG00000020042	Btbd18	BTB (POZ) domain containing 11	NM_001017525	74007	1644.68	1.42639	0.100033	14.2592	3.92812e-46	4.47271e-45	2.68773	Up
ENSMUSG00000033434	Gvin-ps4	GTP binding protein 6 (putative)	NM_145147	107999	6216.63	1.42481	0.0643801	22.1313	1.58086e-108	4.42972e-107	2.6848	Up
ENSMUSG00000029410	Ppm1g	protein phosphatase, EF hand calcium-binding domain 2	NM_011148	19023	74.1561	1.42415	0.231684	6.14695	7.89859e-10	2.9428e-09	2.68357	Up
ENSMUSG00000017550	Atad5	ATPase family, AAA domain containing 5	NM_001029856	237877	5953.97	1.42408	0.0540733	26.3362	7.38834e-153	3.23023e-151	2.68344	Up
ENSMUSG00000074867	Zfp92	zinc finger protein 808	NM_001039239	630579	1515.62	1.42089	0.0679162	20.9213	3.42609e-97	8.49577e-96	2.67752	Up
ENSMUSG00000051817	Sox17	SRY (sex determining region Y)-box 12	NM_011438	20667	9825.6	1.42059	0.0869578	16.3365	5.42402e-60	7.90844e-59	2.67695	Up
ENSMUSG00000036980	Tbc1d31	TATA-box binding protein associated factor 6	NM_001356600	21343	14315.6	1.42039	0.0556349	25.5306	9.01441e-144	3.61786e-142	2.67658	Up
ENSMUSG00000098934	H1f0	GTPase, very large interferon inducible, pseudogene 4	NR_040456	100417831	27.0963	1.41946	0.27434	5.17407	2.29047e-07	7.3266e-07	2.67485	Up
ENSMUSG00000078349	AW011738	expressed sequence AW011738	NR_030671	100382	775.945	1.41924	0.131032	10.8312	2.44808e-27	1.76715e-26	2.67445	Up
ENSMUSG00000026646	Sybu	suppressor of variegation 3-9 2	NM_022724	64707	5174.48	1.41917	0.0329953	43.0112	0	0	2.67431	Up
ENSMUSG00000038523	1700003F12Rik	RIKEN cDNA 1700003F12 gene	NM_029305	75480	39.1966	1.41884	0.218977	6.47942	9.20771e-11	3.60576e-10	2.67371	Up
ENSMUSG00000092713	Gm23751	predicted gene, 22858	XR_004939756	115488835	36.9157	1.41882	0.24323	5.83325	5.43586e-09	1.93498e-08	2.67367	Up
ENSMUSG00000017300	Tnnt1	troponin C2, fast	NM_009394	21925	6.53063	1.41819	0.619232	2.29025	0.022007	0.0418047	2.67251	Up
ENSMUSG00000041912	Tesmin	tudor and KH domain containing protein	NM_001357711	72634	7755.28	1.41583	0.0409105	34.608	1.91438e-262	1.98676e-260	2.66814	Up
ENSMUSG00000110648	Gm41341	predicted gene, 38574	XM_036154453	102641752	120.354	1.41578	0.146221	9.68247	3.57954e-22	2.20356e-21	2.66804	Up
ENSMUSG00000040653	Ppp1r26	protein phosphatase 1, regulatory inhibitor subunit 14C	NM_133485	76142	352.286	1.41557	0.111018	12.7508	3.08365e-37	2.87935e-36	2.66766	Up
ENSMUSG00000021732	Fgf21	fibroblast growth factor 10	NM_008002	14165	16.6176	1.41475	0.45065	3.13935	0.00169325	0.00380596	2.66613	Up
ENSMUSG00000097402	Gm17484	predicted gene, 17399	NR_155294	100502695	39.2083	1.41459	0.287544	4.91956	8.67382e-07	2.66447e-06	2.66584	Up
ENSMUSG00000023755	Rif1	Ras homolog enriched in brain like 1	NM_026967	69159	2077.58	1.4136	0.0863052	16.3791	2.69574e-60	3.95294e-59	2.66402	Up
ENSMUSG00000031224	Mall	MAGE family member E2	NM_053206	272790	43.6938	1.41148	0.348342	4.05198	5.07852e-05	0.000134747	2.6601	Up
ENSMUSG00000062761	Zfp605	zinc finger protein 512	NM_001360000	269639	17058.9	1.41148	0.0689542	20.4698	4.0049e-93	9.43754e-92	2.66009	Up
ENSMUSG00000049097	Ankrd34a	ankyrin repeat domain 34A	NM_001024851	545554	48.0554	1.40993	0.559756	2.51882	0.0117748	0.0234894	2.65723	Up
ENSMUSG00000057110	Col11a1	centriolin	NM_001290635	26920	11534.4	1.40992	0.0498024	28.3103	2.57797e-176	1.3916e-174	2.65723	Up
ENSMUSG00000085900	A930041C12Rik	RIKEN cDNA A930041C12 gene	NR_046195	78443	14.5408	1.40907	0.361513	3.89771	9.71083e-05	0.000250957	2.65566	Up
ENSMUSG00000015942	Gtf3a	GTF2I repeat domain containing 2	NM_001359852	114674	4628.58	1.40829	0.149904	9.39464	5.74163e-21	3.39943e-20	2.65423	Up
ENSMUSG00000073437	D330046F09Rik	RIKEN cDNA D330041H03 gene	NM_001039561	654822	433.053	1.40803	0.105344	13.366	9.55497e-41	9.79098e-40	2.65375	Up
ENSMUSG00000036202	Rilpl2	replication timing regulatory factor 1	NM_001355414	51869	32432.7	1.40761	0.096631	14.5669	4.5635e-48	5.39343e-47	2.65298	Up
ENSMUSG00000069301	H2ac15	H2A clustered histone 11	NM_178186	319167	341.087	1.40644	0.10543	13.3401	1.35285e-40	1.37985e-39	2.65082	Up
ENSMUSG00000027580	Herc6	helicase with zinc finger 2, transcriptional coactivator	NM_183162	229003	18215.7	1.40098	0.0802146	17.4654	2.62636e-68	4.37344e-67	2.64082	Up
ENSMUSG00000022471	Ypel1	X-ray repair complementing defective repair in Chinese hamster cells 6	NM_010247	14375	14827.2	1.40068	0.0831529	16.8447	1.14831e-63	1.77772e-62	2.64026	Up
ENSMUSG00000045034	Ankrd34b	ankyrin repeat domain 34B	NM_175455	218440	50.6104	1.40053	0.248704	5.63129	1.78863e-08	6.16953e-08	2.63998	Up
ENSMUSG00000083860	Gm13420	peptidylprolyl isomerase D (cyclophilin D) pseudogene	NA	633061	37.6171	1.40041	0.326384	4.29068	1.78126e-05	4.92411e-05	2.63977	Up
ENSMUSG00000027750	Pou2f2	periostin, osteoblast specific factor	NM_001198765	50706	6628.17	1.40014	0.232633	6.01866	1.75871e-09	6.43122e-09	2.63926	Up
ENSMUSG00000029521	Chic2	checkpoint kinase 2	NM_001363308	50883	8148.57	1.39995	0.0334487	41.8536	0	0	2.63893	Up
ENSMUSG00000084220	Gm12475	PDZ binding kinase pseudogene	NA	621880	16.6521	1.39893	0.456836	3.06222	0.00219704	0.00486839	2.63706	Up
ENSMUSG00000039959	Hirip3	huntingtin interacting protein 1	NM_001382848	215114	15115.1	1.39752	0.0443391	31.5189	4.78036e-218	3.56768e-216	2.63449	Up
ENSMUSG00000027641	Rbm19	RB transcriptional corepressor like 1	NM_001139516	19650	18708.1	1.39602	0.0771308	18.0994	3.22009e-73	5.76716e-72	2.63175	Up
ENSMUSG00000028073	Peg10	platelet endothelial aggregation receptor 1	NM_001032413	73182	6488.54	1.39451	0.0449947	30.9928	6.73054e-211	4.81335e-209	2.629	Up
ENSMUSG00000053411	Ccdc138	chromobox 7	NM_144811	52609	6842.32	1.39366	0.0861779	16.1719	7.96461e-59	1.14024e-57	2.62744	Up
ENSMUSG00000002835	Chaf1b	chromatin assembly factor 1, subunit A (p150)	NM_013733	27221	20135.7	1.3897	0.0348569	39.8688	0	0	2.62025	Up
ENSMUSG00000022673	Mcm5	minichromosome maintenance complex component 4	NM_008565	17217	34901.9	1.38968	0.0505649	27.483	2.8012e-166	1.39485e-164	2.6202	Up
ENSMUSG00000029298	Gbx1	guanylate-binding protein 9	NM_172777	236573	6301.21	1.38804	0.0527868	26.2951	2.17963e-152	9.48908e-151	2.61722	Up
ENSMUSG00000028132	Tlx3	TLC domain containing 4	NM_001355678	99887	567.685	1.38705	0.12958	10.7041	9.73292e-27	6.89491e-26	2.61543	Up
ENSMUSG00000028546	Elf2	ELAV like RNA binding protein 4	NM_001038698	15572	160.329	1.38649	0.204653	6.77482	1.2456e-11	5.06708e-11	2.61442	Up
ENSMUSG00000058291	Zfp808	zinc finger protein 68	NM_001044747	24135	11586.9	1.38494	0.0571309	24.2416	8.11683e-130	2.856e-128	2.61161	Up
ENSMUSG00000095940	Gm16471	ribosomal protein L21 pseudogene	NA	432801	10.2096	1.38263	0.495953	2.78783	0.00530625	0.0111786	2.60744	Up
ENSMUSG00000117771	Gm25604	predicted gene, 25432	NA	102635008	139.196	1.38098	0.171866	8.03524	9.33974e-16	4.56516e-15	2.60446	Up
ENSMUSG00000050439	Eomes	ENTH domain containing 1	NM_001163189	383075	23.6179	1.38032	0.299919	4.60232	4.17803e-06	1.21697e-05	2.60326	Up
ENSMUSG00000029415	Sectm1b	SDA1 domain containing 1	NM_172713	231452	24083.2	1.38025	0.0887317	15.5554	1.46316e-54	1.95234e-53	2.60314	Up
ENSMUSG00000034959	Rundc3b	RUN and cysteine rich domain containing beclin 1 interacting protein like	NM_001374214	271221	20.9541	1.37722	0.312133	4.41228	1.0229e-05	2.88619e-05	2.59767	Up
ENSMUSG00000029401	Ripply3	Rab interacting lysosomal protein-like 2	NM_030259	80291	9356.15	1.37625	0.0487131	28.2522	1.33601e-175	7.1617e-174	2.59593	Up
ENSMUSG00000024905	Tex52	testis expressed metallothionein like	NM_001039657	17771	21.7767	1.37535	0.395206	3.48009	0.000501248	0.00120233	2.59431	Up
ENSMUSG00000096992	Gm26797	predicted gene, 26788	NR_165804	108167617	98.5617	1.37241	0.274649	4.99697	5.8238e-07	1.81357e-06	2.58903	Up
ENSMUSG00000017861	Mycl	myeloblastosis oncogene-like 2	NM_008652	17865	15713.6	1.3701	0.0486022	28.1901	7.74205e-175	4.10022e-173	2.58489	Up
ENSMUSG00000098068	Gm8162	high mobility group box 2 pseudogene	NA	666055	23.4108	1.36971	0.284885	4.80793	1.52502e-06	4.59983e-06	2.58418	Up
ENSMUSG00000037605	Adgrl3	adhesion G protein-coupled receptor L3	NM_001347367	319387	201.327	1.36896	0.212795	6.43322	1.24932e-10	4.86087e-10	2.58284	Up
ENSMUSG00000001569	Nop14	nucleolar protein with MIF4G domain 1	NM_001033457	433864	18862.5	1.36723	0.0934126	14.6365	1.64273e-48	1.95347e-47	2.57976	Up
ENSMUSG00000026779	Mbd4	microtubule associated serine/threonine kinase-like	NM_025979	67121	8764.4	1.36679	0.0377366	36.2193	3.02616e-287	3.73102e-285	2.57897	Up
ENSMUSG00000018925	Hectd4	HEAT repeat containing 9	NM_001045543	629303	17.8626	1.36612	0.515551	2.64983	0.00805329	0.0164847	2.57777	Up
ENSMUSG00000039699	Batf2	basic leucine zipper transcription factor, ATF-like 2	NM_001356604	74481	27.7977	1.36494	0.304356	4.48471	7.30148e-06	2.08769e-05	2.57566	Up
ENSMUSG00000008461	Fzd9	fucosyltransferase 1	NM_001271981	14343	3407.31	1.3647	0.292248	4.66965	3.0172e-06	8.90541e-06	2.57522	Up
ENSMUSG00000029014	Dnajc21	DnaJ heat shock protein family (Hsp40) member C2	NM_009584	22791	29445.5	1.36453	0.0719551	18.9637	3.40443e-80	6.7875e-79	2.57493	Up
ENSMUSG00000028919	Arhgef19	Rho guanine nucleotide exchange factor (GEF) 19	NM_001379647	213649	2823.62	1.36355	0.0525286	25.9583	1.46612e-148	6.13998e-147	2.57318	Up
ENSMUSG00000022142	Nup160	nucleoporin 155	NM_133227	170762	24246.9	1.36195	0.0641446	21.2325	4.78559e-100	1.22007e-98	2.57032	Up
ENSMUSG00000019865	Nmral1	neuromedin B receptor	NM_008703	18101	34.9797	1.36188	0.241228	5.64561	1.64593e-08	5.68751e-08	2.5702	Up
ENSMUSG00000040084	Bud31	BUB1B, mitotic checkpoint serine/threonine kinase	NM_009773	12236	34092.3	1.36179	0.0734265	18.5463	8.72974e-77	1.64372e-75	2.57004	Up
ENSMUSG00000020974	Poln	polymerase (DNA directed), epsilon 2 (p59 subunit)	NM_011133	18974	3429.72	1.36177	0.0631138	21.5765	2.98652e-103	7.94936e-102	2.57001	Up
ENSMUSG00000000916	Nt5dc2	NOL1/NOP2/Sun domain family, member 5	NM_001359617	100609	6065.01	1.36172	0.0516883	26.3448	5.88711e-153	2.5812e-151	2.56991	Up
ENSMUSG00000097180	2700038G22Rik	RIKEN cDNA 2700038G22 gene	NR_045040	67194	1100.25	1.36091	0.0832206	16.353	4.13785e-60	6.04746e-59	2.56847	Up
ENSMUSG00000026980	Lyar	lymphocyte antigen 75	NM_013825	17076	13754.3	1.36023	0.0792684	17.1598	5.31165e-66	8.53159e-65	2.56726	Up
ENSMUSG00000049327	Knl1	lysine methyltransferase 5A	NM_001310723	67956	87317.2	1.35959	0.0367856	36.96	5.03561e-299	6.60479e-297	2.56613	Up
ENSMUSG00000020212	Med13l	transformed mouse 3T3 cell double minute 1	NM_001162904	17245	4090.35	1.35958	0.0566888	23.9833	4.15359e-127	1.42093e-125	2.56611	Up
ENSMUSG00000029463	Fam220a	family with sequence similarity 216, member A	NM_026883	68948	5807.48	1.35742	0.0409659	33.1353	9.21065e-241	8.08832e-239	2.56227	Up
ENSMUSG00000095648	Gm20379	predicted gene 2004	NM_001362250	628147	26.0655	1.35595	0.326661	4.15094	3.31113e-05	8.94862e-05	2.55966	Up
ENSMUSG00000094595	Fut1	fibrinogen silencer binding protein	NM_001256142	100503583	509.854	1.35429	0.0837993	16.1611	9.48866e-59	1.35716e-57	2.55671	Up
ENSMUSG00000036693	Nop56	NOP14 nucleolar protein	NM_029278	75416	28353.4	1.35184	0.0949968	14.2303	5.94058e-46	6.73186e-45	2.55237	Up
ENSMUSG00000079442	St6galnac5	ST6 (alpha-N-acetyl-neuraminyl-2,3-beta-galactosyl-1,3)-N-acetylgalactosaminide alpha-2,6-sialyltransferase 4	NM_001276425	20448	2204.6	1.35183	0.0578344	23.3742	7.81722e-121	2.47891e-119	2.55236	Up
ENSMUSG00000067215	Utf1	ubiquitin specific protease 51	NM_001137547	635253	36.5735	1.34921	0.525329	2.56832	0.0102192	0.0205908	2.54773	Up
ENSMUSG00000021792	Psip1	peroxiredoxin like 2A	NM_001316732	70564	57589.1	1.34917	0.0781398	17.2661	8.47443e-67	1.3784e-65	2.54765	Up
ENSMUSG00000047733	Tmem54	transmembrane protein 262	NM_001111317	433215	8.66216	1.34802	0.514962	2.61772	0.00885201	0.0180025	2.54563	Up
ENSMUSG00000001285	Myh7b	melanocyte proliferating gene 1	NM_021713	60315	9415.04	1.34614	0.0815677	16.5034	3.46821e-61	5.15184e-60	2.54232	Up
ENSMUSG00000023353	Agap3	ArfGAP with GTPase domain, ankyrin repeat and PH domain 3	NM_001256431	213990	30167.7	1.34548	0.0459761	29.2648	2.91132e-188	1.75265e-186	2.54115	Up
ENSMUSG00000016503	Gtf3c2	general transcription factor III A	NM_025652	66596	7768.8	1.34431	0.0603416	22.2783	5.99405e-110	1.70124e-108	2.53909	Up
ENSMUSG00000029427	Zcwpw1	zinc finger, CCHC domain containing 8	NM_027494	70650	22879.6	1.34397	0.0475219	28.281	5.92146e-176	3.17974e-174	2.53848	Up
ENSMUSG00000037003	Tnxb	tensin 2	NM_001355636	209039	10137.7	1.34387	0.0426565	31.5045	7.53968e-218	5.61342e-216	2.53831	Up
ENSMUSG00000026535	Ifi27l2a	interferon activated gene 202B	NM_008327	26388	4280.44	1.34359	0.0968488	13.8731	9.22305e-44	9.98532e-43	2.53782	Up
ENSMUSG00000085436	Zfp512	zinc finger protein 335, opposite strand	NR_166490	629777	142.63	1.34299	0.173453	7.74269	9.73323e-15	4.57328e-14	2.53677	Up
ENSMUSG00000039748	Exosc2	exonuclease 1	NM_012012	26909	7851.45	1.34244	0.0480224	27.9545	5.8165e-172	3.02841e-170	2.5358	Up
ENSMUSG00000055725	Paqr9	progestin and adipoQ receptor family member III	NM_001359910	231474	1874.22	1.34139	0.174007	7.70883	1.26978e-14	5.93548e-14	2.53396	Up
ENSMUSG00000073408	Mutyh	mucin like 3	NM_001033366	268949	84.2409	1.34125	0.17559	7.63856	2.19666e-14	1.01434e-13	2.53371	Up
ENSMUSG00000049409	Proz	prokineticin receptor 1	NM_001355655	58182	226.723	1.3411	0.220767	6.07472	1.24206e-09	4.57597e-09	2.53344	Up
ENSMUSG00000037313	Tacr2	transforming, acidic coiled-coil containing protein 3	NM_001040435	21335	37727.7	1.34067	0.0625141	21.4459	4.98526e-102	1.30887e-100	2.53269	Up
ENSMUSG00000029227	Fkbp11	FIP1 like 1 (S. cerevisiae)	NM_001159573	66899	47621.8	1.34054	0.0848435	15.8001	3.10614e-56	4.24006e-55	2.53245	Up
ENSMUSG00000099284	Mir7027	microRNA 7026	NR_105993	102466216	25.8914	1.34042	0.269667	4.97063	6.67359e-07	2.06838e-06	2.53224	Up
ENSMUSG00000028926	Cdk2ap1	cyclin-dependent kinase 14	NM_001310448	18647	6792.17	1.33946	0.0870449	15.3882	1.96447e-53	2.57663e-52	2.53057	Up
ENSMUSG00000063765	Chaf1a	chondroadherin-like	NM_001164320	214685	537.457	1.33827	0.0706304	18.9476	4.62426e-80	9.21355e-79	2.52849	Up
ENSMUSG00000063952	Brpf3	bromodomain and PHD finger containing, 3	NM_001081315	268936	9820.79	1.33789	0.102372	13.0688	4.96299e-39	4.87645e-38	2.52781	Up
ENSMUSG00000029554	Magee2	MAD1 mitotic arrest deficient 1-like 1	NM_001359025	17120	12703.6	1.33746	0.039799	33.6054	1.39839e-247	1.27146e-245	2.52706	Up
ENSMUSG00000027331	Kntc1	kinetochore-localized astrin/SPAG5 binding	NM_026412	51944	20121.6	1.33727	0.0272844	49.0124	0	0	2.52673	Up
ENSMUSG00000116817	Gm5773	kinesin family member 2C pseudogene	NA	435499	11.4659	1.33695	0.577219	2.31618	0.0205482	0.0392756	2.52616	Up
ENSMUSG00000029233	Srrm3	steroid 5 alpha-reductase 3	NM_020611	57357	8314.77	1.33498	0.0939229	14.2136	7.54434e-46	8.52729e-45	2.52272	Up
ENSMUSG00000048455	Sptb	small proline-rich protein 1B	NM_009265	20754	20.745	1.33487	0.310231	4.30284	1.68626e-05	4.67197e-05	2.52253	Up
ENSMUSG00000026247	Ect2	endothelin converting enzyme-like 1	NM_001277925	13599	78.0513	1.33441	0.173552	7.6888	1.48525e-14	6.91119e-14	2.52172	Up
ENSMUSG00000020654	Adcy3	adenylate cyclase 3	NM_001159536	104111	2051.85	1.33402	0.0537179	24.8338	3.87337e-136	1.46131e-134	2.52104	Up
ENSMUSG00000029147	Ppp1cc	protein phosphatase 1G (formerly 2C), magnesium-dependent, gamma isoform	NM_008014	14208	74742.2	1.33293	0.0294683	45.2326	0	0	2.51913	Up
ENSMUSG00000022864	D330041H03Rik	DNA segment, Chr 16, ERATO Doi 472, expressed	NM_001252438	67102	2536.51	1.33237	0.0793482	16.7914	2.82042e-63	4.34451e-62	2.51816	Up
ENSMUSG00000053004	Hrk	histamine receptor H1	NM_001252642	15465	201.546	1.33183	0.172677	7.71287	1.23021e-14	5.75313e-14	2.51722	Up
ENSMUSG00000037731	Thoc2l	thymocyte selection associated family member 2	NM_001033308	230787	41.9016	1.33119	0.300491	4.43004	9.42148e-06	2.66812e-05	2.5161	Up
ENSMUSG00000056394	Limk1	ligase I, DNA, ATP-dependent	NM_001083188	16881	28978.6	1.33117	0.0540104	24.6465	4.01521e-134	1.48039e-132	2.51606	Up
ENSMUSG00000029397	Rcor2	ring finger and CHY zinc finger domain containing 1	NM_001271797	68098	10793.4	1.32952	0.11878	11.1931	4.40637e-29	3.34691e-28	2.51318	Up
ENSMUSG00000038517	Tbl2	TBK1 binding protein 1	NM_001372527	73174	705.83	1.32782	0.0703569	18.8726	1.91534e-79	3.77713e-78	2.51023	Up
ENSMUSG00000028862	Mapk12	mitogen-activated protein kinase kinase kinase 6	NM_016693	53608	1594.23	1.32753	0.0553973	23.9637	6.64506e-127	2.26822e-125	2.50972	Up
ENSMUSG00000106864	Gtpbp10	general transcription factor IIIC, polypeptide 2, beta	NM_027901	71752	9103.73	1.32676	0.051723	25.6512	4.10257e-145	1.67046e-143	2.50838	Up
ENSMUSG00000050822	Slc30a3	solute carrier family 29 (nucleoside transporters), member 4	NM_146257	243328	3723.68	1.32337	0.0971553	13.6212	2.99492e-42	3.16138e-41	2.50251	Up
ENSMUSG00000041859	Mcm4	minichromosome maintenance complex component 3	NM_008563	17215	44916.3	1.32	0.049555	26.637	2.53156e-156	1.1408e-154	2.49666	Up
ENSMUSG00000066735	Vmn1r219	vitamin K epoxide reductase complex, subunit 1-like 1	NM_001001327	69568	18176.9	1.3193	0.0794875	16.5976	7.25392e-62	1.09067e-60	2.49545	Up
ENSMUSG00000103409	Ly75	leucine-rich single-pass membrane protein 2	NM_001081244	434436	162.854	1.31926	0.164815	8.00447	1.19985e-15	5.84712e-15	2.49537	Up
ENSMUSG00000027861	Cbln3	calsequestrin 2	NM_001355663	12373	45.9572	1.31925	0.340317	3.87652	0.000105959	0.000272596	2.49536	Up
ENSMUSG00000079659	Tmem262	transmembrane protein 243, mitochondrial	NM_001081029	652925	1756.82	1.31858	0.106073	12.4309	1.7768e-35	1.58468e-34	2.4942	Up
ENSMUSG00000044224	Dnase1	DnaJ heat shock protein family (Hsp40) member C21	NM_030046	78244	14783.2	1.31717	0.105934	12.4338	1.71208e-35	1.52783e-34	2.49176	Up
ENSMUSG00000037525	Bcdin3d	BCDIN3 domain containing	NM_029236	75284	2809.61	1.31656	0.0823276	15.9917	1.45994e-57	2.04451e-56	2.49071	Up
ENSMUSG00000079531	Pycr1	PWWP domain containing 4D	NM_001081670	546325	103.93	1.31642	0.198267	6.6396	3.14525e-11	1.25822e-10	2.49047	Up
ENSMUSG00000097207	6030443J06Rik	RIKEN cDNA 6030443J06 gene	NR_102315	320719	993.721	1.31618	0.0959644	13.7153	8.21947e-43	8.75428e-42	2.49007	Up
ENSMUSG00000029674	Lingo3	LIM-domain containing, protein kinase	NM_001305875	16885	9084.06	1.31409	0.0921966	14.2531	4.28653e-46	4.87542e-45	2.48646	Up
ENSMUSG00000037846	Rtp4	rhotekin 2	NM_001081346	170799	579.828	1.31408	0.213697	6.14929	7.78323e-10	2.90158e-09	2.48644	Up
ENSMUSG00000051503	Gm6651	predicted gene 6583	NM_001039228	625424	13.8068	1.31316	0.438058	2.99769	0.00272038	0.00595909	2.48485	Up
ENSMUSG00000097571	Kash5	Jpx transcript, Xist activator (non-protein coding)	NR_015508	70252	348.269	1.31261	0.1252	10.4841	1.02243e-25	7.0001e-25	2.48391	Up
ENSMUSG00000033752	Mns1	meiotic nuclear divisions 1	NM_029797	76915	2681.67	1.31248	0.0329639	39.8157	0	0	2.48368	Up
ENSMUSG00000027966	Col14a1	collagen, type XI, alpha 1	NM_007729	12814	137.59	1.312	0.548345	2.39265	0.016727	0.0324915	2.48286	Up
ENSMUSG00000034317	Trmt44	tripartite motif-containing 59	NM_025863	66949	25005.8	1.31079	0.0329442	39.7883	0	0	2.48078	Up
ENSMUSG00000068101	Cep112it	centromere protein M	NM_001080158	66570	2434.61	1.31049	0.0847739	15.4587	6.59256e-54	8.69874e-53	2.48026	Up
ENSMUSG00000098985	Gm281	predicted gene 27219	NA	101056044	217.851	1.31034	0.137181	9.55195	1.27279e-21	7.69841e-21	2.48001	Up
ENSMUSG00000083338	Gm12666	polymerase (DNA-directed), delta 3, accessory subunit pseudogene	NA	666724	11.8202	1.30931	0.443616	2.95146	0.00316278	0.00687056	2.47824	Up
ENSMUSG00000030752	Kdr	lysine (K)-specific demethylase 8	NM_029842	77035	1226.01	1.30911	0.0669677	19.5483	4.26158e-85	9.08401e-84	2.47788	Up
ENSMUSG00000087543	Gm17399	predicted gene 16576	NR_045069	100504191	1090.82	1.30762	0.110314	11.8536	2.06137e-32	1.69932e-31	2.47532	Up
ENSMUSG00000112640	Gm3325	predicted gene, 32687	NM_001374222	102635315	136.383	1.30739	0.162394	8.05073	8.23031e-16	4.02863e-15	2.47494	Up
ENSMUSG00000006930	Hat1	huntingtin-associated protein 1	NM_001359052	15114	12861.7	1.30714	0.0526238	24.8393	3.37727e-136	1.2757e-134	2.4745	Up
ENSMUSG00000032397	Tk1	timeless interacting protein	NM_001324556	66131	9008.94	1.30662	0.0527429	24.7733	1.73808e-135	6.51737e-134	2.47361	Up
ENSMUSG00000014782	Plk4	pleckstrin homology domain containing, family G (with RhoGef domain) member 4	NM_001081333	102075	130.17	1.30547	0.255549	5.10851	3.24711e-07	1.02884e-06	2.47165	Up
ENSMUSG00000113836	Gm34885	predicted gene 3325	NM_001378509	100041420	1987.29	1.30428	0.0439756	29.6592	2.5819e-193	1.62081e-191	2.4696	Up
ENSMUSG00000029560	Soga3	sorting nexin 8	NM_172277	231834	11892.2	1.30422	0.0557357	23.4	4.26872e-121	1.35924e-119	2.4695	Up
ENSMUSG00000000028	Cdc6	cell division cycle 45	NM_001161623	12544	7995.82	1.30331	0.0360443	36.1586	2.72274e-286	3.33028e-284	2.46795	Up
ENSMUSG00000032380	Dbf4	death-associated protein kinase 2	NM_010019	13143	308.2	1.303	0.105758	12.3206	7.01961e-35	6.17657e-34	2.46742	Up
ENSMUSG00000041358	Nxnl1	NUT midline carcinoma, family member 1	NM_172521	213765	111.061	1.30273	0.236386	5.51101	3.56785e-08	1.20607e-07	2.46695	Up
ENSMUSG00000105406	Gm45588	predicted gene 43247	XM_036165690	108169063	10.052	1.30252	0.477634	2.72701	0.00639103	0.0133039	2.46659	Up
ENSMUSG00000079215	Zfp68	zinc finger protein 664	NM_001081750	269704	75997.5	1.30246	0.102323	12.7289	4.08419e-37	3.79864e-36	2.46649	Up
ENSMUSG00000042029	Ncaph	non-SMC condensin II complex, subunit G2	NM_133762	76044	19271.6	1.30223	0.0446346	29.1752	4.00125e-187	2.37631e-185	2.46609	Up
ENSMUSG00000029500	Phf11a	phosphoglycerate mutase family member 5	NM_001163538	72542	21670	1.30137	0.0353956	36.7665	6.34335e-296	8.07939e-294	2.46463	Up
ENSMUSG00000000317	Bcl6b	B cell CLL/lymphoma 6, member B	NM_007528	12029	588.817	1.30112	0.212862	6.11253	9.80655e-10	3.6352e-09	2.46421	Up
ENSMUSG00000039356	Exosc8	exosome component 2	NM_144886	227715	10477.1	1.30108	0.065	20.0166	3.9473e-89	8.83569e-88	2.46413	Up
ENSMUSG00000008129	Brme1	break repair meiotic recombinase recruitment factor 1	NM_001163752	74666	273.872	1.30095	0.0984623	13.2127	7.41306e-40	7.43307e-39	2.46391	Up
ENSMUSG00000021707	Dhrs13os	dihydrofolate reductase	NM_010049	13361	6528.21	1.30017	0.0257441	50.5035	0	0	2.46258	Up
ENSMUSG00000053293	Pom121l2	nuclear pore membrane protein 121	NM_148932	107939	30067.3	1.29866	0.0674746	19.2466	1.50719e-82	3.11369e-81	2.46	Up
ENSMUSG00000029276	Gls2	glomulin, FKBP associated protein	NM_001161738	170823	2372.95	1.2982	0.0438379	29.6136	9.99713e-193	6.22508e-191	2.45921	Up
ENSMUSG00000039853	Trim29	tripartite motif-containing 14	NM_029077	74735	655.21	1.29749	0.107112	12.1134	8.96914e-34	7.68573e-33	2.45801	Up
ENSMUSG00000029504	Ddx55	DEAD box helicase 51	NM_027156	69663	13308.5	1.29519	0.0616234	21.0179	4.49812e-98	1.12628e-96	2.4541	Up
ENSMUSG00000022805	Cgas	cilia and flagella associated protein 91	NM_001081025	320214	54.8391	1.29464	0.213768	6.05627	1.39317e-09	5.11638e-09	2.45315	Up
ENSMUSG00000066108	Mucl3	mucin 5, subtype B, tracheobronchial	NM_028801	74180	68.2515	1.2937	0.274154	4.71887	2.37153e-06	7.05098e-06	2.45156	Up
ENSMUSG00000059912	Rpl30	ribosomal protein L21, pseudogene 6	NA	433125	11.3695	1.29323	0.517082	2.50102	0.0123836	0.0246067	2.45077	Up
ENSMUSG00000038564	Ift81	intraflagellar transport 172	NM_026298	67661	20884.5	1.29309	0.170305	7.59279	3.13088e-14	1.43499e-13	2.45052	Up
ENSMUSG00000113367	Gm4751	ubiquitin-conjugating enzyme E2 variant 1 pseudogene	NA	115488198	7.29536	1.29261	0.477713	2.70584	0.00681326	0.0141133	2.44972	Up
ENSMUSG00000094248	H2ac24	H2A clustered histone 23	NM_001177544	665433	454.201	1.29178	0.075859	17.0287	5.02689e-65	7.96772e-64	2.4483	Up
ENSMUSG00000041261	Carmil2	carbonic anhydrase 8	NM_007592	12319	188.894	1.28836	0.172796	7.45596	8.92128e-14	4.00263e-13	2.4425	Up
ENSMUSG00000115149	9330188P03Rik	RIKEN cDNA 9330188P03 gene	NR_102319	380930	831.428	1.28754	0.0860981	14.9543	1.45967e-50	1.80616e-49	2.44111	Up
ENSMUSG00000027018	Haus3	histone aminotransferase 1	NM_026115	107435	24365	1.28691	0.0296787	43.3613	0	0	2.44005	Up
ENSMUSG00000048852	Gm12331	predicted gene 12185	NM_001045540	620913	75.8232	1.28554	0.175833	7.31119	2.64796e-13	1.16647e-12	2.43774	Up
ENSMUSG00000016239	Lor	LON peptidase N-terminal domain and ring finger 3	NM_028894	74365	2691.41	1.28396	0.0768217	16.7134	1.04626e-62	1.59569e-61	2.43506	Up
ENSMUSG00000022546	Gria4	glutamic pyruvic transaminase, soluble	NM_182805	76282	2128.24	1.28322	0.0756614	16.9601	1.62179e-64	2.55564e-63	2.43382	Up
ENSMUSG00000075569	Pola1	PMS1 homolog2, mismatch repair system component	NM_008886	18861	99.591	1.28188	0.180845	7.08827	1.35803e-12	5.79195e-12	2.43156	Up
ENSMUSG00000022881	Rfc5	replication factor C (activator 1) 4	NM_145480	106344	6582.85	1.28129	0.0477474	26.8347	1.27413e-158	5.94139e-157	2.43055	Up
ENSMUSG00000040328	Olfr99	olfactory receptor 56	NM_010999	18356	33.788	1.28084	0.366354	3.49617	0.000471983	0.00113611	2.4298	Up
ENSMUSG00000032315	D030025P21Rik	cytochrome P450, family 1, subfamily a, polypeptide 1	NM_001136059	13076	15.5147	1.28033	0.445163	2.8761	0.00402619	0.00862698	2.42895	Up
ENSMUSG00000039431	Mtrfr	myotubularin related protein 7	NM_001040699	54384	2239.24	1.27906	0.135103	9.46727	2.8725e-21	1.71754e-20	2.4268	Up
ENSMUSG00000041132	N4bp2l2	NEDD4 binding protein 2-like 1	NM_133898	100637	1046.03	1.27885	0.126341	10.1222	4.40264e-24	2.86898e-23	2.42646	Up
ENSMUSG00000041872	Il1bos	interleukin 17F	NM_145856	257630	6.68314	1.27874	0.491179	2.60341	0.00923004	0.0187182	2.42627	Up
ENSMUSG00000048416	Mms22l	myeloid leukemia factor 1	NM_001039543	17349	1161.41	1.27845	0.0664321	19.2444	1.57311e-82	3.2477e-81	2.42578	Up
ENSMUSG00000029714	Gins1	GRB10 interacting GYF protein 1	NM_031408	57330	21255.5	1.27778	0.0856516	14.9184	2.50198e-50	3.08228e-49	2.42466	Up
ENSMUSG00000086103	Gm12184	predicted gene 11832	NR_166636	102639547	173.581	1.27763	0.148789	8.58689	8.93571e-18	4.71861e-17	2.42441	Up
ENSMUSG00000086401	Gm15727	predicted gene 15559	NR_152254	100504049	236.033	1.27587	0.121071	10.5382	5.75729e-26	3.97262e-25	2.42145	Up
ENSMUSG00000023940	Sh2b2	shugoshin 1	NM_028232	72415	8089.56	1.2746	0.0372459	34.2211	1.17336e-256	1.13374e-254	2.41931	Up
ENSMUSG00000038582	Prim1	PTC7 protein phosphatase homolog	NM_177242	320717	17304.9	1.27367	0.101848	12.5056	6.95785e-36	6.27816e-35	2.41777	Up
ENSMUSG00000069755	3110053B16Rik	RIKEN cDNA 3110053B16 gene	NM_001018110	382686	421.724	1.27161	0.135199	9.40551	5.17773e-21	3.06969e-20	2.41431	Up
ENSMUSG00000000942	Hoxb13	homeobox A4	NM_008265	15401	296.329	1.27033	0.100319	12.663	9.48327e-37	8.74373e-36	2.41217	Up
ENSMUSG00000024222	Flt3	FK506 binding protein 5	NM_010220	14229	32218.3	1.26954	0.0365207	34.7622	9.07994e-265	9.65073e-263	2.41084	Up
ENSMUSG00000112980	D630045J12Rik	RIKEN cDNA D430020J02 gene	NR_028421	319545	1913.73	1.26929	0.0475394	26.6998	4.73411e-157	2.16498e-155	2.41043	Up
ENSMUSG00000060985	Tdrkh	tudor domain containing 5	NM_001134741	214575	695.704	1.26774	0.107166	11.8297	2.74148e-32	2.25456e-31	2.40784	Up
ENSMUSG00000110065	Gm45925	high mobility group protein B1 pseudogene	NA	108167488	12.4726	1.26756	0.471906	2.68604	0.00723038	0.0149143	2.40754	Up
ENSMUSG00000067616	Klk13	kallikrein related-peptidase 11	NM_001177373	56538	15.091	1.26707	0.341668	3.70849	0.000208497	0.000521631	2.40673	Up
ENSMUSG00000058700	Rpl21-ps6	ribosomal protein L21, pseudogene 12	NA	100043646	57.4579	1.26696	0.197931	6.40099	1.54374e-10	5.98374e-10	2.40653	Up
ENSMUSG00000042719	Naaa	N(alpha)-acetyltransferase 25, NatB auxiliary subunit	NM_172722	231713	26240.8	1.26633	0.0548848	23.0725	8.74253e-118	2.67864e-116	2.40549	Up
ENSMUSG00000061991	H2ac11	H2A clustered histone 10	NM_175661	319173	37.4707	1.26546	0.259272	4.88081	1.05651e-06	3.22391e-06	2.40404	Up
ENSMUSG00000029253	Cenpe	centromere protein C1	NM_001345902	12617	12946.3	1.26468	0.0404821	31.2404	3.01599e-214	2.1925e-212	2.40273	Up
ENSMUSG00000048521	Cyp1a1	chemokine (C-X-C motif) receptor 6	NM_030712	80901	14.0086	1.26413	0.52995	2.38537	0.0170618	0.0330919	2.40182	Up
ENSMUSG00000081969	Gm16537	high mobility group protein B1 pseudogene	NA	105246639	9.07065	1.2632	0.535226	2.36012	0.0182688	0.0352466	2.40027	Up
ENSMUSG00000097960	A330074K22Rik	RIKEN cDNA A330074K22 gene	NR_110496	434353	917.057	1.26249	0.113937	11.0806	1.55802e-28	1.1673e-27	2.3991	Up
ENSMUSG00000078942	Nanog	NLR family, apoptosis inhibitory protein 6	NM_010871	17952	184.23	1.26207	0.178334	7.07698	1.47329e-12	6.27052e-12	2.39839	Up
ENSMUSG00000036832	Lrrc71	lysophosphatidic acid receptor 3	NM_022983	65086	50.3364	1.26179	0.297731	4.23803	2.25485e-05	6.18064e-05	2.39794	Up
ENSMUSG00000027115	Kl	kinesin family member 18A	NM_139303	228421	4747.67	1.25965	0.0361569	34.8385	6.36467e-266	6.81175e-264	2.39438	Up
ENSMUSG00000037568	Vipr2	vasohibin 2	NM_144879	226841	2339.63	1.25891	0.0830122	15.1653	6.00079e-52	7.66207e-51	2.39314	Up
ENSMUSG00000006494	Pds5a	pyruvate dehydrogenase kinase, isoenzyme 1	NM_001360002	228026	8836.71	1.25806	0.0988208	12.7307	3.99042e-37	3.71367e-36	2.39174	Up
ENSMUSG00000031303	Map3k6	mitogen-activated protein kinase kinase kinase 15	NM_001163085	270672	1726.33	1.25687	0.0623267	20.1658	1.95719e-90	4.46532e-89	2.38976	Up
ENSMUSG00000005374	Tbx15	transducin (beta)-like 2	NM_001363307	27368	10477	1.25667	0.0400925	31.3443	1.16239e-215	8.5509e-214	2.38944	Up
ENSMUSG00000083012	Fam221a	family with sequence similarity 220, member A	NM_026050	67238	34.8025	1.25629	0.272546	4.60946	4.03717e-06	1.17816e-05	2.3888	Up
ENSMUSG00000039244	E2f1	RIKEN cDNA E130309D02 gene	NM_172726	231868	13399.5	1.25597	0.0658045	19.0864	3.27464e-81	6.63169e-80	2.38828	Up
ENSMUSG00000040464	Gtpbp6	GTP-binding protein 10 (putative)	NM_001357031	207704	12292.5	1.25563	0.031451	39.9233	0	0	2.38771	Up
ENSMUSG00000021485	Mybl2	Max dimerization protein 3	NM_016662	17121	1221.35	1.25464	0.162487	7.7215	1.14965e-14	5.38128e-14	2.38608	Up
ENSMUSG00000082458	Gm9432	cell division control protein 6 homolog	NA	100534376	60.5815	1.25352	0.261295	4.79733	1.60798e-06	4.84152e-06	2.38422	Up
ENSMUSG00000039084	Chadl	chondroadherin	NM_007689	12643	132.491	1.25296	0.162093	7.72984	1.07683e-14	5.04654e-14	2.38329	Up
ENSMUSG00000054717	Hmgn2	high mobility group box 2	NM_001363443	97165	60480.6	1.25215	0.0506497	24.7217	6.25314e-135	2.32217e-133	2.38196	Up
ENSMUSG00000035105	Egr1	egl-9 family hypoxia-inducible factor 3	NM_028133	112407	4575.64	1.25172	0.119525	10.4724	1.15637e-25	7.90308e-25	2.38125	Up
ENSMUSG00000111967	Gm37164	predicted gene 3678	XM_036157772	100042118	25.4628	1.25127	0.356308	3.51175	0.000445165	0.00107433	2.3805	Up
ENSMUSG00000053714	4732471J01Rik	RIKEN cDNA 4732471J01 gene	NM_001039540	654804	111.242	1.25113	0.206056	6.07182	1.26468e-09	4.65615e-09	2.38028	Up
ENSMUSG00000064037	Gpn3	GPN-loop GTPase 1	NM_133756	74254	9994.42	1.25099	0.0438074	28.5567	2.32242e-179	1.3039e-177	2.38005	Up
ENSMUSG00000023027	Atf1	activating transcription factor 1	NM_007497	11908	20632	1.2509	0.0750219	16.6737	2.03438e-62	3.08591e-61	2.37989	Up
ENSMUSG00000039958	Exo1	electron transfer flavoprotein beta subunit lysine methyltransferase	NM_001252094	320204	1008.55	1.25064	0.0952017	13.1368	2.02696e-39	2.01215e-38	2.37947	Up
ENSMUSG00000079711	Smpdl3b	sperm motility kinase 4A	NR_030763	272667	9.5072	1.24955	0.555059	2.2512	0.0243731	0.0459005	2.37767	Up
ENSMUSG00000029402	Snx8	small nuclear ribonucleoprotein 35 (U11/U12)	NM_029532	76167	5407.7	1.24856	0.0815599	15.3085	6.71319e-53	8.72714e-52	2.37604	Up
ENSMUSG00000085166	Gm15559	predicted gene 15522	NR_168516	108169039	7.45522	1.24833	0.50279	2.48281	0.0130352	0.02581	2.37566	Up
ENSMUSG00000054909	Wdhd1	Williams Beuren syndrome chromosome region 25 (human)	NR_026907	71304	69.0075	1.24826	0.183903	6.78757	1.14035e-11	4.6512e-11	2.37554	Up
ENSMUSG00000099481	Xntrpc	Xrcc1 N-terminal domain containing 1	NM_001286689	102443350	1095.35	1.24808	0.0969607	12.872	6.46842e-38	6.15359e-37	2.37525	Up
ENSMUSG00000029165	Agbl5	ATP/GTP binding protein-like 5	NM_001048190	231093	11142.8	1.24791	0.0622294	20.0534	1.88496e-89	4.23779e-88	2.37497	Up
ENSMUSG00000031398	Pmf1	plexin A3	NM_001358129	18846	5747.71	1.24706	0.0976085	12.7761	2.22832e-37	2.08892e-36	2.37357	Up
ENSMUSG00000008496	Pou3f1	POU domain, class 2, transcription factor 2	NM_001163554	18987	155.968	1.24684	0.16301	7.64887	2.02759e-14	9.37964e-14	2.37322	Up
ENSMUSG00000032815	Fancd2	Fanconi anemia, complementation group A	NM_016925	14087	10471.6	1.24662	0.0626924	19.8846	5.5292e-88	1.213e-86	2.37284	Up
ENSMUSG00000051716	Apon	apolipoprotein N	NM_133996	28194	101.19	1.24545	0.196705	6.33156	2.42689e-10	9.27861e-10	2.37092	Up
ENSMUSG00000099145	Mlf1	microRNA 8116	NR_106196	102466887	11.4774	1.24445	0.4612	2.69829	0.00696975	0.0144129	2.36928	Up
ENSMUSG00000115015	D3Ertd751e	RIKEN cDNA D330046F09 gene	NR_131909	328385	174.538	1.24429	0.32077	3.87909	0.000104848	0.000269941	2.36903	Up
ENSMUSG00000039968	Rtel1	round spermatid basic protein 1-like	NM_001080977	242860	10320.6	1.24365	0.0678019	18.3424	3.79637e-75	6.986e-74	2.36797	Up
ENSMUSG00000039396	Nek2	nei like 3 (E. coli)	NM_146208	234258	1926.04	1.24325	0.04152	29.9434	5.36133e-197	3.479e-195	2.36731	Up
ENSMUSG00000020178	Adora2a	adenosine A2a receptor	NM_001331095	11540	217.855	1.2427	0.144902	8.57615	9.81032e-18	5.17337e-17	2.36641	Up
ENSMUSG00000038644	Pole	polymerase (DNA directed), delta 1, catalytic subunit	NM_011131	18971	20882.6	1.2416	0.0363557	34.1514	1.27336e-255	1.22271e-253	2.3646	Up
ENSMUSG00000045482	Tssk2	transformation/transcription domain-associated protein	NM_001081362	100683	51400.9	1.24149	0.107669	11.5306	9.24727e-31	7.33287e-30	2.36443	Up
ENSMUSG00000002908	Kcnt2	potassium intermediate/small conductance calcium-activated channel, subfamily N, member 1	NM_001363407	84036	1417.66	1.24119	0.156026	7.955	1.79129e-15	8.67445e-15	2.36393	Up
ENSMUSG00000096935	1700113A16Rik	RIKEN cDNA 1700113A16 gene	NR_045997	76642	178.027	1.24116	0.171144	7.25214	4.10237e-13	1.78952e-12	2.36389	Up
ENSMUSG00000029149	Lag3	keratinocyte associated protein 3	NM_001363337	69815	9392.94	1.24112	0.0870477	14.258	3.99963e-46	4.55078e-45	2.36382	Up
ENSMUSG00000004455	Ppp1ccb	protein phosphatase 1 catalytic subunit gamma	NM_013636	19047	52002.4	1.2408	0.0471045	26.3415	6.42841e-153	2.81453e-151	2.3633	Up
ENSMUSG00000078154	Gm12185	CDK2 (cyclin-dependent kinase 2)-associated protein 1 pseudogene	NM_001099317	100039945	326.5	1.24064	0.0983465	12.615	1.74611e-36	1.59989e-35	2.36303	Up
ENSMUSG00000055923	Aasdh	aminoadipate-semialdehyde dehydrogenase	NM_001377004	231326	5340.39	1.24024	0.0468543	26.4702	2.13655e-154	9.51662e-153	2.36238	Up
ENSMUSG00000026825	Dnmt1	dynamin 1	NM_001301737	13429	3005.36	1.24014	0.0424445	29.2178	1.151e-187	6.86211e-186	2.36221	Up
ENSMUSG00000100153	Ppp1r14c	protein phosphatase 1 catalytic subunit gamma B	NM_001370947	434233	2266.53	1.24009	0.0612314	20.2525	3.37945e-91	7.79676e-90	2.36213	Up
ENSMUSG00000070385	Ampd1	adenosine monophosphate deaminase 1	NM_001033303	229665	30.1962	1.23966	0.39122	3.1687	0.0015312	0.00346038	2.36143	Up
ENSMUSG00000028943	Etfbkmt	espin	NM_019585	56226	999.18	1.23864	0.272534	4.54492	5.49565e-06	1.58563e-05	2.35976	Up
ENSMUSG00000022456	Sertad4	septin 3	NM_001358836	24050	1230.43	1.23818	0.148289	8.34979	6.83873e-17	3.50092e-16	2.35901	Up
ENSMUSG00000027306	Nutm1	nucleolar and spindle associated protein 1	NM_001042652	108907	15518.1	1.23779	0.0563281	21.9746	5.04519e-107	1.39095e-105	2.35836	Up
ENSMUSG00000041890	Gli2	GIT ArfGAP 2	NM_001077359	26431	18577.5	1.2377	0.0358325	34.5412	1.93306e-261	1.97949e-259	2.35822	Up
ENSMUSG00000031613	Hpse	hydroxyprostaglandin dehydrogenase 15 (NAD)	NM_008278	15446	28.1684	1.23697	0.318204	3.88736	0.00010134	0.000261455	2.35703	Up
ENSMUSG00000006641	Slc6a15	solute carrier family 5 (sodium-dependent vitamin transporter), member 6	NM_001177621	330064	3422.24	1.23693	0.0399546	30.9583	1.96467e-210	1.40179e-208	2.35696	Up
ENSMUSG00000033083	Tbkbp1	TBC1 domain family, member 4	NM_001081278	210789	10739	1.23637	0.0957198	12.9166	3.6302e-38	3.48252e-37	2.35605	Up
ENSMUSG00000027379	Bub1b	BUB1, mitotic checkpoint serine/threonine kinase	NM_001113179	12235	20712.1	1.23622	0.0507651	24.3518	5.55471e-131	1.97023e-129	2.3558	Up
ENSMUSG00000103900	Gm3829	predicted gene, 37500	XM_036163503	108168884	44.963	1.23562	0.269984	4.57664	4.72509e-06	1.36984e-05	2.35482	Up
ENSMUSG00000085601	Melk	meiosis initiator	NM_001370811	243866	24.2519	1.23553	0.318022	3.88506	0.000102305	0.000263834	2.35469	Up
ENSMUSG00000026873	Phlda2	PHD finger protein 19	NM_028716	74016	3151.97	1.2351	0.142974	8.6386	5.69058e-18	3.03409e-17	2.35397	Up
ENSMUSG00000027883	Gpt	G-protein signalling modulator 2 (AGS3-like, C. elegans)	NM_029522	76123	10548.6	1.23497	0.0406371	30.3903	7.386e-203	4.99251e-201	2.35377	Up
ENSMUSG00000038010	Ccdc150	coiled-coil domain containing 138	NM_001162956	76138	1575.86	1.23448	0.0517836	23.8393	1.30867e-125	4.40363e-124	2.35297	Up
ENSMUSG00000028693	Ncapd3	nuclear autoantigenic sperm protein (histone-binding)	NM_001081475	50927	46847.9	1.2344	0.0318268	38.7848	0	0	2.35283	Up
ENSMUSG00000030703	Get4	glycerophosphodiester phosphodiesterase domain containing 3	NM_024228	68616	554.717	1.23438	0.0748241	16.4971	3.84718e-61	5.71202e-60	2.35281	Up
ENSMUSG00000027298	Uba6	TYRO3 protein tyrosine kinase 3	NM_001290800	22174	9578.47	1.23392	0.0406063	30.3875	8.04032e-203	5.4229e-201	2.35206	Up
ENSMUSG00000101013	A630072M18Rik	RIKEN cDNA A630072M18 gene	NR_030699	320770	28.5887	1.23344	0.255996	4.81819	1.44863e-06	4.37843e-06	2.35127	Up
ENSMUSG00000081797	Gm8724	predicted gene 8662	NA	667487	8.97015	1.23344	0.473471	2.6051	0.00918476	0.0186337	2.35127	Up
ENSMUSG00000094989	Rpl9-ps6	ribosomal protein L9, pseudogene 4	NA	100042832	264.33	1.23334	0.151466	8.14264	3.86735e-16	1.92109e-15	2.3511	Up
ENSMUSG00000046658	Zfp335os	zinc finger protein 316	NM_017467	54201	7675.43	1.23329	0.133854	9.21366	3.15181e-20	1.81824e-19	2.35102	Up
ENSMUSG00000099901	Zbed5	zinc finger, BED type containing 4, pseudogene 2	NA	100417642	11.1337	1.23153	0.381988	3.22401	0.00126408	0.00288442	2.34816	Up
ENSMUSG00000017499	Cdc7	cell division cycle 6	NM_001025779	23834	10524.3	1.2305	0.0458774	26.8215	1.81454e-158	8.44858e-157	2.34648	Up
ENSMUSG00000023079	Gtf2ird2	general transcription factor II I repeat domain-containing 1	NM_001081462	57080	20275.1	1.23018	0.0773687	15.9002	6.3186e-57	8.74532e-56	2.34596	Up
ENSMUSG00000106380	Gm35279	predicted gene 3519	NR_152197	100041805	21.5442	1.23005	0.370526	3.31973	0.000901043	0.00209812	2.34575	Up
ENSMUSG00000067297	Ift172	interferon induced protein with tetratricopeptide repeats 1B like 2	NM_001362130	112419	62.4884	1.22966	0.264113	4.65581	3.22714e-06	9.49687e-06	2.34512	Up
ENSMUSG00000028971	Cplane1	cortistatin	NM_007745	12854	94.9289	1.22754	0.225935	5.43313	5.53736e-08	1.84657e-07	2.34167	Up
ENSMUSG00000024922	Oxct2b	ovo like zinc finger 1	NM_019935	18426	892.366	1.22634	0.115359	10.6307	2.14563e-26	1.50443e-25	2.33973	Up
ENSMUSG00000060798	Iqgap2	inturned planar cell polarity protein	NM_175515	380614	6623.47	1.22588	0.0923946	13.2679	3.55554e-40	3.58496e-39	2.33898	Up
ENSMUSG00000028078	Dcst1	doublecortin-like kinase 2	NM_001195496	70762	1388.15	1.22553	0.0785377	15.6043	6.80104e-55	9.11032e-54	2.33841	Up
ENSMUSG00000027715	Ccnb2	cyclin A2	NM_009828	12428	37731.7	1.22542	0.0562744	21.7758	3.9353e-105	1.06122e-103	2.33824	Up
ENSMUSG00000006678	Pola2	polymerase (DNA directed), alpha 1	NM_008892	18968	16959.5	1.22459	0.0704901	17.3725	1.33223e-67	2.19824e-66	2.33689	Up
ENSMUSG00000082163	Gm14288	ribosomal protein S2 pseudogene	NA	668943	855.058	1.22435	0.0960286	12.7498	3.12401e-37	2.91615e-36	2.3365	Up
ENSMUSG00000036403	Cep152	centrosomal protein 135	NM_199032	381644	8514.93	1.22141	0.0346408	35.2593	2.47076e-272	2.73943e-270	2.33175	Up
ENSMUSG00000073236	2500004C02Rik	RIKEN cDNA 2500004C02 gene	NR_040318	72326	485.435	1.22082	0.076378	15.984	1.65279e-57	2.31038e-56	2.3308	Up
ENSMUSG00000048327	Clic3	cytoskeleton associated protein 2-like	NM_181589	70466	17648.5	1.22075	0.065794	18.5541	7.55236e-77	1.42377e-75	2.33068	Up
ENSMUSG00000074805	Il1r2	interleukin 1 beta, opposite strand	NM_177848	329514	7.06576	1.22002	0.548782	2.22314	0.0262061	0.0490065	2.3295	Up
ENSMUSG00000037306	Map3k15	mannosidase, alpha, class 1C, member 1	NM_207237	230815	2494.37	1.21953	0.0656755	18.569	5.72323e-77	1.08225e-75	2.32871	Up
ENSMUSG00000049550	Clspn	CAP-GLY domain containing linker protein 1	NM_001291229	56430	36851.3	1.21939	0.0810173	15.051	3.39889e-51	4.27433e-50	2.32849	Up
ENSMUSG00000069874	Irs4	immunity-related GTPase family M member 2	NM_019440	54396	2430.25	1.21931	0.0855132	14.2588	3.9539e-46	4.50041e-45	2.32836	Up
ENSMUSG00000082305	Gm24289	predicted gene 2420	NA	100039775	65.5744	1.2184	0.17568	6.93534	4.05259e-12	1.68824e-11	2.32689	Up
ENSMUSG00000035829	Pptc7	protein phosphatase 1, regulatory subunit 26	NM_001005420	241289	5992.68	1.21836	0.157534	7.73398	1.04234e-14	4.88865e-14	2.32682	Up
ENSMUSG00000033075	Septin3	SUMO1/sentrin specific peptidase 1	NM_001379573	223870	20381.1	1.21544	0.0869626	13.9766	2.16655e-44	2.37565e-43	2.32212	Up
ENSMUSG00000081583	Gm14780	predicted gene 14769	XM_036162180	102638226	16.1218	1.21543	0.331521	3.66622	0.000246161	0.000611494	2.3221	Up
ENSMUSG00000117974	Twist1	tubulin alpha, related sequence 1	NA	100416145	18.5265	1.21528	0.424315	2.8641	0.00418197	0.0089375	2.32186	Up
ENSMUSG00000031383	E130309D02Rik	dual specificity phosphatase 9	NM_029352	75590	4767.32	1.21447	0.0969328	12.529	5.18295e-36	4.69589e-35	2.32055	Up
ENSMUSG00000066894	Vsnl1	V-set and immunoglobulin domain containing 10	NM_001033311	231668	21747.3	1.21356	0.0870712	13.9375	3.7461e-44	4.09164e-43	2.31909	Up
ENSMUSG00000038292	Kbtbd13	KASH domain containing 5	NM_201374	384619	48.4697	1.21297	0.292865	4.14172	3.44708e-05	9.29402e-05	2.31814	Up
ENSMUSG00000029394	Cdkn2a	CDK2 (cyclin-dependent kinase 2)-associated protein 1	NM_013812	13445	12991.9	1.21195	0.0362445	33.4382	3.82409e-245	3.42645e-243	2.31651	Up
ENSMUSG00000027968	Lgi2	La ribonucleoprotein domain family, member 7	NM_138593	28036	14545.7	1.21106	0.0533855	22.6851	6.28026e-114	1.85418e-112	2.31507	Up
ENSMUSG00000026958	Dppa2	dipeptidylpeptidase 7	NM_031843	83768	7448.39	1.21074	0.130172	9.30112	1.38972e-20	8.12199e-20	2.31457	Up
ENSMUSG00000072889	Nkd2	nuclear transcription factor, X-box binding-like 1	NM_001359837	100978	19798.6	1.20951	0.115851	10.4402	1.624e-25	1.10573e-24	2.31259	Up
ENSMUSG00000056849	Gm16416	ribosomal protein L21 pseudogene	NA	100042767	25.4135	1.20853	0.361688	3.34135	0.000833733	0.00194875	2.31101	Up
ENSMUSG00000031994	Adamts8	a disintegrin-like and metallopeptidase (reprolysin type) with thrombospondin type 1 motif, 8	NM_001326292	30806	21.7815	1.20822	0.34616	3.49034	0.000482398	0.00115964	2.31052	Up
ENSMUSG00000039781	Cep135	centrosomal protein 131	NM_009734	12009	5752.39	1.20819	0.068727	17.5795	3.53585e-69	5.98492e-68	2.31047	Up
ENSMUSG00000023908	Pkn3	protein kinase, membrane associated tyrosine/threonine 1	NM_023058	268930	5762.77	1.20815	0.05726	21.0993	8.0686e-99	2.03019e-97	2.31041	Up
ENSMUSG00000005410	Mcm6	minichromosome maintenance complex component 5	NM_001302540	17218	27717.9	1.20803	0.0294861	40.9693	0	0	2.31022	Up
ENSMUSG00000088984	Gm26387	predicted gene, 25604	XR_004942389	115486291	20.7109	1.20792	0.394635	3.06086	0.00220703	0.00488948	2.31005	Up
ENSMUSG00000069495	Epgn	enhancer of polycomb homolog 2	NM_172663	227867	13573.1	1.20713	0.101815	11.8561	2.00103e-32	1.65046e-31	2.30878	Up
ENSMUSG00000118211	Gm47052	predicted gene, 46649	NA	108168410	22.2998	1.20426	0.343755	3.50326	0.000459609	0.00110771	2.30419	Up
ENSMUSG00000017868	Sgo1	serum/glucocorticoid regulated kinase 2	NM_001291152	27219	515.589	1.20375	0.174119	6.91339	4.73201e-12	1.96358e-11	2.30338	Up
ENSMUSG00000063810	Alms1	ALMS1, centrosome and basal body associated	NM_145223	236266	4778.52	1.20367	0.0926205	12.9958	1.29313e-38	1.253e-37	2.30326	Up
ENSMUSG00000070336	Fbxo5	F-box protein 47	NM_001081435	72973	159.999	1.20244	0.178463	6.73775	1.60857e-11	6.51436e-11	2.30128	Up
ENSMUSG00000069793	Smc1b	schlafen 9	NM_172796	237886	10656.2	1.20209	0.0477133	25.194	4.65486e-140	1.81846e-138	2.30073	Up
ENSMUSG00000029247	Palmd	phosphoribosylaminoimidazole carboxylase, phosphoribosylaminoribosylaminoimidazole, succinocarboxamide synthetase	NM_001356971	67054	90683.7	1.20021	0.0651991	18.4083	1.12667e-75	2.08824e-74	2.29773	Up
ENSMUSG00000039771	Pom121	polymerase (RNA) II (DNA directed) polypeptide J	NM_011293	20022	7860.78	1.19976	0.0584923	20.5115	1.70023e-93	4.02196e-92	2.29702	Up
ENSMUSG00000029655	Naa25	NEDD4 binding protein 2-like 2	NM_001362416	381695	22509.3	1.1988	0.0772373	15.521	2.50034e-54	3.31903e-53	2.29549	Up
ENSMUSG00000026785	Platr25	protein kinase N3	NM_153805	263803	5728.25	1.1984	0.0470166	25.4889	2.61719e-143	1.04359e-141	2.29485	Up
ENSMUSG00000029250	Polr2j	polymerase (RNA) II (DNA directed) polypeptide B	NM_153798	231329	39448.7	1.19522	0.0243964	48.9916	0	0	2.28979	Up
ENSMUSG00000047676	Rsad2	ribosomal protein SA, pseudogene 10	NA	100040633	27046.7	1.19459	0.0564743	21.1528	2.6005e-99	6.59172e-98	2.2888	Up
ENSMUSG00000053553	3110082I17Rik	RIKEN cDNA 3110082I17 gene	NM_028469	73212	11522.8	1.19432	0.0343627	34.7565	1.10623e-264	1.17173e-262	2.28838	Up
ENSMUSG00000029246	Ppef2	phosphoribosyl pyrophosphate amidotransferase	NM_172146	231327	28605.6	1.19373	0.0380808	31.3471	1.06395e-215	7.84547e-214	2.28743	Up
ENSMUSG00000089889	0610040B10Rik	RIKEN cDNA 0610040B10 gene	NR_027874	67672	254.866	1.1933	0.116809	10.2158	1.68398e-24	1.11146e-23	2.28676	Up
ENSMUSG00000017146	Brca1	breast cancer 1, early onset	NM_009764	12189	10367.9	1.19325	0.0334616	35.6605	1.62273e-278	1.88035e-276	2.28668	Up
ENSMUSG00000056665	Themis2	thioesterase superfamily member 6	NM_198607	223626	11226.4	1.19161	0.0436167	27.32	2.45713e-164	1.21178e-162	2.28407	Up
ENSMUSG00000001415	Smim20	SMG5 nonsense mediated mRNA decay factor	NM_173188	229512	39261.2	1.19042	0.0556922	21.375	2.28437e-101	5.93687e-100	2.28219	Up
ENSMUSG00000038057	Dck	diazepam binding inhibitor-like 5	NM_021294	13168	45.5312	1.18919	0.24575	4.83903	1.30471e-06	3.95624e-06	2.28025	Up
ENSMUSG00000077426	Gm26788	predicted gene, 26387	XR_004942814	115490267	63.2397	1.18908	0.199236	5.96821	2.39873e-09	8.71067e-09	2.28008	Up
ENSMUSG00000097690	4930505N22Rik	RIKEN cDNA 4930505N22 gene	NR_152221	100174921	14.3948	1.18861	0.337033	3.52667	0.000420816	0.00101852	2.27933	Up
ENSMUSG00000027313	Chad	ChaC, cation transport regulator 1	NM_026929	69065	19954.1	1.18841	0.145022	8.19468	2.51251e-16	1.25638e-15	2.27902	Up
ENSMUSG00000032113	Chek2	checkpoint kinase 1	NM_007691	12649	8765.47	1.1879	0.0961415	12.3558	4.53249e-35	4.00645e-34	2.27822	Up
ENSMUSG00000060152	Pop7	processing of precursor 5, ribonuclease P/MRP family (S. cerevisiae)	NM_026398	117109	6680.08	1.18714	0.0261793	45.3466	0	0	2.27701	Up
ENSMUSG00000111661	Gm46649	predicted gene, 46142	XM_036155428	108167705	57.4496	1.187	0.280682	4.22897	2.34763e-05	6.4258e-05	2.27678	Up
ENSMUSG00000021573	Tpst1	tubulin polymerization promoting protein	NM_182839	72948	57.9896	1.18651	0.240471	4.93411	8.05183e-07	2.47958e-06	2.27601	Up
ENSMUSG00000097772	5430416N02Rik	RIKEN cDNA 5430416N02 gene	NR_034038	100503199	1750.72	1.18446	0.0971552	12.1914	3.45553e-34	2.98849e-33	2.27278	Up
ENSMUSG00000021118	Plekhg4	pleckstrin 2	NM_013738	27260	3418.36	1.18438	0.0613603	19.302	5.16841e-83	1.07349e-81	2.27265	Up
ENSMUSG00000021508	Cxcr6	chemokine (C-X-C motif) ligand 14	NM_019568	57266	1823.7	1.18381	0.0910652	12.9996	1.22938e-38	1.19311e-37	2.27177	Up
ENSMUSG00000033943	Mgarp	MAX gene associated	NM_001164274	29808	31665.8	1.18329	0.159031	7.44062	1.0021e-13	4.4856e-13	2.27094	Up
ENSMUSG00000029798	Hfm1	hect domain and RLD 6	NM_025992	67138	1869.14	1.1832	0.0667702	17.7205	2.9133e-70	4.99982e-69	2.2708	Up
ENSMUSG00000050334	C1ql1	RIKEN cDNA C130071C03 gene	NM_177100	320203	348.138	1.18309	0.152624	7.75171	9.06644e-15	4.26583e-14	2.27063	Up
ENSMUSG00000079363	Gbp5	guanylate binding protein 4	NM_001256005	17472	831.796	1.18236	0.06009	19.6765	3.42835e-86	7.38964e-85	2.26948	Up
ENSMUSG00000078920	Ifih1	interferon gamma inducible protein 47	NM_001271676	15953	455.124	1.18059	0.145874	8.09324	5.80959e-16	2.86098e-15	2.2667	Up
ENSMUSG00000045624	Espl1	ESF1 nucleolar pre-rRNA processing protein homolog	NM_001081090	66580	20245.1	1.17994	0.156459	7.54156	4.64382e-14	2.11116e-13	2.26568	Up
ENSMUSG00000036086	Zscan4f	zinc finger, RAN-binding domain containing 3	NM_001285945	226409	3538.42	1.17984	0.0652209	18.09	3.82286e-73	6.84274e-72	2.26552	Up
ENSMUSG00000029430	Rapgefl1	RAN, member RAS oncogene family	NM_009391	19384	186402	1.1786	0.0269475	43.7371	0	0	2.26358	Up
ENSMUSG00000023015	Rad1	Rac GTPase-activating protein 1	NM_001253808	26934	42517.5	1.17747	0.0405065	29.0686	8.95992e-186	5.26041e-184	2.26179	Up
ENSMUSG00000082193	Rpl5-ps2	ribosomal protein L5, pseudogene 1	NA	665407	1750.55	1.17722	0.114069	10.3203	5.70628e-25	3.81777e-24	2.26141	Up
ENSMUSG00000112716	4930471E19Rik	RIKEN cDNA 4930471E19 gene	XR_003948971	74912	1158.3	1.17685	0.0795717	14.7899	1.70309e-49	2.0659e-48	2.26083	Up
ENSMUSG00000024833	Pold1	polymerase (DNA directed), alpha 2	NM_001164057	18969	11374.9	1.17656	0.0286311	41.0936	0	0	2.26037	Up
ENSMUSG00000029718	Pcolce2	procollagen C-endopeptidase enhancer protein	NM_008788	18542	20468.7	1.17637	0.0449078	26.1953	3.0061e-151	1.29409e-149	2.26008	Up
ENSMUSG00000034780	B3galt1	UDP-Gal:betaGlcNAc beta 1,3-galactosyltransferase, polypeptide 1	NM_001379324	26877	180.86	1.17622	0.218649	5.37949	7.46971e-08	2.46561e-07	2.25984	Up
ENSMUSG00000047635	Muc5b	mitochondrial translation release factor in rescue	NM_001134717	72650	2825.56	1.17598	0.0406607	28.9219	6.3379e-184	3.67205e-182	2.25947	Up
ENSMUSG00000035024	Ncapg	non-SMC condensin II complex, subunit D3	NM_001382847	78658	10898.3	1.17586	0.0315665	37.2502	1.05299e-303	1.41115e-301	2.25927	Up
ENSMUSG00000021676	Irf7	IQ motif containing GTPase activating protein 2	NM_027711	544963	2969.67	1.17552	0.109182	10.7666	4.94841e-27	3.54133e-26	2.25875	Up
ENSMUSG00000054945	Gmnn	predicted gene 9958	NR_045618	791294	541.506	1.17525	0.102485	11.4676	1.91951e-30	1.51009e-29	2.25832	Up
ENSMUSG00000029413	Naip5	N-acylethanolamine acid amidase	NM_001163687	67111	6124.25	1.1743	0.0347035	33.8379	5.4643e-251	5.02764e-249	2.25683	Up
ENSMUSG00000028998	Tonsl	translocase of outer mitochondrial membrane 7	NM_025394	66169	8425.58	1.17381	0.0469524	25.0001	6.10571e-138	2.34659e-136	2.25607	Up
ENSMUSG00000034023	Fanci	Fanconi anemia, complementation group D2	NM_001033244	211651	6653.35	1.17339	0.0491601	23.8687	6.47501e-126	2.18597e-124	2.25541	Up
ENSMUSG00000051502	Ung	UFM1-specific peptidase 1	NM_027356	70240	1467.67	1.17326	0.0862929	13.5963	4.21247e-42	4.43446e-41	2.25521	Up
ENSMUSG00000002870	Mcm3	minichromosome maintenance complex component 2	NM_008564	17216	48731.2	1.17226	0.0574277	20.4128	1.28662e-92	3.00663e-91	2.25365	Up
ENSMUSG00000117507	Gm5050	high mobility group protein B1 pseudogene	NA	115488794	58.9351	1.17212	0.172969	6.77647	1.23152e-11	5.01175e-11	2.25342	Up
ENSMUSG00000030346	Rad51ap2	RAD51 associated protein 1	NM_001347455	19362	3336.22	1.17211	0.0400946	29.2337	7.22809e-188	4.31766e-186	2.25342	Up
ENSMUSG00000033294	Nol3	NOC4 like	NM_153570	100608	15751.8	1.1701	0.0369017	31.7086	1.18335e-220	9.00601e-219	2.25027	Up
ENSMUSG00000040231	Syt13	synaptogyrin 4	NM_001291064	58867	73.6783	1.16992	0.19893	5.88107	4.0762e-09	1.46162e-08	2.24999	Up
ENSMUSG00000034872	Git2	GIPC PDZ domain containing family, member 3	NM_148951	209047	93.3554	1.16841	0.29098	4.01544	5.93339e-05	0.000156419	2.24764	Up
ENSMUSG00000001520	Nrm	nuclear receptor interacting protein 2	NM_001162858	60345	2460.66	1.16785	0.156577	7.45858	8.74612e-14	3.92575e-13	2.24676	Up
ENSMUSG00000081906	Rpl9-ps4	ribosomal protein L9, pseudogene 1	NA	194905	37.4318	1.16711	0.250044	4.66764	3.04674e-06	8.984e-06	2.24562	Up
ENSMUSG00000028995	Fam131c	family with sequence similarity 126, member A	NM_001310471	84652	9413.93	1.16701	0.068818	16.9579	1.68225e-64	2.64821e-63	2.24546	Up
ENSMUSG00000036863	Syndig1	synapse defective 1, Rho GTPase, homolog 2 (C. elegans)	NM_001166064	214804	8321.3	1.16569	0.114166	10.2105	1.77889e-24	1.1726e-23	2.24341	Up
ENSMUSG00000089671	Gm16576	predicted gene 16537	NR_155353	102638434	54.8106	1.16528	0.25992	4.48322	7.35239e-06	2.10147e-05	2.24276	Up
ENSMUSG00000045377	Tnfrsf13c	transmembrane protein 88	NM_025915	67020	1586.71	1.16511	0.0735625	15.8383	1.69298e-56	2.3244e-55	2.2425	Up
ENSMUSG00000019235	Rpsa-ps10	ribosomal protein S6 kinase-like 1	NM_001364315	238323	2918.08	1.16432	0.0480053	24.254	6.00506e-130	2.11536e-128	2.24127	Up
ENSMUSG00000029547	Intu	integrator complex subunit 1	NM_026748	68510	48021.4	1.16406	0.0333822	34.8705	2.07918e-266	2.24078e-264	2.24087	Up
ENSMUSG00000038552	Folh1	fibronectin type III domain containing 4	NM_001356945	64339	10137.9	1.16374	0.110567	10.5252	6.60959e-26	4.55257e-25	2.24037	Up
ENSMUSG00000027424	Mir6941	mitochondrial genome maintenance exonuclease 1	NM_001289630	74528	7332.16	1.16367	0.0960075	12.1206	8.21938e-34	7.05306e-33	2.24026	Up
ENSMUSG00000029507	Pus7	pseudouridine synthase 1	NM_001025561	56361	16630.1	1.16365	0.063888	18.2139	4.00505e-74	7.25736e-73	2.24023	Up
ENSMUSG00000029716	Tgif2	transferrin receptor 2	NM_001289507	50765	36.1731	1.1632	0.456132	2.55013	0.0107682	0.0216184	2.23953	Up
ENSMUSG00000117810	Gm8959	60S ribosomal protein L5 pseudogene	NA	668032	4003.61	1.16213	0.09936	11.6962	1.33353e-31	1.07997e-30	2.23788	Up
ENSMUSG00000116423	Gm7239	predicted gene 7085	NA	632352	97.2063	1.15993	0.170915	6.78657	1.14834e-11	4.68254e-11	2.23446	Up
ENSMUSG00000078853	Iigp1	interferon gamma induced GTPase	NM_018738	16145	1965.31	1.15988	0.0592991	19.5598	3.40461e-85	7.27236e-84	2.23439	Up
ENSMUSG00000081875	Gm15381	predicted gene 15223	NA	100040795	23.2773	1.15984	0.32186	3.60355	0.000313898	0.000770755	2.23432	Up
ENSMUSG00000026644	Acbd7	acyl-Coenzyme A binding domain containing 7	NM_030063	78245	46.9515	1.15919	0.321233	3.60858	0.000307878	0.000756696	2.23333	Up
ENSMUSG00000025758	Plxna3	polo like kinase 4	NM_011495	20873	15920.5	1.15803	0.0286539	40.4142	0	0	2.23152	Up
ENSMUSG00000034739	Mfsd10	membrane frizzled-related protein	NM_001190314	259172	19.9475	1.15763	0.314774	3.67767	0.000235376	0.000585788	2.23091	Up
ENSMUSG00000044221	Gtdc1	G-rich RNA sequence binding factor 1	NM_001098476	231413	34262.2	1.15697	0.0699051	16.5506	1.58439e-61	2.36606e-60	2.22989	Up
ENSMUSG00000112719	Gm4600	NLR family, pyrin domain containing 5 pseudogene	NA	105661729	21.9651	1.15487	0.380791	3.03281	0.00242292	0.00534127	2.22664	Up
ENSMUSG00000115843	Gm17954	exportin 4 pseudogene	NA	100416017	14.3158	1.15474	0.398842	2.89524	0.00378869	0.00814358	2.22645	Up
ENSMUSG00000059834	Scn9a	sodium channel and clathrin linker 1	NM_001081411	67161	5144.09	1.15402	0.107617	10.7234	7.9047e-27	5.62294e-26	2.22533	Up
ENSMUSG00000034724	Cntrl	CCR4-NOT transcription complex, subunit 6-like	NM_001285511	231464	24590.3	1.15372	0.0926458	12.4531	1.34582e-35	1.20413e-34	2.22487	Up
ENSMUSG00000005370	Mtbp	mutS homolog 6	NM_010830	17688	26776.5	1.15318	0.0770326	14.97	1.15242e-50	1.43057e-49	2.22404	Up
ENSMUSG00000038766	Gabra3	GA repeat binding protein, beta 2	NM_029885	213054	24577.8	1.15303	0.0654291	17.6226	1.65239e-69	2.81234e-68	2.22381	Up
ENSMUSG00000026921	Egln3	EGF-like domain 7	NM_001164564	353156	1499.62	1.15193	0.0803914	14.329	1.44209e-46	1.66105e-45	2.22211	Up
ENSMUSG00000033411	Cwh43	CTD (carboxy-terminal domain, RNA polymerase II, polypeptide A) small phosphatase like 2	NM_001290991	329506	11385.7	1.15001	0.0900557	12.77	2.4111e-37	2.25683e-36	2.21916	Up
ENSMUSG00000051934	Sprr1b	spermatogenesis associated, serine-rich 2	NM_139140	72572	20405.8	1.1486	0.0436595	26.3081	1.55095e-152	6.77125e-151	2.21698	Up
ENSMUSG00000029469	Igf2bp3	intraflagellar transport 81	NM_001358917	12589	15007.5	1.1475	0.101512	11.3041	1.25215e-29	9.64872e-29	2.2153	Up
ENSMUSG00000034161	Sdad1	scleraxis	NM_198885	20289	11805	1.14674	0.105323	10.8878	1.3174e-27	9.61779e-27	2.21414	Up
ENSMUSG00000029594	Rbm48	RNA binding motif protein 19	NM_028762	74111	14782.9	1.14674	0.0317807	36.0828	4.21921e-285	5.09995e-283	2.21412	Up
ENSMUSG00000026622	Nelfa	NIMA (never in mitosis gene a)-related expressed kinase 2	NM_010892	18005	21298.3	1.14651	0.0245607	46.6807	0	0	2.21378	Up
ENSMUSG00000111465	Gm47125	predicted gene, 47113	XR_004935719	118567688	79.4863	1.1463	0.245527	4.66873	3.03065e-06	8.94167e-06	2.21345	Up
ENSMUSG00000054136	Adm2	adrenomedullin 2	NM_182928	223780	1811.92	1.14563	0.285821	4.00822	6.11768e-05	0.000161139	2.21243	Up
ENSMUSG00000005980	Dnm1	deoxyribonuclease I	NM_001357143	13419	531.086	1.14545	0.138224	8.28692	1.16218e-16	5.89562e-16	2.21216	Up
ENSMUSG00000018451	6330403K07Rik	RIKEN cDNA 6330403K07 gene	NM_134022	103712	235.237	1.14475	0.144767	7.90756	2.62493e-15	1.26261e-14	2.21108	Up
ENSMUSG00000039987	Piezo2	putative homeodomain transcription factor 2	NM_172992	68770	7180.7	1.14398	0.034564	33.0974	3.24097e-240	2.82993e-238	2.20989	Up
ENSMUSG00000025403	Sipa1	serine hydroxymethyltransferase 2 (mitochondrial)	NM_001252316	108037	47223.3	1.14312	0.12098	9.44884	3.42617e-21	2.04463e-20	2.20858	Up
ENSMUSG00000034906	Ncaph2	non-SMC condensin I complex, subunit H	NM_144818	215387	20149.4	1.14292	0.037738	30.2857	1.77062e-201	1.18129e-199	2.20828	Up
ENSMUSG00000082064	Rpl6	ribisomal protein L5, pseudogene 2	NA	668936	1967.67	1.14182	0.103147	11.0697	1.75908e-28	1.31666e-27	2.20659	Up
ENSMUSG00000042514	Klk11	kelch-like 14	NM_001081403	225266	1384.46	1.14085	0.103076	11.0681	1.79244e-28	1.34131e-27	2.20511	Up
ENSMUSG00000029440	Psmg3	proteasome (prosome, macropain) 26S subunit, non-ATPase, 9	NM_026000	67151	10718.9	1.14065	0.0354326	32.1922	2.27245e-227	1.796e-225	2.20481	Up
ENSMUSG00000050022	Amz1	archaelysin family metallopeptidase 1	NM_173405	231842	804.62	1.13972	0.156866	7.26557	3.71464e-13	1.62406e-12	2.20339	Up
ENSMUSG00000030322	Mcemp1	methyl-CpG binding domain protein 4	NM_010774	17193	2551.38	1.13953	0.0475712	23.9543	8.34128e-127	2.84406e-125	2.2031	Up
ENSMUSG00000025766	D430020J02Rik	DNA segment, Chr 3, ERATO Doi 751, expressed	NM_001099785	73852	3094.35	1.13911	0.0490241	23.2358	1.98197e-119	6.20207e-118	2.20245	Up
ENSMUSG00000042489	Cmpk2	claspin	NM_175554	269582	10735.5	1.13749	0.0516626	22.0177	1.95024e-107	5.41063e-106	2.19998	Up
ENSMUSG00000049551	G430095P16Rik	frizzled class receptor 9	NM_010246	14371	162.471	1.13727	0.161932	7.02315	2.16927e-12	9.15186e-12	2.19964	Up
ENSMUSG00000083822	Hmgb2	high mobility group box 1, pseudogene 5	NA	100043312	36.9731	1.13709	0.249237	4.56227	5.06032e-06	1.46358e-05	2.19936	Up
ENSMUSG00000110825	Gm9284	ribosomal protein L9 pseudogene	NA	668070	16.089	1.13682	0.330078	3.44409	0.000572975	0.0013662	2.19896	Up
ENSMUSG00000061882	Ccn3	coiled-coil domain containing 62	NM_001134767	208908	315.95	1.13542	0.08596	13.2087	7.819e-40	7.83756e-39	2.19682	Up
ENSMUSG00000035875	AI182371	expressed sequence AI182371	NM_001243102	98870	60.6717	1.13328	0.195836	5.78686	7.17149e-09	2.53378e-08	2.19356	Up
ENSMUSG00000056917	Ska2l-ps	signal-induced proliferation associated gene 1	NM_001164480	20469	10174.9	1.13181	0.064044	17.6724	6.8478e-70	1.17001e-68	2.19133	Up
ENSMUSG00000027387	Zcchc4	zinc finger CCCH type containing 8	NM_020594	57432	1966.77	1.1315	0.0749244	15.1018	1.57466e-51	1.98917e-50	2.19086	Up
ENSMUSG00000029551	Psph	proteasome (prosome, macropain) assembly chaperone 3	NM_001356963	66506	1968.65	1.13052	0.0647138	17.4695	2.44634e-68	4.07807e-67	2.18937	Up
ENSMUSG00000060128	Gm27219	high mobility group protein B1-like	NA	108167606	80.4725	1.13015	0.155848	7.25162	4.11824e-13	1.79593e-12	2.18882	Up
ENSMUSG00000091735	Gpsm2	G protein-coupled receptor 62	NM_001159652	436090	41.5613	1.12984	0.211539	5.34104	9.24132e-08	3.03253e-07	2.18835	Up
ENSMUSG00000117666	Gm5679	predicted gene 550	NM_001362427	225852	77.1139	1.12984	0.171174	6.60053	4.09697e-11	1.63027e-10	2.18834	Up
ENSMUSG00000036304	Zfp296	zinc finger, DHHC domain containing 23	NM_001007460	332175	2974.86	1.12952	0.104972	10.7602	5.30611e-27	3.79291e-26	2.18786	Up
ENSMUSG00000071671	Gm10390	60S ribosomal protein L30-like	NA	108168304	39.0255	1.12873	0.270237	4.17684	2.95592e-05	8.0238e-05	2.18667	Up
ENSMUSG00000097392	Ticrr	THO complex subunit 2-like	NM_001166581	100042165	8198.46	1.12828	0.120432	9.36859	7.35082e-21	4.33469e-20	2.18598	Up
ENSMUSG00000021714	Cenpm	centromere protein K	NM_001377093	60411	2602.84	1.1275	0.0606465	18.5914	3.77431e-77	7.16352e-76	2.1848	Up
ENSMUSG00000058558	Rpl5-ps1	ribosomal protein L5	NM_016980	100503670	246252	1.12719	0.107209	10.514	7.44669e-26	5.12228e-25	2.18433	Up
ENSMUSG00000029179	Zcchc8	zinc finger, CCHC domain containing 4	NM_001308144	78796	7999.22	1.12627	0.0295173	38.1563	0	0	2.18294	Up
ENSMUSG00000039801	Cplx1	ciliogenesis and planar polarity effector 1	NM_001162906	73692	12900.8	1.12581	0.150865	7.46236	8.49875e-14	3.81861e-13	2.18224	Up
ENSMUSG00000029472	Anapc5	anaphase-promoting complex subunit 5	NM_001042491	59008	99928	1.12521	0.0213918	52.6001	0	0	2.18133	Up
ENSMUSG00000027635	Dtl	DSN1 homolog, MIS12 kinetochore complex component	NM_025853	66934	7976.15	1.12485	0.0378874	29.6892	1.05776e-193	6.69474e-192	2.18079	Up
ENSMUSG00000053198	Prxl2a	periaxin	NM_019412	19153	1226.35	1.12414	0.123239	9.12163	7.40018e-20	4.22556e-19	2.17972	Up
ENSMUSG00000083852	Gm13121	predicted gene 13007	NA	669445	56.3339	1.1241	0.202421	5.55327	2.80375e-08	9.54494e-08	2.17966	Up
ENSMUSG00000079497	Gm13547	predicted gene 13420	NM_001370923	433415	910.654	1.12391	0.0626211	17.9478	4.98941e-72	8.80805e-71	2.17937	Up
ENSMUSG00000040690	Col25a1	collagen, type XVI, alpha 1	NM_028266	107581	1006.67	1.1239	0.120034	9.36318	7.73694e-21	4.55976e-20	2.17936	Up
ENSMUSG00000047369	Dnajc2	dynein, axonemal, heavy chain 14	NM_001377039	240960	56.5654	1.12323	0.236134	4.75673	1.96759e-06	5.89206e-06	2.17834	Up
ENSMUSG00000043155	Hpgd	4-hydroxyphenylpyruvate dioxygenase-like	NM_146256	242642	830.798	1.1232	0.0973453	11.5383	8.46183e-31	6.71694e-30	2.17829	Up
ENSMUSG00000038970	Lnx1	lemur tyrosine kinase 2	NM_001081109	231876	29239.5	1.12296	0.0802667	13.9904	1.78529e-44	1.96108e-43	2.17793	Up
ENSMUSG00000033597	Casp8ap2	CASK interacting protein 1	NM_001360469	268932	144	1.12192	0.121101	9.26428	1.96393e-20	1.1413e-19	2.17636	Up
ENSMUSG00000005907	Pgam5	peroxisomal biogenesis factor 1	NM_001293806	71382	5418.51	1.1219	0.0394281	28.4544	4.29689e-178	2.36928e-176	2.17634	Up
ENSMUSG00000020914	Topbp1	topoisomerase (DNA) II alpha	NM_011623	21973	95994.7	1.12149	0.0419829	26.7129	3.3324e-157	1.52622e-155	2.17571	Up
ENSMUSG00000062007	Hspa14	hematopoietic SH2 domain containing	NM_197944	209488	17.2753	1.11945	0.351845	3.18165	0.00146438	0.00331472	2.17264	Up
ENSMUSG00000029480	Dhx58	DEAH (Asp-Glu-Ala-His) box polypeptide 37	NM_203319	208144	16388.2	1.11929	0.0370466	30.2131	1.59589e-200	1.05107e-198	2.1724	Up
ENSMUSG00000047215	Rpl9-ps1	ribosomal protein L9	NM_011292	20005	161468	1.11852	0.0798476	14.0082	1.3888e-44	1.53046e-43	2.17124	Up
ENSMUSG00000048997	Atxn7l2	ataxin 7-like 2	NM_001289545	72522	2616.77	1.11807	0.0500947	22.3191	2.40919e-110	6.86307e-109	2.17056	Up
ENSMUSG00000098176	Ccdc177	coiled-coil domain containing 166	NM_001163518	223648	908.064	1.11701	0.131305	8.50702	1.78464e-17	9.33604e-17	2.16897	Up
ENSMUSG00000029428	Stxbp5l	syntaxin 2	NM_001286033	13852	14695.5	1.11661	0.0276683	40.3569	0	0	2.16837	Up
ENSMUSG00000026960	Arl6ip6	ADP-ribosylation factor-like 6 interacting protein 6	NM_022989	65103	10557.9	1.11647	0.0766528	14.5653	4.6677e-48	5.51447e-47	2.16816	Up
ENSMUSG00000033228	Scarf2	SR-related CTD-associated factor 11	NM_028148	72193	68463.6	1.11632	0.0732094	15.2484	1.6882e-52	2.18361e-51	2.16794	Up
ENSMUSG00000033032	Afap1l1	actin filament associated protein 1-like 1	NM_178928	106877	5300.57	1.11508	0.183279	6.08407	1.17171e-09	4.32368e-09	2.16607	Up
ENSMUSG00000029501	Ankle2	ankyrin repeat and LEM domain containing 2	NM_001253814	71782	18631.3	1.11448	0.0255934	43.5455	0	0	2.16516	Up
ENSMUSG00000045328	Cenpf	centromere protein E	NM_173762	229841	28851.2	1.11388	0.0789097	14.1158	3.0341e-45	3.39086e-44	2.16426	Up
ENSMUSG00000043165	Lpar3	loricrin	NM_008508	16939	242.64	1.11356	0.14762	7.5434	4.57878e-14	2.08282e-13	2.16378	Up
ENSMUSG00000047221	Fam216a	family with sequence similarity 185, member A	NM_177869	330050	6503.05	1.1126	0.0481629	23.1009	4.53706e-118	1.39846e-116	2.16236	Up
ENSMUSG00000036834	Plcxd1	phospholipase C, eta 1	NM_001177732	269437	11959.7	1.11222	0.0577342	19.2645	1.06662e-82	2.20647e-81	2.16178	Up
ENSMUSG00000037894	H2-M2	H2A.Z variant histone 1	NM_001316995	51788	135409	1.11069	0.0222175	49.9918	0	0	2.15949	Up
ENSMUSG00000041313	Slc9a5	solute carrier family 7 (cationic amino acid transporter, y+ system), member 1	NM_001301424	11987	104329	1.1102	0.226519	4.90113	9.52889e-07	2.91696e-06	2.15875	Up
ENSMUSG00000012443	Kif15	kinesin family member 11	NM_010615	16551	22386.3	1.10888	0.0478787	23.1603	1.14605e-118	3.55023e-117	2.15679	Up
ENSMUSG00000034640	Tipin	TCDD-inducible poly(ADP-ribose) polymerase	NM_178892	99929	11071.4	1.10789	0.0574131	19.2969	5.70446e-83	1.18244e-81	2.15531	Up
ENSMUSG00000054099	Slc29a4	solute carrier family 25, member 40	NM_001289595	319653	6852.43	1.10756	0.0388107	28.5374	4.02249e-179	2.25019e-177	2.1548	Up
ENSMUSG00000033540	Ifi202b	iduronidase, alpha-L	NM_008325	15932	2168.37	1.10713	0.0515719	21.4676	3.12529e-102	8.21934e-101	2.15416	Up
ENSMUSG00000002227	Mphosph9	Mov10 RISC complex RNA helicase	NM_001163440	17454	13126.4	1.10705	0.0787036	14.066	6.14131e-45	6.81894e-44	2.15405	Up
ENSMUSG00000020381	Mrpl1	MRN complex interacting protein	NM_026543	68067	783.76	1.10678	0.0569079	19.4487	2.99033e-84	6.27868e-83	2.15365	Up
ENSMUSG00000040731	Elavl4	eukaryotic translation initiation factor 4H	NM_001312867	22384	172589	1.10657	0.040083	27.607	9.17798e-168	4.63759e-166	2.15333	Up
ENSMUSG00000095847	Gm5487	predicted gene 5451	XM_036158264	108168114	355.458	1.10645	0.109708	10.0854	6.41093e-24	4.15484e-23	2.15315	Up
ENSMUSG00000082260	Gm7463	predicted pseudogene 7429	NM_001370953	664969	1240.45	1.10638	0.10892	10.1578	3.06023e-24	2.00309e-23	2.15305	Up
ENSMUSG00000036768	Kif18a	kinesin family member 15	NM_010620	209737	8064.29	1.10598	0.0540022	20.4803	3.2298e-93	7.61684e-92	2.15245	Up
ENSMUSG00000038569	Ramp3	RAD9 checkpoint clamp component B	NM_001382853	231724	955.843	1.10503	0.0915945	12.0644	1.62888e-33	1.38502e-32	2.15104	Up
ENSMUSG00000070687	Htr4	5-hydroxytryptamine (serotonin) receptor 1D	NM_001285482	15552	107.595	1.10404	0.196244	5.62583	1.8462e-08	6.35815e-08	2.14955	Up
ENSMUSG00000032221	Mov10	meiosis-specific nuclear structural protein 1	NM_008613	17427	2184.34	1.10386	0.108922	10.1345	3.8852e-24	2.53554e-23	2.1493	Up
ENSMUSG00000037339	Fanca	family with sequence similarity 53, member A	NM_001359461	74504	9279.45	1.10357	0.0447011	24.6878	1.44786e-134	5.35744e-133	2.14886	Up
ENSMUSG00000008690	Necab2	non-SMC condensin II complex, subunit H2	NM_001115132	52683	47006	1.10311	0.0450386	24.4925	1.77711e-132	6.39158e-131	2.14817	Up
ENSMUSG00000035683	Mepce	maternal embryonic leucine zipper kinase	NM_010790	17279	15189.2	1.10278	0.0707625	15.5842	9.31829e-55	1.24498e-53	2.14768	Up
ENSMUSG00000028702	Rad9b	RAD54 like (S. cerevisiae)	NM_001122958	19366	5690	1.10192	0.0709789	15.5247	2.36198e-54	3.13672e-53	2.14641	Up
ENSMUSG00000027639	Sapcd2	SAM domain and HD domain, 1	NM_001139520	56045	24175.3	1.10192	0.0388838	28.3388	1.15171e-176	6.26085e-175	2.1464	Up
ENSMUSG00000042594	Sh3bp2	SH2B adaptor protein 3	NM_001306126	16923	10005.1	1.10112	0.0732102	15.0405	3.98698e-51	5.00776e-50	2.14521	Up
ENSMUSG00000041638	Gdf1	GCN1 activator of EIF2AK4	NM_172719	231659	103373	1.10066	0.087815	12.5338	4.87476e-36	4.42316e-35	2.14453	Up
ENSMUSG00000082088	Gm15790	predicted gene 15753	NA	624083	89.4744	1.10047	0.184181	5.97497	2.30136e-09	8.36595e-09	2.14425	Up
ENSMUSG00000035455	Fip1l1	fidgetin-like 1	NM_001163359	60530	13013.9	1.1004	0.0378326	29.0861	5.38744e-186	3.18117e-184	2.14414	Up
ENSMUSG00000042606	Hjv	HIRA interacting protein 3	NM_172746	233876	16552.4	1.10028	0.0653591	16.8344	1.36545e-63	2.11069e-62	2.14397	Up
ENSMUSG00000063445	Noc4l	NmrA-like family domain containing 1	NM_001290761	67824	2671.34	1.09982	0.0451558	24.3562	4.98762e-131	1.77112e-129	2.14328	Up
ENSMUSG00000029623	Pde11a	PDGFA associated protein 1	NM_001033313	231887	53551.8	1.09951	0.0206791	53.1703	0	0	2.14282	Up
ENSMUSG00000116529	Gm46142	ribosomal protein L9 pseudogene	NA	100043709	733.396	1.09935	0.121855	9.0218	1.85025e-19	1.03994e-18	2.14258	Up
ENSMUSG00000022773	Zbed4-ps2	yippee like 1	NM_001291047	106369	1162.45	1.09915	0.0985418	11.1541	6.83521e-29	5.16377e-28	2.14228	Up
ENSMUSG00000027699	Edil3	ect2 oncogene	NM_001177625	13605	38512.8	1.09807	0.0385662	28.4723	2.5824e-178	1.43161e-176	2.14068	Up
ENSMUSG00000105836	Gm18234	ribosomal protein L5 pseudogene	NA	100416168	15.2551	1.098	0.414321	2.65013	0.00804615	0.0164734	2.14058	Up
ENSMUSG00000056014	A430033K04Rik	RIKEN cDNA A430033K04 gene	NM_183025	243308	1589.08	1.09771	0.0497502	22.0644	6.94569e-108	1.93919e-106	2.14015	Up
ENSMUSG00000002068	Ccne2	cyclin E1	NM_007633	12447	6711.69	1.09763	0.110915	9.89615	4.32611e-23	2.73694e-22	2.14002	Up
ENSMUSG00000028484	Psmb9	PC4 and SFRS1 interacting protein 1	NM_001290527	101739	30886	1.09722	0.0442509	24.7955	1.00291e-135	3.76984e-134	2.13942	Up
ENSMUSG00000045521	Tst	testis-specific serine kinase 2	NM_009436	22115	11.6128	1.0971	0.490712	2.23573	0.0253697	0.0476144	2.13924	Up
ENSMUSG00000015093	Clip1	chloride intracellular channel 3	NM_027085	69454	194.359	1.09657	0.150937	7.26511	3.72741e-13	1.62918e-12	2.13846	Up
ENSMUSG00000027752	Extl1	exosome component 8	NM_001163570	69639	11215.9	1.09642	0.0448197	24.4629	3.66981e-132	1.31071e-130	2.13823	Up
ENSMUSG00000029536	Gatm	glutamyl-tRNA(Gln) amidotransferase, subunit C	NM_029645	384281	8026.05	1.09626	0.0685594	15.9899	1.50319e-57	2.10413e-56	2.13799	Up
ENSMUSG00000046591	Tigd3	TOPBP1-interacting checkpoint and replication regulator	NM_029835	77011	5502.1	1.09607	0.0680503	16.1067	2.28983e-58	3.251e-57	2.13771	Up
ENSMUSG00000029168	Dr1	dihydropyrimidinase-like 5	NM_001356948	65254	17469.4	1.09602	0.134954	8.1214	4.60855e-16	2.27936e-15	2.13764	Up
ENSMUSG00000042744	Hecw1	HECT domain E3 ubiquitin protein ligase 4	NM_181421	269700	13258.6	1.09537	0.141331	7.75039	9.1612e-15	4.30976e-14	2.13668	Up
ENSMUSG00000036139	Hoxd13	homeobox C9	NM_008272	15427	3785.52	1.09514	0.0878478	12.4664	1.13915e-35	1.02159e-34	2.13634	Up
ENSMUSG00000116499	Gm7424	transmembrane emp24 domain trafficking protein 2 pseudogene	NA	641104	167.81	1.09508	0.14249	7.68533	1.52607e-14	7.09796e-14	2.13625	Up
ENSMUSG00000020333	Acsl6	acyl-CoA synthetase long-chain family member 6	NM_001033597	216739	142.106	1.09434	0.381809	2.8662	0.00415432	0.00888364	2.13515	Up
ENSMUSG00000028282	Casq2	caspase 8 associated protein 2	NM_001122978	26885	10757.3	1.09429	0.0626493	17.467	2.55766e-68	4.26134e-67	2.13508	Up
ENSMUSG00000116597	Gm5431	predicted gene 536	NM_001357870	224098	47.9466	1.09378	0.208758	5.23949	1.61022e-07	5.19292e-07	2.13433	Up
ENSMUSG00000057605	Gm6813	ribosomal protein L6 pseudogene	NA	627889	1321.38	1.09283	0.0889156	12.2907	1.01672e-34	8.90298e-34	2.13292	Up
ENSMUSG00000019773	Fetub	F-box protein 5	NM_025995	67141	7227.54	1.09235	0.0442501	24.6858	1.5183e-134	5.61135e-133	2.13221	Up
ENSMUSG00000029538	Ssrp1	serine and arginine-rich splicing factor 9	NM_025573	108014	28321.2	1.09206	0.0480185	22.7424	1.70664e-114	5.08741e-113	2.13177	Up
ENSMUSG00000056216	Cenpa	CCAAT/enhancer binding protein (C/EBP), gamma	NM_009884	12611	26569.8	1.09174	0.145555	7.50051	6.35685e-14	2.87214e-13	2.1313	Up
ENSMUSG00000083394	Gm11714	predicted gene 11703	XM_036157117	108167871	154.343	1.09103	0.155141	7.03248	2.02887e-12	8.57244e-12	2.13026	Up
ENSMUSG00000029439	Sgce	splicing factor SWAP	NM_001035259	231769	25570.6	1.09085	0.0555851	19.6249	9.48079e-86	2.03359e-84	2.13	Up
ENSMUSG00000086583	Gm15522	ribosomal protein L5 pseudogene	NA	100043295	20686.9	1.08949	0.103899	10.4861	1.00114e-25	6.85733e-25	2.12799	Up
ENSMUSG00000028945	Rhebl1	Ras homolog enriched in brain	NM_053075	19744	41680.6	1.08891	0.0672495	16.1922	5.72844e-59	8.22393e-58	2.12714	Up
ENSMUSG00000027405	Nos3	NOP56 ribonucleoprotein	NM_024193	67134	43928.8	1.08744	0.092744	11.7252	9.4725e-32	7.69966e-31	2.12496	Up
ENSMUSG00000062175	Tgtp1	TGFB-induced factor homeobox 2	NM_001291124	228839	1083.5	1.08675	0.0872708	12.4526	1.35287e-35	1.21008e-34	2.12395	Up
ENSMUSG00000025858	Gigyf1	golgi to ER traffic protein 4	NM_001163316	67604	28468.1	1.08659	0.0325035	33.4301	5.0059e-245	4.47237e-243	2.12372	Up
ENSMUSG00000045435	Tmem88	transmembrane protein 60	NM_177601	212090	4361.11	1.08535	0.0699766	15.5101	2.96243e-54	3.92735e-53	2.12188	Up
ENSMUSG00000096727	Psmc2	proteasome (prosome, macropain) subunit, beta type 9 (large multifunctional peptidase 2)	NM_013585	16912	605.007	1.08532	0.0944412	11.492	1.44779e-30	1.14161e-29	2.12184	Up
ENSMUSG00000021226	Acot2	acyl-CoA thioesterase 2	NM_134188	171210	4256.49	1.08512	0.460105	2.35843	0.0183525	0.035397	2.12156	Up
ENSMUSG00000029097	Troap	tRNA methyltransferase 44	NM_030208	78890	4440.26	1.08495	0.0382998	28.3279	1.56619e-176	8.48414e-175	2.12131	Up
ENSMUSG00000088208	Gm2420	predicted gene, 23751	XR_004933952	115490492	7.62008	1.08485	0.446257	2.43099	0.0150576	0.0294922	2.12115	Up
ENSMUSG00000038095	Scaf11	strawberry notch 1	NM_001081203	243272	49677.6	1.08425	0.0630902	17.1858	3.39464e-66	5.46672e-65	2.12028	Up
ENSMUSG00000075502	Kcna4	kelch repeat and BTB (POZ) domain containing 6	NM_001034882	432879	549.254	1.08389	0.112729	9.61497	6.91268e-22	4.21502e-21	2.11974	Up
ENSMUSG00000043015	Nfxl1	nuclear envelope integral membrane protein 2	NM_001142647	227094	2256.78	1.08374	0.0490767	22.0825	4.65624e-108	1.30117e-106	2.11952	Up
ENSMUSG00000027208	Fignl1	fibroblast growth factor 7	NM_008008	14178	6955.34	1.08372	0.112446	9.63768	5.54263e-22	3.39104e-21	2.1195	Up
ENSMUSG00000027067	St6galnac4	structure specific recognition protein 1	NM_001136081	20833	82466.7	1.0837	0.0442023	24.5168	9.77206e-133	3.54775e-131	2.11947	Up
ENSMUSG00000080968	Atf1-ps	activating transcription factor 1, pseudogene	XM_036162179	100040260	178.322	1.08344	0.103529	10.4651	1.24916e-25	8.53155e-25	2.11909	Up
ENSMUSG00000109865	Htr1d	heat shock protein 14	NM_001037542	50497	15177.5	1.08335	0.0258476	41.9131	0	0	2.11895	Up
ENSMUSG00000073147	5031425E22Rik	RIKEN cDNA 5031425E22 gene	NM_001033370	269630	4097.24	1.08321	0.103352	10.4809	1.05786e-25	7.24102e-25	2.11875	Up
ENSMUSG00000114203	Gm35315	predicted gene, 35279	XR_382809	102638802	20.0334	1.08304	0.374897	2.88891	0.00386579	0.00830466	2.1185	Up
ENSMUSG00000029012	Orm1	origin recognition complex, subunit 5	NM_011959	26429	6980.57	1.08144	0.043557	24.8281	4.45469e-136	1.67857e-134	2.11615	Up
ENSMUSG00000113510	Gm7318	SET translocation pseudogene	NA	638487	189.076	1.08124	0.0950858	11.3712	5.81967e-30	4.52408e-29	2.11585	Up
ENSMUSG00000029376	Mtmr7	methylenetetrahydrofolate dehydrogenase (NADP+ dependent) 2-like	NM_026788	665563	5716.47	1.08109	0.0341643	31.6439	9.18965e-220	6.95953e-218	2.11564	Up
ENSMUSG00000034336	Insl6	internexin neuronal intermediate filament protein, alpha	NM_146100	226180	48.6646	1.0801	0.311277	3.46989	0.000520668	0.00124717	2.11418	Up
ENSMUSG00000030528	Blm	Bloom syndrome, RecQ like helicase	NM_001042527	12144	10121.9	1.08006	0.0284188	38.0052	0	0	2.11413	Up
ENSMUSG00000029434	Vsig10	VPS33A CORVET/HOPS core subunit	NM_001359513	77573	21160.6	1.0795	0.0360759	29.923	9.88633e-197	6.37503e-195	2.1133	Up
ENSMUSG00000041406	BC055324	cDNA sequence BC055324	NM_001357049	381306	5829.66	1.07922	0.0352093	30.6516	2.51416e-206	1.74144e-204	2.1129	Up
ENSMUSG00000083362	Gm8662	ribosomal protein L6 pseudogene	NA	667394	92.308	1.07853	0.182778	5.90074	3.6188e-09	1.30003e-08	2.11188	Up
ENSMUSG00000028134	Ptpn11	polypyrimidine tract binding protein 2	NM_001310711	56195	8459.92	1.07845	0.0590785	18.2545	1.90479e-74	3.47816e-73	2.11176	Up
ENSMUSG00000019518	Ap4m1	adaptor-related protein complex AP-4, mu 1	NM_021392	11781	5627.16	1.07841	0.0517816	20.8261	2.51118e-96	6.16258e-95	2.11171	Up
ENSMUSG00000050410	Tcf24	transcription factor 19	NM_001163763	106795	6723.19	1.07771	0.0325452	33.1144	1.84703e-240	1.61736e-238	2.11069	Up
ENSMUSG00000034829	Nxph4	nucleoredoxin-like 1	NM_145598	234404	108.932	1.07752	0.14294	7.53825	4.76335e-14	2.16295e-13	2.1104	Up
ENSMUSG00000029390	Tmem165	transmembrane p24 trafficking protein 2	NM_019770	56334	48128	1.0774	0.0287907	37.422	1.7159e-306	2.36113e-304	2.11024	Up
ENSMUSG00000074736	Syngr4	synapse differentiation inducing 1	NM_001085521	433485	30.7112	1.07707	0.323849	3.32582	0.000881581	0.00205575	2.10974	Up
ENSMUSG00000101856	1700096K18Rik	RIKEN cDNA 1700096K18 gene	NR_027388	73571	264.694	1.07694	0.105007	10.2558	1.11428e-24	7.38932e-24	2.10955	Up
ENSMUSG00000025081	Tdrd5	tudor domain containing 1	NM_001002238	83561	277.01	1.07654	0.145388	7.40456	1.31581e-13	5.86004e-13	2.10897	Up
ENSMUSG00000072294	Klhl14	Kruppel-like factor 12	NM_010636	16597	2596.86	1.0759	0.151441	7.1044	1.20842e-12	5.16748e-12	2.10804	Up
ENSMUSG00000045751	Mnd1	MMS22-like, DNA repair protein	NM_199467	212377	7352.83	1.07558	0.0589213	18.2545	1.90712e-74	3.48036e-73	2.10756	Up
ENSMUSG00000032555	Tppp	topoisomerase (DNA) II binding protein 1	NM_176979	235559	47002.1	1.07501	0.0531666	20.2197	6.57364e-91	1.50871e-89	2.10674	Up
ENSMUSG00000033364	Usp42	ubiquitin specific peptidase 37	NM_001310662	319651	11114.7	1.07493	0.100831	10.6607	1.55381e-26	1.09395e-25	2.10662	Up
ENSMUSG00000020185	Ecel1	E2F transcription factor 7	NM_001358560	52679	9861.48	1.07453	0.0367185	29.2641	2.97283e-188	1.78619e-186	2.10604	Up
ENSMUSG00000022438	Pate14	parvin, beta	NM_133167	170736	18743.8	1.0736	0.0354471	30.2874	1.67986e-201	1.12318e-199	2.10468	Up
ENSMUSG00000040380	Cbx5	cerebellin 3 precursor protein	NM_019820	56410	41.7878	1.07344	0.232767	4.61163	3.99516e-06	1.16646e-05	2.10444	Up
ENSMUSG00000117972	Gm6847	ribosomal protein L21 pseudogene	NM_001101584	627939	310.69	1.0732	0.0827356	12.9714	1.77784e-38	1.7162e-37	2.10409	Up
ENSMUSG00000073434	Xaf1	WD repeat domain 90	NM_001163766	106618	11087.7	1.07232	0.050048	21.4258	7.68477e-102	2.00735e-100	2.10281	Up
ENSMUSG00000078521	Aunip	aurora kinase A and ninein interacting protein	NM_001081099	69885	3138.14	1.07146	0.0445746	24.0375	1.12778e-127	3.87963e-126	2.10156	Up
ENSMUSG00000091086	Rpl9	ribosomal protein L6-like	XM_036156129	432502	2771.08	1.07051	0.0709931	15.079	2.22547e-51	2.80555e-50	2.10017	Up
ENSMUSG00000009575	Cbx7	chromobox 5	NM_001076789	12419	90816.7	1.06943	0.051703	20.6841	4.82016e-95	1.16986e-93	2.0986	Up
ENSMUSG00000044254	Pdap1	proprotein convertase subtilisin/kexin type 9	NM_153565	100102	35167.5	1.06939	0.0825961	12.9472	2.4355e-38	2.34592e-37	2.09855	Up
ENSMUSG00000036192	Rpa2	RAR-related orphan receptor beta	NM_001043354	225998	76.9605	1.06896	0.26584	4.02105	5.7939e-05	0.000152924	2.09792	Up
ENSMUSG00000070697	Vamp9	UTP3 small subunit processome component	NM_023054	65961	27696	1.06853	0.0804231	13.2863	2.77938e-40	2.80973e-39	2.09729	Up
ENSMUSG00000037373	Ctdspl2	C-terminal binding protein 1	NM_001198859	13016	62800.1	1.06745	0.0297301	35.9047	2.5781e-282	3.08003e-280	2.09573	Up
ENSMUSG00000039278	Pcsk9	proprotein convertase subtilisin/kexin type 1 inhibitor	NM_013892	30052	46.4723	1.06594	0.279669	3.81143	0.000138164	0.000351952	2.09353	Up
ENSMUSG00000030987	Strip2	stromal interaction molecule 1	NM_001374058	20866	8020.3	1.06533	0.0317723	33.5301	1.75568e-246	1.58232e-244	2.09265	Up
ENSMUSG00000028687	Mx1	mutY DNA glycosylase	NM_001159581	70603	1353.11	1.06518	0.0801767	13.2854	2.81295e-40	2.84274e-39	2.09243	Up
ENSMUSG00000025983	Ccdc166	coiled-coil domain containing 150	NM_030025	78016	164.336	1.06275	0.150484	7.0622	1.63881e-12	6.95676e-12	2.08891	Up
ENSMUSG00000022426	Jpx	Josephin domain containing 1	NM_028792	74158	22734.6	1.06226	0.103213	10.2919	7.66758e-25	5.1089e-24	2.0882	Up
ENSMUSG00000054520	Shcbp1l	SH3-domain binding protein 2	NM_001136088	24055	6908.89	1.06222	0.0532627	19.9431	1.71984e-88	3.81097e-87	2.08815	Up
ENSMUSG00000033773	Rpl21-ps1	RNA polymerase II associated protein 2	NM_001163461	231571	4241.95	1.06162	0.0605969	17.5193	1.02073e-68	1.71455e-67	2.08727	Up
ENSMUSG00000043003	Rasl10a	RAS and EF hand domain containing	NM_001017427	242505	2977.16	1.0616	0.0850453	12.4828	9.26585e-36	8.329e-35	2.08725	Up
ENSMUSG00000058600	Rpl5	ribosomal protein L30	NM_001163485	19946	36573	1.06019	0.101106	10.4859	1.00288e-25	6.86773e-25	2.0852	Up
ENSMUSG00000042605	Atxn2	ataxin 2	NM_001359153	20239	28704.1	1.05996	0.0602608	17.5896	2.95847e-69	5.01866e-68	2.08488	Up
ENSMUSG00000035020	Epha8	epithelial mitogen	NM_053087	71920	25.7149	1.05941	0.320728	3.30316	0.000956027	0.00221826	2.08408	Up
ENSMUSG00000068231	Vmn2r13	vomeronasal 1 receptor 43	NM_053220	113847	88.4471	1.05933	0.213081	4.97149	6.64401e-07	2.05942e-06	2.08397	Up
ENSMUSG00000021047	Nptxr	NOVA alternative splicing regulator 1	NM_001364634	664883	472.151	1.05819	0.108818	9.72438	2.37344e-22	1.4696e-21	2.08232	Up
ENSMUSG00000027353	Mdfi	minichromosome maintenance 8 homologous recombination repair factor	NM_001291054	66634	4774.21	1.05817	0.0822432	12.8664	6.95827e-38	6.61347e-37	2.08229	Up
ENSMUSG00000074863	Plch1	pluripotency associated transcript 25	NM_001013825	435366	2113.38	1.0577	0.0509193	20.7721	7.73604e-96	1.89094e-94	2.08161	Up
ENSMUSG00000028884	Rpap2	replication protein A2	NM_011284	19891	8793.99	1.05747	0.0380483	27.7928	5.30747e-170	2.72654e-168	2.08127	Up
ENSMUSG00000029726	Mfrp	methylphosphate capping enzyme	NM_144913	231803	22628	1.05746	0.0579957	18.2334	2.80253e-74	5.09331e-73	2.08126	Up
ENSMUSG00000043733	Ptprn2	protein tyrosine phosphatase, non-receptor type 11	NM_001109992	19247	126803	1.05679	0.0516755	20.4506	5.93475e-93	1.39639e-91	2.0803	Up
ENSMUSG00000035842	Ddx4	DEAD/H box helicase 11	NM_001003919	320209	7200.54	1.05647	0.0864208	12.2247	2.29541e-34	1.99356e-33	2.07983	Up
ENSMUSG00000040613	Apobec1	apolipoprotein B mRNA editing enzyme, catalytic polypeptide 1	NM_001134391	11810	745.383	1.05475	0.0971388	10.8581	1.82435e-27	1.32497e-26	2.07735	Up
ENSMUSG00000022307	P2rx3	oxidation resistance 1	NM_001130163	170719	57340.3	1.05415	0.107262	9.82773	8.55271e-23	5.35378e-22	2.07649	Up
ENSMUSG00000029234	Tmem243	transmembrane protein 165	NM_011626	21982	24340.4	1.05329	0.0436856	24.1106	1.93577e-128	6.71163e-127	2.07525	Up
ENSMUSG00000106930	Gm6554	ribosomal protein L9 pseudogene	NA	623798	359.69	1.05267	0.115247	9.13406	6.59797e-20	3.77378e-19	2.07437	Up
ENSMUSG00000081564	Gm14124	predicted gene 13717	NA	102633026	36.7251	1.05254	0.253087	4.1588	3.19929e-05	8.6585e-05	2.07418	Up
ENSMUSG00000006462	A530013C23Rik	RIKEN cDNA A530013C23 gene	NM_177851	329562	40.4669	1.05237	0.292395	3.59914	0.00031927	0.000783134	2.07394	Up
ENSMUSG00000024084	Racgap1	glutaminyl-peptide cyclotransferase (glutaminyl cyclase)	NM_001316729	70536	621.531	1.05227	0.157537	6.6795	2.39758e-11	9.63752e-11	2.07379	Up
ENSMUSG00000032218	Ccne1	cyclin B2	NM_007630	12442	20895.7	1.05204	0.0688357	15.2834	9.87129e-53	1.28057e-51	2.07346	Up
ENSMUSG00000076435	Acsf2	acyl-CoA synthetase family member 2	NM_153807	264895	5856.27	1.05135	0.0591396	17.7774	1.05837e-70	1.82553e-69	2.07246	Up
ENSMUSG00000003355	Fkbp5	FK506 binding protein 11	NM_001357893	66120	1189.64	1.05089	0.0898831	11.6917	1.40505e-31	1.13699e-30	2.07181	Up
ENSMUSG00000030827	Fgf5	fibroblast growth factor 21	NM_020013	56636	96.2069	1.05083	0.270623	3.88301	0.000103171	0.000265957	2.07172	Up
ENSMUSG00000021377	Depdc1a	DEK proto-oncogene (DNA binding)	NM_025900	110052	36822.8	1.0506	0.0289459	36.2952	1.92469e-288	2.39213e-286	2.07139	Up
ENSMUSG00000117606	Gm6028	eukaryotic translation initiation factor pseudogene	NA	546710	18.1006	1.05054	0.352635	2.97912	0.00289076	0.00631258	2.07131	Up
ENSMUSG00000075703	Senp1	selenoprotein I	NM_027652	28042	37841.4	1.04975	0.0908413	11.5559	6.89486e-31	5.48581e-30	2.07017	Up
ENSMUSG00000006715	Gpat3	geminin	NM_020567	57441	8475.62	1.0497	0.0403932	25.9871	6.93421e-149	2.93187e-147	2.0701	Up
ENSMUSG00000000934	Top2a	DNA topoisomerase 1, mitochondrial	NM_001355589	72960	4549.27	1.04927	0.0380713	27.5606	3.30712e-167	1.65749e-165	2.06948	Up
ENSMUSG00000029265	Dscc1	down-regulator of transcription 1	NM_026106	13486	24686.8	1.04842	0.0784609	13.3623	1.00367e-40	1.0271e-39	2.06826	Up
ENSMUSG00000062456	Rpp25	ribosomal protein L9, pseudogene 6	NA	100042823	1387.51	1.04829	0.119346	8.78362	1.58303e-18	8.60558e-18	2.06808	Up
ENSMUSG00000001517	Foxo6	forkhead box M1	NM_008021	14235	21522.9	1.04773	0.0316973	33.0543	1.34719e-239	1.16642e-237	2.06728	Up
ENSMUSG00000043687	1190005I06Rik	RIKEN cDNA 1190005I06 gene	NM_197988	68918	11.1919	1.04722	0.440636	2.37661	0.0174725	0.0338257	2.06654	Up
ENSMUSG00000102606	Rpl21-ps12	ribosomal protein 21, pseudogene 1	NA	433387	114.17	1.04706	0.124533	8.40786	4.17563e-17	2.15623e-16	2.06631	Up
ENSMUSG00000025902	Sox8	SRY (sex determining region Y)-box 17	NM_001289464	20671	1315.96	1.04705	0.168516	6.21337	5.186e-10	1.95223e-09	2.06631	Up
ENSMUSG00000019214	Ciart	CTF18, chromosome transmission fidelity factor 18	NM_145409	214901	6798.99	1.04704	0.0939174	11.1485	7.2817e-29	5.49703e-28	2.06628	Up
ENSMUSG00000026134	Prokr1	DNA primase, p58 subunit	NM_008922	19076	7233.62	1.04674	0.0317012	33.0189	4.3493e-239	3.73422e-237	2.06585	Up
ENSMUSG00000044528	Trim14	translocation associated membrane protein 1-like 1	NM_146140	229801	556.542	1.04649	0.215474	4.85667	1.19376e-06	3.63015e-06	2.06549	Up
ENSMUSG00000052533	Nup54	nucleoporin 188	NM_198304	227699	27843.7	1.04551	0.0595833	17.547	6.27151e-69	1.05748e-67	2.06409	Up
ENSMUSG00000035297	Coq5	COP9 signalosome subunit 4	NM_001359203	26891	26862.1	1.04516	0.0278684	37.5034	8.11718e-308	1.12701e-305	2.06359	Up
ENSMUSG00000101172	Gm32687	predicted gene 28535	NR_151531	105246665	30.8988	1.04493	0.283317	3.6882	0.000225849	0.000563125	2.06326	Up
ENSMUSG00000021758	Ddx43	DEAD box helicase 4	NM_001145885	13206	40.6541	1.04483	0.245359	4.25839	2.05904e-05	5.66708e-05	2.06313	Up
ENSMUSG00000111548	Gm8251	U2 small nuclear ribonucleoprotein B pseudogene	NA	666558	67.292	1.0439	0.197187	5.29397	1.19692e-07	3.89409e-07	2.0618	Up
ENSMUSG00000050304	Slc25a40	solute carrier family 25 (mitochondrial carrier, ornithine transporter) member 2	NM_001159275	83885	14.4701	1.04382	0.425262	2.45452	0.0141071	0.0277524	2.06167	Up
ENSMUSG00000033952	Aspm	abnormal spindle microtubule assembly	NM_009791	12316	16266.8	1.0438	0.0493664	21.1438	3.14398e-99	7.96277e-98	2.06165	Up
ENSMUSG00000028175	Depdc5	DEP domain containing 1a	NM_001172092	76131	5148.54	1.0434	0.0736283	14.1712	1.3819e-45	1.55453e-44	2.06108	Up
ENSMUSG00000104031	Gm17873	predicted gene, 17771	NA	100046095	49.3741	1.04219	0.250333	4.16322	3.1379e-05	8.50056e-05	2.05935	Up
ENSMUSG00000014850	Msh6	mutS homolog 3	NM_001311120	17686	5764.7	1.04179	0.0724339	14.3827	6.64632e-47	7.70728e-46	2.05879	Up
ENSMUSG00000049985	Ankrd55	ankyrin repeat domain 55	NM_001168403	77318	233.509	1.04063	0.251209	4.14247	3.43587e-05	9.26868e-05	2.05712	Up
ENSMUSG00000074203	G6pc2	RIKEN cDNA G430095P16 gene	NM_001033797	619292	25.9622	1.04052	0.395461	2.63115	0.0085096	0.0173531	2.05697	Up
ENSMUSG00000038685	Rtkn2	regulator of telomere elongation helicase 1	NM_001001882	269400	12499.5	1.0404	0.0439505	23.6722	6.97263e-124	2.30104e-122	2.0568	Up
ENSMUSG00000027490	E2f7	E2F transcription factor 1	NM_001291105	13555	9005.23	1.04024	0.0765332	13.592	4.46669e-42	4.69727e-41	2.05657	Up
ENSMUSG00000032177	Pde6b	phosphodiesterase 4A, cAMP specific	NM_001310750	18577	2849.51	1.04003	0.0407579	25.5173	1.26721e-143	5.07261e-142	2.05627	Up
ENSMUSG00000035898	Ube2d2b	ubiquitin-like modifier activating enzyme 6	NM_172712	231380	30703	1.03916	0.0436797	23.7904	4.20264e-125	1.40345e-123	2.05503	Up
ENSMUSG00000022248	Rad51ap1	RAD1 checkpoint DNA exonuclease	NM_001289447	19355	3765.32	1.03905	0.0449923	23.0938	5.33848e-118	1.64384e-116	2.05487	Up
ENSMUSG00000042817	Fndc4	FMS-like tyrosine kinase 3	NM_010229	14255	44.979	1.0388	0.331353	3.13503	0.00171835	0.00385871	2.05452	Up
ENSMUSG00000077222	Gm2253	predicted gene, 22270	XR_004942813	115490266	267.439	1.03849	0.164851	6.29956	2.98486e-10	1.13541e-09	2.05408	Up
ENSMUSG00000029229	Chil4	cysteine-rich hydrophobic domain 2	NM_028850	74277	12964.7	1.03808	0.0969963	10.7023	9.93006e-27	7.02972e-26	2.0535	Up
ENSMUSG00000084106	Gm6450	ribosomal protein L6 pseudogene	NA	620213	4447.91	1.03759	0.0726829	14.2756	3.10561e-46	3.54534e-45	2.0528	Up
ENSMUSG00000032204	Aqp9	aquaporin 9	NM_001271843	64008	12.4042	1.03749	0.454145	2.28449	0.0223427	0.0423822	2.05265	Up
ENSMUSG00000102644	Thbs4	THAP domain containing 6	NR_028429	381650	4003.76	1.03705	0.0985061	10.5278	6.43179e-26	4.43307e-25	2.05203	Up
ENSMUSG00000027339	Rassf4	Ras association (RalGDS/AF-6) domain family member 2	NM_001362866	215653	2285.83	1.03695	0.0671387	15.4449	8.16525e-54	1.07693e-52	2.05189	Up
ENSMUSG00000094732	1500015L24Rik	RIKEN cDNA 1500015L24 gene	NM_183277	68994	118.603	1.03554	0.176768	5.85821	4.67884e-09	1.67343e-08	2.04988	Up
ENSMUSG00000098731	Mir7028	microRNA 7027	NR_105994	102465621	47.4579	1.03549	0.185777	5.57381	2.49231e-08	8.51103e-08	2.04981	Up
ENSMUSG00000006369	Fbxo47	fibulin 1	NM_001347088	14114	2366.97	1.03541	0.250483	4.13366	3.57039e-05	9.6164e-05	2.04969	Up
ENSMUSG00000061755	Bod1l	biorientation of chromosomes in cell division 1-like	NM_001081422	665775	27278.9	1.0349	0.0851283	12.1569	5.27275e-34	4.54607e-33	2.04897	Up
ENSMUSG00000015748	Prr7	pre-mRNA processing factor 3	NM_001316751	70767	15239.6	1.03452	0.0301451	34.3179	4.24182e-258	4.11149e-256	2.04843	Up
ENSMUSG00000039629	Stx2	striatin interacting protein 2	NM_001037740	320609	170.228	1.0342	0.111524	9.27334	1.80402e-20	1.05015e-19	2.04798	Up
ENSMUSG00000091794	Vps33a	vomeronasal 2, receptor 18	NM_001102582	632671	19.6494	1.03411	0.329452	3.13887	0.00169603	0.00381164	2.04784	Up
ENSMUSG00000083199	Gm9936	nucleolar protein 56 pseudogene	NA	101055899	134.069	1.03408	0.166356	6.21603	5.09881e-10	1.92034e-09	2.0478	Up
ENSMUSG00000029228	Lnx2	ligand of numb-protein X 1	NM_001159577	16924	1376.71	1.03407	0.0563814	18.3405	3.92828e-75	7.22443e-74	2.04779	Up
ENSMUSG00000029486	Mrps18c	mitochondrial ribosomal protein L1	NM_001039084	94061	9059.75	1.03384	0.0298378	34.6488	4.6589e-263	4.85139e-261	2.04747	Up
ENSMUSG00000032641	Gpr62	G protein-coupled receptor 19	NM_001167693	14760	637.075	1.03366	0.0847347	12.1988	3.15447e-34	2.73042e-33	2.04721	Up
ENSMUSG00000023084	Lrrc8b	leucine rich repeat containing 71	NM_028971	74485	24.3716	1.03358	0.27223	3.79673	0.000146617	0.000372653	2.0471	Up
ENSMUSG00000002055	Spata22	sperm associated antigen 5	NM_017407	54141	13940	1.03343	0.0501066	20.6246	1.6512e-94	3.96687e-93	2.04688	Up
ENSMUSG00000040860	Crybg2	ciliary rootlet coiled-coil, rootletin	NM_001145958	230872	4335.48	1.03319	0.0473988	21.7979	2.43169e-105	6.57474e-104	2.04655	Up
ENSMUSG00000011267	Zfp316	zinc finger protein 296	NM_022409	63872	598.48	1.03295	0.0891935	11.5809	5.14759e-31	4.10941e-30	2.0462	Up
ENSMUSG00000030124	Lap3	lymphocyte-activation gene 3	NM_008479	16768	75.128	1.03292	0.168667	6.12399	9.12631e-10	3.38712e-09	2.04615	Up
ENSMUSG00000091844	Gm8606	predicted gene 8251	NM_001376984	102636082	50.6896	1.03248	0.246246	4.1929	2.75413e-05	7.49916e-05	2.04554	Up
ENSMUSG00000025574	Tlcd4	thymidine kinase 1	NM_001271729	21877	11800	1.03177	0.0644337	16.0129	1.03804e-57	1.45567e-56	2.04453	Up
ENSMUSG00000079003	Samhd1	sterile alpha motif domain containing 1	NM_001081415	666704	13795.6	1.0311	0.0838941	12.2905	1.0188e-34	8.91607e-34	2.04358	Up
ENSMUSG00000036890	Gtf2h3	glycosyltransferase-like domain containing 1	NM_001362986	227835	4363	1.03036	0.0896145	11.4977	1.35402e-30	1.06794e-29	2.04254	Up
ENSMUSG00000078588	Ccdc34	coiled-coil domain containing 24	NM_001034876	381546	61.1658	1.02989	0.33759	3.05072	0.00228293	0.00505182	2.04187	Up
ENSMUSG00000022941	Rmi2	ripply transcriptional repressor 3	NM_133229	170765	679.299	1.02948	0.0773426	13.3106	2.00798e-40	2.04062e-39	2.04129	Up
ENSMUSG00000026605	Cenph	centromere protein F	NM_001081363	108000	27582.7	1.02943	0.0630738	16.321	6.9957e-60	1.01856e-58	2.04122	Up
ENSMUSG00000016833	Ms4a4b	mitochondrial ribosomal protein S18C	NM_026826	68735	2534.45	1.02906	0.0420198	24.4899	1.89388e-132	6.79571e-131	2.04069	Up
ENSMUSG00000105833	Gm50045	anaphase-promoting complex subunit 5 pseudogene	NA	100534357	15.5071	1.02899	0.363316	2.83222	0.00462257	0.00981682	2.0406	Up
ENSMUSG00000032482	Ctag2l1	chondroitin sulfate proteoglycan 5	NM_001166273	29873	100.131	1.02733	0.137299	7.48244	7.29556e-14	3.28759e-13	2.03825	Up
ENSMUSG00000028885	Snap25	sphingomyelin phosphodiesterase, acid-like 3B	NM_133888	100340	13138.8	1.02717	0.0576665	17.8123	5.67639e-71	9.84046e-70	2.03803	Up
ENSMUSG00000033576	Apol6	apolipoprotein L 6	NM_001163621	71939	12.0028	1.02717	0.448351	2.291	0.0219636	0.0417324	2.03802	Up
ENSMUSG00000013155	Enthd1	enkurin domain containing 1	NM_198299	102124	5720.78	1.02671	0.0621326	16.5245	2.44492e-61	3.64232e-60	2.03737	Up
ENSMUSG00000029387	Gtf2ird1	general transcription factor IIH, polypeptide 3	NM_181410	209357	11285.1	1.02671	0.037431	27.4294	1.22402e-165	6.06559e-164	2.03737	Up
ENSMUSG00000091514	Gm17771	predicted gene, 17484	NR_154462	100503003	42.8292	1.02651	0.304035	3.37629	0.000734712	0.00172857	2.03709	Up
ENSMUSG00000070639	Lrwd1	leucine rich repeat containing 8 family, member B	NM_001033550	433926	30020.7	1.02594	0.0377712	27.162	1.82543e-162	8.87463e-161	2.03629	Up
ENSMUSG00000029814	Igtp	insulin-like growth factor 2 mRNA binding protein 3	NM_023670	140488	7284.1	1.02584	0.0522223	19.6437	6.54672e-86	1.4062e-84	2.03614	Up
ENSMUSG00000042672	Ddx11	DC-STAMP domain containing 1	NM_029974	77772	97.5196	1.02518	0.182291	5.62387	1.86725e-08	6.42921e-08	2.03522	Up
ENSMUSG00000088254	Gm24378	predicted gene, 24289	XR_004935965	115487307	12.0907	1.02514	0.426313	2.40465	0.0161879	0.0315258	2.03515	Up
ENSMUSG00000038526	Car8	carbonic anhydrase 14	NM_001355750	23831	53.7921	1.02513	0.230867	4.44037	8.98023e-06	2.54831e-05	2.03515	Up
ENSMUSG00000065715	Snrnp35	small nucleolar RNA, C/D box 7	NR_028362	100302731	35.4071	1.02498	0.300393	3.41214	0.000644558	0.00152613	2.03494	Up
ENSMUSG00000038722	C130071C03Rik	BUD31 homolog	NM_001008705	231889	18741.7	1.02364	0.0308892	33.139	8.15586e-241	7.18252e-239	2.03304	Up
ENSMUSG00000028953	Abcf2	ATP-binding cassette, sub-family F (GCN20), member 2	NM_001190443	27407	46173.3	1.02354	0.0429764	23.8162	2.26843e-125	7.59173e-124	2.0329	Up
ENSMUSG00000051306	Usp44	ubiquitin specific peptidase 42	NM_029749	76800	12086.7	1.02304	0.0575856	17.7656	1.30583e-70	2.24984e-69	2.0322	Up
ENSMUSG00000067121	Gm7067	ribosomal protein L6 pseudogene	NR_003557	630138	598.492	1.02074	0.0884887	11.5352	8.76807e-31	6.95824e-30	2.02895	Up
ENSMUSG00000050017	Pitx2	phosphatidylinositol transfer protein, beta	NM_001301643	56305	45328.9	1.01893	0.0437173	23.3074	3.73329e-120	1.17419e-118	2.02642	Up
ENSMUSG00000108609	Gm7429	60S ribosomal protein L5 pseudogene	NA	664956	118.905	1.0187	0.186135	5.47292	4.42672e-08	1.48568e-07	2.02609	Up
ENSMUSG00000047702	Olfr543	olfactory receptor 1388	NM_146467	258459	155.819	1.01866	0.143682	7.08966	1.34438e-12	5.73613e-12	2.02603	Up
ENSMUSG00000027160	Ccdc62	coiled-coil domain containing 34	NM_001355581	68201	9397.76	1.01849	0.055905	18.2182	3.70241e-74	6.7129e-73	2.02579	Up
ENSMUSG00000027533	Fam126a	fatty acid binding protein 5, epidermal	NM_001272097	16592	17924	1.01798	0.12829	7.93495	2.10585e-15	1.01642e-14	2.02508	Up
ENSMUSG00000029310	Nup155	nudix (nucleoside diphosphate linked moiety X)-type motif 9	NM_028794	74167	13755.8	1.0177	0.041089	24.7681	1.97709e-135	7.40459e-134	2.02469	Up
ENSMUSG00000029715	Postn	processing of precursor 7, ribonuclease P family, (S. cerevisiae)	NM_028753	74097	4465.3	1.01743	0.06008	16.9347	2.49796e-64	3.9183e-63	2.02431	Up
ENSMUSG00000015749	Anp32e	acidic (leucine-rich) nuclear phosphoprotein 32 family, member E	NM_001253757	66471	67243.6	1.01703	0.0411053	24.7422	3.76448e-135	1.40306e-133	2.02375	Up
ENSMUSG00000061461	Smok4a	small integral membrane protein 20	NM_001145433	66278	7837.52	1.01563	0.0389752	26.0582	1.08575e-149	4.62879e-148	2.02178	Up
ENSMUSG00000028932	Psmd9	proteasome (prosome, macropain) 26S subunit, ATPase 2	NM_001368661	19181	46232	1.01531	0.0283979	35.7529	5.95736e-280	6.95544e-278	2.02134	Up
ENSMUSG00000087050	Dhx37	dehydrogenase/reductase (SDR family) member 13, opposite strand	NR_152257	100504178	96.4886	1.01518	0.161367	6.29111	3.15202e-10	1.19826e-09	2.02115	Up
ENSMUSG00000042761	Mrnip	melanocortin 2 receptor accessory protein 2	NM_001101482	244958	18.6272	1.01506	0.372255	2.72678	0.00639552	0.0133123	2.02099	Up
ENSMUSG00000099604	Gm6652	predicted gene 6651	NA	626075	10.9937	1.01504	0.387604	2.61875	0.00882536	0.0179554	2.02095	Up
ENSMUSG00000029104	Idua	huntingtin	NM_010414	15194	25583.1	1.01499	0.082507	12.3019	8.8509e-35	7.76135e-34	2.02089	Up
ENSMUSG00000066613	Zfp951	zinc finger protein 932	NM_001374712	69504	3908.33	1.01485	0.0403138	25.1737	7.78263e-140	3.0365e-138	2.02069	Up
ENSMUSG00000041733	Coro2a	coenzyme Q5 methyltransferase	NM_026504	52064	14293.6	1.01431	0.0287921	35.2286	7.28707e-272	8.02177e-270	2.01993	Up
ENSMUSG00000066551	Hmgb1-ps5	high mobility group box 1	NM_001313894	15289	110011	1.01416	0.0390312	25.9833	7.65636e-149	3.22834e-147	2.01972	Up
ENSMUSG00000020275	Reln	reticuloendotheliosis oncogene	NM_009044	19696	3417.21	1.01399	0.0774218	13.097	3.42596e-39	3.38674e-38	2.01949	Up
ENSMUSG00000036639	Nudt9	nudix (nucleoside diphosphate linked moiety X)-type motif 1	NM_001356583	17766	7135.48	1.01366	0.0563921	17.9751	3.0507e-72	5.40102e-71	2.01902	Up
ENSMUSG00000037344	Slc13a1	solute carrier family 12 (potassium/chloride transporters), member 9	NM_001359611	83704	7019.48	1.01344	0.0294025	34.4679	2.43115e-260	2.42509e-258	2.01872	Up
ENSMUSG00000097519	4930558J18Rik	RIKEN cDNA 4930558J18 gene	NR_037999	75323	492.018	1.01277	0.078574	12.8894	5.16395e-38	4.92934e-37	2.01778	Up
ENSMUSG00000014786	Slfn8	solute carrier family 9 (sodium/hydrogen exchanger), member 5	NM_001081332	277973	3378.04	1.01216	0.13235	7.64761	2.04749e-14	9.47025e-14	2.01693	Up
ENSMUSG00000025049	Taf6	TATA-box binding protein associated factor 5	NM_177342	226182	2606.64	1.01207	0.0576125	17.5668	4.42219e-69	7.48108e-68	2.0168	Up
ENSMUSG00000024184	Pdk1	protein disulfide isomerase associated 2	NM_001081070	69191	113.706	1.01186	0.155069	6.52523	6.78964e-11	2.67549e-10	2.01651	Up
ENSMUSG00000044814	Olfr56	olfactory receptor 543	NM_001011782	257947	14.0336	1.01177	0.429572	2.35529	0.0185081	0.035677	2.01638	Up
ENSMUSG00000012396	Nanos1	Nanog homeobox	NM_001289828	71950	31.6813	1.01161	0.271812	3.72172	0.000197874	0.000496141	2.01615	Up
ENSMUSG00000112650	Gm536	Mybbp1a pseudogene	NA	382601	17.1748	1.01042	0.356513	2.83418	0.00459429	0.00975947	2.0145	Up
ENSMUSG00000064179	Tns2	troponin T1, skeletal, slow	NM_001277903	21955	170.569	1.01037	0.183955	5.4925	3.96288e-08	1.3358e-07	2.01443	Up
ENSMUSG00000026205	Slc25a2	solute carrier family 23 (nucleobase transporters), member 3	NM_194333	22626	237.896	1.01002	0.170246	5.93273	2.97931e-09	1.07657e-08	2.01394	Up
ENSMUSG00000023284	Zfp664	zinc finger protein 605	NM_001163996	675812	3897.12	1.00995	0.0729912	13.8366	1.53229e-43	1.65313e-42	2.01384	Up
ENSMUSG00000036885	Arhgef26	Rho guanine nucleotide exchange factor (GEF) 26	NM_001081295	622434	857.082	1.00957	0.146541	6.88937	5.60381e-12	2.31785e-11	2.01332	Up
ENSMUSG00000039682	Larp7	leucine aminopeptidase 3	NM_024434	66988	30615.6	1.00888	0.0371942	27.1247	5.03845e-162	2.44183e-160	2.01235	Up
ENSMUSG00000064247	Pld5	phosphatidylinositol-specific phospholipase C, X domain containing 1	NM_001281812	403178	694.912	1.00887	0.179596	5.61746	1.93782e-08	6.6655e-08	2.01234	Up
ENSMUSG00000025198	Esf1	ER lipid raft associated 1	NM_001164359	226144	9728.8	1.00878	0.0861721	11.7066	1.17936e-31	9.56111e-31	2.01221	Up
ENSMUSG00000063455	D930020B18Rik	RIKEN cDNA D630045J12 gene	NM_194061	330286	5137.88	1.00857	0.058342	17.2873	5.86751e-67	9.58422e-66	2.01192	Up
ENSMUSG00000045078	Rnf224	ring finger protein 216	NM_001359851	108086	19798.9	1.00843	0.0524413	19.2297	2.08898e-82	4.29543e-81	2.01172	Up
ENSMUSG00000070960	Gm2004	polyamine oxidase (exo-N4-amino) pseudogene	NA	100503415	353.952	1.00841	0.105242	9.58185	9.5321e-22	5.78998e-21	2.0117	Up
ENSMUSG00000039929	Usp1	URB1 ribosome biogenesis 1 homolog (S. cerevisiae)	NM_029497	207932	5965.85	1.00797	0.0594336	16.9596	1.63432e-64	2.57408e-63	2.01108	Up
ENSMUSG00000029389	Ddx60	DEAD box helicase 55	NM_001190795	67848	6335.05	1.00762	0.0444452	22.671	8.66552e-114	2.55351e-112	2.01059	Up
ENSMUSG00000080840	Gm11557	peptidylprolyl isomerase D (cyclophilin D) pseudogene	NA	214973	43.237	1.00757	0.203957	4.9401	7.80818e-07	2.40624e-06	2.01052	Up
ENSMUSG00000016520	Lockd	ligand of numb-protein X 2	NM_080795	140887	12007	1.00753	0.0389685	25.8551	2.13482e-147	8.8443e-146	2.01047	Up
ENSMUSG00000056508	1700001K19Rik	RIKEN cDNA 1700001K19 gene	NM_025488	66323	17.2998	1.00741	0.330312	3.04987	0.00228944	0.00506586	2.01029	Up
ENSMUSG00000095315	Gm10343	predicted gene 10130	NM_001374676	102633750	1308.94	1.00587	0.0862286	11.6652	1.92e-31	1.54397e-30	2.00816	Up
ENSMUSG00000101519	Skp2	spindle and kinetochore associated complex subunit 2-like, pseudogene	NA	625534	15.3997	1.00572	0.41066	2.44902	0.0143244	0.0281529	2.00794	Up
ENSMUSG00000089998	Phtf2	putative homeodomain transcription factor 1, opposite strand	NR_030676	100125931	94.2962	1.00555	0.184348	5.45464	4.90717e-08	1.64263e-07	2.00771	Up
ENSMUSG00000029614	Rpl6l	ribosomal protein L6	NM_011290	19988	248876	1.00539	0.071379	14.0852	4.68002e-45	5.20767e-44	2.00749	Up
ENSMUSG00000029642	Polr2b	polymerase (RNA) I polypeptide D	NM_009087	20018	21879.4	1.00531	0.0317784	31.6351	1.21474e-219	9.17693e-218	2.00738	Up
ENSMUSG00000068394	Cep162	centrosomal protein 152	NM_001081091	99100	4959.65	1.0053	0.0432063	23.2675	9.46464e-120	2.97076e-118	2.00736	Up
ENSMUSG00000039187	Fbln1	Fanconi anemia, complementation group I	NM_145946	208836	5735.07	1.00525	0.0511042	19.6706	3.85156e-86	8.29606e-85	2.00729	Up
ENSMUSG00000115323	Gm18890	zinc finger, BED domain containing 4 pseudogene	NA	100417682	19.8865	1.00507	0.297903	3.37383	0.0007413	0.00174287	2.00704	Up
ENSMUSG00000000568	Hotair	heterogeneous nuclear ribonucleoprotein D	NM_001077265	11991	45743.3	1.00389	0.0549952	18.2541	1.92065e-74	3.50298e-73	2.0054	Up
ENSMUSG00000079008	Gm14139	predicted gene 14124	NM_001142410	100216455	21.166	1.00324	0.346501	2.89535	0.0037874	0.00814194	2.0045	Up
ENSMUSG00000056919	Cerox1	centrosomal protein 162	NM_199316	382090	11751.4	1.0026	0.164923	6.07919	1.2079e-09	4.45296e-09	2.00361	Up
ENSMUSG00000045273	Cenpk	centromere protein H	NM_021886	26886	5307.57	1.00241	0.041089	24.3961	1.88142e-131	6.68869e-130	2.00335	Up
ENSMUSG00000028551	Cdt1	cyclin dependent kinase inhibitor 2C	NM_001301368	12580	4570.68	1.0022	0.0417523	24.0034	2.56287e-127	8.7968e-126	2.00305	Up
ENSMUSG00000025140	Qpct	pyrroline-5-carboxylate reductase 1	NM_001348222	209027	4320.95	1.00215	0.172994	5.79302	6.91334e-09	2.44369e-08	2.00299	Up
ENSMUSG00000028954	Nudt1	negative regulator of ubiquitin-like proteins 1	NM_001305264	53312	22361.8	1.00199	0.0633161	15.8252	2.08473e-56	2.85717e-55	2.00276	Up
ENSMUSG00000029647	Paqr3	PAN3 poly(A) specific ribonuclease subunit	NM_001359433	72587	17705.7	1.00167	0.0849669	11.7889	4.45126e-32	3.64026e-31	2.00232	Up
ENSMUSG00000037174	Ell3	E74-like factor 2	NM_001291059	69257	20357.5	1.00151	0.073582	13.6109	3.45183e-42	3.6412e-41	2.0021	Up
ENSMUSG00000064952	Gm25432	predicted gene, 24920	XR_004941691	115489814	26.936	1.00077	0.261393	3.82862	0.000128866	0.000328838	2.00107	Up
ENSMUSG00000002718	Cspg5	chromosome segregation 1-like (S. cerevisiae)	NM_023565	110750	51236.1	1.00067	0.02101	47.6282	0	0	2.00093	Up
ENSMUSG00000027478	Donson	DNA methyltransferase 3B	NM_001003960	13436	2345.05	1.00007	0.0680903	14.6874	7.7592e-49	9.29506e-48	2.0001	Up

## Sheet: CellCycleCtlChromosReplic
Symbol	Entrez Gene Name	Ensembl	Expr Fold Change	Expected	Location	Type(s)	Biomarker Application(s)	Drug(s)	Entrez Gene ID for Human	Entrez Gene ID for Mouse	Entrez Gene ID for Rat
CDC6	cell division cycle 6	ENSMUSG00000017499	2.346	Up	Nucleus	other			990	23834	360621
CDC7	cell division cycle 7	ENSMUSG00000029283	3.915	Up	Nucleus	kinase		BMS-863233,LY3143921,NMS-1116354,PHA-767491,TAK-931,TQB3824	8317	12545	360908
CDC45	cell division cycle 45	ENSMUSG00000000028	2.468	Up	Nucleus	other			8318	12544	287961
CDK14	cyclin dependent kinase 14	ENSMUSG00000028926	2.531	Up	Nucleus	kinase			5218	18647	362316
CDT1	chromatin licensing and DNA replication factor 1	ENSMUSG00000006585	2.976	Up	Nucleus	other			81620	67177	292071
CHEK2	checkpoint kinase 2	ENSMUSG00000029521	2.639	Up	Nucleus	kinase		CCT-241533,PHI-101,rabusertib,XL844	11200	50883	114212
DBF4	DBF4 zinc finger	ENSMUSG00000002297	3.19	Up	Nucleus	kinase			10926	27214	312046
DNA2	DNA replication helicasenuclease 2	ENSMUSG00000036875	3.495	Up	Cytoplasm	enzyme			1763	327762	309762
LIG1	DNA ligase 1	ENSMUSG00000056394	2.516	Up	Nucleus	enzyme			3978	16881	81513
MCM2	minichromosome maintenance complex component 2	ENSMUSG00000002870	2.254	Up	Nucleus	enzyme	diagnosis,disease progression,efficacy,unspecified application		4171	17216	312538
MCM3	minichromosome maintenance complex component 3	ENSMUSG00000041859	2.497	Up	Nucleus	enzyme			4172	17215	316273
MCM4	minichromosome maintenance complex component 4	ENSMUSG00000022673	2.62	Up	Nucleus	enzyme	disease progression		4173	17217	29728
MCM5	minichromosome maintenance complex component 5	ENSMUSG00000005410	2.31	Up	Nucleus	enzyme	disease progression		4174	17218	291885
MCM6	minichromosome maintenance complex component 6	ENSMUSG00000026355	2.856	Up	Nucleus	enzyme			4175	17219	29685
MCM7	minichromosome maintenance complex component 7	ENSMUSG00000029730	4.507	Up	Nucleus	enzyme	diagnosis,disease progression		4176	17220	288532
MCM8	minichromosome maintenance 8 homologous recombination repair factor	ENSMUSG00000027353	2.082	Up	Nucleus	enzyme			84515	66634	296178
ORC5	origin recognition complex subunit 5	ENSMUSG00000029012	2.116	Up	Nucleus	other			5001	26429	362304
PCNA	proliferating cell nuclear antigen	ENSMUSG00000027342	3.018	Up	Nucleus	enzyme	efficacy,prognosis,response to therapy	AOH1996	5111	18538	25737
POLA1	DNA polymerase alpha 1, catalytic subunit	ENSMUSG00000006678	2.337	Up	Nucleus	enzyme		alemtuzumab/cyclophosphamide/fludarabine phosphate,alemtuzumab/cyclophosphamide/fludarabine phosphate/mitoxantrone,alemtuzumab/cyclophosphamide/fludarabine phosphate/rituximab,alemtuzumab/fludarabine phosphate,bortezomib/cladribine/rituximab,chlorambucil/fludarabine phosphate,cladribine,cladribine/cytarabine/daunorubicin,cladribine/cytarabine/decitabine,cladribine/cytarabine/filgrastim,cladribine…	5422	18968	85241
POLA2	DNA polymerase alpha 2, accessory subunit	ENSMUSG00000024833	2.26	Up	Nucleus	enzyme			23649	18969	85242
POLD1	DNA polymerase delta 1, catalytic subunit	ENSMUSG00000038644	2.365	Up	Nucleus	enzyme	diagnosis	cladribine/cytarabine/daunorubicin,cladribine/cytarabine/filgrastim,cladribine/cytarabine/filgrastim/mitoxantrone,clofarabine,clofarabine/cyclophosphamide,clofarabine/cyclophosphamide/etoposide,clofarabine/cyclophosphamide/etoposide/imatinib,clofarabine/cytarabine/filgrastim,clofarabine/filgrastim,cyclophosphamide/cytarabine/6-mercaptopurine,cytarabine,cytarabine/daunorubicin,cytarabine/daunorubi…	5424	18971	59294
POLE	DNA polymerase epsilon, catalytic subunit	ENSMUSG00000007080	5.467	Up	Nucleus	enzyme		bortezomib/cladribine/rituximab,cladribine,cladribine/cytarabine/daunorubicin,cladribine/cytarabine/decitabine,cladribine/cytarabine/filgrastim,cladribine/cytarabine/filgrastim/idarubicin,cladribine/cytarabine/filgrastim/idarubicin/plerixafor,cladribine/cytarabine/filgrastim/mitoxantrone,cladribine/peginterferon alfa-2a,cladribine/recombinant interferon,cladribine/rituximab,clofarabine,clofarabin…	5426	18973	304573
PRIM1	DNA primase subunit 1	ENSMUSG00000025395	3.167	Up	Nucleus	enzyme		alemtuzumab/cyclophosphamide/fludarabine phosphate,alemtuzumab/cyclophosphamide/fludarabine phosphate/mitoxantrone,alemtuzumab/cyclophosphamide/fludarabine phosphate/rituximab,alemtuzumab/fludarabine phosphate,chlorambucil/fludarabine phosphate,cyclophosphamide/fludarabine phosphate,cyclophosphamide/fludarabine phosphate/mitoxantrone,cyclophosphamide/fludarabine phosphate/mitoxantrone/rituximab,c…	5557	19075
PRIM2	DNA primase subunit 2	ENSMUSG00000026134	2.066	Up	Nucleus	enzyme		alemtuzumab/cyclophosphamide/fludarabine phosphate,alemtuzumab/cyclophosphamide/fludarabine phosphate/mitoxantrone,alemtuzumab/cyclophosphamide/fludarabine phosphate/rituximab,alemtuzumab/fludarabine phosphate,chlorambucil/fludarabine phosphate,cyclophosphamide/fludarabine phosphate,cyclophosphamide/fludarabine phosphate/mitoxantrone,cyclophosphamide/fludarabine phosphate/mitoxantrone/rituximab,c…	5558	19076	301323
RPA2	replication protein A2	ENSMUSG00000028884	2.081	Up	Nucleus	other			6118	19891	59102
TOP2A	DNA topoisomerase II alpha	ENSMUSG00000020914	2.176	Up	Nucleus	enzyme	diagnosis,efficacy,prognosis,response to therapy,unspecified application	alemtuzumab/cyclophosphamide/fludarabine phosphate/mitoxantrone,AQ4N,arsenic trioxide/daunorubicin/tretinoin,arsenic trioxide/idarubicin/tretinoin,becatecarin,bevacizumab/etoposide,bortezomib/dexamethasone/doxorubicin,bortezomib/doxorubicin,capecitabine/epirubicin/oxaliplatin,carboplatin/doxorubicin,chlorambucil/epirubicin,chlorambucil/mitoxantrone/prednisone,chlorambucil/mitoxantrone/prednisone/…	7153	21973	360243

## Sheet: NER Pthwy
Symbol	Entrez Gene Name	Ensembl	Expr Fold Change	Expected	Location	Type(s)	Biomarker Application(s)	Drug(s)	Entrez Gene ID for Human	Entrez Gene ID for Mouse	Entrez Gene ID for Rat
CHAF1A	chromatin assembly factor 1 subunit A	ENSMUSG00000002835	2.62	Up	Nucleus	other			10036	27221	363333
CHAF1B	chromatin assembly factor 1 subunit B	ENSMUSG00000022945	3.155	Up	Nucleus	other	unspecified application		8208	110749	288242
COPS4	COP9 signalosome subunit 4	ENSMUSG00000035297	2.064	Down	Cytoplasm	peptidase			51138	26891	360915
DNA2	DNA replication helicasenuclease 2	ENSMUSG00000036875	3.495		Cytoplasm	enzyme			1763	327762	309762
GTF2H3	general transcription factor IIH subunit 3	ENSMUSG00000029387	2.037	Up	Nucleus	transcription regulator			2967	209357	288651
LIG1	DNA ligase 1	ENSMUSG00000056394	2.516	Up	Nucleus	enzyme			3978	16881	81513
PCNA	proliferating cell nuclear antigen	ENSMUSG00000027342	3.018	Up	Nucleus	enzyme	efficacy,prognosis,response to therapy	AOH1996	5111	18538	25737
POLA1	DNA polymerase alpha 1, catalytic subunit	ENSMUSG00000006678	2.337		Nucleus	enzyme		alemtuzumab/cyclophosphamide/fludarabine phosphate,alemtuzumab/cyclophosphamide/fludarabine phosphate/mitoxantrone,alemtuzumab/cyclophosphamide/fludarabine phosphate/rituximab,alemtuzumab/fludarabine phosphate,bortezomib/cladribine/rituximab,chlorambucil/fludarabine phosphate,cladribine,cladribine/cytarabine/daunorubicin,cladribine/cytarabine/decitabine,cladribine/cytarabine/filgrastim,cladribine…	5422	18968	85241
POLA2	DNA polymerase alpha 2, accessory subunit	ENSMUSG00000024833	2.26		Nucleus	enzyme			23649	18969	85242
POLD1	DNA polymerase delta 1, catalytic subunit	ENSMUSG00000038644	2.365	Up	Nucleus	enzyme	diagnosis	cladribine/cytarabine/daunorubicin,cladribine/cytarabine/filgrastim,cladribine/cytarabine/filgrastim/mitoxantrone,clofarabine,clofarabine/cyclophosphamide,clofarabine/cyclophosphamide/etoposide,clofarabine/cyclophosphamide/etoposide/imatinib,clofarabine/cytarabine/filgrastim,clofarabine/filgrastim,cyclophosphamide/cytarabine/6-mercaptopurine,cytarabine,cytarabine/daunorubicin,cytarabine/daunorubi…	5424	18971	59294
POLE2	DNA polymerase epsilon 2, accessory subunit	ENSMUSG00000020974	2.57	Up	Nucleus	enzyme		bortezomib/cladribine/rituximab,cladribine,cladribine/cytarabine/daunorubicin,cladribine/cytarabine/decitabine,cladribine/cytarabine/filgrastim,cladribine/cytarabine/filgrastim/idarubicin,cladribine/cytarabine/filgrastim/idarubicin/plerixafor,cladribine/cytarabine/filgrastim/mitoxantrone,cladribine/peginterferon alfa-2a,cladribine/recombinant interferon,cladribine/rituximab	5427	18974	299112
POLE	DNA polymerase epsilon, catalytic subunit	ENSMUSG00000007080	5.467	Up	Nucleus	enzyme		bortezomib/cladribine/rituximab,cladribine,cladribine/cytarabine/daunorubicin,cladribine/cytarabine/decitabine,cladribine/cytarabine/filgrastim,cladribine/cytarabine/filgrastim/idarubicin,cladribine/cytarabine/filgrastim/idarubicin/plerixafor,cladribine/cytarabine/filgrastim/mitoxantrone,cladribine/peginterferon alfa-2a,cladribine/recombinant interferon,cladribine/rituximab,clofarabine,clofarabin…	5426	18973	304573
POLR2B	RNA polymerase II subunit B	ENSMUSG00000029250	2.29	Up	Nucleus	enzyme			5431	231329	289561
POLR2J	RNA polymerase II subunit J	ENSMUSG00000039771	2.297	Up	Nucleus	enzyme			5439	20022	288588
PRIM1	DNA primase subunit 1	ENSMUSG00000025395	3.167		Nucleus	enzyme		alemtuzumab/cyclophosphamide/fludarabine phosphate,alemtuzumab/cyclophosphamide/fludarabine phosphate/mitoxantrone,alemtuzumab/cyclophosphamide/fludarabine phosphate/rituximab,alemtuzumab/fludarabine phosphate,chlorambucil/fludarabine phosphate,cyclophosphamide/fludarabine phosphate,cyclophosphamide/fludarabine phosphate/mitoxantrone,cyclophosphamide/fludarabine phosphate/mitoxantrone/rituximab,c…	5557	19075
PRIM2	DNA primase subunit 2	ENSMUSG00000026134	2.066		Nucleus	enzyme		alemtuzumab/cyclophosphamide/fludarabine phosphate,alemtuzumab/cyclophosphamide/fludarabine phosphate/mitoxantrone,alemtuzumab/cyclophosphamide/fludarabine phosphate/rituximab,alemtuzumab/fludarabine phosphate,chlorambucil/fludarabine phosphate,cyclophosphamide/fludarabine phosphate,cyclophosphamide/fludarabine phosphate/mitoxantrone,cyclophosphamide/fludarabine phosphate/mitoxantrone/rituximab,c…	5558	19076	301323
RFC1	replication factor C subunit 1	ENSMUSG00000029191	2.725	Up	Nucleus	transcription regulator			5981	19687	89809
RFC2	replication factor C subunit 2	ENSMUSG00000023104	3.374	Up	Nucleus	enzyme			5982	19718	116468
RFC3	replication factor C subunit 3	ENSMUSG00000033970	3.415	Up	Nucleus	enzyme			5983	69263	288414
RFC4	replication factor C subunit 4	ENSMUSG00000022881	2.431	Up	Nucleus	enzyme			5984	106344	288003
RFC5	replication factor C subunit 5	ENSMUSG00000029363	3.919	Up	Nucleus	enzyme			5985	72151	304528
RPA2	replication protein A2	ENSMUSG00000028884	2.081	Up	Nucleus	other			6118	19891	59102
TOP2A	DNA topoisomerase II alpha	ENSMUSG00000020914	2.176		Nucleus	enzyme	diagnosis,efficacy,prognosis,response to therapy,unspecified application	alemtuzumab/cyclophosphamide/fludarabine phosphate/mitoxantrone,AQ4N,arsenic trioxide/daunorubicin/tretinoin,arsenic trioxide/idarubicin/tretinoin,becatecarin,bevacizumab/etoposide,bortezomib/dexamethasone/doxorubicin,bortezomib/doxorubicin,capecitabine/epirubicin/oxaliplatin,carboplatin/doxorubicin,chlorambucil/epirubicin,chlorambucil/mitoxantrone/prednisone,chlorambucil/mitoxantrone/prednisone/…	7153	21973	360243

## Sheet: Mismatch Repair
Symbol	Entrez Gene Name	Ensembl	Expr Fold Change	Expected	Location	Type(s)	Biomarker Application(s)	Drug(s)	Entrez Gene ID for Human	Entrez Gene ID for Mouse	Entrez Gene ID for Rat
EXO1	exonuclease 1	ENSMUSG00000039748	2.536	Up	Nucleus	enzyme	diagnosis		9156	26909	305000
LIG1	DNA ligase 1	ENSMUSG00000056394	2.516	Up	Nucleus	enzyme			3978	16881	81513
MSH3	mutS homolog 3	ENSMUSG00000014850	2.059	Up	Nucleus	enzyme	diagnosis		4437	17686	499505
MSH6	mutS homolog 6	ENSMUSG00000005370	2.224	Up	Nucleus	enzyme	diagnosis		2956	17688	100360342
PCNA	proliferating cell nuclear antigen	ENSMUSG00000027342	3.018	Up	Nucleus	enzyme	efficacy,prognosis,response to therapy	AOH1996	5111	18538	25737
POLD1	DNA polymerase delta 1, catalytic subunit	ENSMUSG00000038644	2.365	Up	Nucleus	enzyme	diagnosis	cladribine/cytarabine/daunorubicin,cladribine/cytarabine/filgrastim,cladribine/cytarabine/filgrastim/mitoxantrone,clofarabine,clofarabine/cyclophosphamide,clofarabine/cyclophosphamide/etoposide,clofarabine/cyclophosphamide/etoposide/imatinib,clofarabine/cytarabine/filgrastim,clofarabine/filgrastim,cyclophosphamide/cytarabine/6-mercaptopurine,cytarabine,cytarabine/daunorubicin,cytarabine/daunorubi…	5424	18971	59294
RFC1	replication factor C subunit 1	ENSMUSG00000029191	2.725	Up	Nucleus	transcription regulator			5981	19687	89809
RFC2	replication factor C subunit 2	ENSMUSG00000023104	3.374	Up	Nucleus	enzyme			5982	19718	116468
RFC3	replication factor C subunit 3	ENSMUSG00000033970	3.415	Up	Nucleus	enzyme			5983	69263	288414
RFC4	replication factor C subunit 4	ENSMUSG00000022881	2.431	Up	Nucleus	enzyme			5984	106344	288003
RFC5	replication factor C subunit 5	ENSMUSG00000029363	3.919	Up	Nucleus	enzyme			5985	72151	304528

## Sheet: KinetochoreMetaphaseSignlng
Symbol	Entrez Gene Name	Ensembl	Expr Fold Change	Expected	Location	Type(s)	Biomarker Application(s)	Drug(s)	Entrez Gene ID for Human	Entrez Gene ID for Mouse	Entrez Gene ID for Rat
ANAPC5	anaphase promoting complex subunit 5	ENSMUSG00000029472	2.181	Down	Nucleus	other			51433	59008	288671
BUB1	BUB1 mitotic checkpoint serinethreonine kinase	ENSMUSG00000027379	2.356	Up	Nucleus	kinase			699	12235	296137
BUB1B	BUB1 mitotic checkpoint serinethreonine kinase B	ENSMUSG00000040084	2.57	Up	Nucleus	kinase			701	12236	171576
CENPA	centromere protein A	ENSMUSG00000029177	2.986		Nucleus	other			1058	12615	298850
CENPC	centromere protein C	ENSMUSG00000029253	2.403	Up	Nucleus	other			1060	12617	305270
CENPE	centromere protein E	ENSMUSG00000045328	2.164	Up	Nucleus	other	unspecified application	GSK923295	1062	229841	362044
CENPH	centromere protein H	ENSMUSG00000045273	2.003		Nucleus	other			64946	26886	681185
CENPK	centromere protein K	ENSMUSG00000021714	2.185		Nucleus	other			64105	60411	294712
DSN1	DSN1 component of MIS12 kinetochore complex	ENSMUSG00000027635	2.181	Up	Nucleus	other			79980	66934	499933
ESPL1	extra spindle pole bodies like 1, separase	ENSMUSG00000058290	3.362	Down	Nucleus	peptidase			9700	105988	315330
H2AZ1	H2A.Z variant histone 1	ENSMUSG00000037894	2.159	Up	Nucleus	other			3015	51788	58940
KNL1	kinetochore scaffold 1	ENSMUSG00000027326	2.731	Up	Nucleus	other			57082	76464	311327
KNTC1	kinetochore associated 1	ENSMUSG00000029414	3.324	Up	Nucleus	other			9735	208628	304477
MAD1L1	mitotic arrest deficient 1 like 1	ENSMUSG00000029554	2.527	Up	Nucleus	other			8379	17120	680006
MASTL	microtubule associated serinethreonine kinase like	ENSMUSG00000026779	2.579	Up	Cytoplasm	kinase		greatwall kinase inhibitor	84930	67121	307169
MXD3	MAX dimerization protein 3	ENSMUSG00000021485	2.386	Up	Nucleus	transcription regulator			83463	17121	252915
NEK2	NIMA related kinase 2	ENSMUSG00000026622	2.214	Up	Cytoplasm	kinase			4751	18005
PMF1/PMF1-BGLAP	polyamine modulated factor 1	ENSMUSG00000028066	2.69	Up	Nucleus	transcription regulator			11243|100527963	67037	681050
PPP1CC	protein phosphatase 1 catalytic subunit gamma	ENSMUSG00000100153	2.362	Down	Nucleus	phosphatase			5501	434233
Ppp1cc	protein phosphatase 1 catalytic subunit gamma	ENSMUSG00000004455	2.363	Down	Cytoplasm	phosphatase				19047	24669
PPP1R14C	protein phosphatase 1 regulatory inhibitor subunit 14C	ENSMUSG00000040653	2.668	Down	Cytoplasm	other			81706	76142	171010
SMC1B	structural maintenance of chromosomes 1B	ENSMUSG00000022432	2.765	Up	Nucleus	transporter			27127	140557	300121
STAG3	stromal antigen 3	ENSMUSG00000036928	23.784	Up	Nucleus	other			10734	50878	114522

## Sheet: BRCA1 Damage Response
Symbol	Entrez Gene Name	Ensembl	Expr Fold Change	Expected	Location	Type(s)	Biomarker Application(s)	Drug(s)	Entrez Gene ID for Human	Entrez Gene ID for Mouse	Entrez Gene ID for Rat
ABRAXAS1	abraxas 1, BRCA1 A complex subunit	ENSMUSG00000035234	3.007		Nucleus	other			84142	70681	289468
ATF1	activating transcription factor 1	ENSMUSG00000023027	2.38		Nucleus	transcription regulator			466	11908|100040260	315305
BLM	BLM RecQ like helicase	ENSMUSG00000030528	2.114	Down	Nucleus	enzyme			641	12144	308755
BRCA1	BRCA1 DNA repair associated	ENSMUSG00000017146	2.287	Up	Nucleus	transcription regulator	diagnosis,efficacy,response to therapy		672	12189	497672
BRCA2	BRCA2 DNA repair associated	ENSMUSG00000041147	5.132	Up	Nucleus	transcription regulator	diagnosis,efficacy,response to therapy		675	12190	360254
CHEK1	checkpoint kinase 1	ENSMUSG00000032113	2.278	Up	Nucleus	kinase	efficacy	CCT245737,cdc25C phosphatase (211-221),CHK1 inhibitor,GDC-0425,GDC-0575,LY2880070,MK-8776,PF 00477736,prexasertib,rabusertib,SB 218078,UCN-01,XL844	1111	12649	140583
CHEK2	checkpoint kinase 2	ENSMUSG00000029521	2.639	Up	Nucleus	kinase		CCT-241533,PHI-101,rabusertib,XL844	11200	50883	114212
E2F1	E2F transcription factor 1	ENSMUSG00000027490	2.057	Down	Nucleus	transcription regulator	disease progression,prognosis		1869	13555	399489
E2F7	E2F transcription factor 7	ENSMUSG00000020185	2.106	Down	Nucleus	transcription regulator			144455	52679	314818
FANCA	FA complementation group A	ENSMUSG00000032815	2.373	Up	Nucleus	other			2175	14087	361435
FANCD2	FA complementation group D2	ENSMUSG00000034023	2.255	Up	Nucleus	other			2177	211651	312641
MSH6	mutS homolog 6	ENSMUSG00000005370	2.224	Down	Nucleus	enzyme	diagnosis		2956	17688	100360342
RBL1	RB transcriptional corepressor like 1	ENSMUSG00000027641	2.632	Up	Nucleus	transcription regulator			5933	19650	680111
RFC1	replication factor C subunit 1	ENSMUSG00000029191	2.725		Nucleus	transcription regulator			5981	19687	89809
RFC2	replication factor C subunit 2	ENSMUSG00000023104	3.374		Nucleus	enzyme			5982	19718	116468
RFC3	replication factor C subunit 3	ENSMUSG00000033970	3.415		Nucleus	enzyme			5983	69263	288414
RFC4	replication factor C subunit 4	ENSMUSG00000022881	2.431		Nucleus	enzyme			5984	106344	288003
RFC5	replication factor C subunit 5	ENSMUSG00000029363	3.919		Nucleus	enzyme			5985	72151	304528
TOPBP1	DNA topoisomerase II binding protein 1	ENSMUSG00000032555	2.107	Down	Nucleus	other			11073	235559	315969

## Sheet: BER Repair Pthwy
Symbol	Entrez Gene Name	Ensembl	Expr Fold Change	Expected	Location	Type(s)	Biomarker Application(s)	Drug(s)	Entrez Gene ID for Human	Entrez Gene ID for Mouse	Entrez Gene ID for Rat
CDKN2A	cyclin dependent kinase inhibitor 2A	ENSMUSG00000044303	15.105	Up	Nucleus	transcription regulator	diagnosis,disease progression,efficacy,prognosis,response to therapy,safety,unspecified application		1029	12578	25163
E2F1	E2F transcription factor 1	ENSMUSG00000027490	2.057	Up	Nucleus	transcription regulator	disease progression,prognosis		1869	13555	399489
LIG1	DNA ligase 1	ENSMUSG00000056394	2.516	Up	Nucleus	enzyme			3978	16881	81513
MBD4	methyl-CpG binding domain 4, DNA glycosylase	ENSMUSG00000030322	2.203	Up	Nucleus	enzyme			8930	17193	680915
PCNA	proliferating cell nuclear antigen	ENSMUSG00000027342	3.018	Up	Nucleus	enzyme	efficacy,prognosis,response to therapy	AOH1996	5111	18538	25737
POLE	DNA polymerase epsilon, catalytic subunit	ENSMUSG00000007080	5.467	Up	Nucleus	enzyme		bortezomib/cladribine/rituximab,cladribine,cladribine/cytarabine/daunorubicin,cladribine/cytarabine/decitabine,cladribine/cytarabine/filgrastim,cladribine/cytarabine/filgrastim/idarubicin,cladribine/cytarabine/filgrastim/idarubicin/plerixafor,cladribine/cytarabine/filgrastim/mitoxantrone,cladribine/peginterferon alfa-2a,cladribine/recombinant interferon,cladribine/rituximab,clofarabine,clofarabin…	5426	18973	304573
RFC1	replication factor C subunit 1	ENSMUSG00000029191	2.725	Up	Nucleus	transcription regulator			5981	19687	89809
RFC2	replication factor C subunit 2	ENSMUSG00000023104	3.374	Up	Nucleus	enzyme			5982	19718	116468
RFC3	replication factor C subunit 3	ENSMUSG00000033970	3.415	Up	Nucleus	enzyme			5983	69263	288414
RFC4	replication factor C subunit 4	ENSMUSG00000022881	2.431	Up	Nucleus	enzyme			5984	106344	288003
RFC5	replication factor C subunit 5	ENSMUSG00000029363	3.919	Up	Nucleus	enzyme			5985	72151	304528
UNG	uracil DNA glycosylase	ENSMUSG00000029591	7.323	Up	Nucleus	enzyme			7374	22256	304577

## Sheet: CHK CellCycleCheckpoint
Symbol	Entrez Gene Name	Ensembl	Expr Fold Change	Expected	Location	Type(s)	Biomarker Application(s)	Drug(s)	Entrez Gene ID for Human	Entrez Gene ID for Mouse	Entrez Gene ID for Rat
BRCA1	BRCA1 DNA repair associated	ENSMUSG00000017146	2.287	Up	Nucleus	transcription regulator	diagnosis,efficacy,response to therapy		672	12189	497672
CHEK1	checkpoint kinase 1	ENSMUSG00000032113	2.278	Up	Nucleus	kinase	efficacy	CCT245737,cdc25C phosphatase (211-221),CHK1 inhibitor,GDC-0425,GDC-0575,LY2880070,MK-8776,PF 00477736,prexasertib,rabusertib,SB 218078,UCN-01,XL844	1111	12649	140583
CHEK2	checkpoint kinase 2	ENSMUSG00000029521	2.639	Up	Nucleus	kinase		CCT-241533,PHI-101,rabusertib,XL844	11200	50883	114212
CLSPN	claspin	ENSMUSG00000042489	2.2		Nucleus	other			63967	269582	298534
E2F1	E2F transcription factor 1	ENSMUSG00000027490	2.057	Down	Nucleus	transcription regulator	disease progression,prognosis		1869	13555	399489
E2F7	E2F transcription factor 7	ENSMUSG00000020185	2.106	Down	Nucleus	transcription regulator			144455	52679	314818
PCNA	proliferating cell nuclear antigen	ENSMUSG00000027342	3.018		Nucleus	enzyme	efficacy,prognosis,response to therapy	AOH1996	5111	18538	25737
RAD1	RAD1 checkpoint DNA exonuclease	ENSMUSG00000022248	2.055	Up	Nucleus	enzyme			5810	19355	294800
RFC1	replication factor C subunit 1	ENSMUSG00000029191	2.725		Nucleus	transcription regulator			5981	19687	89809
RFC2	replication factor C subunit 2	ENSMUSG00000023104	3.374		Nucleus	enzyme			5982	19718	116468
RFC3	replication factor C subunit 3	ENSMUSG00000033970	3.415		Nucleus	enzyme			5983	69263	288414
RFC4	replication factor C subunit 4	ENSMUSG00000022881	2.431		Nucleus	enzyme			5984	106344	288003
RFC5	replication factor C subunit 5	ENSMUSG00000029363	3.919		Nucleus	enzyme			5985	72151	304528

[truncated: 13 more sheets: dTMP Biosynth, E2 S-Phase Entry, HeritBreastCancer Snlg , ATM Signaling , DNA Damage 14-3-3 , G2,M DNA Damage, Meiotic POLO kinase, Glycine Biosynth, G1,S Chkpt Control , dsDNA Break Repair, Cyclins CellCycleCtl, Folate Trnsformation, dsDNA Break HomolRecomb]
