# Supplementary material for: hTERT and SV40LgT Renal Cell Lines Adjust Their Transcriptional Responses After Copy Number Changes from the Parent Proximal Tubule Cells
Source: Int J Mol Sci. 2025 Apr 11;26(8):3607. doi: 10.3390/ijms26083607 (PMC12027150; doi:10.3390/ijms26083607)
Supplement: Supplementary file 1 [file ijms-26-03607-s001.zip › Table S6 Functional Class DEGs, hTERT, LgT.xlsx]

## Sheet: Devel,Infb1,GrowthFac
SYMBOL	GENENAME	REFSEQ	LgT.baseMeanCounts	LgT.padj	LgT.Fold_Change	LgT.Call	hTert.baseMeanCounts	hTert.padj	hTert.Fold_Change	hTert.Call	Cell Function	Comment
Hotair	HOX transcript antisense RNA (non-protein coding)	NR_047528	29.5891	1.2438e-19	7.24249	Up	5.78377	0.3417	-1.68931	No change	Organ and Embryonic Development, Hox family	Increased in LgT Only
Hoxa4	homeobox A4	NM_008265	296.329	8.74373e-36	2.41217	Up	171.682	0.828687	-1.0294	No change	Organ and Embryonic Development, HoxTranscription Factor	Increased in LgT Only
Hoxc11	homeobox C11	NM_001024842	654.207	6.67606e-87	5.60052	Up	105.972	1.53127e-86	-15.1092	Down	Organ and Embryonic Development, HoxTranscription Factor	Increased in LgT Only
Hoxa13	homeobox A13	NM_008264	28.6466	2.47186e-20	27.4993	Up	3.94501	0.156878	3.0367	No change	Organ and Embryonic Development, HoxTranscription Factor	Increased in LgT Only
Hoxb13	homeobox B13	NM_008267	566.683	2.68598e-295	41.8289	Up	21.362	0.128587	-1.64475	No change	Organ and Embryonic Development, HoxTranscription Factor	Increased in LgT Only
Hoxd13	homeobox D13	NM_008275	21.3208	9.87779e-08	13.4949	Up	2.40578	0.725638	-1.51084	No change	Organ and Embryonic Development, HoxTranscription Factor	Increased in LgT Only
Pax6	paired box 6	NM_001244198	79.4394	1.72769e-13	6.25198	Up	13.3884	2.70566e-05	-4.59741	Down	Organ and Embryonic Development, HoxTranscription Factor	Increased in LgT Only
Pax9	paired box 9	NM_011041	129.293	0.00042386	5.92585	Up	20.712	2.7451e-07	-9.49538	Down	Organ and Embryonic Development, Pax Transcription Factor	Increased in LgT Only
Sox8	SRY (sex determining region Y)-box 8	NM_011447	205.443	2.07011e-73	6.02621	Up	32.8724	3.07229e-23	-8.10064	Down	Organ and Embryonic Development, Pax Transcription Factor	Increased in LgT Only
Cdx2	caudal type homeobox 2	NM_007673	73.8485	4.84406e-38	85.5059	Up	10.2934	0.00197236	10.4414	Up	Organ and Embryonic Development, Homeobox Transcription Factor	Increased in LgT and hTERT
Esx1	extraembryonic, spermatogenesis, homeobox 1	NM_007957	10.3761	0.00842171	6.56693	Up	30.0503	1.28157e-05	20.8321	Up	Organ and Embryonic Development, Homeobox Transcription Factor	Increased in LgT and hTERT
Hopx	HOP homeobox	NM_001159900	64.5004	4.02749e-29	7.742	Up	57.3969	5.33813e-35	6.75358	Up	Organ and Embryonic Development, Homeobox Transcription Factor	Increased in LgT and hTERT
Lhx6	LIM homeobox protein 6	NM_001083125	178.769	2.26651e-07	1.57894	No change	627.505	1.79978e-146	8.0255	Up	Organ and Embryonic Development, Homeobox Transcription Factor	Increased in hTERT only
Nkx2-3	NK2 homeobox 3	NM_008699	23.6041	1.92474e-08	38.0461	Up	30.7754	0.000138588	49.2741	Up	Organ and Embryonic Development, Homeobox Transcription Factor	Increased in LgT and hTERT
Pax3	paired box 3	NM_001159520	522.598	4.31552e-201	57.0795	Up	29.6816	0.0471174	2.286	Up	Organ and Embryonic Development, Pax Transcription Factor	Increased in LgT and hTERT
Trex2	three prime repair exonuclease 2	NM_011907	58.9619	8.01912e-27	114.702	Up	59.9742	1.5888e-27	116.441	Up	Organ and Embryonic Development	Increased in LgT and hTERT
Vrtn	vertebrae development associated	NM_001033776	38.1998	1.7748e-07	12.9002	Up	59.6129	5.89189e-38	20.794	Up	Organ and Embryonic Development, Transcription Factor	Increased in LgT and hTERT
Wt1	WT1 transcription factor	NM_144783	2971.86	5.87933e-22	-285.341	Down	2982.63	0	-99.6913	Down	Transcription Factor	Decreased in LgT and hTERT
Foxl2	forkhead box L2	NM_012020	1585.04	4.51561e-200	27.0207	Up	95.5977	0.319966	-1.46451	No change	Organ and Embryonic Development, Fox Transcription Factor	Increased in LgT Only
Foxf2	forkhead box F2	NM_010225	163.722	2.78236e-08	7.27586	Up	21.3169	1.70003e-14	-13.1026	Down	Organ and Embryonic Development, Fox Transcription Factor	Increased in LgT Only
Foxo6	forkhead box O6	NM_194060	242.504	2.67009e-06	3.8825	Up	57.7428	2.55045e-15	-6.26887	Down	Organ and Embryonic Development, Fox Transcription Factor	Increased in LgT Only
Foxf1	forkhead box F1	NM_010426	83.2055	9.17802e-10	3.71845	Up	19.0743	2.53433e-14	-12.8615	Down	Organ and Embryonic Development, Fox Transcription Factor	Increased in LgT Only
Foxa3	forkhead box A3	NM_008260	569.503	2.27066e-64	3.43018	Up	222.415	0.000726953	-1.38017	No change	Organ and Embryonic Development, Fox Transcription Factor	Increased in LgT Only
Foxm1	forkhead box M1	NM_008021	21522.9	1.16642e-237	2.06728	Up	13927.1	0.764586	-1.02135	No change	Organ and Embryonic Development, Fox Transcription Factor	Increased in LgT Only
Foxg1	forkhead box G1	NM_001160112	614.909	1.98108e-31	75.2954	Up	305.106	1.68392e-06	36.5482	Up	Organ and Embryonic Development, Fox Transcription Factor	Increased in LgT and hTERT
Foxa1	forkhead box A1	NM_008259	4569.42	2.64863e-105	2.80075	Up	4466.6	1.35759e-162	2.7044	Up	Organ and Embryonic Development, Fox Transcription Factor	Increased in LgT and hTERT
Foxred2	FAD-dependent oxidoreductase domain containing 2	NM_001017983	2318.6	1.04902e-69	2.48395	Up	4712.13	0	6.0608	Up	Organ and Embryonic Development, Fox Transcription Factor	Increased in LgT and hTERT
Wt1	WT1 transcription factor	NM_144783	2982.63	0	-99.6913	Down	2971.86	5.87933e-22	-285.341	Down	Organ and Embryonic Development, Fox Transcription Factor	Increased in LgT and hTERT
Gvin-ps4	GTPase, very large interferon inducible, pseudogene 4	NR_040456	27.0963	7.3266e-07	2.67485	Up	8.51218	1.55105e-06	-7.0855	Down	Interferon Inducible or Activated	Increased in LgT Only
Ifi27l2a	interferon, alpha-inducible protein 27 like 2A	NM_001281830	9.61194	0.000900447	7.66765	Up	3.8998	0.324809	2.49505	No change	Interferon Inducible or Activated	Increased in LgT Only
Ifi202b	interferon activated gene 202B	NM_008327	4280.44	9.98532e-43	2.53782	Up	3424.54	1.38917e-06	1.82239	No change	Interferon Inducible or Activated	Increased in LgT Only
Ifi44	interferon-induced protein 44	NM_001370771	3403	4.56558e-46	10.5566	Up	611.613	0.373101	1.07189	No change	Interferon Inducible or Activated	Increased in LgT Only
Ifi47	interferon gamma inducible protein 47	NM_001271676	455.124	2.86098e-15	2.2667	Up	257.672	0.0498954	-1.18502	No change	Interferon Inducible or Activated	Increased in LgT Only
Ifih1	interferon induced with helicase C domain 1	NM_001164477	7060	1.94571e-10	3.77236	Up	2532.13	1.19724e-07	-1.41475	No change	Interferon Inducible or Activated	Increased in LgT Only
Ifit1	interferon-induced protein with tetratricopeptide repeats 1	NM_008331	4127.05	5.96987e-33	13.4808	Up	775.017	2.46413e-13	1.71227	No change	Interferon Inducible or Activated	Increased in LgT Only
Ifit1bl2	interferon induced protein with tetratricopeptide repeats 1B like 2	NM_001362130	62.4884	9.49687e-06	2.34512	Up	30.6422	0.0233705	-1.574	No change	Interferon Inducible or Activated	Increased in LgT Only
Igtp	interferon gamma induced GTPase	NM_018738	1965.31	7.27236e-84	2.23439	Up	1306.26	0.000673737	1.14399	No change	Interferon Inducible or Activated	Increased in LgT Only
Iigp1	interferon inducible GTPase 1	NM_001146275	825.743	2.05759e-279	17.9394	Up	76.5958	0.0328381	-1.33758	No change	Interferon Inducible or Activated	Increased in LgT Only
Irf7	interferon regulatory factor 7	NM_001252600	3455.06	1.3161e-78	9.96833	Up	624.532	0.826553	-1.02328	No change	Interferon Inducible or Activated	Increased in LgT Only
Irf8	interferon regulatory factor 8	NM_001301811	2561.99	0	7.152	Up	435.717	8.32297e-23	-2.61988	Down	Interferon Inducible or Activated	Increased in LgT Only
Mx1	MX dynamin-like GTPase 1	NM_010846	163.633	7.123e-63	10.0255	Up	35.9924	0.0887417	1.41838	No change	Interferon Inducible or Activated	Increased in LgT Only
Mx2	MX dynamin-like GTPase 2	NM_013606	757.834	1.80801e-117	8.67728	Up	194.961	0.00199407	1.48167	No change	Interferon Inducible or Activated	Increased in LgT Only
Oas1a	2'-5' oligoadenylate synthetase 1A	NM_145211	3321.81	2.23738e-181	6.20017	Up	719.602	1.1106e-12	-1.80034	No change	Interferon Inducible or Activated	Increased in LgT Only
Oas1b	2'-5' oligoadenylate synthetase 1B	NM_001083925	1054.51	1.57943e-78	2.97598	Up	541.946	0.485341	1.03771	No change	Interferon Inducible or Activated	Increased in LgT Only
Oas1g	2'-5' oligoadenylate synthetase 1G	NM_011852	680.718	2.61221e-72	7.10999	Up	182.359	0.218635	1.16675	No change	Interferon Inducible or Activated	Increased in LgT Only
Oas2	2'-5' oligoadenylate synthetase 2	NM_001347448	510.741	8.30502e-26	6.66121	Up	101.72	5.15745e-09	-1.9163	No change	Interferon Inducible or Activated	Increased in LgT Only
Oasl1	2'-5' oligoadenylate synthetase-like 1	NM_001359945	9469.21	5.84355e-38	18.086	Up	643.195	2.00035e-11	-3.41595	Down	Interferon Inducible or Activated	Increased in LgT Only
Oasl2	2'-5' oligoadenylate synthetase-like 2	NM_001359181	7497.86	3.44812e-117	16.9526	Up	980.789	0.000276495	1.34199	No change	Interferon Inducible or Activated	Increased in LgT Only
Rsad2	radical S-adenosyl methionine domain containing 2	NM_021384	10256.2	1.40217e-41	14.4371	Up	1237.81	0.122007	-1.16545	No change	Interferon Inducible or Activated	Increased in LgT Only
Ifi203	interferon activated gene 203	NM_001045481	1152.82	1.56471e-48	6.942	Up	537.475	1.5421e-15	2.69282	Up	Interferon Inducible or Activated	Increased in LgT and hTERT
Ifi207	interferon activated gene 207	NM_001204910	379.911	3.13365e-15	3.92644	Up	1065.23	1.14186e-69	12.7683	Up	Interferon Inducible or Activated	Increased in LgT and hTERT
Ifnb1	interferon beta 1, fibroblast	NM_010510	7.42393	0.00023006	12.1416	Up	20.7705	7.01937e-10	35.2763	Up	Interferon Inducible or Activated	Increased in LgT and hTERT
Isg20	interferon-stimulated protein	NM_001113527	3388.84	1.00937e-87	2.34107	Up	4849.63	0	3.76743	Up	Interferon Inducible or Activated	Increased in LgT and hTERT
Oas3	2'-5' oligoadenylate synthetase 3	NM_145226	1225.19	3.12065e-36	33.8622	Up	115.128	3.46149e-09	2.27027	Up	Interferon Inducible or Activated	Increased in LgT and hTERT
Cdkn1a (p21)	cyclin-dependent kinase inhibitor 1A (P21)	NM_001111099	63788.6	0	-2.53941	Down	90395	0.449097	-1.03145	No change	Cdk Inhibitor	Decreased in hTERT only
Cdkn1b (p27)	cyclin-dependent kinase inhibitor 1B	NM_009875	18196.6	9.9404e-44	1.57403	No change	16366	8.38964e-41	1.30849	No change	Cdk Inhibitor	No change
Cdkn2a (p16)	cyclin dependent kinase inhibitor 2A	NM_001040654	30804.4	0	15.1047	Up	4184.27	0.000406382	1.18096	No change	Cdk Inhibitor	Increased in LgT only
Cdkn2b (p15)	cyclin dependent kinase inhibitor 2B	NM_007670	10008.3	0.000233506	-1.20493	No change	7541.68	1.19102e-302	-2.66636	Down	Cdk Inhibitor	Dcreased in hTERT only
Cdkn2c (p18)	cyclin dependent kinase inhibitor 2C	NM_001301368	4570.68	8.7968e-126	2.00305	Up	2419.03	2.16889e-53	-1.70976	No change	Cdk Inhibitor	Increased in LgT only
Cdkn1c (p57)	cyclin-dependent kinase inhibitor 1C (P57)	NM_001161624	2454.47	2.9481e-15	-2.10891	Down	1750.39	1.64476e-48	-20.6816	Down	Cdk Inhibitor	Decreased in LgT and hTERT
