# Supplementary material for: hTERT and SV40LgT Renal Cell Lines Adjust Their Transcriptional Responses After Copy Number Changes from the Parent Proximal Tubule Cells
Source: Int J Mol Sci. 2025 Apr 11;26(8):3607. doi: 10.3390/ijms26083607 (PMC12027150; doi:10.3390/ijms26083607)
Supplement: Supplementary file 1 [file ijms-26-03607-s001.zip › Table S7 Zscores Cyp,IonChan,Transprt.xlsx]

## Sheet: ReadMe
Sample	Replicate	Group	Genotype
Parent.1	1	Ctl	Parent primary moRPTEC
Parent.2	2	Ctl	Parent primary moRPTEC
Parent.3	3	Ctl	Parent primary moRPTEC
Parent.4	4	Ctl	Parent primary moRPTEC
Parent.5	5	Ctl	Parent primary moRPTEC
Parent.6	6	Ctl	Parent primary moRPTEC
LgT.1	1	LgT	Immortalized moRPTEC
LgT.2	2	LgT	Immortalized moRPTEC
LgT.3	3	LgT	Immortalized moRPTEC
LgT.4	4	LgT	Immortalized moRPTEC
LgT.5	5	LgT	Immortalized moRPTEC
LgT.6	6	LgT	Immortalized moRPTEC
hTERT.1	1	hTert	Immortalized moRPTEC
hTERT.2	2	hTert	Immortalized moRPTEC
hTERT.3	3	hTert	Immortalized moRPTEC
hTERT.4	4	hTert	Immortalized moRPTEC
hTERT.5	5	hTert	Immortalized moRPTEC
hTERT.6	6	hTert	Immortalized moRPTEC
Data table TAB contains transcript BMC (base mean counts) values and Z scroes for each sample for transporter, ion channel and cytochrome p450 clusters appearing in each heatmap
Base mean counts are presented for each transcript
The Z-scores are presented for each transcript (grey background)
The Z-score was calculated from the formula, Z = [log2(x +1)] - mean BMC/Std Dev, where x = (BMC value +1)
Note: A value of + 1 was added to each BMC value (x) to account for a '0' BMC value of some transcripts.

## Sheet: Data Table for BMC, Z scores
SYMBOL	ENSEMBL	GENENAME	REFSEQ	ENTREZID	Cluster Order	Class	ClusterID	Order	Parent.1	Parent.2	Parent.3	Parent.4	Parent.5	Parent.6	LgT.1	LgT.2	LgT.3	LgT.4	LgT.5	LgT.6	hTERT.1	hTERT.2	hTERT.3	hTERT.4	hTERT.5	hTERT.6	Parent.1_Z score	Parent.2_Z score	Parent.3_Z score	Parent.4_Z score	Parent.5_Z score	Parent.6_Z score	LgT.1_Z score	LgT.2_Z score	LgT.3_Z score	LgT.4_Z score	LgT.5_Z score	LgT.6_Z score	hTERT.1_Z score	hTERT.2_Z score	hTERT.3_Z score	hTERT.4_Z score	hTERT.5_Z score	hTERT.6_Z score
Cyp2u1	ENSMUSG00000027983	cytochrome P450, family 2, subfamily u, polypeptide 1	NM_027816	71519	a.1	cytochrome p450	a	1	639.997	603.733	533.573	546.098	619.727	554.82	523.03	435.305	479.477	487.633	344.151	394.103	396.19	407.914	443.448	523.212	488.52	433.841	1.61226	1.27253	0.553129	0.688236	1.42482	0.780509	0.436927	-0.631833	-0.0692526	0.0289467	-1.99901	-1.21051	-1.17976	-1.01007	-0.52396	0.438954	0.0395223	-0.651438
Cyp2d9	ENSMUSG00000068086	cytochrome P450, family 2, subfamily d, polypeptide 9	NM_010006	13105	a.2	cytochrome p450	a	2	470.707	402.489	382.736	403.874	406.556	430.607	27.2209	20.6395	14.4131	16.0758	15.8686	11.2601	23.1482	33.4855	12.7611	47.0993	60.3352	65.8871	1.38554	1.27662	1.24163	1.27901	1.28362	1.3236	-0.578149	-0.763302	-0.999881	-0.928451	-0.936965	-1.15946	-0.686819	-0.438365	-1.07893	-0.206366	-0.036872	0.0235479
Cyp27b1	ENSMUSG00000006724	cytochrome P450, family 27, subfamily b, polypeptide 1	NM_010009	13115	a.3	cytochrome p450	a	3	5055.97	4833.34	4842.17	4616.32	5276.23	4979.93	123.466	113.517	108.579	115.21	135.875	86.3273	115.741	132.927	56.3615	88.0552	66.174	83.1191	1.3782	1.35457	1.35552	1.33045	1.40058	1.37025	-0.566639	-0.610376	-0.633517	-0.602672	-0.516746	-0.752682	-0.600278	-0.528176	-0.973332	-0.742396	-0.890429	-0.772332
Cyp26b1	ENSMUSG00000063415	cytochrome P450, family 26, subfamily b, polypeptide 1	NM_001177713	232174	a.4	cytochrome p450	a	4	285.934	340.034	292.439	345.247	373.276	402.659	16.527	31.8974	28.8263	17.862	22.8111	11.2601	46.2964	30.4413	14.8879	14.3346	29.1944	30.4094	1.20688	1.33672	1.22373	1.34812	1.40664	1.46345	-0.894496	-0.421189	-0.494857	-0.839313	-0.664167	-1.16315	-0.148292	-0.455217	-0.968297	-0.994945	-0.485636	-0.45598
Cyp4a12a	ENSMUSG00000066071	cytochrome P450, family 4, subfamily a, polypeptide 12a	NM_177406	277753	a.5	cytochrome p450	a	5	94.9673	49.7328	83.1142	59.7125	102.538	86.9495	6.80522	7.50526	7.68701	1.7862	11.9015	4.6917	6.23221	1.01471	4.2537	9.21508	6.81203	5.06824	1.44789	0.9565	1.34627	1.09493	1.50643	1.38064	-0.486444	-0.42023	-0.403931	-1.28055	-0.0990329	-0.729879	-0.545223	-1.53048	-0.79161	-0.279017	-0.485771	-0.680496
Cyp4a12b	ENSMUSG00000078597	cytochrome P450, family 4, subfamily a, polypeptide 12B	NM_007821	13118	a.6	cytochrome p450	a	6	618.319	606.047	601.295	655.752	670.097	775.3	69.0244	75.9908	76.8701	46.4413	99.1788	104.156	91.7025	53.7797	51.0444	75.7685	113.858	98.3239	1.2887	1.26982	1.26241	1.34406	1.36445	1.50182	-0.767619	-0.678149	-0.667436	-1.13492	-0.429789	-0.384049	-0.502957	-0.999237	-1.04756	-0.680877	-0.300791	-0.437874
Cyp2j5	ENSMUSG00000052520	cytochrome P450, family 2, subfamily j, polypeptide 5	NM_010007	13109	a.7	cytochrome p450	a	7	18.5806	13.8789	2.0522	14.1139	19.7881	17.5969	0.972174	11.2579	0	0.893102	0	0	0	0	0	0	0	0	1.45724	1.24698	0.0339771	1.25897	1.50307	1.41777	-0.300443	1.09859	-0.820487	-0.331777	-0.820487	-0.820487	-0.820487	-0.820487	-0.820487	-0.820487	-0.820487	-0.820487
Cyp1b1	ENSMUSG00000024087	cytochrome P450, family 1, subfamily b, polypeptide 1	NM_001364889	13078	a.8	cytochrome p450	a	8	16073.2	16908	16333.5	15671.8	16362.1	16067	6645.78	6993.03	6457.09	6882.24	7899.59	6546.8	6382.67	6248.59	6530.49	4670	4140.74	4041.41	1.274	1.37268	1.30531	1.22471	1.30871	1.27325	-0.447154	-0.347903	-0.503287	-0.379023	-0.110353	-0.476398	-0.525875	-0.567247	-0.481258	-1.13469	-1.36908	-1.41639
Cyp4a30b	ENSMUSG00000084346	cytochrome P450, family 4, subfamily a, polypeptide 30b	NM_001100185	435802	a.9	cytochrome p450	a	9	35.0966	35.8539	41.0441	37.9989	36.8778	57.9663	7.7774	20.6395	17.2958	28.5793	18.844	12.1984	10.6838	9.1324	22.3319	12.2868	26.275	16.2184	0.857945	0.895784	1.1359	0.99888	0.945726	1.75233	-1.71899	-0.0745491	-0.380441	0.495055	-0.232404	-0.975592	-1.19774	-1.45736	0.0626855	-0.963433	0.347252	-0.491049
Cyp2d34	ENSMUSG00000094559	cytochrome P450, family 2, subfamily d, polypeptide 34	NM_145474	223706	a.10	cytochrome p450	a	10	20.6451	18.5052	17.4437	20.628	11.693	13.4565	0	1.87632	3.8435	11.6103	1.98358	1.87668	0	0	0	4.09559	0	12.1638	1.2063	1.12125	1.07553	1.20566	0.770218	0.876511	-1.30595	-0.442726	-0.0169375	0.764881	-0.412812	-0.442623	-1.30595	-1.30595	-1.30595	0.0245177	-1.30595	0.799976
Cyp2d26	ENSMUSG00000022445	cytochrome P450, family 2, subfamily d, polypeptide 26	NM_029562	76279	a.11	cytochrome p450	a	11	13.4193	10.4092	20.522	19.5423	6.29621	11.3862	6.80522	0.938158	0	4.46551	0	1.87668	2.67095	0	6.38055	0	1.9463	15.2047	0.995292	0.782347	1.35954	1.31716	0.375763	0.857073	0.437094	-0.829825	-1.43164	0.113023	-1.43164	-0.470682	-0.248946	-1.43164	0.386215	-1.43164	-0.448936	1.10146
Cyp4v3	ENSMUSG00000079057	cytochrome P450, family 4, subfamily v, polypeptide 3	NM_133969	102294	a.12	cytochrome p450	a	12	2320.5	2180.15	2178.41	2285.36	2268.44	2320.72	1239.52	1202.72	1247.22	1156.57	979.887	989.01	815.529	932.52	822.027	1078.16	974.121	997.43	1.38107	1.22521	1.22323	1.34295	1.32438	1.38131	-0.185097	-0.260364	-0.169643	-0.358068	-0.771971	-0.748833	-1.2303	-0.895665	-1.21049	-0.53334	-0.786705	-0.72767
Cyp2d12	ENSMUSG00000096852	cytochrome P450, family 2, subfamily d, polypeptide 12	NM_001355665	380997	a.13	cytochrome p450	a	13	72.2577	56.6723	51.3051	49.9414	38.6767	53.8259	8.74957	10.3197	8.64788	5.35861	5.95073	2.81502	0	4.05885	0	0	0	4.05459	1.37099	1.21577	1.15239	1.13525	0.97308	1.18293	0.0623303	0.159226	0.0555269	-0.215016	-0.15724	-0.546512	-1.41535	-0.363399	-1.41535	-1.41535	-1.41535	-0.363945
Cyp2d22	ENSMUSG00000061740	cytochrome P450, family 2, subfamily d, polypeptide 22	NM_001163472	56448	a.14	cytochrome p450	a	14	3058.57	2714.49	2727.38	2827.12	2827.9	2874.51	363.593	305.839	354.563	407.254	278.692	281.502	26.7095	29.4266	13.8245	8.19118	23.3555	18.2457	1.1599	1.10351	1.10575	1.12272	1.12285	1.13057	0.154523	0.0730165	0.14267	0.20798	0.0292361	0.03396	-1.06342	-1.01921	-1.35904	-1.58496	-1.12439	-1.23568
Cyp2j6	ENSMUSG00000052914	cytochrome P450, family 2, subfamily j, polypeptide 6	NM_010008	13110	a.15	cytochrome p450	a	15	5540.1	5552.73	5422.95	5514.18	5794.32	5846.32	2020.18	1914.78	2059.16	2063.96	1335.94	1217.03	850.251	860.475	806.076	605.124	512.849	538.247	1.19406	1.19657	1.17049	1.18888	1.24352	1.25337	0.0819383	0.0228806	0.103002	0.105569	-0.373818	-0.476538	-0.871624	-0.858459	-0.930388	-1.24614	-1.42826	-1.37506
Cyp2j9	ENSMUSG00000015224	cytochrome P450, family 2, subfamily j, polypeptide 9	NM_028979	74519	a.16	cytochrome p450	a	16	49.5481	31.2276	40.018	58.6268	43.174	53.8259	7.7774	23.4539	10.5696	8.93102	2.97536	1.87668	0	0	0	0	0	0	1.167	0.897419	1.04187	1.26593	1.08627	1.21565	0.118431	0.732097	0.283857	0.192388	-0.355956	-0.549696	-1.18254	-1.18254	-1.18254	-1.18254	-1.18254	-1.18254
Cyp7b1	ENSMUSG00000039519	cytochrome P450, family 7, subfamily b, polypeptide 1	NM_007825	13123	a.17	cytochrome p450	a	17	1595.86	1689.76	1696.15	1683.89	1913.15	1497.81	556.084	592.916	574.604	565.333	45.6223	71.3138	23.1482	18.2648	6.38055	20.478	13.6241	22.3003	1.01642	1.04418	1.04601	1.04249	1.10448	0.985624	0.504731	0.535839	0.520622	0.512733	-0.700592	-0.487315	-1.02025	-1.13002	-1.5962	-1.07718	-1.26394	-1.03761
Cyp39a1	ENSMUSG00000023963	cytochrome P450, family 39, subfamily a, polypeptide 1	NM_001285947	56050	a.18	cytochrome p450	a	18	6285.39	5961	6194.57	6091.76	5978.71	6063.69	4481.72	3987.17	4630.46	4118.98	5639.31	5216.23	2943.38	2583.46	2616.03	3379.89	2998.27	3010.53	1.12426	0.96232	1.07978	1.02863	0.971383	1.01452	0.0906724	-0.266631	0.190442	-0.167242	0.792782	0.554459	-1.19408	-1.59261	-1.55433	-0.771553	-1.13763	-1.12516
Cyp4f39	ENSMUSG00000061126	cytochrome P450, family 4, subfamily f, polypeptide 39	NM_177307	320997	a.19	cytochrome p450	a	19	35.0966	38.1671	49.2529	34.7418	38.6767	35.1938	31.1096	35.65	27.8654	12.5034	42.6469	28.1502	21.3676	31.4561	23.3953	25.5975	26.275	30.4094	0.4794	0.757409	1.60615	0.445764	0.801439	0.488561	0.0808157	0.531212	-0.281898	-2.86899	1.1262	-0.248463	-1.15038	0.117365	-0.854863	-0.560557	-0.474895	0.00574016
Cyp51	ENSMUSG00000001467	cytochrome P450, family 51	NM_020010	13121	b.1	cytochrome p450	b	1	67916	68100.4	67952.5	69954.8	72675.4	68839.1	105736	107625	107904	106440	72115.9	69932.6	64316.4	64499.1	62475.2	60289.2	55899.5	58107.4	-0.3437	-0.33136	-0.341255	-0.209081	-0.0354276	-0.282255	1.67109	1.75172	1.7635	1.7013	-0.0706038	-0.210526	-0.591561	-0.578649	-0.72376	-0.885867	-1.22994	-1.05363
Cyp1a1	ENSMUSG00000032315	cytochrome P450, family 1, subfamily a, polypeptide 1	NM_001136059	13076	b.2	cytochrome p450	b	2	4.12901	18.5052	8.20881	8.68546	3.59784	12.4214	36.9426	15.0105	24.9828	23.2206	19.8358	9.3834	5.34189	4.05885	4.2537	4.09559	3.89259	4.05459	-0.950514	0.956393	-0.115031	-0.0429892	-1.10659	0.422716	1.90629	0.674538	1.36575	1.26549	1.0506	0.0563458	-0.647491	-0.970178	-0.916224	-0.959846	-1.01788	-0.971379
Cyp2c55	ENSMUSG00000025002	cytochrome P450, family 2, subfamily c, polypeptide 55	NM_028089	72082	b.3	cytochrome p450	b	3	9.29028	20.8184	20.522	8.68546	12.5924	10.3511	7.7774	25.3303	7.68701	17.862	5.95073	6.56838	8.90316	8.11769	0	10.239	3.89259	12.1638	0.0445207	1.08878	1.06977	-0.0396447	0.431227	0.180852	-0.176431	1.34995	-0.190814	0.886468	-0.500639	-0.38235	-0.00875936	-0.12358	-3.19459	0.167056	-0.988513	0.386703
Cyp46a1	ENSMUSG00000021259	cytochrome P450, family 46, subfamily a, polypeptide 1	NM_010010	13116	b.4	cytochrome p450	b	4	165.16	129.537	107.741	134.625	92.6443	126.284	123.466	116.332	124.914	113.424	85.2938	106.971	64.1027	54.7944	74.4397	73.7207	108.993	60.8189	1.65163	0.863334	0.266517	0.988246	-0.221754	0.780894	0.707765	0.514922	0.745543	0.432945	-0.488806	0.243306	-1.40938	-1.91343	-0.927948	-0.959236	0.303912	-1.57846
Cyp2r1	ENSMUSG00000030670	cytochrome P450, family 2, subfamily r, polypeptide 1	NM_177382	244209	b.5	cytochrome p450	b	5	31.9998	72.8644	32.8352	36.9132	32.3805	56.9312	50.5531	48.7842	43.2394	14.2896	34.7126	35.6569	0	0	0	2.0478	0	0	0.567644	1.0313	0.582031	0.647515	0.574245	0.891483	0.82436	0.804268	0.736318	0.12493	0.613105	0.628124	-1.44444	-1.44444	-1.44444	-0.803139	-1.44444	-1.44444
Cyp4f41-ps	ENSMUSG00000024295	cytochrome P450, family 4, subfamily f, polypeptide 41 pseudogene	NR_033585	77875	b.6	cytochrome p450	b	6	148.644	148.042	175.463	165.024	100.739	177.004	128.327	182.003	157.584	163.438	134.883	155.764	100.606	97.4123	96.7717	69.6251	72.9861	66.9008	0.542892	0.530826	1.03593	0.853543	-0.611106	1.06194	0.106479	1.14476	0.71642	0.824834	0.254379	0.681912	-0.615041	-0.710548	-0.730081	-1.70284	-1.5638	-1.8205
Cyp2c23	ENSMUSG00000025197	cytochrome P450, family 2, subfamily c, polypeptide 23	NM_001001446	226143	b.7	cytochrome p450	b	7	14.4515	5.78289	16.4176	2.17136	5.39676	8.2809	3.8887	3.75263	3.8435	5.35861	3.96715	5.63004	5.34189	0	2.12685	0	1.9463	4.05459	1.54882	0.444031	1.70954	-0.576133	0.365379	0.86479	0.0045909	-0.0332875	-0.00787217	0.357353	0.0259551	0.413446	0.353821	-2.1249	-0.595102	-2.1249	-0.674914	0.0493716
Cyp2c52-ps	ENSMUSG00000114610	cytochrome P450, family 2, subfamily c, polypeptide 52, pseudogene	NA	209753	b.8	cytochrome p450	b	8	42.3224	62.4552	58.4878	65.1409	56.6659	56.9312	71.9409	64.7329	53.809	75.0205	44.6305	49.732	56.9802	18.2648	39.3467	38.9081	44.7648	49.6688	-0.566906	0.656673	0.449691	0.789569	0.349974	0.364687	1.10331	0.769731	0.187077	1.23588	-0.400499	-0.0607319	0.367398	-3.16493	-0.795034	-0.830076	-0.391075	-0.0647328
Cyp27a1	ENSMUSG00000026170	cytochrome P450, family 27, subfamily a, polypeptide 1	NM_024264	104086	c.1	cytochrome p450	c	1	198.193	188.522	159.046	162.852	173.596	200.812	215.823	221.405	252.71	231.313	95.2117	142.628	203.882	228.31	284.998	249.831	194.63	174.347	0.096115	-0.10366	-0.782257	-0.687898	-0.432963	0.148558	0.436557	0.538604	1.06725	0.71357	-2.82515	-1.21674	0.209171	0.661337	1.54813	1.02144	0.0236605	-0.415714
Cyp20a1	ENSMUSG00000049439	cytochrome P450, family 20, subfamily a, polypeptide 1	NM_001313721	77951	c.2	cytochrome p450	c	2	7697.51	8261.43	7728.6	7816.91	8074.45	8048	9602.17	10361	9602.03	9942.9	10214.4	10009.3	12216.9	11595.1	11181.9	11528.1	10760.1	10640.3	-1.44512	-0.988875	-1.41911	-1.34579	-1.13661	-1.15778	-0.0183652	0.472484	-0.0184557	0.206662	0.38053	0.249598	1.53582	1.1987	0.964538	1.16128	0.716384	0.644112
Cyp4f16	ENSMUSG00000048440	cytochrome P450, family 4, subfamily f, polypeptide 16	NM_001356302	70101	c.3	cytochrome p450	c	3	3047.21	3107.72	3210.67	3113.74	3048.27	2860.02	3783.7	3727.3	3839.66	3744.78	3432.58	3463.41	6217.96	5938.09	5873.3	5757.38	5485.63	5570	-0.99127	-0.921057	-0.804689	-0.914156	-0.990032	-1.21765	-0.218279	-0.271909	-0.165856	-0.255207	-0.566048	-0.534115	1.55563	1.39115	1.35197	1.28078	1.10812	1.16262
Cyp4f13	ENSMUSG00000024055	cytochrome P450, family 4, subfamily f, polypeptide 13	NM_130882	170716	c.4	cytochrome p450	c	4	2672.5	2534.06	2704.8	2641.46	2782.03	2689.22	2146.56	2016.1	2133.14	1976.43	2462.61	2688.34	5335.66	5236.93	5419.21	5781.95	5806.77	5606.49	-0.439264	-0.568681	-0.410033	-0.467687	-0.341541	-0.424089	-0.972436	-1.12498	-0.98769	-1.17332	-0.638267	-0.424884	1.24311	1.19765	1.28092	1.43859	1.44901	1.36359
Cyp26a1	ENSMUSG00000024987	cytochrome P450, family 26, subfamily a, polypeptide 1	NM_007811	13082	c.5	cytochrome p450	c	5	61.9352	99.4657	86.1925	48.8557	91.7448	86.9495	52.4974	60.0421	36.5133	70.555	69.4252	44.102	1396.01	1420.6	1502.62	1763.15	1829.52	1812.4	-0.703275	-0.406284	-0.49626	-0.851209	-0.45706	-0.490771	-0.806442	-0.722668	-1.03182	-0.621767	-0.631873	-0.914839	1.26518	1.27626	1.31188	1.41334	1.43679	1.43083
Cyp3a13	ENSMUSG00000029727	cytochrome P450, family 3, subfamily a, polypeptide 13	NM_007819	13113	c.6	cytochrome p450	c	6	267.353	216.28	128.263	223.65	299.52	230.83	244.016	234.539	232.532	220.596	157.694	188.606	620.55	576.356	569.996	456.659	451.541	472.36	-0.166465	-0.615706	-1.72081	-0.544721	0.074433	-0.477778	-0.360068	-0.444001	-0.462215	-0.573851	-1.28431	-0.905605	1.62079	1.46384	1.44027	0.969451	0.94552	1.04123
Cyp4f37	ENSMUSG00000062464	cytochrome P450, family 4, subfamily f, polypeptide 37	NM_001100187	677156	c.7	cytochrome p450	c	7	53.6771	47.4197	48.2268	31.4848	47.6713	54.861	40.8313	44.0934	44.2003	36.6172	40.6633	45.0403	56.0899	47.6914	65.9323	61.4339	55.4694	60.8189	0.564691	-0.087709	0.00102767	-2.23018	-0.0598818	0.67967	-0.872807	-0.469736	-0.457029	-1.44279	-0.894409	-0.358185	0.796478	-0.0576658	1.65025	1.27679	0.73782	1.22366
Cyp4f14	ENSMUSG00000024292	cytochrome P450, family 4, subfamily f, polypeptide 14	NM_001204333	64385	c.8	cytochrome p450	c	8	11.3548	5.78289	13.3393	4.34273	17.0897	4.14045	3.8887	12.1961	4.80438	0.893102	9.91788	1.87668	7.12253	12.1765	9.57082	20.478	7.78518	12.1638	0.617404	-0.322022	0.850775	-0.695929	1.21477	-0.756395	-0.835064	0.720606	-0.566091	-2.32136	0.423701	-1.66584	-0.0396523	0.718288	0.373092	1.48374	0.0832127	0.71677
Cyp26c1	ENSMUSG00000062432	cytochrome P450, family 26, subfamily c, polypeptide 1	NM_001105201	546726	c.9	cytochrome p450	c	9	13.4193	4.62631	16.4176	0	7.19567	2.07023	6.80522	12.1961	12.4914	4.46551	5.95073	1.87668	17.8063	19.2795	6.38055	7.16729	18.4898	8.10918	0.736641	-0.462927	0.977438	-2.66479	0.016527	-1.23497	-0.0456922	0.623646	0.651858	-0.499887	-0.19348	-1.31797	1.07521	1.17135	-0.117001	0.0121043	1.12072	0.151225
Cyp4b1	ENSMUSG00000028713	cytochrome P450, family 4, subfamily b, polypeptide 1	NM_007823	13120	c.10	cytochrome p450	c	10	100.129	82.117	99.5318	115.082	111.533	83.8441	98.1896	83.496	102.814	91.0964	152.735	138.874	116.631	122.78	141.436	227.305	166.408	162.184	-0.569287	-1.27787	-0.590666	-0.0710853	-0.183268	-1.20357	-0.639224	-1.21843	-0.474617	-0.90727	0.943814	0.602466	-0.0231955	0.16087	0.668016	2.37242	1.25162	1.15928
Cyp21a1	ENSMUSG00000024365	cytochrome P450, family 21, subfamily a, polypeptide 1	NM_009995	13079	c.11	cytochrome p450	c	11	52.6449	55.5157	56.4356	21.7136	41.3751	21.7374	64.1635	50.6605	80.7136	77.6998	253.898	264.612	81.0187	93.3535	113.786	109.557	134.294	86.1601	-0.517151	-0.43849	-0.414129	-1.81391	-0.872982	-1.81234	-0.223655	-0.574025	0.117835	0.061133	1.8344	1.89652	0.123459	0.334853	0.630632	0.573987	0.87866	0.215197
Cyp2t4	ENSMUSG00000078787	cytochrome P450, family 2, subfamily t, polypeptide 4	NM_001100184	384724	c.12	cytochrome p450	c	12	48.5159	49.7328	38.9919	32.5705	31.4811	21.7374	23.3322	69.4237	43.2394	13.3965	63.4744	79.7589	24.9288	38.559	36.1564	52.2188	76.8787	54.737	0.389347	0.441764	-0.071825	-0.44969	-0.520909	-1.29086	-1.14451	1.14978	0.146091	-2.27752	0.959235	1.44541	-1.00731	-0.0953172	-0.230585	0.545041	1.36701	0.64485
Cyp2s1	ENSMUSG00000040703	cytochrome P450, family 2, subfamily s, polypeptide 1	NM_028775	74134	d.1	cytochrome p450	d	1	3004.89	2964.31	2736.61	2729.4	3023.98	2921.09	1316.32	1186.77	1457.65	1306.61	1408.34	1195.45	6880.36	6161.33	6662.36	9475.15	9328.59	9042.75	-0.0373815	-0.0552517	-0.160293	-0.16376	-0.0290563	-0.0745554	-1.12201	-1.25812	-0.988029	-1.13175	-1.03324	-1.24855	1.05155	0.906454	1.00923	1.47222	1.45173	1.41082
Cyp4f17	ENSMUSG00000091586	cytochrome P450, family 4, subfamily f, polypeptide 17	NM_001101445	208285	d.2	cytochrome p450	d	2	4962.04	4906.2	4939.65	4966.99	4750.94	5058.6	2013.37	2101.47	2142.75	2027.34	1624.55	1773.46	5282.24	5279.54	5293.73	5887.41	5612.14	5478.77	0.58474	0.561372	0.575403	0.586801	0.494972	0.624535	-1.27756	-1.18915	-1.149	-1.26329	-1.72049	-1.53946	0.713866	0.71281	0.718351	0.93784	0.838962	0.789296
Cyp11a1	ENSMUSG00000032323	cytochrome P450, family 11, subfamily a, polypeptide 1	NM_001346787	13070	d.3	cytochrome p450	d	3	459.353	418.681	446.354	378.903	509.094	406.799	29.1652	20.6395	43.2394	35.7241	20.8276	24.3968	474.538	445.458	455.146	380.89	340.602	336.531	0.752199	0.681582	0.730333	0.605558	0.830532	0.659656	-1.32844	-1.58204	-1.0361	-1.17824	-1.57543	-1.45981	0.776977	0.728802	0.745191	0.609541	0.524425	0.515273
Cyp24a1	ENSMUSG00000038567	cytochrome P450, family 24, subfamily a, polypeptide 1	NM_009996	13081	d.4	cytochrome p450	d	4	216.773	182.739	220.612	237.764	178.093	233.936	4.86087	15.0105	9.60876	10.7172	3.96715	4.6917	330.307	311.516	311.584	69.6251	99.2611	93.2556	0.747905	0.64086	0.758912	0.805872	0.624726	0.795689	-1.52933	-0.896297	-1.15555	-1.09295	-1.63355	-1.54778	1.01221	0.975431	0.975567	0.0385805	0.259297	0.220389
Cyp2b9	ENSMUSG00000040660	cytochrome P450, family 2, subfamily b, polypeptide 9	NM_010000	13094	d.5	cytochrome p450	d	5	26.8386	16.1921	6.15661	23.885	19.7881	14.4916	0	3.75263	1.92175	1.7862	0	1.87668	30.2707	16.2354	19.1416	24.5736	23.3555	17.232	0.928139	0.513203	-0.24131	0.831582	0.676717	0.423537	-1.93561	-0.593713	-1.01256	-1.05346	-1.93561	-1.02594	1.02823	0.515369	0.64952	0.855079	0.813067	0.563764
Ano8	ENSMUSG00000034863	anoctamin 8	NM_001164679	382014	a.1	Ion channel	a	1	12408.7	12408.9	12565.6	12713.3	12782.2	12608.7	13056.3	11594.7	12446.2	12514.1	9786.97	10262.6	10700.7	11643.8	14348.8	6883.67	14273.2	14130.3	0.237907	0.238005	0.311026	0.379014	0.410452	0.330934	0.533892	-0.156865	0.255469	0.287131	-1.14301	-0.866901	-0.6237	-0.132267	1.0831	-3.19035	1.05235	0.993807
Kcnj9	ENSMUSG00000038026	potassium inwardly-rectifying channel, subfamily J, member 9	NM_001360808	16524	a.2	Ion channel	a	2	23.7418	30.071	27.7047	28.2277	35.0789	21.7374	19.4435	14.0724	27.8654	20.5413	11.9015	10.3217	12.4644	17.2501	21.2685	4.09559	36.0065	12.1638	0.457078	0.914754	0.755592	0.791871	1.21501	0.287324	0.0736457	-0.538786	0.766806	0.17875	-0.851275	-1.11372	-0.765459	-0.154396	0.245457	-2.71783	1.26601	-0.810832
Scn3b	ENSMUSG00000049281	sodium channel, voltage-gated, type III, beta	NM_001083917	235281	a.3	Ion channel	a	3	127.999	194.305	162.124	121.596	196.082	209.093	24.3044	34.7118	59.5743	65.1964	5.95073	5.63004	16.0257	36.5296	17.0148	24.5736	21.4092	34.464	0.931418	1.3052	1.14293	0.885538	1.31336	1.37097	-0.536483	-0.226015	0.250169	0.330155	-1.70095	-1.74352	-0.893586	-0.181272	-0.842695	-0.526946	-0.645981	-0.23229
Kcnj11	ENSMUSG00000096146	potassium inwardly rectifying channel, subfamily J, member 11	NM_001204411	16514	a.4	Ion channel	a	4	84.6447	71.7078	59.5139	54.2841	35.9784	66.2472	1.94435	3.75263	9.60876	10.7172	0	0	1.78063	12.1765	2.12685	0	9.73148	12.1638	1.36647	1.26125	1.14329	1.08521	0.826815	1.21108	-0.799104	-0.491447	0.0245022	0.0883578	-1.49298	-1.49298	-0.835863	0.163778	-0.760462	-1.49298	0.0318922	0.163156
Kcnf1	ENSMUSG00000051726	potassium voltage-gated channel, subfamily F, member 1	NM_201531	382571	a.5	Ion channel	a	5	528.513	534.339	636.183	638.381	656.605	590.014	190.546	166.992	149.897	158.972	59.5073	90.0807	151.354	138.001	178.655	63.4817	72.0129	111.501	1.12153	1.13442	1.3396	1.34366	1.37677	1.25098	-0.0764068	-0.230989	-0.357426	-0.28862	-1.43402	-0.952196	-0.346105	-0.454168	-0.15191	-1.35907	-1.21269	-0.703356
Scn8a	ENSMUSG00000023033	sodium channel, voltage-gated, type VIII, alpha	NM_001077499	20273	a.6	Ion channel	a	6	222.967	153.825	206.246	255.135	225.764	211.163	25.2765	27.2066	22.1001	28.5793	1.98358	19.7051	24.9288	18.2648	29.7759	10.239	17.5167	34.464	1.28819	0.997862	1.22718	1.39373	1.29795	1.24562	-0.396859	-0.341122	-0.498173	-0.303755	-2.10765	-0.584247	-0.407334	-0.640946	-0.272569	-1.06471	-0.672093	-0.161072
Scn4b	ENSMUSG00000046480	sodium channel, type IV, beta	NM_001013390	399548	a.7	Ion channel	a	7	74.3222	94.8394	143.654	93.3686	113.332	132.494	7.7774	13.1342	11.5305	21.4344	0	1.87668	16.0257	18.2648	27.649	4.09559	1.9463	10.1365	0.902867	1.0662	1.34532	1.05572	1.18582	1.29089	-0.554595	-0.231575	-0.31323	0.0816683	-2.02737	-1.31095	-0.105379	-0.0216055	0.247459	-0.923303	-1.29474	-0.393195
Kcnk5	ENSMUSG00000023243	potassium channel, subfamily K, member 5	NM_021542	16529	a.8	Ion channel	a	8	8263.18	8419.88	8202.66	8255.52	8451.32	8417.54	5929.29	5705.88	5983.37	6000.75	5610.55	5435.8	6903.51	7431.75	7016.48	4618.8	4679.87	4858.41	1.08314	1.16973	1.04926	1.07887	1.18691	1.16844	-0.446624	-0.623644	-0.404775	-0.39141	-0.701296	-0.847124	0.254517	0.594349	0.32933	-1.59776	-1.53723	-1.36467
Kctd3	ENSMUSG00000026608	potassium channel tetramerisation domain containing 3	NM_001359576	226823	a.9	Ion channel	a	9	26798.3	26729.7	26822.3	27293	28013.7	27310.4	21979.9	22468.9	21357.4	21922.1	20803.7	21346.3	23869.4	24795.5	23604.8	20523	21942.5	22209	1.11783	1.09413	1.12609	1.2868	1.52761	1.29271	-0.713443	-0.510157	-0.978881	-0.737778	-1.22154	-0.983679	0.0484733	0.400165	-0.0544839	-1.34706	-0.729159	-0.617627
Kctd9	ENSMUSG00000034327	potassium channel tetramerisation domain containing 9	NM_001111028	105440	a.10	Ion channel	a	10	8488.22	8375.93	8332.97	8663.74	8460.31	8023.16	7564.49	7777.33	7402.59	7669.96	6591.42	6550.55	8435.74	8435.3	8376.6	6962.51	7450.42	7306.37	0.954613	0.804871	0.747041	1.18478	0.917589	0.320989	-0.340979	-0.0289521	-0.584267	-0.185278	-1.88935	-1.95929	0.884879	0.884287	0.805762	-1.27347	-0.511842	-0.731378
Clca4c-ps	ENSMUSG00000074196	chloride channel accessory 4C, pseudogene	NM_001039222	622139	a.11	Ion channel	a	11	11.3548	16.1921	18.4698	18.4566	12.5924	9.31602	3.8887	6.5671	15.374	18.7551	0	0.93834	5.34189	10.1471	7.44397	2.0478	3.89259	0	0.56438	0.904511	1.03259	1.03189	0.66266	0.378727	-0.390024	0.0597187	0.854322	1.04756	-2.02366	-1.34235	-0.122113	0.45849	0.172588	-0.876438	-0.389205	-2.02366
Kcnq3	ENSMUSG00000056258	potassium voltage-gated channel, subfamily Q, member 3	NM_152923	110862	a.12	Ion channel	a	12	4.12901	18.5052	4.10441	2.17136	14.3913	2.07023	3.8887	1.87632	8.64788	14.2896	0	1.87668	0	4.05885	6.38055	2.0478	3.89259	0	0.196581	1.68907	0.191208	-0.340575	1.4244	-0.376788	0.142964	-0.449683	0.902536	1.41699	-1.63015	-0.449542	-1.63015	0.18119	0.603215	-0.384981	0.143853	-1.63015
Kcnk1	ENSMUSG00000033998	potassium channel, subfamily K, member 1	NM_008430	16525	a.13	Ion channel	a	13	36575.8	36041.3	36098.3	38027.1	38049.8	36639.9	32214	31491.1	32153.8	30051.1	31919.7	30225.8	28032.5	27671.2	27506.6	30317.6	27635.4	28806.9	1.15473	1.02793	1.04153	1.48987	1.49502	1.16981	0.0610053	-0.134455	0.0448992	-0.537602	-0.0180306	-0.487669	-1.1365	-1.24822	-1.29962	-0.461547	-1.25935	-0.901797
Ano10	ENSMUSG00000037949	anoctamin 10	NM_001271873	102566	a.14	Ion channel	a	14	11230.9	10988.6	11083.9	11548.4	11182.1	11284.8	8844.84	8788.66	8795.86	8431.77	9718.53	9744.66	8368.08	8081.16	7945.91	9230.44	8848.83	8824.82	1.26701	1.09861	1.1653	1.48228	1.23336	1.30398	-0.577284	-0.626489	-0.62017	-0.946604	0.150127	0.170861	-1.00516	-1.27456	-1.40489	-0.247771	-0.573802	-0.594785
Ano6	ENSMUSG00000064210	anoctamin 6	NM_001253813	105722	a.15	Ion channel	a	15	37703	38325.5	39268.9	38387.5	40604.3	39638.6	28354.4	27893.3	27532.9	27987.1	30749.4	27961.6	25124.7	23246	24002.6	29665.4	27276.4	27676.6	1.1043	1.1919	1.32198	1.20055	1.50087	1.37211	-0.420022	-0.507733	-0.577294	-0.489771	0.0137368	-0.494652	-1.06692	-1.48265	-1.31133	-0.178246	-0.627378	-0.549446
Kcnc3	ENSMUSG00000062785	potassium voltage gated channel, Shaw-related subfamily, member 3	NM_001290682	16504	a.16	Ion channel	a	16	934.189	971.525	916.309	913.058	861.682	917.11	367.482	317.097	349.759	302.761	383.822	387.534	267.095	283.105	311.584	232.425	343.521	354.777	1.3662	1.44099	1.32933	1.32255	1.21204	1.33099	-0.412995	-0.693879	-0.50716	-0.781973	-0.330107	-0.311766	-1.02058	-0.909775	-0.727282	-1.28512	-0.541438	-0.480024
Scn2b	ENSMUSG00000070304	sodium channel, voltage-gated, type II, beta	NM_001014761	72821	a.17	Ion channel	a	17	115.612	150.355	112.871	136.796	138.517	146.986	1.94435	0	0	1.7862	0	3.75336	0	0	0	0	1.9463	0	1.28034	1.39694	1.2697	1.35497	1.36052	1.38688	-0.364685	-0.847549	-0.847549	-0.389371	-0.847549	-0.15052	-0.847549	-0.847549	-0.847549	-0.847549	-0.364389	-0.847549
Scnn1g	ENSMUSG00000000216	sodium channel, nonvoltage-gated 1 gamma	NM_011326	20278	a.18	Ion channel	a	18	1729.02	1705.95	1563.78	1703.43	1659.5	1711.04	69.9966	60.0421	49.9655	42.8689	35.7044	28.1502	35.6126	33.4855	27.649	45.0515	62.2815	77.0372	1.37461	1.36702	1.31784	1.36618	1.35142	1.3687	-0.431005	-0.516425	-0.618439	-0.703225	-0.804049	-0.934347	-0.805464	-0.839309	-0.944153	-0.675769	-0.496053	-0.377539
Kcnmb1	ENSMUSG00000020155	potassium large conductance calcium-activated channel, subfamily M, beta member 1	NM_031169	16533	a.19	Ion channel	a	19	22.7096	20.8184	18.4698	28.2277	19.7881	18.632	0	0	0	0	0	0	0	0	0	0	0	0	1.41556	1.36037	1.28477	1.55446	1.32826	1.29028	-0.686142	-0.686142	-0.686142	-0.686142	-0.686142	-0.686142	-0.686142	-0.686142	-0.686142	-0.686142	-0.686142	-0.686142
Kcnq1	ENSMUSG00000009545	potassium voltage-gated channel, subfamily Q, member 1	NM_008434	16535	a.20	Ion channel	a	20	2386.57	2240.29	2547.81	2638.21	2666.9	2444.94	153.604	91.9395	115.305	100.027	184.473	127.614	147.792	115.677	121.23	166.895	141.106	161.17	1.33643	1.29214	1.38221	1.40663	1.4142	1.35335	-0.581097	-0.937619	-0.780507	-0.879162	-0.453566	-0.710031	-0.607936	-0.77827	-0.745696	-0.523317	-0.640145	-0.547623
Scnn1b	ENSMUSG00000030873	sodium channel, nonvoltage-gated 1 beta	NM_001272023	20277	a.21	Ion channel	a	21	1281.03	1502.39	1324.7	1333.22	1505.69	1417.07	11.6661	12.1961	17.2958	17.862	34.7126	13.1368	23.1482	24.3531	12.7611	7.16729	7.78518	8.10918	1.31799	1.38974	1.33308	1.33596	1.39072	1.36342	-0.761701	-0.743239	-0.596064	-0.582335	-0.294811	-0.712222	-0.471055	-0.449125	-0.724353	-0.95934	-0.926491	-0.910178
Clcnka	ENSMUSG00000033770	chloride channel, voltage-sensitive Ka	NM_001146307	12733	a.22	Ion channel	a	22	1250.06	1261.83	1356.51	1287.62	1318.61	1250.42	23.3322	5.62895	21.1393	16.0758	25.7865	5.63004	17.8063	18.2648	4.2537	8.19118	7.78518	15.2047	1.33292	1.33704	1.36888	1.34594	1.35641	1.33304	-0.40217	-0.974824	-0.443763	-0.558126	-0.35985	-0.974752	-0.515616	-0.505008	-1.07722	-0.830908	-0.850803	-0.581185
Clcnkb	ENSMUSG00000006216	chloride channel, voltage-sensitive Kb	NM_019701	56365	a.23	Ion channel	a	23	697.803	742.523	750.08	540.67	594.543	727.684	11.6661	1.87632	9.60876	6.25171	8.92609	7.50672	7.12253	5.07356	0	0	1.9463	2.0273	1.33377	1.35844	1.36246	1.23248	1.27018	1.35042	-0.261102	-0.850629	-0.33159	-0.482884	-0.358041	-0.419407	-0.437786	-0.55339	-1.27078	-1.27078	-0.84107	-0.830284
Kcnk12	ENSMUSG00000050138	potassium channel, subfamily K, member 12	NM_199251	210741	a.24	Ion channel	a	24	1576.25	1741.81	1817.23	1779.43	1821.41	1610.64	95.2731	126.651	98.9702	114.317	148.768	139.813	81.909	103.501	46.7907	28.6691	52.55	52.7097	1.26721	1.3326	1.36036	1.3466	1.36186	1.28134	-0.564634	-0.379819	-0.539948	-0.44639	-0.275142	-0.315535	-0.662537	-0.510913	-1.02345	-1.33575	-0.948904	-0.946953
Kcne1l	ENSMUSG00000090122	potassium voltage-gated channel, Isk-related family, member 1-like, pseudogene	NM_021487	66240	a.25	Ion channel	a	25	82.5802	87.8999	105.688	69.4836	73.7557	60.0365	0	3.75263	5.76525	5.35861	1.98358	0	1.78063	2.02942	0	0	0	0	1.31749	1.35011	1.44654	1.22738	1.25849	1.1513	-1.02239	-0.198324	-0.0116427	-0.0444162	-0.444468	-1.02239	-0.481712	-0.436406	-1.02239	-1.02239	-1.02239	-1.02239
Kcnk13	ENSMUSG00000045404	potassium channel, subfamily K, member 13	NM_001164426	217826	a.26	Ion channel	a	26	109.419	127.224	111.845	138.967	107.036	112.827	16.527	22.5158	24.9828	46.4413	24.7947	18.7668	35.6126	37.5443	19.1416	15.3585	14.5972	17.232	1.19982	1.37957	1.22595	1.48493	1.17358	1.23637	-1.01318	-0.659767	-0.539817	0.184077	-0.548552	-0.868579	-0.127455	-0.0656347	-0.845992	-1.09614	-1.15343	-0.96576
Kcnd3	ENSMUSG00000040896	potassium voltage-gated channel, Shal-related family, member 3	NM_001039347	56543	a.27	Ion channel	a	27	107.354	139.946	95.4274	128.11	122.326	105.582	3.8887	15.9487	0	1.7862	5.95073	3.75336	7.12253	2.02942	0	2.0478	9.73148	0	1.21047	1.35314	1.1472	1.30555	1.28069	1.20152	-0.470574	0.203944	-1.33154	-0.775613	-0.279643	-0.485805	-0.195119	-0.730207	-1.33154	-0.726926	-0.0440008	-1.33154
Kcna5	ENSMUSG00000045534	potassium voltage-gated channel, shaker-related subfamily, member 5	NM_145983	16493	a.28	Ion channel	a	28	74.3222	32.3842	53.3573	41.2559	28.7827	41.4045	0	5.62895	0	0	0	0	0	0	0	0	0	0	1.62123	1.1748	1.44226	1.3041	1.11218	1.30602	-0.749859	0.287858	-0.749859	-0.749859	-0.749859	-0.749859	-0.749859	-0.749859	-0.749859	-0.749859	-0.749859	-0.749859
Kctd8	ENSMUSG00000037653	potassium channel tetramerisation domain containing 8	NM_175519	243043	a.29	Ion channel	a	29	36.1289	69.3947	33.8614	35.8275	30.5816	47.6152	0	1.87632	0	0	0	0	0	0	0	0	0	0	1.29283	1.65035	1.25761	1.28828	1.2024	1.44347	-0.727115	-0.136672	-0.727115	-0.727115	-0.727115	-0.727115	-0.727115	-0.727115	-0.727115	-0.727115	-0.727115	-0.727115
Kcnj8	ENSMUSG00000030247	potassium inwardly-rectifying channel, subfamily J, member 8	NM_001330363	16523	a.30	Ion channel	a	30	39.2256	37.0105	47.2007	65.1409	79.1524	41.4045	0	3.75263	0	5.35861	0	3.75336	1.78063	0	0	0	0	0	1.15653	1.12464	1.25834	1.43646	1.54463	1.18622	-0.923234	-0.0457908	-0.923234	0.118085	-0.923234	-0.0457044	-0.347535	-0.923234	-0.923234	-0.923234	-0.923234	-0.923234
Kctd20	ENSMUSG00000005936	potassium channel tetramerisation domain containing 20	NM_001356298	66989	a.31	Ion channel	a	31	22517.6	22641.2	22932.3	23072.9	22980.3	22585.1	19525.2	20275.5	18580.5	19295.5	20077.8	19820.6	20487.9	19959.4	19874.3	21235.6	20544.1	20681.5	1.07686	1.15603	1.34084	1.42922	1.37105	1.12019	-0.985415	-0.440054	-1.70266	-1.15656	-0.58177	-0.768239	-0.289279	-0.6673	-0.729042	0.229131	-0.249678	-0.153314
Kcnq2	ENSMUSG00000016346	potassium voltage-gated channel, subfamily Q, member 2	NM_001003824	16536	a.32	Ion channel	a	32	22.7096	31.2276	20.522	30.3991	21.587	14.4916	0	3.75263	0	0	1.98358	1.87668	0	0	2.12685	2.0478	0	2.0273	1.26477	1.49089	1.19346	1.47171	1.22904	0.951249	-1.06749	0.0807805	-1.06749	-1.06749	-0.262203	-0.289082	-1.06749	-1.06749	-0.22765	-0.246515	-1.06749	-0.251486
Cacnb4	ENSMUSG00000017412	calcium channel, voltage-dependent, beta 4 subunit	NM_001037099	12298	a.33	Ion channel	a	33	66.0642	55.5157	75.9315	68.398	65.6605	48.6503	31.1096	41.2789	36.5133	42.8689	49.5894	31.9036	37.3933	34.5002	40.4101	47.0993	55.4694	40.5459	1.28506	0.642741	1.80026	1.41345	1.2624	0.156628	-1.47927	-0.446594	-0.895473	-0.308035	0.226958	-1.38759	-0.808445	-1.1025	-0.524525	0.037509	0.639665	-0.512239
Scn4a	ENSMUSG00000001027	sodium channel, voltage-gated, type IV, alpha	NM_133199	110880	a.34	Ion channel	a	34	16.516	37.0105	29.7569	4.34273	21.587	38.2992	1.94435	3.75263	9.60876	1.7862	1.98358	0	0	0	0	10.239	1.9463	6.08189	0.887725	1.48958	1.32509	-0.0346862	1.08524	1.51548	-0.497568	-0.125607	0.498185	-0.540456	-0.487287	-1.33647	-1.33647	-1.33647	-1.33647	0.543016	-0.497055	0.184232
Cacna1d	ENSMUSG00000015968	calcium channel, voltage-dependent, L type, alpha 1D subunit	NM_001083616	12289	a.35	Ion channel	a	35	60.9029	70.5512	62.5922	77.0834	71.9567	52.7908	20.4157	31.8974	18.2566	35.7241	20.8276	13.1368	12.4644	6.08827	9.57082	21.5019	22.3824	16.2184	1.07785	1.27575	1.11464	1.39512	1.30233	0.885936	-0.372381	0.214123	-0.517572	0.364468	-0.346353	-0.939858	-1.00643	-1.88305	-1.33701	-0.304784	-0.252339	-0.67043
Kcna3	ENSMUSG00000047959	potassium voltage-gated channel, shaker-related subfamily, member 3	NM_008418	16491	a.36	Ion channel	a	36	17.5483	20.8184	26.6786	29.3134	9.89405	10.3511	1.94435	3.75263	0	7.14481	1.98358	0	0	0	0	0	0	2.0273	1.18612	1.30959	1.4905	1.55964	0.781459	0.812712	-0.213409	0.150684	-1.03457	0.560304	-0.203345	-1.03457	-1.03457	-1.03457	-1.03457	-1.03457	-1.03457	-0.192283
Kctd12b	ENSMUSG00000041633	potassium channel tetramerisation domain containing 12b	NM_175429	207474	a.37	Ion channel	a	37	1030.19	966.899	1081.51	1141.05	1138.72	1027.87	69.9966	88.1868	48.0438	83.9516	9.91788	3.75336	12.4644	8.11769	2.12685	22.5258	0	0	1.16645	1.14132	1.18572	1.20695	1.20614	1.16555	0.105021	0.195502	-0.0417149	0.176204	-0.637639	-0.967491	-0.554477	-0.709113	-1.13363	-0.333117	-1.58584	-1.58584
Ano4	ENSMUSG00000035189	anoctamin 4	NM_001277188	320091	a.38	Ion channel	a	38	57.8062	76.3341	70.801	64.0552	50.3697	51.7556	26.2487	16.8868	12.4914	28.5793	6.94252	0	1.78063	2.02942	6.38055	12.2868	0	2.0273	1.00462	1.19162	1.14094	1.07358	0.912317	0.930493	0.479417	0.192014	-0.000533901	0.535449	-0.362275	-1.77711	-1.07887	-1.02036	-0.412378	-0.0109679	-1.77711	-1.02084
Cacng7	ENSMUSG00000069806	calcium channel, voltage-dependent, gamma subunit 7	NM_133189	81904	a.39	Ion channel	a	39	120.774	189.679	182.646	154.167	188.886	142.846	40.8313	36.5882	49.9655	55.3723	0	1.87668	1.78063	0	6.38055	16.3824	7.78518	14.1911	0.88123	1.12853	1.10781	1.01487	1.12623	0.973094	0.29196	0.232975	0.40088	0.456485	-1.76709	-1.18437	-1.20309	-1.76709	-0.664753	-0.192347	-0.568674	-0.266659
Cacng8	ENSMUSG00000053395	calcium channel, voltage-dependent, gamma subunit 8	NM_133190	81905	a.40	Ion channel	a	40	12.387	26.6013	31.8091	13.0282	13.4919	19.6671	7.7774	2.81447	7.68701	8.03791	0	0	0	0	0	0	3.89259	0	0.806441	1.34538	1.47411	0.841285	0.865507	1.12989	0.492046	-0.128671	0.484336	0.513831	-1.12584	-1.12584	-1.12584	-1.12584	-1.12584	-1.12584	0.0567296	-1.12584
Cacna1h	ENSMUSG00000024112	calcium channel, voltage-dependent, T type, alpha 1H subunit	NM_001163691	58226	a.41	Ion channel	a	41	40.2579	55.5157	79.0098	36.9132	92.6443	52.7908	3.8887	5.62895	15.374	7.14481	5.95073	1.87668	3.56126	2.02942	4.2537	0	3.89259	12.1638	0.962672	1.20137	1.46507	0.898542	1.58443	1.16389	-0.655251	-0.424258	0.261661	-0.268045	-0.388302	-1.0575	-0.707839	-1.01826	-0.600631	-1.85901	-0.654648	0.0961251
Cacng4	ENSMUSG00000020723	calcium channel, voltage-dependent, gamma subunit 4	NM_019431	54377	a.42	Ion channel	a	42	22.7096	34.6973	16.4176	21.7136	42.2746	31.0534	3.8887	1.87632	9.60876	14.2896	1.98358	0	0	4.05885	4.2537	0	1.9463	0	0.992061	1.29852	0.761094	0.959922	1.44268	1.21788	-0.190468	-0.587713	0.389771	0.663502	-0.560293	-1.37897	-1.37897	-0.164845	-0.136539	-1.37897	-0.56971	-1.37897
Kcna1	ENSMUSG00000047976	potassium voltage-gated channel, shaker-related subfamily, member 1	NM_010595	16485	a.43	Ion channel	a	43	29.9353	37.0105	18.4698	21.7136	27.8832	16.5618	9.72174	3.75263	28.8263	2.6793	1.98358	0	1.78063	2.02942	0	0	0	0	1.20605	1.3525	0.876804	0.986378	1.15724	0.803466	0.452592	-0.125907	1.18009	-0.30792	-0.456959	-1.23423	-0.507049	-0.446116	-1.23423	-1.23423	-1.23423	-1.23423
Kcna6	ENSMUSG00000038077	potassium voltage-gated channel, shaker-related, subfamily, member 6	NM_013568	16494	a.44	Ion channel	a	44	33.0321	48.5763	19.4959	45.5986	29.6822	17.5969	13.6104	9.38158	7.68701	3.57241	0	0	0	0	0	0	0	4.05459	1.16594	1.40867	0.838778	1.3687	1.09908	0.776046	0.620388	0.399924	0.284948	-0.129128	-1.10984	-1.10984	-1.10984	-1.10984	-1.10984	-1.10984	-1.10984	-0.064443
Kcnh1	ENSMUSG00000058248	potassium voltage-gated channel, subfamily H (eag-related), member 1	NM_001038607	16510	a.45	Ion channel	a	45	101.161	111.031	106.715	132.453	86.3481	122.143	34.9983	30.021	26.9045	25.0068	0	0	0	0	2.12685	0	0	2.0273	1.04651	1.09081	1.07193	1.17484	0.97128	1.13622	0.545565	0.4741	0.423251	0.389427	-1.17543	-1.17543	-1.17543	-1.17543	-0.627919	-1.17543	-1.17543	-0.643459
Clca3a1	ENSMUSG00000056025	chloride channel accessory 3A1	NM_009899	12722	a.46	Ion channel	a	46	3747.08	3761.19	3618.03	3312.42	3104.93	3642.56	972.174	1070.44	1022.37	1032.43	297.536	274.934	211.005	203.957	223.319	151.537	183.925	190.566	1.23895	1.2419	1.21151	1.14242	1.09177	1.2168	0.18291	0.258246	0.222299	0.229956	-0.742529	-0.804189	-1.01059	-1.03707	-0.966374	-1.26841	-1.11762	-1.08999
Kcnj15	ENSMUSG00000062609	potassium inwardly-rectifying channel, subfamily J, member 15	NM_001039056	16516	a.47	Ion channel	a	47	4300.37	4186.81	4231.64	4491.47	4813.91	4702.52	1140.36	1038.54	1141.52	1129.77	204.308	166.086	123.754	122.78	86.1374	153.585	129.429	132.788	1.14332	1.12652	1.1332	1.17061	1.21413	1.19944	0.310292	0.251621	0.31093	0.304441	-0.766824	-0.89617	-1.07962	-1.08454	-1.30494	-0.945	-1.05169	-1.03572
Cacnb1	ENSMUSG00000020882	calcium channel, voltage-dependent, beta 1 subunit	NM_001159319	12295	a.48	Ion channel	a	48	1389.41	1452.66	1431.41	1498.24	1355.49	1379.81	680.522	545.07	651.474	566.226	394.732	401.61	334.759	402.84	441.321	316.384	412.615	392.282	1.26018	1.33529	1.31043	1.38742	1.21847	1.24847	0.0562349	-0.317907	-0.0173123	-0.253723	-0.861621	-0.832526	-1.13912	-0.827372	-0.67369	-1.23414	-0.786992	-0.872106
Clca3a2	ENSMUSG00000028262	chloride channel accessory 3A2	NM_030601	80797	a.49	Ion channel	a	49	8178.54	7905.21	7825.05	7049.33	7330.59	7953.81	881.762	927.838	1007.96	939.543	287.619	236.462	268.875	290.207	260.539	205.804	237.448	245.303	1.33109	1.30897	1.30234	1.2344	1.25986	1.31296	-0.118015	-0.0848982	-0.0310433	-0.0767471	-0.845682	-0.972671	-0.889387	-0.83987	-0.90981	-1.06265	-0.969973	-0.948878
Clca3b	ENSMUSG00000037033	chloride channel accessory 3B	NM_139148	229927	a.50	Ion channel	a	50	630442	646270	636412	625872	649837	651076	67391.1	71023.2	66729	68751.9	22912.3	20226.9	31202.9	30299.3	23382.6	21075.9	20784.5	20648	1.30406	1.32064	1.31037	1.2992	1.32432	1.32559	-0.190754	-0.15566	-0.197355	-0.17739	-0.911999	-0.995338	-0.705532	-0.725178	-0.898415	-0.967849	-0.977157	-0.981562
Clcn2	ENSMUSG00000022843	chloride channel, voltage-sensitive 2	NM_009900	12724	a.51	Ion channel	a	51	3082.31	2839.4	2955.17	2933.51	2880.97	3152.95	2477.1	2415.76	2331.08	2370.29	1767.37	1965.82	1862.54	1778.79	1948.19	1449.84	2016.36	1699.89	1.2881	0.942956	1.11099	1.08006	1.00407	1.38338	0.369031	0.263602	0.113598	0.183723	-1.05024	-0.602876	-0.829756	-1.02316	-0.640743	-1.88268	-0.496162	-1.21389
Kcnu1	ENSMUSG00000031576	potassium channel, subfamily U, member 1	NM_008432	16532	a.52	Ion channel	a	52	16.516	20.8184	35.9136	37.9989	35.9784	47.6152	17.4991	4.69079	10.5696	0	3.96715	12.1984	8.90316	8.11769	2.12685	6.14339	2.91944	0	0.505313	0.694478	1.14736	1.19469	1.14887	1.38451	0.552344	-0.462985	0.148116	-1.9606	-0.580119	0.261556	0.0141621	-0.0570105	-0.978732	-0.267186	-0.784152	-1.9606
Kcne2	ENSMUSG00000039672	potassium voltage-gated channel, Isk-related subfamily, gene 2	NM_001358372	246133	a.53	Ion channel	a	53	11.3548	11.5658	22.5742	19.5423	10.7935	4.14045	5.83305	7.50526	4.80438	9.82412	5.95073	0	8.90316	10.1471	2.12685	14.3346	11.6778	11.1501	0.469369	0.492566	1.35447	1.16588	0.405678	-0.731893	-0.341981	-0.0420916	-0.56549	0.288178	-0.318588	-2.9746	0.166363	0.328458	-1.41289	0.765357	0.504722	0.446487
Kcnj1	ENSMUSG00000041248	potassium inwardly-rectifying channel, subfamily J, member 1	NM_001168354	56379	a.54	Ion channel	a	54	78.4512	104.092	121.08	93.3686	95.3427	134.565	7.7774	5.62895	5.76525	5.35861	3.96715	5.63004	8.90316	32.4708	23.3953	14.3346	13.6241	8.10918	1.04316	1.27196	1.39454	1.18392	1.20086	1.48025	-0.758942	-0.988592	-0.971942	-1.02265	-1.22468	-0.988457	-0.660226	0.335995	0.0772667	-0.302534	-0.341343	-0.728589
Kcnc2	ENSMUSG00000035681	potassium voltage gated channel, Shaw-related subfamily, member 2	NM_001025581	268345	a.55	Ion channel	a	55	451.095	573.662	532.547	604.725	485.708	543.434	76.8018	60.0421	53.809	70.555	49.5894	53.4854	120.193	157.28	115.913	234.473	198.522	203.743	1.01879	1.27688	1.19701	1.33352	1.09816	1.21875	-0.874469	-1.13548	-1.25136	-0.964517	-1.33755	-1.25773	-0.39762	-0.110375	-0.436296	0.316994	0.138753	0.166545
Clcf1	ENSMUSG00000040663	cardiotrophin-like cytokine factor 1	NM_001310038	56708	a.56	Ion channel	a	56	24326.1	22907.2	23684.5	22392.2	20530.2	21740.5	5228.35	5207.71	5050.36	5084.43	3635.9	4233.79	7244.5	7318.1	8139.45	8439.99	10989.8	9535.39	1.36384	1.27503	1.32434	1.24143	1.11315	1.19779	-0.907887	-0.913731	-0.95906	-0.949128	-1.44454	-1.21962	-0.426008	-0.411073	-0.253903	-0.20033	0.189726	-0.020024
Clca4b	ENSMUSG00000074195	chloride channel accessory 4B	NM_001033199	99709	a.57	Ion channel	a	57	208.515	268.326	171.359	206.28	227.563	193.566	2.91652	19.7013	7.68701	15.1827	1.98358	8.44506	49.8577	34.5002	45.7273	25.5975	35.0333	27.3685	1.15632	1.33145	1.02018	1.14884	1.217	1.1047	-1.61892	-0.457807	-1.06338	-0.629536	-1.80866	-1.00504	0.16901	-0.0816885	0.109941	-0.283034	-0.0712936	-0.238079
Scn1b	ENSMUSG00000019194	sodium channel, voltage-gated, type I, beta	NM_011322	20266	a.58	Ion channel	a	58	1962.31	1999.72	2008.08	2222.39	2269.34	2065.05	312.068	356.5	381.468	348.31	72.4005	106.032	1123.58	1001.52	1092.14	1021.85	1034.46	1129.2	0.87194	0.890011	0.894002	0.991039	1.01104	0.920772	-0.885794	-0.758734	-0.694102	-0.780923	-2.27447	-1.91335	0.338459	0.228464	0.311311	0.247685	0.259411	0.343237
Kcnk10	ENSMUSG00000033854	potassium channel, subfamily K, member 10	NM_001316664	72258	a.59	Ion channel	a	59	453.159	521.616	412.493	453.815	419.148	454.415	177.908	240.168	196.019	199.162	190.423	169.84	210.114	232.369	196.734	400.344	391.205	335.517	1.09683	1.44677	0.863026	1.10043	0.902822	1.10371	-1.22505	-0.48075	-0.984709	-0.945262	-1.05652	-1.34006	-0.812478	-0.562688	-0.975681	0.788699	0.73129	0.349612
Kcnj16	ENSMUSG00000051497	potassium inwardly-rectifying channel, subfamily J, member 16	NM_001252207	16517	a.60	Ion channel	a	60	40683.2	40815.6	40873.7	40756.5	44209.3	43081.4	4285.34	3403.64	4559.36	3925.18	6254.22	5440.5	14568.2	12471.8	13964.9	23526.1	21828.7	21689	1.04869	1.05209	1.05357	1.05057	1.13552	1.10853	-1.30222	-1.5428	-1.23748	-1.3939	-0.907353	-1.05294	-0.024097	-0.186396	-0.0682796	0.476547	0.39832	0.391616
Kctd1	ENSMUSG00000036225	potassium channel tetramerisation domain containing 1	NM_001142731	106931	a.61	Ion channel	a	61	12493.4	12105.9	12057.7	12267.1	12766.9	12299.2	4165.77	3415.83	4030.87	3845.7	3872.93	3532.85	7267.65	6787.41	7126.01	7477.53	7936.02	8190.28	1.1485	1.0854	1.07741	1.1119	1.1919	1.11713	-1.05144	-1.44895	-1.11736	-1.21155	-1.19742	-1.38149	0.0632816	-0.0736548	0.0238595	0.120308	0.239511	0.30268
Clcn3	ENSMUSG00000004319	chloride channel, voltage-sensitive 3	NM_007711	12725	a.62	Ion channel	a	62	29450.2	30121.9	29654.3	29803.1	31184.3	29915.8	25751	25086.3	24956.8	25783	29284.5	28041.4	28703.8	28603.7	27432.1	29337.8	27646.2	27868.2	0.653083	0.992283	0.756988	0.832228	1.51359	0.889017	-1.36574	-1.75902	-1.83687	-1.34707	0.568249	-0.084183	0.266981	0.214452	-0.41456	0.595558	-0.297662	-0.177331
Kcnh7	ENSMUSG00000059742	potassium voltage-gated channel, subfamily H (eag-related), member 7	NM_133207	170738	b.1	Ion channel	b	1	365.418	473.04	427.884	378.903	449.73	429.572	427.757	431.553	436.238	401.896	554.41	515.149	349.894	311.516	300.949	408.535	339.629	352.75	-0.606595	0.973157	0.359062	-0.384879	0.663827	0.383152	0.357237	0.411307	0.477394	-0.0244031	1.94495	1.49522	-0.872153	-1.5827	-1.79371	0.0758676	-1.0543	-0.822434
Kcng3	ENSMUSG00000045053	potassium voltage-gated channel, subfamily G, member 3	NM_153512	225030	b.2	Ion channel	b	2	10.3225	9.25262	6.15661	15.1995	10.7935	17.5969	15.5548	0	9.60876	8.93102	28.7619	13.1368	5.34189	0	0	0	0	0	0.587798	0.509606	0.226414	0.86996	0.619903	0.978679	0.887048	-1.3239	0.536505	0.4845	1.3491	0.762665	0.131208	-1.3239	-1.3239	-1.3239	-1.3239	-1.3239
Kctd7	ENSMUSG00000034110	potassium channel tetramerisation domain containing 7	NM_172509	212919	b.3	Ion channel	b	3	2189.41	2169.74	2026.55	2180.05	2140.71	2238.95	3212.06	3328.58	3260.25	3174.08	2749.24	2649.87	1608.8	1851.85	1523.89	1637.21	1539.52	1579.26	-0.0186987	-0.0515444	-0.300029	-0.0342909	-0.100564	0.062741	1.37645	1.50616	1.43065	1.33314	0.810074	0.676078	-1.14016	-0.628132	-1.33748	-1.07645	-1.30035	-1.20759
Cacna1b	ENSMUSG00000004113	calcium channel, voltage-dependent, N type, alpha 1B subunit	NM_001042528	12287	b.4	Ion channel	b	4	117.677	129.537	167.255	154.167	174.495	151.126	658.162	589.163	612.078	569.799	470.108	491.69	43.6255	47.6914	25.5222	21.5019	30.1676	52.7097	-0.166553	-0.0855516	0.130303	0.0614388	0.166133	0.0446104	1.29153	1.1975	1.22989	1.16913	1.00589	1.04398	-0.998338	-0.924184	-1.44083	-1.58062	-1.30357	-0.840767
Cacna1i	ENSMUSG00000022416	calcium channel, voltage-dependent, alpha 1I subunit	NM_001044308	239556	b.5	Ion channel	b	5	8.25802	5.78289	12.3132	6.51409	10.7935	16.5618	101.106	83.496	113.383	81.2722	105.13	80.6972	0	6.08827	2.12685	6.14339	0	0	-0.212422	-0.399314	0.00581691	-0.337809	-0.0670009	0.172211	1.22974	1.116	1.29795	1.09998	1.25295	1.09577	-1.54943	-0.372857	-0.864535	-0.368204	-1.54943	-1.54943
Cacna1a	ENSMUSG00000034656	calcium channel, voltage-dependent, P/Q type, alpha 1A subunit	NM_001252059	12286	b.6	Ion channel	b	6	270.45	254.447	286.282	269.249	259.044	230.83	355.816	354.624	370.898	361.706	417.543	438.205	180.734	200.913	194.607	123.892	216.039	170.293	0.10285	-0.0751087	0.268868	0.0898621	-0.0228702	-0.359222	0.903677	0.893875	1.02493	0.95163	1.37098	1.5121	-1.07225	-0.763878	-0.856805	-2.1708	-0.552309	-1.24554
Kcnrg	ENSMUSG00000046168	potassium channel regulator	NM_001039105	328424	b.7	Ion channel	b	7	61.9352	85.5867	50.279	70.5693	80.0519	60.0365	67.08	41.2789	59.5743	51.7999	33.7208	57.2387	38.2836	31.4561	22.3319	44.0276	46.7111	38.5186	0.643765	1.58133	0.0418475	1.02157	1.38721	0.553746	0.874685	-0.525297	0.531405	0.127741	-1.10407	0.415856	-0.741241	-1.3023	-2.27226	-0.340198	-0.170083	-0.72371
Kcnj2	ENSMUSG00000041695	potassium inwardly-rectifying channel, subfamily J, member 2	NM_008425	16518	b.8	Ion channel	b	8	292.128	335.407	309.883	234.507	394.863	304.323	73.8853	73.1763	122.992	100.027	130.916	95.7107	26.7095	17.2501	29.7759	32.7647	42.8185	38.5186	1.10371	1.24254	1.16299	0.883077	1.4066	1.1448	-0.271964	-0.281553	0.23637	0.0298895	0.298819	-0.0141309	-1.27418	-1.69516	-1.16837	-1.07494	-0.812194	-0.916312
Kcnq5	ENSMUSG00000028033	potassium voltage-gated channel, subfamily Q, member 5	NM_001160139	226922	b.9	Ion channel	b	9	982.705	1158.89	1073.3	1010.77	1021.79	1013.38	122.494	198.889	138.366	183.086	75.3759	105.094	10.6838	14.206	10.6342	34.8125	33.087	28.3821	1.15039	1.24798	1.20257	1.16705	1.17346	1.16857	-0.0788168	0.206442	-0.00719461	0.157655	-0.363455	-0.168774	-1.47557	-1.3195	-1.47809	-0.812083	-0.841334	-0.929315
Cacna2d2	ENSMUSG00000010066	calcium channel, voltage-dependent, alpha 2/delta subunit 2	NM_001174047	56808	b.10	Ion channel	b	10	24.7741	20.8184	18.4698	32.5705	26.9838	24.8427	11.6661	9.38158	5.76525	16.0758	3.96715	7.50672	0.890316	4.05885	0	2.0478	1.9463	4.05459	1.0629	0.900635	0.789721	1.32028	1.14301	1.06549	0.371008	0.177304	-0.239749	0.661944	-0.540637	-0.0166723	-1.48152	-0.522823	-2.10164	-1.01631	-1.0493	-0.523642
Kcne4	ENSMUSG00000047330	potassium voltage-gated channel, Isk-related subfamily, gene 4	NM_021342	57814	b.11	Ion channel	b	11	72.2577	94.8394	77.9837	84.6832	102.538	105.582	15.5548	35.65	11.5305	29.4724	5.95073	25.3352	0	2.02942	0	0	0	0	0.933359	1.07605	0.973327	1.01656	1.11709	1.13247	0.143494	0.565556	-0.00441411	0.467523	-0.317384	0.390033	-1.34705	-0.758425	-1.34705	-1.34705	-1.34705	-1.34705
Kctd12	ENSMUSG00000098557	potassium channel tetramerisation domain containing 12	NM_177715	239217	b.12	Ion channel	b	12	8016.48	8491.59	8369.91	8890.65	8935.23	8086.3	2239.89	2046.12	2153.32	2085.39	1295.28	1311.8	133.547	142.06	57.4249	110.581	99.2611	109.474	1.02141	1.05202	1.04435	1.07643	1.07909	1.02602	0.343785	0.29571	0.322842	0.30581	0.0528104	0.0595438	-1.15139	-1.11878	-1.59482	-1.25089	-1.30775	-1.25619
Kcp	ENSMUSG00000059022	kielin/chordin-like protein	NM_001029985	333088	b.13	Ion channel	b	13	365.418	440.656	414.545	398.445	348.99	363.325	168.186	189.508	150.858	186.658	94.2199	170.778	41.8448	21.3089	29.7759	41.9798	35.0333	43.5869	1.00536	1.18584	1.12695	1.08876	0.961029	0.999821	0.258541	0.373248	0.154114	0.358683	-0.296961	0.273233	-1.06874	-1.69941	-1.38848	-1.0657	-1.23606	-1.03022
Kcnma1	ENSMUSG00000063142	potassium large conductance calcium-activated channel, subfamily M, alpha member 1	NM_001253358	16531	b.14	Ion channel	b	14	240.515	190.835	247.29	243.193	197.881	236.006	56.3861	15.0105	35.5524	30.3655	19.8358	18.7668	2.67095	9.1324	2.12685	3.07169	1.9463	0	1.18502	1.05945	1.20011	1.19104	1.07912	1.17475	0.401397	-0.294674	0.155449	0.0720006	-0.151036	-0.179754	-1.09775	-0.54414	-1.18522	-1.04125	-1.21766	-1.80685
Kcnn3	ENSMUSG00000000794	potassium intermediate/small conductance calcium-activated channel, subfamily N, member 3	NM_080466	140493	b.15	Ion channel	b	15	588.384	562.097	500.738	546.098	581.051	583.804	79.7183	78.8052	88.4006	57.1585	11.9015	18.7668	8.90316	8.11769	0	2.0478	0	4.05459	1.14485	1.12474	1.07388	1.11203	1.13933	1.14142	0.268389	0.263374	0.313428	0.123881	-0.539969	-0.351874	-0.656569	-0.693	-1.66738	-1.17609	-1.66738	-0.953068
Kcnip3	ENSMUSG00000079056	Kv channel interacting protein 3, calsenilin	NM_001111331	56461	b.16	Ion channel	b	16	65.0319	150.355	95.4274	108.568	74.6551	84.8793	78.7461	82.5579	65.3396	74.1274	24.7947	40.3486	5.34189	9.1324	13.8245	18.4302	13.6241	13.1774	0.506628	1.37437	0.90274	1.03639	0.648948	0.78155	0.704039	0.752884	0.51149	0.641626	-0.476683	0.0169446	-1.94437	-1.4542	-1.05611	-0.773091	-1.07035	-1.1028
Kctd17	ENSMUSG00000033287	potassium channel tetramerisation domain containing 17	NM_001081367	72844	b.17	Ion channel	b	17	10408.2	10568.8	10649.9	11241.2	11420.4	10432.9	7629.62	8041.89	7428.53	7849.47	3200.5	2952.96	2306.81	2473.87	2653.25	2312.99	3160.78	3282.19	0.993749	1.01741	1.02922	1.11271	1.13717	0.997411	0.513865	0.595183	0.472592	0.557761	-0.828406	-0.952772	-1.33425	-1.22625	-1.11811	-1.33012	-0.847698	-0.789467
Kcnh8	ENSMUSG00000035580	potassium voltage-gated channel, subfamily H (eag-related), member 8	NM_001031811	211468	b.18	Ion channel	b	18	8.25802	27.7579	14.3654	21.7136	23.3859	18.632	7.7774	12.1961	17.2958	14.2896	1.98358	3.75336	0	2.02942	0	0	11.6778	2.0273	0.223908	1.20537	0.662611	1.00106	1.06257	0.8748	0.177744	0.530815	0.813759	0.658329	-0.75664	-0.353352	-1.7032	-0.743435	-1.7032	-1.7032	0.49612	-0.744043
Kcnn2	ENSMUSG00000054477	potassium intermediate/small conductance calcium-activated channel, subfamily N, member 2	NM_001312905	140492	b.19	Ion channel	b	19	111.483	122.597	105.688	75.9977	93.5438	141.81	60.2748	91.9395	61.4961	39.2965	37.688	45.0403	21.3676	27.3972	15.9514	13.3107	39.8991	34.464	1.10315	1.23915	1.02681	0.556095	0.852388	1.44769	0.226433	0.827687	0.254916	-0.378465	-0.43726	-0.186139	-1.22807	-0.883585	-1.62825	-1.87266	-0.357042	-0.562841
Cacna2d1	ENSMUSG00000040118	calcium channel, voltage-dependent, alpha2/delta subunit 1	NM_001110843	12293	b.20	Ion channel	b	20	1526.7	1473.48	1620.21	1542.75	1676.59	1613.74	2928.19	3080.91	2677	3102.64	2744.28	2541.96	251.069	284.119	256.285	365.532	406.776	309.163	0.32545	0.289022	0.386482	0.336187	0.421599	0.382372	0.994175	1.04639	0.902073	1.0536	0.927562	0.848921	-1.52554	-1.39897	-1.5045	-1.14094	-1.0314	-1.31249
Kcnj4	ENSMUSG00000044216	potassium inwardly-rectifying channel, subfamily J, member 4	NM_008427	16520	b.21	Ion channel	b	21	317.934	355.069	365.292	319.19	432.64	321.92	429.701	443.749	468.907	532.289	703.178	613.674	64.993	71.0298	102.089	83.9596	100.234	105.419	0.289693	0.426251	0.461345	0.294568	0.670609	0.305093	0.662178	0.701971	0.770195	0.927068	1.2717	1.10316	-1.66359	-1.55507	-1.11057	-1.35037	-1.13308	-1.07115
Kcnk6	ENSMUSG00000046410	potassium inwardly-rectifying channel, subfamily K, member 6	NM_001033525	52150	b.22	Ion channel	b	22	645.158	610.673	543.834	679.637	644.912	637.63	944.954	1099.52	1078.1	1056.54	1129.65	1330.57	81.909	52.765	70.186	47.0993	46.7111	48.6551	0.482128	0.440735	0.353402	0.521361	0.481841	0.473283	0.769784	0.884006	0.869173	0.853939	0.904388	1.02783	-1.06751	-1.39439	-1.18257	-1.47844	-1.48455	-1.45441
Cacna1c	ENSMUSG00000051331	calcium channel, voltage-dependent, L type, alpha 1C subunit	NM_001159533	12288	b.23	Ion channel	b	23	287.999	259.073	220.612	276.849	286.028	276.375	217.767	236.416	262.319	201.841	562.344	405.363	16.0257	16.2354	20.2051	8.19118	17.5167	12.1638	0.695543	0.621866	0.510058	0.668056	0.690763	0.666863	0.501032	0.558184	0.630531	0.448225	1.16186	0.933657	-1.2828	-1.27424	-1.12943	-1.71349	-1.22415	-1.46253
Ano2	ENSMUSG00000038115	anoctamin 2	NM_001364562	243634	b.24	Ion channel	b	24	22.7096	43.9499	79.0098	77.0834	57.5654	49.6854	59.3026	72.2381	91.2832	69.6619	103.146	74.1289	1.78063	0	0	0	0	2.0273	0.146939	0.484808	0.789364	0.776491	0.624565	0.548238	0.640005	0.742654	0.864743	0.72374	0.928618	0.756117	-0.985082	-1.52525	-1.52525	-1.52525	-1.52525	-0.94019
Clcn6	ENSMUSG00000029016	chloride channel, voltage-sensitive 6	NM_011929	26372	b.25	Ion channel	b	25	8955.83	9545.23	9322.13	8853.74	8704.07	8862.64	8117.66	8061.59	8208.76	8446.06	7014.92	7753.5	3773.16	4065.95	3868.74	3834.5	4408.36	3930.93	0.825629	0.996061	0.93282	0.794973	0.749384	0.797659	0.562881	0.544348	0.592723	0.668925	0.172486	0.440157	-1.48556	-1.28575	-1.41868	-1.44244	-1.06957	-1.37604
Cacna2d3	ENSMUSG00000021991	calcium channel, voltage-dependent, alpha2/delta subunit 3	NM_009785	12294	b.26	Ion channel	b	26	80.5157	93.6828	62.5922	100.968	93.5438	70.3877	123.466	154.796	160.466	118.783	31.7372	30.0269	1.78063	1.01471	2.12685	2.0478	1.9463	0	0.642771	0.725486	0.505606	0.766436	0.724674	0.569483	0.876569	1.00059	1.02034	0.855381	0.138822	0.109181	-1.22332	-1.4013	-1.15849	-1.17264	-1.19135	-1.78825
Kcnn4	ENSMUSG00000054342	potassium intermediate/small conductance calcium-activated channel, subfamily N, member 4	NM_001163510	16534	b.27	Ion channel	b	27	283.87	299.554	324.248	334.39	331.001	311.569	261.515	304.901	280.576	245.603	158.686	116.354	55.1996	46.6767	29.7759	20.478	23.3555	24.3276	0.733336	0.783378	0.857106	0.885777	0.876294	0.819979	0.65703	0.799846	0.722477	0.598646	0.192882	-0.0947143	-0.782196	-0.93576	-1.34446	-1.68032	-1.56292	-1.52638
Scn5a	ENSMUSG00000032511	sodium channel, voltage-gated, type V, alpha	NM_001253860	20271	b.28	Ion channel	b	28	101.161	113.345	86.1925	84.6832	92.6443	103.511	140.965	136.971	111.462	132.179	69.4252	66.6221	3.56126	8.11769	10.6342	6.14339	3.89259	20.273	0.662226	0.751487	0.536712	0.522877	0.593266	0.680247	0.922901	0.900291	0.738332	0.872286	0.367514	0.335337	-1.80081	-1.25209	-1.059	-1.44542	-1.74526	-0.58089
Kcnab2	ENSMUSG00000028931	potassium voltage-gated channel, shaker-related subfamily, beta member 2	NM_001252654	16498	b.29	Ion channel	b	29	361.289	418.681	332.457	326.79	337.297	375.746	494.837	406.222	471.79	451.909	187.448	170.778	14.2451	19.2795	10.6342	16.3824	5.83889	18.2457	0.69894	0.791553	0.646713	0.635919	0.655789	0.723583	0.896571	0.772573	0.866596	0.839541	0.287299	0.228968	-1.29634	-1.11663	-1.46658	-1.21371	-1.8012	-1.14958
Kcnd1	ENSMUSG00000009731	potassium voltage-gated channel, Shal-related family, member 1	NM_008423	16506	b.30	Ion channel	b	30	435.611	387.453	399.153	332.219	392.164	474.082	464.699	570.4	537.13	521.571	363.986	323.727	65.8834	87.2652	79.7569	98.2942	62.2815	90.2147	0.696006	0.555063	0.590851	0.370095	0.5696	0.797846	0.77379	1.02047	0.948127	0.912746	0.479913	0.338964	-1.56655	-1.23201	-1.33923	-1.09001	-1.63331	-1.19237
Kcnq4	ENSMUSG00000028631	potassium voltage-gated channel, subfamily Q, member 4	NM_001081142	60613	b.31	Ion channel	b	31	175.483	135.32	168.281	207.365	170.897	205.987	107.911	98.5066	79.7527	87.524	248.939	182.038	32.9417	32.4708	19.1416	38.9081	31.1407	48.6551	0.8464	0.520817	0.793864	1.05579	0.813204	1.04742	0.237794	0.123925	-0.139383	-0.0235331	1.28517	0.892382	-1.23223	-1.24985	-1.89022	-1.02805	-1.30097	-0.752528
Kcnq1ot1	ENSMUSG00000101609	KCNQ1 overlapping transcript 1	NR_001461	63830	b.32	Ion channel	b	32	1338.83	1145.01	1230.3	1086.77	1141.41	1063.06	1052.86	1001.01	900.341	977.946	1397.43	906.437	623.221	561.135	679.529	672.701	780.464	815.987	1.35446	0.764547	1.03554	0.567624	0.752675	0.484436	0.448086	0.257613	-0.142134	0.169683	1.51607	-0.116687	-1.52911	-1.92462	-1.20305	-1.24112	-0.680924	-0.513099
Kcnh3	ENSMUSG00000037579	potassium voltage-gated channel, subfamily H (eag-related), member 3	NM_010601	16512	b.33	Ion channel	b	33	155.87	82.117	151.863	143.31	136.718	89.0197	91.3844	76.9289	70.1439	69.6619	62.4827	90.0807	10.6838	14.206	10.6342	65.5295	44.7648	41.5596	1.12543	0.351345	1.09389	1.02372	0.966738	0.448572	0.480173	0.272797	0.161783	0.153498	0.0229255	0.462852	-2.03981	-1.7187	-2.04499	0.0800563	-0.375897	-0.464388
Kcns3	ENSMUSG00000043673	potassium voltage-gated channel, delayed-rectifier, subfamily S, member 3	NM_001168564	238076	b.34	Ion channel	b	34	145.548	136.476	169.307	193.251	119.628	153.197	81.6626	76.9289	57.6525	73.2343	29.7536	13.1368	12.4644	1.01471	5.31712	2.0478	3.89259	0	0.923326	0.886133	1.01078	1.08735	0.810036	0.952941	0.59005	0.555726	0.390325	0.527455	0.0145358	-0.437857	-0.466219	-1.57188	-0.906712	-1.33094	-1.05545	-1.9796
Ano7	ENSMUSG00000034107	anoctamin 7	NM_001271884	404545	b.35	Ion channel	b	35	18.5806	25.4447	14.3654	20.628	10.7935	26.9129	10.6939	16.8868	9.60876	9.82412	7.93431	6.56838	3.56126	0	2.12685	0	2.91944	0	0.869499	1.14035	0.651013	0.959131	0.412561	1.18905	0.404918	0.787958	0.317143	0.335256	0.16232	0.0127803	-0.443609	-1.81139	-0.783909	-1.81139	-0.580288	-1.81139
Kctd14	ENSMUSG00000051727	potassium channel tetramerisation domain containing 14	NM_001010826	233529	b.36	Ion channel	b	36	76.3867	62.4552	59.5139	34.7418	46.7719	42.4396	46.6644	35.65	45.1612	31.2586	37.688	28.1502	17.8063	10.1471	21.2685	28.6691	28.2213	4.05459	1.34919	1.04467	0.971858	0.164014	0.609114	0.463264	0.605658	0.20251	0.556493	0.00669852	0.285534	-0.148751	-0.82115	-1.62356	-0.561898	-0.121678	-0.145014	-2.83695
Clca2	ENSMUSG00000036960	chloride channel accessory 2	NM_178697	229933	b.37	Ion channel	b	37	18.5806	6.93947	16.4176	17.3709	31.4811	8.2809	3.8887	18.7632	13.4523	14.2896	3.96715	5.63004	7.12253	16.2354	2.12685	0	1.9463	0	0.903085	0.00796417	0.787012	0.839851	1.40496	0.162768	-0.472889	0.91229	0.601946	0.657797	-0.457102	-0.170759	0.0305682	0.776582	-0.916041	-2.04651	-0.97502	-2.04651
Scn1a	ENSMUSG00000064329	sodium channel, voltage-gated, type I, alpha	NM_001313997	20265	b.38	Ion channel	b	38	14.4515	18.5052	28.7308	6.51409	17.9892	14.4916	40.8313	18.7632	35.5524	30.3655	3.96715	5.63004	1.78063	6.08827	0	0	0.973148	0	0.49874	0.679663	1.00699	-0.061117	0.65884	0.50075	1.27216	0.689864	1.1674	1.04856	-0.382568	-0.158321	-0.833115	-0.106422	-1.6273	-1.6273	-1.09952	-1.6273
Kcnb2	ENSMUSG00000092083	potassium voltage gated channel, Shab-related subfamily, member 2	NM_001033195	98741	b.39	Ion channel	b	39	4.12901	16.1921	8.20881	15.1995	10.7935	4.14045	0	11.2579	5.76525	5.35861	7.93431	14.0751	0	2.02942	0	2.0478	0	4.05459	0.0453581	1.24173	0.624239	1.18292	0.868936	0.0475618	-1.57177	0.907136	0.319233	0.257917	0.594305	1.11176	-1.57177	-0.475454	-1.57177	-0.469473	-1.57177	0.0309013
Kcnip1	ENSMUSG00000053519	Kv channel-interacting protein 1	NM_001190885	70357	b.40	Ion channel	b	40	4.12901	19.6618	7.18271	13.0282	3.59784	14.4916	21.3878	58.1658	17.2958	39.2965	0	3.75336	7.12253	7.10298	5.31712	8.19118	5.83889	4.05459	-0.678197	0.815756	-0.177369	0.400586	-0.795416	0.506977	0.901778	1.94375	0.685359	1.53195	-2.43112	-0.759749	-0.185284	-0.187867	-0.454807	-0.0527585	-0.369717	-0.693868
Clcn7	ENSMUSG00000036636	chloride channel, voltage-sensitive 7	NM_001317404	26373	c.1	Ion channel	c	1	17091	16769.2	16772.7	16579.4	17155.4	16720.2	14686.6	14384.8	14796.5	14660.3	17049.8	17136	19044.7	18799.6	19176.7	19980.3	18791.5	19467.1	0.00419122	-0.178733	-0.176761	-0.288261	0.0403723	-0.206918	-1.45489	-1.65476	-1.38316	-1.47219	-0.0190243	0.0294722	1.04585	0.921147	1.11232	1.50739	0.917011	1.25695
Scnn1a	ENSMUSG00000030340	sodium channel, nonvoltage-gated 1 alpha	NM_011324	20276	c.2	Ion channel	c	2	19966.9	19050	18869	18206.9	19599.2	20449.7	6574.82	5922.59	7045.14	6712.55	16136.4	14700	72065.7	68187.6	78537.1	89107.8	99345.7	99052.7	-0.190333	-0.237481	-0.247057	-0.282883	-0.208973	-0.166368	-1.30444	-1.40921	-1.23515	-1.28365	-0.403966	-0.497471	1.09704	1.04156	1.1833	1.30996	1.41904	1.41608
Kctd15	ENSMUSG00000030499	potassium channel tetramerisation domain containing 15	NM_001360818	233107	c.3	Ion channel	c	3	5033.27	4980.22	5218.75	5013.68	5053.16	5556.49	3451.22	3039.63	3395.74	3051.73	8398.46	8529.51	10174.5	10911.2	11939.1	8041.7	11753.7	12294.5	-0.447442	-0.469099	-0.373462	-0.455412	-0.439377	-0.245272	-1.21878	-1.47835	-1.25191	-1.47023	0.599206	0.63086	0.991403	1.13431	1.31837	0.510462	1.28637	1.37835
Kctd4	ENSMUSG00000046523	potassium channel tetramerisation domain containing 4	NM_026214	67516	c.4	Ion channel	c	4	34.0643	9.25262	17.4437	10.8568	26.0843	12.4214	9.72174	4.69079	7.68701	1.7862	4.95894	3.75336	24.9288	30.4413	12.7611	4.09559	7.78518	10.1365	1.62896	-0.114273	0.718166	0.0918125	1.26288	0.267523	-0.0508459	-0.948829	-0.349187	-1.96128	-0.883554	-1.204	1.20107	1.47435	0.302963	-1.10544	-0.333255	0.00295783
Kctd2	ENSMUSG00000016940	potassium channel tetramerisation domain containing 2	NM_183285	70382	c.5	Ion channel	c	5	5098.3	5054.24	5078.18	5181.96	5308.61	5093.79	3595.1	3838	3547.55	3517.03	3535.73	4049.88	5009.81	4640.28	4812	4860.44	4988.35	5328.75	0.739109	0.684519	0.714235	0.841495	0.993386	0.733546	-1.45824	-1.04701	-1.54198	-1.59633	-1.56299	-0.709021	0.628969	0.146987	0.375565	0.438578	0.601977	1.0172
Clcn5	ENSMUSG00000004317	chloride channel, voltage-sensitive 5	NM_001243762	12728	c.6	Ion channel	c	6	57494.4	59524.4	59722.2	61699.3	64772.8	59853.3	28866.8	28134.4	27566.6	27937.1	27933.7	24082.5	56893	53227.7	52656.6	62863.2	55260.2	57503.2	0.638022	0.731225	0.740135	0.827617	0.958194	0.746026	-1.21265	-1.28168	-1.33644	-1.30058	-1.30091	-1.69937	0.609774	0.430903	0.401925	0.877817	0.53156	0.638434
Kcnj10	ENSMUSG00000044708	potassium inwardly-rectifying channel, subfamily J, member 10	NM_001039484	16513	c.7	Ion channel	c	7	268.386	299.554	268.839	314.848	352.588	310.534	38.887	31.8974	32.6698	30.3655	23.8029	30.0269	338.32	314.561	348.803	282.596	317.246	326.395	0.552314	0.650919	0.553827	0.695622	0.79728	0.683236	-1.16801	-1.34153	-1.32062	-1.38447	-1.5959	-1.39425	0.760183	0.694802	0.787588	0.598613	0.702435	0.727961
Kctd5	ENSMUSG00000016946	potassium channel tetramerisation domain containing 5	NM_027008	69259	c.8	Ion channel	c	8	31829.5	31866	32026.7	32626.9	33301.6	31642.4	21608.5	22791.6	21442.9	21474.6	22407.5	21621.2	38935.3	39515.9	37226.3	33341.2	32394.1	33785.9	0.368429	0.373572	0.396135	0.479445	0.571276	0.34197	-1.36929	-1.13013	-1.40381	-1.39717	-1.20639	-1.36665	1.27253	1.33895	1.07114	0.57661	0.447321	0.636059
Kctd11	ENSMUSG00000046731	potassium channel tetramerisation domain containing 11	NM_153143	216858	c.9	Ion channel	c	9	8378.8	7852	8448.92	8699.57	8325.4	8366.82	5962.35	6620.58	6158.25	6269.57	7893.64	7981.52	8337.81	8662.59	8586.09	8151.25	8154	7875.03	0.611708	0.090815	0.678564	0.913079	0.560418	0.600231	-2.11755	-1.27755	-1.85822	-1.71452	0.13324	0.222051	0.572368	0.87891	0.807756	0.390848	0.393556	0.114305
Kctd18	ENSMUSG00000054770	potassium channel tetramerisation domain containing 18	NM_001159864	51960	c.10	Ion channel	c	10	4095.98	3837.52	3838.65	3945.37	3881.17	3738.83	3261.65	3241.33	3133.42	3364.31	2402.11	2469.71	5501.26	5462.19	5548.95	5061.13	5376.64	5271.98	0.137207	-0.108165	-0.107065	-0.00382952	-0.0655932	-0.206252	-0.720258	-0.743772	-0.87124	-0.603589	-1.87167	-1.76721	1.24771	1.22088	1.28021	0.933765	1.16144	1.08744
Ano3	ENSMUSG00000074968	anoctamin 3	NM_001081556	228432	c.11	Ion channel	c	11	2178.05	2394.12	2246.14	2262.56	2576.05	2211	718.437	919.395	800.41	777.892	113.064	107.909	4678.61	4393.7	4515.3	5474.78	4844.33	5018.57	0.225646	0.30483	0.251415	0.257514	0.366152	0.238215	-0.702528	-0.496206	-0.612151	-0.636022	-2.24508	-2.28382	0.865819	0.813207	0.836068	0.997418	0.894967	0.924558
Kcnb1	ENSMUSG00000050556	potassium voltage gated channel, Shab-related subfamily, member 1	NM_008420	16500	c.12	Ion channel	c	12	69.1609	93.6828	90.2969	96.6257	109.734	99.3708	43.7478	28.1447	43.2394	26.793	19.8358	48.7937	237.714	266.869	197.797	253.927	278.32	343.627	-0.334899	0.00573699	-0.0356463	0.0405217	0.183702	0.0720362	-0.84601	-1.33328	-0.858997	-1.38725	-1.71467	-0.724588	1.05664	1.18759	0.848692	1.13131	1.23517	1.47393
Kctd6	ENSMUSG00000021752	potassium channel tetramerisation domain containing 6	NM_001305936	71393	c.13	Ion channel	c	13	3474.56	3395.71	3386.14	3299.39	3457.52	3317.54	2406.13	2206.55	2253.25	2272.94	2130.36	2094.38	4087.44	4161.33	4200.53	4120.17	3946.11	4266.44	0.372095	0.286212	0.275646	0.178551	0.3537	0.199075	-1.00256	-1.32647	-1.24812	-1.21557	-1.45791	-1.52163	0.979881	1.04692	1.08199	1.00972	0.848229	1.14025
Kctd21	ENSMUSG00000044952	potassium channel tetramerisation domain containing 21	NM_001039039	622320	c.14	Ion channel	c	14	2265.8	2241.45	2153.79	2241.93	2186.59	2345.57	1426.18	1395.04	1620.04	1499.52	1478.76	1502.28	3136.58	3193.3	2905.28	3435.18	3093.64	3311.59	0.100315	0.0668241	-0.0568391	0.067496	-0.00999067	0.207573	-1.33451	-1.40292	-0.939523	-1.17911	-1.22232	-1.1734	1.10847	1.16403	0.870982	1.39039	1.06573	1.2768
Clcn4	ENSMUSG00000000605	chloride channel, voltage-sensitive 4	NM_001302386	12727	c.15	Ion channel	c	15	15877.1	15683.2	15742.4	16009.5	16832.5	15979	9895.76	9899.44	10287.1	10043.8	11221.1	10636.1	19417.8	18599.7	18972.6	22182.8	20777.7	20972.4	0.213964	0.171443	0.184494	0.242699	0.416179	0.236115	-1.42206	-1.42078	-1.28784	-1.37067	-0.987123	-1.17241	0.910626	0.761661	0.830356	1.37132	1.14488	1.17715
Kcnk4	ENSMUSG00000024957	potassium channel, subfamily K, member 4	NM_008431	16528	c.16	Ion channel	c	16	85.677	77.4907	99.5318	77.0834	90.8454	105.582	93.3287	71.3	52.8482	83.0585	51.573	52.547	64.1027	78.1328	92.518	109.557	128.455	132.788	0.119195	-0.236431	0.650748	-0.25508	0.326811	0.860218	0.422447	-0.530932	-1.58717	0.00923251	-1.67308	-1.60727	-0.906808	-0.207227	0.391503	0.991495	1.55717	1.67517
Kcnip2	ENSMUSG00000025221	Kv channel-interacting protein 2	NM_001276358	80906	c.17	Ion channel	c	17	6.19352	3.46973	24.6264	20.628	14.3913	4.14045	15.5548	4.69079	0	5.35861	0	15.9518	8.90316	2.02942	17.0148	12.2868	6.81203	24.3276	-0.114851	-0.598434	1.17623	1.00384	0.658131	-0.45635	0.732185	-0.35299	-2.12009	-0.240226	-2.12009	0.756268	0.210015	-0.99371	0.818076	0.508706	-0.0310263	1.16431
Kcnt1	ENSMUSG00000058740	potassium channel, subfamily T, member 1	NM_001145403	227632	c.18	Ion channel	c	18	6.19352	11.5658	9.23491	6.51409	0	18.632	7.7774	8.44342	8.64788	13.3965	3.96715	7.50672	5.34189	21.3089	13.8245	19.4541	21.4092	15.2047	-0.453478	0.310077	0.0292217	-0.393795	-3.15452	0.920851	-0.181072	-0.0809547	-0.0516329	0.496258	-0.96042	-0.22395	-0.625961	1.09583	0.536361	0.977001	1.10197	0.658218
Kctd13	ENSMUSG00000030685	potassium channel tetramerisation domain containing 13	NM_172747	233877	c.19	Ion channel	c	19	4606.94	4761.63	4713.91	4959.39	4703.27	4584.51	4730.6	4709.55	4484.41	4463.72	4817.12	4748.94	5630.36	6125.81	6279.52	5523.93	5936.2	6082.9	-0.801853	-0.524517	-0.6091	-0.182778	-0.628073	-0.842839	-0.579419	-0.616869	-1.02824	-1.06707	-0.427225	-0.546928	0.882831	1.59112	1.79925	0.72257	1.32706	1.53208
Cacna1g	ENSMUSG00000020866	calcium channel, voltage-dependent, T type, alpha 1G subunit	NM_001112813	12291	c.20	Ion channel	c	20	1279.99	1084.87	1174.89	1206.19	1232.26	1380.84	1591.45	1710.26	1580.64	1585.26	2050.03	1772.52	3839.93	3706.74	3976.15	3906.17	4135.88	3953.23	-0.89164	-1.21652	-1.05995	-1.00829	-0.966297	-0.742661	-0.463781	-0.322319	-0.477171	-0.471443	0.0337284	-0.252061	1.2671	1.19772	1.33561	1.30071	1.41302	1.32425
Ano1	ENSMUSG00000031075	anoctamin 1, calcium activated chloride channel	NM_001242349	101772	c.21	Ion channel	c	21	13906.5	13621	13209	14109.5	14218.7	14159.3	16178	18943.3	15937.1	17703.1	17724.2	16888.2	47250.8	47169.9	45993.1	37820.7	37019.5	37877	-0.877706	-0.919296	-0.980878	-0.848649	-0.833201	-0.841587	-0.57437	-0.257983	-0.604446	-0.393744	-0.391346	-0.488219	1.57466	1.57122	1.52057	1.12831	1.08538	1.13129
Kcne3	ENSMUSG00000035165	potassium voltage-gated channel, Isk-related subfamily, gene 3	NM_001190869	57442	c.22	Ion channel	c	22	94.9673	82.117	84.1403	70.5693	78.253	103.511	85.5513	83.496	83.5962	70.555	57.5237	58.1771	1597.23	1734.14	1792.93	1537.89	1379.92	1374.51	-0.552062	-0.650934	-0.634392	-0.753812	-0.683675	-0.493404	-0.623087	-0.639617	-0.638802	-0.75395	-0.892215	-0.884579	1.38238	1.43891	1.46183	1.35636	1.28187	1.27917
Cacnb2	ENSMUSG00000057914	calcium channel, voltage-dependent, beta 2 subunit	NM_001252533	12296	c.23	Ion channel	c	23	370.579	385.14	307.83	315.933	430.841	382.992	633.858	638.885	583.252	641.247	211.251	155.764	3191.78	3276.5	3196.66	2859.75	2572.03	2700.36	-0.686797	-0.650168	-0.863048	-0.838369	-0.543583	-0.655485	-0.176401	-0.168884	-0.255555	-0.165374	-1.2204	-1.50914	1.36272	1.38768	1.36417	1.25809	1.15708	1.20346
Kcnab1	ENSMUSG00000027827	potassium voltage-gated channel, shaker-related subfamily, beta member 1	NM_001289450	16497	c.24	Ion channel	c	24	67.0964	37.0105	64.6444	79.2548	63.8616	45.545	69.0244	76.9289	98.0093	66.0895	77.3595	65.6838	147.792	104.515	136.118	103.414	113.858	125.692	-0.496688	-2.10187	-0.597649	-0.0444203	-0.630675	-1.54423	-0.419828	-0.125383	0.533733	-0.5377	-0.110215	-0.554399	1.65514	0.708939	1.4302	0.680047	0.942513	1.21248
Clca1	ENSMUSG00000028255	chloride channel accessory 1	NM_017474	23844	c.25	Ion channel	c	25	14.4515	6.93947	16.4176	11.9425	8.09513	6.21068	13.6104	23.4539	28.8263	15.1827	32.729	23.4585	41.8448	37.5443	62.7421	59.3861	83.6907	82.1055	-0.600494	-1.45432	-0.44691	-0.827705	-1.28006	-1.57778	-0.672266	-0.0118199	0.242839	-0.541207	0.40052	-0.0115809	0.707276	0.571641	1.21668	1.14732	1.58105	1.55682
Scn2a	ENSMUSG00000075318	sodium channel, voltage-gated, type II, alpha	NM_001099298	110876	c.26	Ion channel	c	26	552.255	479.98	542.808	583.011	600.839	582.769	853.569	796.496	864.788	861.843	528.623	511.395	892.987	909.181	854.994	967.584	963.416	945.734	-1.00842	-1.55208	-1.07531	-0.798324	-0.681551	-0.799938	0.680017	0.41159	0.730669	0.717436	-1.17795	-1.30637	0.855135	0.924856	0.686486	1.16637	1.14963	1.07776
Clca4a	ENSMUSG00000068547	chloride channel accessory 4A	NM_207208	99663	c.27	Ion channel	c	27	33.0321	34.6973	37.9658	22.7993	43.174	32.0885	34.0261	35.65	42.2785	52.693	14.8768	14.0751	25.8192	39.5737	34.0296	29.693	55.4694	36.4913	0.0400064	0.176086	0.42564	-0.978767	0.783002	-0.0400896	0.122015	0.25111	0.724662	1.33888	-2.13185	-2.27945	-0.638481	0.54083	0.122299	-0.254157	1.4825	0.315762
Kcnk2	ENSMUSG00000037624	potassium channel, subfamily K, member 2	NM_001159850	16526	c.28	Ion channel	c	28	76.3867	52.046	85.1664	67.3123	62.0627	66.2472	83.607	93.8158	90.3223	112.531	3.96715	7.50672	112.18	93.3535	143.562	51.1949	41.8453	47.6415	0.327474	-0.109111	0.451708	0.183286	0.0908492	0.165121	0.430595	0.56229	0.518891	0.770537	-2.84697	-2.22501	0.766957	0.556639	1.04988	-0.127809	-0.355997	-0.20932
Kcnk7	ENSMUSG00000024936	potassium channel, subfamily K, member 7	NM_001004138	16530	d.1	Ion channel	d	1	5.16126	8.09604	0	6.51409	10.7935	6.21068	8.74957	17.825	2.88263	16.9689	11.9015	2.81502	10.6838	10.1471	13.8245	5.11949	19.463	7.09554	-0.431196	0.108932	-2.95227	-0.155975	0.469024	-0.213124	0.205133	1.11741	-1.07145	1.05288	0.593521	-1.0958	0.456064	0.390868	0.786167	-0.440629	1.23309	-0.0526343
Cacnb3	ENSMUSG00000003352	calcium channel, voltage-dependent, beta 3 subunit	NM_001044741	12297	d.2	Ion channel	d	2	18778.7	18637.1	19399.5	19285	19744	19117.5	25839.4	26101.4	25429.6	25646.3	25744.8	25451.5	20787.1	20935.5	22077.8	21984.1	24500	24333.6	-1.30543	-1.36362	-1.05548	-1.10098	-0.920171	-1.16802	1.14772	1.22526	1.02483	1.09006	1.11953	1.03147	-0.524497	-0.469808	-0.0615087	-0.0941804	0.738598	0.68624
Kctd10	ENSMUSG00000001098	potassium channel tetramerisation domain containing 10	NM_001159941	330171	d.3	Ion channel	d	3	18641.5	18518	17976.3	19526	18787.9	18937.4	33175.5	35335.7	33182.9	34007.5	29354.9	30082.2	25625.1	26399.7	25921	28512.5	27608.2	28329.4	-1.29102	-1.31868	-1.4422	-1.09815	-1.25847	-1.22549	1.10725	1.36972	1.10818	1.21031	0.598194	0.700022	0.0328057	0.156724	0.0805773	0.477041	0.342946	0.450243
Kcnmb4	ENSMUSG00000054934	potassium large conductance calcium-activated channel, subfamily M, beta member 4	NM_021452	58802	d.4	Ion channel	d	4	4.12901	6.93947	12.3132	10.8568	17.9892	6.21068	90.4122	98.5066	103.775	122.355	84.302	78.8206	23.1482	34.5002	30.8393	28.6691	16.5435	21.2866	-1.71652	-1.28439	-0.77317	-0.887749	-0.421965	-1.37962	1.13225	1.21616	1.26718	1.42864	1.06383	0.998145	-0.184269	0.196818	0.0891799	0.0193622	-0.500279	-0.263611
Kcnj14	ENSMUSG00000058743	potassium inwardly-rectifying channel, subfamily J, member 14	NM_145963	211480	d.5	Ion channel	d	5	56.7739	53.2026	50.279	72.7407	54.867	64.177	150.687	170.745	132.601	126.82	148.768	172.655	64.1027	94.3682	79.7569	93.1747	72.9861	62.8462	-1.00314	-1.15316	-1.28353	-0.429399	-1.08205	-0.719652	1.26644	1.55844	0.967929	0.863934	1.23651	1.58444	-0.722332	0.175308	-0.215702	0.145699	-0.421588	-0.768157
Kcnt2	ENSMUSG00000052726	potassium channel, subfamily T, member 2	NM_001081027	240776	d.6	Ion channel	d	6	58.8384	62.4552	70.801	67.3123	56.6659	73.493	480.254	410.913	463.142	418.865	562.344	534.854	139.78	138.001	108.469	158.704	105.1	122.651	-1.14163	-1.07304	-0.928633	-0.986844	-1.18485	-0.885617	1.29479	1.11296	1.25247	1.1353	1.47885	1.42038	-0.141761	-0.156622	-0.435745	0.00564247	-0.472282	-0.293374
Kcnab3	ENSMUSG00000018470	potassium voltage-gated channel, shaker-related subfamily, beta member 3	NM_010599	16499	d.7	Ion channel	d	7	273.547	299.554	288.335	332.219	310.313	346.763	688.299	668.906	678.378	645.712	392.748	420.376	351.675	339.928	403.038	300.002	345.467	315.245	-1.11796	-0.832618	-0.952561	-0.507326	-0.721717	-0.372629	1.78443	1.69446	1.73872	1.58336	0.0189301	0.232743	-0.328409	-0.435208	0.100267	-0.827916	-0.384395	-0.672168
Kcnmb4os2	ENSMUSG00000085837	potassium large conductance calcium-activated channel, subfamily M, beta member 4, opposite strand 2	NR_130644	100504412	d.8	Ion channel	d	8	2.06451	4.62631	0	7.59977	3.59784	4.14045	44.72	48.7842	26.9045	30.3655	19.8358	22.5202	5.34189	6.08827	6.38055	4.09559	1.9463	4.05459	-0.986893	-0.413925	-2.043	-0.0138055	-0.604297	-0.499095	1.56185	1.64216	1.09622	1.20648	0.820734	0.93502	-0.30102	-0.196092	-0.157986	-0.507361	-1.02399	-0.51498
Kcnip4	ENSMUSG00000029088	Kv channel interacting protein 4	NM_001199242	80334	d.9	Ion channel	d	9	156.902	164.234	125.184	157.424	178.093	145.951	236.238	257.055	225.806	226.848	225.136	226.14	126.425	140.03	159.514	134.131	158.623	167.252	-0.441481	-0.245029	-1.41208	-0.42721	0.103599	-0.752609	1.32061	1.68467	1.12595	1.14579	1.11314	1.13232	-1.36973	-0.930618	-0.370483	-1.11558	-0.394569	-0.166685
Clcc1	ENSMUSG00000027884	chloride channel CLIC-like 1	NM_001177770	229725	d.10	Ion channel	d	10	5771.33	6033.86	6041.69	5749.77	5991.3	6030.57	9506.89	9972.62	9472.31	9859.84	9450.75	9951.1	5819.99	5612.37	5720.16	5524.95	4701.28	5087.5	-0.595227	-0.429721	-0.424902	-0.609148	-0.45606	-0.431755	1.26175	1.43969	1.24819	1.39738	1.23971	1.43166	-0.563986	-0.699133	-0.628355	-0.757536	-1.35815	-1.06442
Kcnh2	ENSMUSG00000038319	potassium voltage-gated channel, subfamily H (eag-related), member 2	NM_001294162	16511	d.11	Ion channel	d	11	165.16	165.391	164.176	107.483	101.639	174.934	1361.04	1129.54	1420.17	1353.94	2624.27	2613.28	46.2964	54.7944	57.4249	75.7685	52.55	54.737	-0.245152	-0.244217	-0.249162	-0.532983	-0.570364	-0.206567	1.17508	1.04932	1.20377	1.17155	1.61807	1.61523	-1.09341	-0.981855	-0.950755	-0.766423	-1.00957	-0.98255
Clcn1	ENSMUSG00000029862	chloride channel, voltage-sensitive 1	NM_001363712	12723	d.12	Ion channel	d	12	85.677	77.4907	64.6444	61.8839	39.5762	61.0717	84.5792	68.4855	90.3223	71.4481	62.4827	70.3755	70.3349	80.1622	80.8203	81.9118	81.7444	78.0509	0.93393	0.405934	-0.54527	-0.773921	-3.10557	-0.843109	0.866092	-0.242624	1.21178	-0.0204136	-0.723483	-0.0997982	-0.102824	0.584062	0.627042	0.697573	0.686814	0.443784
Cacna1f	ENSMUSG00000031142	calcium channel, voltage-dependent, alpha 1F subunit	NM_019582	54652	d.13	Ion channel	d	13	0	2.31316	8.20881	6.51409	0	4.14045	9.72174	1.87632	0.960876	15.1827	13.885	3.75336	8.90316	4.05885	14.8879	12.2868	1.9463	2.0273	-1.8506	-0.505788	0.64184	0.413517	-1.8506	-0.0126805	0.812607	-0.664518	-1.09462	1.27476	1.18093	-0.100571	0.723447	-0.0306455	1.25413	1.05341	-0.637532	-0.607085
Kcna4	ENSMUSG00000042604	potassium voltage-gated channel, shaker-related subfamily, member 4	NM_021275	16492	d.14	Ion channel	d	14	0	0	12.3132	0	1.79892	2.07023	0.972174	9.38158	17.2958	14.2896	17.8522	7.50672	8.90316	2.02942	1.06342	12.2868	3.89259	6.08189	-1.54017	-1.54017	0.95804	-1.54017	-0.546936	-0.457654	-0.884786	0.718016	1.26483	1.09162	1.29374	0.525806	0.672487	-0.470565	-0.841138	0.956122	-0.00798129	0.348902
Kcna7	ENSMUSG00000038201	potassium voltage-gated channel, shaker-related subfamily, member 7	NM_010596	16495	d.15	Ion channel	d	15	28.9031	37.0105	61.5661	45.5986	39.5762	37.2641	93.3287	95.6921	121.07	107.172	225.136	220.51	111.289	109.589	96.7717	57.3383	91.4759	68.9281	-1.67311	-1.25971	-0.400914	-0.908669	-1.14715	-1.24825	0.306581	0.349224	0.750851	0.542558	1.81329	1.77767	0.606931	0.580633	0.368357	-0.52148	0.272395	-0.209215
Kcnn1	ENSMUSG00000002908	potassium intermediate/small conductance calcium-activated channel, subfamily N, member 1	NM_001363407	84036	d.16	Ion channel	d	16	807.222	843.145	839.351	923.915	855.386	864.319	1638.11	1709.32	1418.25	1574.54	2631.21	2786.87	1816.24	1737.19	1893.96	1939.26	2024.15	1809.36	-1.4067	-1.30162	-1.3125	-1.08081	-1.26683	-1.24175	0.301894	0.404657	-0.0461329	0.206303	1.44648	1.58531	0.551186	0.443705	0.652378	0.709468	0.812937	0.542017
Scnm1	ENSMUSG00000092607	sodium channel modifier 1	NM_001163573	69269	d.17	Ion channel	d	17	2958.44	2972.4	2954.15	3071.39	2972.71	3143.64	4025.77	3928.07	3847.35	3967.16	5042.25	5204.97	4436.44	4603.75	4099.5	4536.89	3912.05	4452.96	-1.33283	-1.30849	-1.34033	-1.13917	-1.30795	-1.019	0.259411	0.132412	0.0250882	0.183597	1.42314	1.58733	0.761502	0.952846	0.35322	0.877233	0.111298	0.780706
Kcng1	ENSMUSG00000074575	potassium voltage-gated channel, subfamily G, member 1	NM_001081134	241794	d.18	Ion channel	d	18	23.7418	30.071	32.8352	34.7418	23.3859	35.1938	102.078	80.6816	78.7918	78.5929	65.458	91.9573	64.1027	69.0004	86.1374	43.0037	54.4963	58.7916	-1.67434	-1.18675	-1.00432	-0.886974	-1.70535	-0.860072	1.38026	0.882234	0.832129	0.826787	0.440722	1.15904	0.396617	0.551883	1.02064	-0.441833	0.0548716	0.21445
Ano9	ENSMUSG00000054662	anoctamin 9	NM_178381	71345	d.19	Ion channel	d	19	3683.08	3380.68	3637.53	3255.96	3398.16	3247.15	7441.02	6712.52	7162.37	7145.71	6981.2	8382.19	7239.16	7314.04	7755.56	6513.02	6811.06	6419.43	-1.15363	-1.39042	-1.18802	-1.49431	-1.37617	-1.5018	0.790323	0.505501	0.684814	0.678376	0.613991	1.11957	0.714293	0.742742	0.904772	0.422097	0.545788	0.38209
Kcmf1	ENSMUSG00000055239	potassium channel modulatory factor 1	NM_001347231	74287	d.20	Ion channel	d	20	27430.1	27373.9	27439	29093	29242.3	27582.7	32799.2	34083.3	33101.2	32709.8	34588.6	34934.4	41090.7	40320.6	38455.6	37329.3	37933.3	37822.2	-1.35866	-1.37323	-1.35635	-0.940354	-0.903975	-1.31924	-0.0881755	0.184748	-0.0230387	-0.107567	0.289349	0.360047	1.5136	1.37913	1.04255	0.831286	0.945364	0.924528
Slc25a10	ENSMUSG00000025792	solute carrier family 25 (mitochondrial carrier, dicarboxylate transporter), member 10	NM_013770	27376	a.1	Transporter	a	1	12299.3	11584.3	11886.4	12216.1	12897.3	12098.4	13835	14122.1	13631.9	13319.7	8558.14	8396.27	14042.1	13734.1	13512.9	12665.6	12435.9	13018.3	-0.0217804	-0.423931	-0.251083	-0.0673562	0.297025	-0.13236	0.768261	0.906162	0.668974	0.513394	-2.45682	-2.58504	0.868002	0.719114	0.6101	0.175287	0.0523613	0.359692
Abcb1b	ENSMUSG00000028970	ATP-binding cassette, sub-family B (MDR/TAP), member 1B	NM_011075	18669	a.2	Transporter	a	2	8923.83	9430.73	8914.77	9556.17	9337.29	8922.67	11535.8	12801.2	11520.9	12127.4	4592.97	4655.11	13636.1	13840.7	12522.9	11034.5	10771.8	10830.8	-0.326162	-0.148782	-0.329422	-0.106359	-0.180753	-0.326577	0.498101	0.832262	0.493946	0.658673	-2.4585	-2.41537	1.03512	1.08293	0.761699	0.355466	0.278083	0.295638
Abcg2	ENSMUSG00000029802	ATP binding cassette subfamily G member 2 (Junior blood group)	NM_001355477	26357	a.3	Transporter	a	3	8201.25	8278.78	8205.73	7797.37	8291.22	8025.23	7503.24	7915.24	7837.86	7456.51	6788.79	6559	9836.21	9890.39	9918.56	7820.53	7178.91	7478.7	0.21085	0.291561	0.21554	-0.222323	0.304434	0.0247481	-0.55214	-0.0936293	-0.17789	-0.605735	-1.41043	-1.70579	1.77015	1.81727	1.84167	-0.196877	-0.931161	-0.580248
Slc20a1	ENSMUSG00000027397	solute carrier family 20, member 1	NM_001159593	20515	a.4	Transporter	a	4	34646.5	34813	34819.7	34418.3	33628.1	33954.8	31543.2	32748.3	29933.2	32266	27507.2	28511.5	41001.7	41620.4	39192.5	29124.8	28647.5	28368	0.41198	0.450252	0.451799	0.359199	0.173727	0.250936	-0.337374	-0.037977	-0.755717	-0.156455	-1.43063	-1.1443	1.75685	1.87645	1.39649	-0.974348	-1.10629	-1.1846
Slc25a39	ENSMUSG00000018677	solute carrier family 25, member 39	NM_026542	68066	a.5	Transporter	a	5	30736.4	30078	30792.3	30454.5	30764.2	29796.8	27251	25905.3	26081.1	25689.2	30080.9	29441.4	35289.4	34886.8	34096.6	35023.5	32792.2	33876.1	0.0523069	-0.156527	0.0698367	-0.0365531	0.0610397	-0.247114	-1.10842	-1.59681	-1.53162	-1.67763	-0.155571	-0.362836	1.38453	1.27386	1.0529	1.31157	0.676701	0.99034
Slc35a5	ENSMUSG00000022664	solute carrier family 35, member A5	NM_001356453	74102	a.6	Transporter	a	6	4747.33	4617.06	4516.9	4667.35	4930.84	4479.97	3631.07	3605.34	3889.63	3778.71	3915.58	3945.72	5876.97	5201.41	5594.68	7253.29	6310.86	6788.4	-0.0186904	-0.147912	-0.249765	-0.097602	0.157442	-0.287891	-1.26352	-1.29655	-0.944096	-1.07844	-0.913211	-0.877602	0.972655	0.405539	0.744036	1.94989	1.30347	1.64224
Slc33a1	ENSMUSG00000027822	solute carrier family 33 (acetyl-CoA transporter), member 1	NM_001272035	11416	a.7	Transporter	a	7	9194.28	9477	9541.72	9729.88	10242.1	9432.98	8315.98	7390.81	7900.32	8291.56	8771.38	8558.6	11778	10437.3	10986.2	13391.6	11971.7	12096.9	-0.351247	-0.165697	-0.123999	-0.0043586	0.309991	-0.194216	-0.96636	-1.68892	-1.2805	-0.98438	-0.639729	-0.790177	1.16601	0.425644	0.73967	1.95264	1.26594	1.32969
Slc49a4	ENSMUSG00000022848	solute carrier family 49 member 4	NM_153550	224132	a.8	Transporter	a	8	5901.39	5662.6	6292.05	6175.36	6682.08	6297.63	4105.49	3913.99	4126.96	4007.35	4349.98	4404.57	8175.77	7913.73	8647.77	10199	10398.1	11105.5	-0.140589	-0.258147	0.0418512	-0.0114317	0.213029	0.0443706	-1.17332	-1.30927	-1.15848	-1.24218	-1.00869	-0.973202	0.78725	0.694532	0.947005	1.41663	1.47165	1.659
Slc10a7	ENSMUSG00000031684	solute carrier family 10 (sodium/bile acid cotransporter family), member 7	NM_001009980	76775	a.9	Transporter	a	9	6365.9	6363.49	6386.46	6314.33	6595.73	6348.35	5817.49	5715.26	5648.03	5689.95	5811.88	5843.04	7176.83	6905.11	6911.2	7439.64	6949.25	6926.26	-0.0203997	-0.02473	0.016401	-0.113279	0.384531	-0.0519302	-1.04892	-1.25134	-1.38643	-1.30201	-1.05994	-0.998884	1.34854	0.907879	0.91794	1.75916	0.980623	0.942789
Slc22a5	ENSMUSG00000018900	solute carrier family 22 (organic cation transporter), member 5	NM_001362711	20520	a.10	Transporter	a	10	3735.72	3976.31	3997.69	3700	4022.38	3961.38	2724.03	2661.55	2539.59	2533.73	2806.76	2810.33	5816.43	5912.72	5936.04	6296.97	5864.19	5615.61	-0.16598	0.0205865	0.0366145	-0.194699	0.0550197	0.00933666	-1.11	-1.17935	-1.31954	-1.32645	-1.02058	-1.01678	1.15753	1.20661	1.21838	1.39484	1.18197	1.05249
Slc29a3	ENSMUSG00000020100	solute carrier family 29 (nucleoside transporters), member 3	NM_023596	71279	a.11	Transporter	a	11	6594.03	6570.52	6288.98	6528.21	7054.46	6973.56	4431.17	4576.33	4072.19	4361.91	3670.61	3646.39	12151	11443.9	11184	12312.4	11227.2	11343.7	-0.0777132	-0.0858193	-0.185193	-0.100479	0.0754409	0.0492671	-0.979654	-0.906516	-1.17134	-1.0154	-1.4069	-1.42192	1.30933	1.17327	1.12115	1.33926	1.12989	1.15332
Slc25a29	ENSMUSG00000021265	solute carrier family 25 (mitochondrial carrier, palmitoylcarnitine transporter), member 29	NM_181328	214663	a.12	Transporter	a	12	1906.57	1910.67	1885.97	1950.97	1834	1906.68	1414.51	1340.63	1329.85	1282.49	1256.6	1248.93	2764.43	2919.32	2757.46	2765.55	2640.15	2871.66	-0.000399255	0.00634052	-0.0345191	0.0719158	-0.122307	-0.000223319	-0.938065	-1.10656	-1.1319	-1.24578	-1.30985	-1.32906	1.16679	1.33808	1.15886	1.16806	1.02227	1.28636
Slc45a3	ENSMUSG00000026435	solute carrier family 45, member 3	NM_001177628	212980	a.13	Transporter	a	13	5092.1	5314.47	5381.9	5560.86	5749.34	5446.76	3171.23	3297.62	3123.81	3220.52	3198.52	3007.38	8493.61	8445.44	8204.32	6835.54	6428.61	6600.88	0.0284279	0.143668	0.177661	0.265855	0.355724	0.209959	-1.2483	-1.14294	-1.28892	-1.20672	-1.2252	-1.39131	1.40788	1.39254	1.31444	0.822303	0.656816	0.728114
Slc4a7	ENSMUSG00000021733	solute carrier family 4, sodium bicarbonate cotransporter, member 7	NM_001033270	218756	a.14	Transporter	a	14	14598.1	16101.9	15666.5	15613.2	16273	15885.9	13604.6	13790	13453.2	13963.6	14827.2	14026.3	18887.2	18026.3	17469.9	16937.3	14794.8	15440.9	-0.568943	0.417957	0.142049	0.107728	0.524383	0.282014	-1.27843	-1.1422	-1.39107	-1.01623	-0.412187	-0.97116	2.02397	1.55441	1.23881	0.927138	-0.434255	-0.00396792
Slc35b3	ENSMUSG00000021432	solute carrier family 35, member B3	NM_001170430	108652	a.15	Transporter	a	15	3758.43	3704.52	3795.55	3449.21	3506.99	3727.44	2968.05	3212.25	2964.3	3043.69	2697.66	2762.47	3881.78	4068.99	3941.05	4085.35	3891.62	3764.69	0.561729	0.455077	0.634266	-0.0719956	0.0506273	0.500612	-1.18092	-0.597329	-1.19024	-0.995171	-1.88591	-1.71069	0.800078	1.14776	0.911943	1.17738	0.818768	0.574005
Slc25a14	ENSMUSG00000031105	solute carrier family 25 (mitochondrial carrier, brain), member 14	NM_001166450	20523	a.16	Transporter	a	16	1826.06	1814.67	1811.07	1706.69	1743.15	1767.97	1541.87	1695.25	1605.62	1469.15	1334.95	1368.1	2086.9	2065.95	1947.13	2091.82	1998.85	2024.26	0.278032	0.233438	0.219276	-0.203957	-0.0532465	0.0475593	-0.928046	-0.251912	-0.639183	-1.27245	-1.95535	-1.78048	1.23008	1.15814	0.73578	1.24688	0.922685	1.01276
Slc9a3r1	ENSMUSG00000020733	solute carrier family 9 (sodium/hydrogen exchanger), member 3 regulator 1	NM_012030	26941	a.17	Transporter	a	17	39988.4	38973.2	38536.3	41962.7	40962.3	40155.1	32964.5	32844	33334.7	32433.9	25706.2	24621.1	47342.5	48589.5	48457.1	42766.2	47919.7	48146.3	0.18826	0.0646542	0.0104651	0.419886	0.303909	0.208254	-0.740155	-0.757761	-0.686476	-0.818151	-1.93552	-2.1428	0.999685	1.12464	1.11153	0.511048	1.05793	1.0806
Abcc5	ENSMUSG00000022822	ATP-binding cassette, sub-family C (CFTR/MRP), member 5	NM_013790	27416	a.18	Transporter	a	18	14319.4	13786.4	14385.9	13983.6	14212.4	14429.5	8299.45	8362.74	8253.92	8459.46	4103.03	3988.88	20691.8	20473.8	21084.5	22181.7	22961.4	22144.2	0.23213	0.162819	0.2406	0.188767	0.218418	0.246121	-0.764452	-0.750572	-0.774503	-0.729562	-2.05152	-2.10306	0.904772	0.88542	0.939126	1.03182	1.09495	1.02872
Slc25a1	ENSMUSG00000003528	solute carrier family 25 (mitochondrial carrier, citrate transporter), member 1	NM_153150	13358	a.19	Transporter	a	19	36870	35733.6	36553.8	37791.5	38378.1	36584	22938.5	23427.7	23166.7	22466.9	18217.2	17264.5	47929.3	47881.2	47040.6	45839.9	43754.7	44626.9	0.317336	0.227367	0.292587	0.388279	0.432546	0.294956	-1.04652	-0.985876	-1.01807	-1.10622	-1.70878	-1.86313	1.07122	1.06834	1.01744	0.943132	0.809335	0.866058
Slc19a2	ENSMUSG00000040918	solute carrier family 19 (thiamine transporter), member 2	NM_001276455	116914	a.20	Transporter	a	20	9488.47	9701.37	9352.92	10107.7	10017.3	9720.74	4773.38	5054.79	4722.7	5278.23	3769.79	3819.04	12762.7	12607.8	12116.7	11455.4	11430.6	11387.3	0.368671	0.419411	0.335769	0.51323	0.492682	0.423972	-1.20219	-1.07122	-1.22659	-0.972329	-1.74184	-1.71216	1.04653	1.01861	0.927758	0.799426	0.794474	0.785802
Slc39a11	ENSMUSG00000041654	solute carrier family 39 (metal ion transporter), member 11	NM_001166503	69806	a.21	Transporter	a	21	9968.47	9854.04	9909.06	10289	10691.9	10094.4	6428.02	6466.72	6262.03	6408	5536.16	5462.08	13817.7	13333.3	13352.4	11681.7	11582.4	12264.1	0.249873	0.213954	0.231277	0.348339	0.467834	0.288937	-1.11515	-1.09648	-1.19654	-1.12486	-1.57982	-1.62173	1.26576	1.15473	1.15918	0.743286	0.71674	0.894676
Slc26a2	ENSMUSG00000034320	solute carrier family 26 (sulfate transporter), member 2	NM_007885	13521	a.22	Transporter	a	22	5047.72	5516.87	5370.62	5472.92	5799.71	5636.19	3974.25	3971.22	4053.94	3823.37	3607.13	3190.36	6717.43	6317.59	6400.75	6994.25	6698.18	6302.86	-0.065133	0.295488	0.186464	0.263032	0.498358	0.382308	-1.03527	-1.03836	-0.954724	-1.19231	-1.42851	-1.92666	1.09443	0.845412	0.898477	1.25829	1.08278	0.83594
Slc12a4	ENSMUSG00000017765	solute carrier family 12, member 4	NM_001253804	20498	a.23	Transporter	a	23	23791.4	23602.3	23801.5	24598.3	24414.9	23738.2	13809.7	14566.8	13436.9	13531.4	10494.1	10738.4	27092.3	26565.1	27646.9	28827.8	28816.8	29205.2	0.422556	0.400531	0.423726	0.514622	0.493968	0.416386	-1.07884	-0.931533	-1.15439	-1.13504	-1.83665	-1.77315	0.781184	0.726946	0.837119	0.952573	0.95152	0.988472
Slc35a2	ENSMUSG00000031156	solute carrier family 35 (UDP-galactose transporter), member A2	NM_001083937	22232	a.24	Transporter	a	24	7562.28	7494.62	7605.46	7537.89	7538.37	7530.45	5696.94	5480.72	5718.17	5598.85	4998.61	5078.3	8366.3	8065.94	8421.26	8339.65	8624.03	8690	0.389172	0.343219	0.418284	0.372652	0.372976	0.3676	-1.05903	-1.25686	-1.04001	-1.14782	-1.72761	-1.64675	0.905784	0.718846	0.939267	0.889473	1.06092	1.09989
Slc25a42	ENSMUSG00000002346	solute carrier family 25, member 42	NM_001007570	73095	a.25	Transporter	a	25	1946.83	1924.54	1954.72	1855.43	1762.94	1833.18	1769.36	1720.58	1767.05	1701.36	1428.18	1517.3	2142.99	2352.1	2390.58	2244.38	2146.76	2078.99	0.169108	0.0873434	0.197851	-0.172409	-0.535568	-0.258075	-0.509763	-0.708294	-0.519028	-0.788084	-2.03106	-1.6012	0.850958	1.51229	1.62755	1.17932	0.863455	0.635613
Slc7a9	ENSMUSG00000030492	solute carrier family 7 (cationic amino acid transporter, y+ system), member 9	NM_001199015	30962	a.26	Transporter	a	26	59.8707	20.8184	31.8091	35.8275	42.2746	23.8076	13.6104	5.62895	13.4523	12.5034	7.93431	0.93834	239.495	236.428	252.032	153.585	159.596	162.184	0.324779	-0.398652	-0.111004	-0.0295382	0.0842089	-0.308119	-0.681408	-1.23864	-0.689084	-0.736965	-1.0282	-2.10564	1.29355	1.2845	1.32938	0.981925	1.00882	1.02009
Abcb10	ENSMUSG00000031974	ATP-binding cassette, sub-family B (MDR/TAP), member 10	NM_019552	56199	a.27	Transporter	a	27	7591.19	7396.31	7235.04	7500.98	7808.21	7333.77	7194.09	7647.86	6779.94	7145.71	5724.6	5833.66	9318.93	9129.36	9245.42	9392.22	8836.18	9214.06	-0.105509	-0.277261	-0.422854	-0.184462	0.080646	-0.33334	-0.460341	-0.0563864	-0.851913	-0.504908	-1.96929	-1.84466	1.24877	1.11304	1.19646	1.30051	0.897464	1.17403
Slc16a10	ENSMUSG00000019838	solute carrier family 16 (monocarboxylic acid transporters), member 10	NM_001114332	72472	a.28	Transporter	a	28	6206.94	6242.05	6422.37	6252.44	6420.34	6382.51	5945.82	5855.98	5936.29	5923.94	5278.3	5283.79	9232.57	9091.81	8937.02	9133.17	8618.2	8717.37	-0.491964	-0.464069	-0.323238	-0.455842	-0.3248	-0.354028	-0.704501	-0.779789	-0.712432	-0.722728	-1.29338	-1.28823	1.47165	1.39568	1.31076	1.41812	1.13111	1.18769
Slc35d2	ENSMUSG00000033114	solute carrier family 35, member D2	NM_001001321	70484	a.29	Transporter	a	29	2406.18	2434.6	2381.58	2497.07	2543.67	2441.83	2165.03	2381.04	2190.8	2368.51	1892.33	1910.46	3668.1	3760.52	3762.4	3318.45	3315.51	3362.27	-0.418526	-0.36663	-0.463953	-0.254626	-0.172884	-0.353511	-0.885353	-0.46495	-0.83306	-0.48829	-1.48043	-1.43828	1.44547	1.55549	1.5577	1.00259	0.998668	1.06058
Slc30a6	ENSMUSG00000024069	solute carrier family 30 (zinc transporter), member 6	NM_001252478	210148	a.30	Transporter	a	30	4798.94	4923.55	4702.62	4823.68	4737.45	4996.49	4148.27	4323.97	4458.46	4532.49	3974.1	3779.63	6465.47	6646.36	6053.01	6724.96	6487.98	6562.36	-0.299998	-0.166623	-0.40549	-0.273243	-0.367098	-0.0901091	-1.05809	-0.84226	-0.682892	-0.597213	-1.28126	-1.54228	1.25096	1.39453	0.907962	1.45571	1.26904	1.32835
Slco1a5	ENSMUSG00000063975	solute carrier organic anion transporter family, member 1a5	NM_001267707	108096	a.31	Transporter	a	31	110.451	76.3341	67.7227	104.225	102.538	121.108	55.4139	80.6816	78.7918	77.6998	55.5401	31.9036	292.914	205.986	254.159	405.464	368.823	327.408	-0.115002	-0.609455	-0.769184	-0.192772	-0.214641	0.008557	-1.03622	-0.535456	-0.567126	-0.58577	-1.03319	-1.76567	1.197	0.722596	1.00569	1.63566	1.50784	1.34715
Abcb6	ENSMUSG00000026198	ATP-binding cassette, sub-family B (MDR/TAP), member 6	NM_023732	74104	a.32	Transporter	a	32	78.4512	124.91	125.184	89.0259	107.036	96.2655	100.134	98.5066	103.775	88.4171	65.458	60.9921	120.193	126.839	138.245	136.178	123.59	115.556	-1.14092	0.816629	0.825872	-0.609666	0.165671	-0.280818	-0.114999	-0.18397	0.0353598	-0.638517	-1.90014	-2.1959	0.654264	0.881257	1.24462	1.18104	0.771801	0.488408
Abcb9	ENSMUSG00000029408	ATP-binding cassette, sub-family B (MDR/TAP), member 9	NM_019875	56325	a.33	Transporter	a	33	375.74	400.176	363.24	433.187	419.148	444.063	362.621	333.984	399.724	384.034	156.703	199.866	549.325	545.915	579.567	593.861	543.99	598.052	-0.21033	-0.0342809	-0.304854	0.187237	0.0951617	0.256546	-0.309618	-0.53941	-0.0374353	-0.149329	-2.64987	-1.97214	0.851249	0.833837	1.00111	1.06925	0.823959	1.08892
Slc12a7	ENSMUSG00000017756	solute carrier family 12, member 7	NM_001360694	20499	a.34	Transporter	a	34	19195.8	18790.9	19016.7	19078.7	19852	19489.1	11499.9	11573.1	11623.7	11710.3	12232.7	11602.6	21551	21214.6	20759.1	22554.4	21829.6	22005.3	0.45164	0.374132	0.417568	0.429394	0.573859	0.506783	-1.41129	-1.3882	-1.37234	-1.34534	-1.18666	-1.37896	0.872448	0.815241	0.736328	1.03793	0.919163	0.948301
Slc35f5	ENSMUSG00000026342	solute carrier family 35, member F5	NM_001356294	74150	a.35	Transporter	a	35	16808.2	16741.5	16748	17490.3	18561.2	17812.2	8603.74	7701.34	8470.12	8344.25	8565.08	8258.33	17320.2	16890.9	16843.6	21133.3	19382.2	19887.8	0.507483	0.496966	0.498003	0.612688	0.769842	0.660914	-1.26339	-1.55639	-1.30478	-1.34437	-1.2753	-1.37174	0.586839	0.520465	0.513049	1.11302	0.884292	0.95239
Slc10a3	ENSMUSG00000032806	solute carrier family 10 (sodium/bile acid cotransporter family), member 3	NM_001256104	214601	a.36	Transporter	a	36	1921.02	1845.9	1863.4	1861.94	1942.83	1933.59	1065.5	1167.07	1172.27	1156.57	1313.13	1153.22	2112.72	1931	1997.11	2159.4	1897.64	2143.87	0.582793	0.428348	0.464885	0.461858	0.626501	0.608041	-1.69877	-1.34639	-1.32919	-1.38138	-0.889992	-1.39259	0.951066	0.602842	0.733187	1.03569	0.535375	1.00773
Slc38a6	ENSMUSG00000044712	solute carrier family 38, member 6	NM_001037717	625098	a.37	Transporter	a	37	7321.77	7410.19	7604.44	7075.39	7405.25	7344.13	4059.8	3901.8	4342.2	4106.48	3859.05	4081.78	7173.27	7334.33	7555.63	7272.75	7671.32	7497.95	0.653308	0.694368	0.782874	0.536229	0.692085	0.663736	-1.36367	-1.49943	-1.13368	-1.32457	-1.53711	-1.3452	0.583224	0.659173	0.760851	0.63033	0.812826	0.734639
Slc25a35	ENSMUSG00000018740	solute carrier family 25, member 35	NM_028048	71998	a.38	Transporter	a	38	1453.41	1408.71	1513.5	1353.85	1294.32	1435.7	740.797	801.187	744.679	734.13	839.053	823.863	1485.05	1513.95	1481.35	1375.1	1377	1306.59	0.767374	0.66114	0.905143	0.526044	0.373149	0.725679	-1.52388	-1.25753	-1.50612	-1.5546	-1.10057	-1.16267	0.8406	0.906154	0.832127	0.579005	0.583722	0.405234
Slc43a2	ENSMUSG00000038178	solute carrier family 43, member 2	NM_001199283	215113	a.39	Transporter	a	39	5957.13	6014.2	6385.43	6125.42	6960.02	6628.86	1708.11	1810.64	1720.93	1799.6	621.851	551.744	7972.78	7526.11	7755.56	6513.02	6114.29	6250.15	0.515769	0.526573	0.594442	0.547335	0.692078	0.636838	-0.899507	-0.833477	-0.891039	-0.840408	-2.04351	-2.17884	0.846021	0.780689	0.814719	0.61686	0.545275	0.570179
Slc35b1	ENSMUSG00000020873	solute carrier family 35, member B1	NM_001357797	110172	a.40	Transporter	a	40	10631.2	10852.2	10449.8	10236.9	10506.6	10924.6	7870.72	8062.53	7532.31	7718.18	6108.42	6802.03	11053.3	10838.1	10098.3	10320.9	9713.96	9478.62	0.748733	0.860118	0.655585	0.544136	0.684914	0.896122	-0.878833	-0.74849	-1.11675	-0.984781	-2.25105	-1.66882	0.959522	0.853112	0.470332	0.588377	0.260272	0.127501
Slc26a11	ENSMUSG00000039908	solute carrier family 26, member 11	NM_178743	268512	a.41	Transporter	a	41	1686.7	1651.59	1727.95	1720.81	1588.45	1732.78	1216.19	1329.37	1273.16	1389.67	1107.83	1206.71	1678.24	1849.82	1686.59	1827.66	1755.56	1495.13	0.592045	0.461579	0.741924	0.716208	0.219783	0.759215	-1.43628	-0.884473	-1.15239	-0.609377	-2.01495	-1.48483	0.560871	1.16463	0.591644	1.08987	0.840225	-0.155708
Abcc10	ENSMUSG00000032842	ATP-binding cassette, sub-family C (CFTR/MRP), member 10	NM_001347396	224814	a.42	Transporter	a	42	2335.99	2248.39	2290.26	2206.11	2265.74	2234.81	1951.15	1992.65	1998.62	2067.53	1911.18	1920.78	2199.08	2307.45	2370.37	2494.22	2591.49	2480.4	0.616683	0.205637	0.40407	0.00148173	0.28831	0.140497	-1.31915	-1.09287	-1.06067	-0.69616	-1.54177	-1.48785	-0.0328218	0.484511	0.773833	1.32152	1.73298	1.26177
Abcd1	ENSMUSG00000031378	ATP-binding cassette, sub-family D (ALD), member 1	NM_007435	11666	a.43	Transporter	a	43	3248.5	3033.7	2986.98	3158.25	3188.58	3247.15	2348.77	2134.31	2431.98	2248.83	1994.49	1904.83	3068.92	3032.97	3100.95	3578.52	3737.86	3775.84	0.625837	0.305686	0.233052	0.493976	0.538712	0.62389	-0.891793	-1.33984	-0.728896	-1.09527	-1.65688	-1.87209	0.359698	0.30456	0.408287	1.07866	1.28254	1.32986
Slco4c1	ENSMUSG00000040693	solute carrier organic anion transporter family, member 4C1	NM_172658	227394	a.44	Transporter	a	44	137.29	141.102	121.08	104.225	134.919	97.3006	61.247	46.9079	65.3396	64.3033	43.6387	48.7937	186.966	142.06	147.816	196.588	245.233	221.989	0.445872	0.495493	0.218413	-0.0526455	0.414324	-0.176844	-1.01047	-1.48816	-0.894292	-0.923015	-1.61711	-1.41772	1.00581	0.507741	0.579714	1.0969	1.49844	1.31754
Slc39a13	ENSMUSG00000002105	solute carrier family 39 (metal ion transporter), member 13	NM_001290765	68427	a.45	Transporter	a	45	11612.8	11336.8	11452.3	11595.1	11477.1	11096.4	8062.24	7575.62	7695.65	7661.92	7820.25	7845.46	13934.3	13833.6	15036.8	14424.7	15143.2	14568.1	0.247247	0.15643	0.194707	0.241469	0.202865	0.0755414	-1.13014	-1.36512	-1.30579	-1.32237	-1.24517	-1.23302	0.935143	0.907747	1.22257	1.06569	1.24917	1.10305
Slc22a4	ENSMUSG00000020334	solute carrier family 22 (organic cation transporter), member 4	NM_001330304	30805	a.46	Transporter	a	46	1703.22	1866.72	1819.28	1759.89	1921.25	1788.67	674.689	679.226	719.696	710.016	650.613	725.337	2507.13	2713.34	2666.01	3262.14	3282.43	3172.72	0.162149	0.310183	0.26861	0.215011	0.356684	0.241212	-1.33277	-1.32196	-1.22857	-1.25042	-1.3914	-1.21597	0.786585	0.91426	0.885833	1.21181	1.22183	1.16692
Slc25a3	ENSMUSG00000061904	solute carrier family 25 (mitochondrial carrier, phosphate carrier), member 3	NM_133668	18674	a.47	Transporter	a	47	144248	140218	142476	142618	145069	144643	99798.6	99344.3	100654	99828.2	97038.5	97120.1	179316	178365	173891	189189	177814	177228	0.220214	0.108086	0.171312	0.175258	0.242677	0.23102	-1.23738	-1.25543	-1.20362	-1.2362	-1.34835	-1.34502	1.08126	1.06022	0.959715	1.29333	1.04797	1.03493
Slc16a13	ENSMUSG00000044367	solute carrier family 16 (monocarboxylic acid transporters), member 13	NM_172371	69309	a.48	Transporter	a	48	5730.04	5727.37	5686.65	5892	5627.92	5801.81	2218.5	2357.59	2281.12	2287.23	1739.6	1664.62	9789.02	9331.29	9721.83	10006.6	10010.8	10326	0.23453	0.233837	0.223206	0.276062	0.207735	0.253077	-1.1792	-1.08862	-1.13774	-1.13375	-1.54143	-1.60706	1.03254	0.961183	1.02228	1.0653	1.06592	1.11213
Abcf3	ENSMUSG00000003234	ATP-binding cassette, sub-family F (GCN20), member 3	NM_013852	27406	a.49	Transporter	a	49	11775.9	11287	11923.3	11843.7	11853.1	11896.6	9643	9448.19	9592.42	9280.22	8980.64	9305.52	13090.3	12710.3	12451.6	13064.9	13140.4	12975.7	0.32926	0.0260245	0.418192	0.370293	0.375949	0.402131	-1.09973	-1.24568	-1.13734	-1.37395	-1.60861	-1.35448	1.08596	0.875274	0.728257	1.07209	1.11328	1.02308
Slco1a6	ENSMUSG00000079262	solute carrier organic anion transporter family, member 1a6	NM_001381930	28254	a.50	Transporter	a	50	297.289	293.771	276.021	273.592	344.493	285.691	102.078	56.2895	102.814	73.2343	60.4991	61.9304	512.822	471.841	481.732	853.931	740.565	739.963	0.240624	0.227764	0.160447	0.150899	0.399867	0.197638	-0.911152	-1.54783	-0.903446	-1.26697	-1.47098	-1.44604	0.830092	0.739996	0.762436	1.38198	1.22778	1.2269
Slc9a6	ENSMUSG00000060681	solute carrier family 9 (sodium/hydrogen exchanger), member 6	NM_001358861	236794	a.51	Transporter	a	51	6841.77	6672.3	6953.89	6966.82	7062.55	7119.51	4364.09	4342.73	4289.35	4278.85	4480.9	4128.7	8471.35	7988.82	8030.99	10251.3	9464.83	9780.69	0.187724	0.108708	0.23893	0.244782	0.287776	0.313078	-1.22868	-1.24414	-1.2831	-1.29082	-1.14548	-1.40334	0.860762	0.676006	0.692588	1.46157	1.21011	1.31353
Slc30a5	ENSMUSG00000021629	solute carrier family 30 (zinc transporter), member 5	NM_022885	69048	a.52	Transporter	a	52	15164.8	14878.2	15184.3	15717.4	15727	15354.9	13878.8	14206.5	14090.3	14102.1	13651	13347.9	15422	15203.4	14962.4	17069.4	15077.9	15505.8	0.298298	-0.0166794	0.319427	0.889116	0.899226	0.503876	-1.16458	-0.779273	-0.914895	-0.901086	-1.43776	-1.8084	0.575946	0.340257	0.0764518	2.2513	0.203457	0.665323
Slc25a28	ENSMUSG00000040414	solute carrier family 25, member 28	NM_001356944	246696	b.1	Transporter	b	1	5867.33	5642.94	5652.79	5748.69	5401.25	5569.94	5653.19	5127.03	5682.62	5780.15	4866.7	5320.39	6157.42	7068.48	7963.99	4931.09	8200.72	7700.68	-0.0838325	-0.331399	-0.320325	-0.213527	-0.609319	-0.414067	-0.319874	-0.940119	-0.286913	-0.178867	-1.27095	-0.705089	0.222566	1.09866	1.85602	-1.18751	2.042	1.64255
Slc38a10	ENSMUSG00000061306	solute carrier family 38, member 10	NM_001164798	72055	b.2	Transporter	b	2	27379.5	27026.9	27625.7	28310.2	28073.9	27789.7	25632.4	24358.3	25361.4	24642.5	28326.5	26773.7	35952.7	36254.6	38775.7	27065.7	38687.5	40537.8	-0.441484	-0.518115	-0.388544	-0.243829	-0.293391	-0.35356	-0.831344	-1.13277	-0.894186	-1.0642	-0.240442	-0.573777	1.16915	1.2186	1.61607	-0.509629	1.60261	1.87884
Slc22a14	ENSMUSG00000070280	solute carrier family 22 (organic cation transporter), member 14	NM_001037749	382113	b.3	Transporter	b	3	13.4193	4.62631	37.9658	10.8568	6.29621	34.1587	16.527	31.8974	50.9264	36.6172	8.92609	21.5818	16.0257	29.4266	29.7759	49.1471	70.0666	60.8189	-0.704289	-1.97745	0.640574	-0.968987	-1.62585	0.50149	-0.440253	0.411554	1.02903	0.592924	-1.20943	-0.0974418	-0.479509	0.305933	0.321374	0.98186	1.45353	1.26494
Slc5a12	ENSMUSG00000041644	solute carrier family 5 (sodium/glucose cotransporter), member 12	NM_001003915	241612	b.4	Transporter	b	4	2.06451	2.31316	2.0522	3.25705	6.29621	6.21068	3.8887	7.50526	6.72613	3.57241	3.96715	0	7.12253	13.1912	11.6977	21.5019	6.81203	25.3412	-0.949326	-0.849178	-0.95449	-0.527387	0.164248	0.149109	-0.349785	0.361077	0.237743	-0.435648	-0.329348	-2.38693	0.30197	1.01826	0.875501	1.61001	0.251937	1.81224
Slc12a3	ENSMUSG00000031766	solute carrier family 12, member 3	NM_001205311	20497	b.5	Transporter	b	5	53.6771	50.8894	43.0963	42.3416	62.0627	53.8259	53.4696	58.1658	46.122	50.9068	32.729	30.9652	101.496	84.2211	141.436	146.417	126.509	121.638	-0.364808	-0.473	-0.809456	-0.845145	-0.0698166	-0.359192	-0.372671	-0.201691	-0.672248	-0.472307	-1.36357	-1.47461	0.934333	0.552733	1.61466	1.68574	1.38579	1.30526
Slc16a6	ENSMUSG00000041920	solute carrier family 16 (monocarboxylic acid transporters), member 6	NM_001029842	104681	b.6	Transporter	b	6	1140.64	1119.57	999.423	1069.4	1057.76	1089.97	1595.34	1690.56	1457.65	1541.49	748.8	688.742	2930.03	2825.97	2849.98	2248.48	2158.44	2345.58	-0.58755	-0.62847	-0.877565	-0.729076	-0.753075	-0.687254	0.148777	0.276033	-0.0493398	0.0734151	-1.51094	-1.69431	1.48338	1.40399	1.42256	0.902104	0.812383	0.994924
Abcb1a	ENSMUSG00000040584	ATP-binding cassette, sub-family B (MDR/TAP), member 1A	NM_011076	18671	b.7	Transporter	b	7	811.351	818.857	798.307	831.632	821.206	813.599	1542.84	1685.87	1609.47	1526.31	902.527	852.951	1888.36	2080.16	1807.82	1530.73	1499.62	1446.48	-1.11847	-1.09307	-1.16319	-1.05035	-1.08516	-1.11084	0.655229	0.899977	0.771941	0.625493	-0.824629	-0.980516	1.21313	1.48021	1.09279	0.63347	0.576793	0.477189
Slc44a2	ENSMUSG00000057193	solute carrier family 44, member 2	NM_001199186	68682	b.8	Transporter	b	8	53220.9	50356.2	51777.1	52104	53254.3	52319.8	45084.6	45160.1	45095.8	44921.2	52602.5	53045.3	70317.1	68620.9	70267.9	92013.6	87111.3	86942.6	-0.35537	-0.585072	-0.469553	-0.443419	-0.352766	-0.426265	-1.04416	-1.03721	-1.04313	-1.05923	-0.403894	-0.369089	0.80112	0.699743	0.798214	1.91758	1.69028	1.68223
Slc25a53	ENSMUSG00000044348	solute carrier family 25, member 53	NM_001082412	67062	b.9	Transporter	b	9	1090.06	1162.36	1007.63	1147.57	1005.6	1028.9	1026.62	948.477	1040.63	947.581	1296.27	1350.27	1493.06	1569.76	1496.24	1755.99	1792.54	1673.53	-0.574528	-0.28573	-0.928096	-0.343337	-0.937191	-0.834165	-0.844166	-1.20012	-0.783207	-1.20438	0.204635	0.38821	0.840333	1.06566	0.849902	1.56995	1.66263	1.35361
Slc25a17	ENSMUSG00000022404	solute carrier family 25 (mitochondrial carrier, peroxisomal membrane protein), member 17	NM_011399	20524	b.10	Transporter	b	10	16564.6	16873.3	16534.6	16842.2	17107.7	16859.9	15695.8	16026.5	15215.5	15728.4	16278.2	15587.7	21564.3	21115.1	20567.7	21685.1	19041.6	20990.6	-0.507057	-0.360469	-0.521427	-0.375126	-0.250958	-0.366772	-0.934696	-0.769147	-1.18138	-0.918197	-0.645469	-0.989527	1.5867	1.4196	1.2111	1.63104	0.599126	1.37266
Abcc3	ENSMUSG00000020865	ATP-binding cassette, sub-family C (CFTR/MRP), member 3	NM_001363187	76408	b.11	Transporter	b	11	16157.9	15818.5	16157	15675.1	16754.2	16351.7	12307.7	12772.1	12352.1	12694.5	12739.5	11910.4	38035.2	37441.8	38100.4	39727.2	37970.3	37813.1	-0.405188	-0.448245	-0.405296	-0.466722	-0.331666	-0.381	-0.957304	-0.882181	-0.950011	-0.894533	-0.887359	-1.02388	1.33147	1.29958	1.33495	1.41977	1.32801	1.3196
Slc6a19	ENSMUSG00000021565	solute carrier family 6 (neurotransmitter transporter), member 19	NM_001359603	74338	b.12	Transporter	b	12	728.771	671.972	684.41	758.892	775.334	723.544	532.752	551.637	571.721	568.013	501.845	427.883	3549.69	3521.05	3474.21	3297.98	2979.78	2832.13	-0.46856	-0.566825	-0.544615	-0.41951	-0.393549	-0.477277	-0.847905	-0.805738	-0.762445	-0.770323	-0.920244	-1.11319	1.4502	1.44038	1.42414	1.36103	1.23802	1.17641
Slc25a30	ENSMUSG00000022003	solute carrier family 25, member 30	NM_026232	67554	b.13	Transporter	b	13	12985.7	12940.9	13020.2	12906.6	13511.7	13316.7	10705.6	11457.7	11277.8	11294.2	11471	11224.4	33556.9	31532.2	32026.1	38160.7	34464	34616.1	-0.545577	-0.552415	-0.540334	-0.557675	-0.467021	-0.495777	-0.927623	-0.793279	-0.824595	-0.821726	-0.790983	-0.833982	1.33298	1.20983	1.24059	1.58737	1.38576	1.39447
Slc25a16	ENSMUSG00000071253	solute carrier family 25 (mitochondrial carrier, Graves disease autoantigen), member 16	NM_175194	73132	b.14	Transporter	b	14	6988.35	7493.47	7156.03	7234.98	7551.86	7138.14	6551.48	6214.36	6198.61	6245.46	6466.46	6460.47	12724.4	12360.2	12118.8	13711	12493.3	12451.7	-0.579173	-0.352469	-0.502148	-0.466503	-0.327252	-0.510281	-0.788874	-0.960488	-0.968729	-0.94427	-0.831308	-0.834317	1.36765	1.27331	1.20923	1.61026	1.3081	1.29726
Slc39a3	ENSMUSG00000046822	solute carrier family 39 (zinc transporter), member 3	NM_001358898	106947	b.15	Transporter	b	15	8031.96	7818.46	7900.98	8213.18	8483.7	8388.55	6548.57	6556.78	6284.13	6202.59	7255.92	7419.46	13328.9	13204.4	13265.2	12442.4	14206	13939.7	-0.374069	-0.462561	-0.428075	-0.300779	-0.194333	-0.23138	-1.04475	-1.04063	-1.18014	-1.22303	-0.70783	-0.634622	1.28972	1.2589	1.27397	1.06364	1.49906	1.4369
Slc39a14	ENSMUSG00000022094	solute carrier family 39 (zinc transporter), member 14	NM_001135151	213053	b.16	Transporter	b	16	20583.1	20506.1	20267.6	20110.1	20398.8	20534.6	17113.2	15964.6	16979.6	16859.1	22086.1	21927.1	28629.9	29599.1	29593	29252.8	28772.1	28362.9	-0.335963	-0.353231	-0.407145	-0.443082	-0.377398	-0.346844	-1.18657	-1.50665	-1.22266	-1.25549	-0.0112478	-0.0445362	1.18436	1.33776	1.3368	1.28352	1.20719	1.14119
Slc24a4	ENSMUSG00000041771	solute carrier family 24 (sodium/potassium/calcium exchanger), member 4	NM_001362345	238384	b.17	Transporter	b	17	2.06451	0	0	2.17136	3.59784	0	0	1.87632	3.8435	0	0	5.63004	8.90316	18.2648	29.7759	6.14339	15.5704	4.05459	-0.158891	-1.14763	-1.14763	-0.12863	0.199298	-1.14763	-1.14763	-0.214846	0.245254	-1.14763	-1.14763	0.522458	0.876712	1.46421	1.8778	0.588301	1.33119	0.282917
Slc30a4	ENSMUSG00000005802	solute carrier family 30 (zinc transporter), member 4	NM_001290993	22785	b.18	Transporter	b	18	15830.6	17176.3	16967.6	16863.9	17173.4	16586.6	15672.4	14450.4	15108.8	15132.7	19743.5	19358	20900.2	20261.8	19520.2	20739.1	19216.7	19337.4	-0.91471	-0.232616	-0.334831	-0.386093	-0.234055	-0.524684	-0.998682	-1.67736	-1.30488	-1.29166	0.931946	0.767058	1.40792	1.14856	0.83685	1.34323	0.705847	0.758159
Slc25a46	ENSMUSG00000024259	solute carrier family 25, member 46	NM_001357461	67453	b.19	Transporter	b	19	13372.8	13172.3	13322.9	13538.5	14134.1	13142.8	12924.1	12178.2	12944	12868.7	14749.9	14901.8	16394.3	15889.4	15515.4	17042.8	15385.5	16115	-0.624308	-0.774202	-0.661413	-0.502224	-0.0751602	-0.79639	-0.962859	-1.55245	-0.94762	-1.00546	0.347814	0.449441	1.3962	1.08592	0.849668	1.781	0.766271	1.22577
Slc41a3	ENSMUSG00000030089	solute carrier family 41, member 3	NM_001037493	71699	b.20	Transporter	b	20	491.352	412.898	456.615	434.273	482.11	500.995	441.367	474.708	480.438	525.144	522.672	491.69	1358.62	1419.58	1321.84	906.15	850.531	938.638	-0.572712	-0.97352	-0.741663	-0.857248	-0.61647	-0.527926	-0.819916	-0.652125	-0.624477	-0.419431	-0.430303	-0.571128	1.77284	1.87412	1.70951	0.838435	0.692332	0.919688
Slc25a37	ENSMUSG00000034248	solute carrier family 25, member 37	NM_026331	67712	b.21	Transporter	b	21	22123.2	22407.5	22184.3	21678.9	20883.6	21393.7	18628.8	18272.5	18519.9	18960.5	17365.2	21140.8	41607.1	44349	44411.8	31541.2	33846.1	31925.9	-0.361856	-0.3221	-0.353272	-0.425029	-0.541393	-0.46626	-0.897142	-0.957272	-0.915395	-0.842184	-1.11584	-0.503287	1.60485	1.80356	1.80797	0.742437	0.962039	0.780181
Slc22a21	ENSMUSG00000063652	solute carrier family 22 (organic cation transporter), member 21	NM_001362202	56517	b.22	Transporter	b	22	549.159	579.445	650.548	589.525	569.358	577.593	537.612	641.7	505.421	534.075	588.13	659.653	844.91	871.637	876.262	734.135	641.304	671.035	-0.87705	-0.558764	0.127568	-0.456506	-0.662892	-0.577748	-1.00303	0.0463546	-1.36906	-1.04216	-0.470552	0.209991	1.67811	1.86287	1.89426	0.844467	0.0426979	0.311445
Slc35e4	ENSMUSG00000048807	solute carrier family 35, member E4	NM_153142	103710	b.23	Transporter	b	23	10241	10483.2	10278.5	10746.1	10598.3	10392.5	9972.56	10050.5	9821.11	9914.32	11255.8	11130.6	23869.4	25391.1	24976.7	19080.3	21809.2	22885.1	-0.715914	-0.655787	-0.706519	-0.592094	-0.627701	-0.678132	-0.784221	-0.764205	-0.82358	-0.799286	-0.472904	-0.501676	1.46048	1.61944	1.57711	0.884507	1.22832	1.35217
Slc44a4	ENSMUSG00000007034	solute carrier family 44, member 4	NM_023557	70129	b.24	Transporter	b	24	5197.39	5287.87	5217.73	5282.93	5235.75	5092.76	5689.16	5489.16	5797.92	5293.41	5850.56	5419.85	13809.7	13166.9	14007.4	14652	13679.5	13708.6	-0.767603	-0.729932	-0.759081	-0.731974	-0.751553	-0.811996	-0.57027	-0.648386	-0.528936	-0.727646	-0.50921	-0.676122	1.36553	1.26148	1.39657	1.49478	1.34486	1.34949
Slc4a11	ENSMUSG00000074796	solute carrier family 4, sodium bicarbonate transporter-like, member 11	NM_001081162	269356	b.25	Transporter	b	25	45683.4	44876.4	45685.1	45807.1	44239	44929.1	47374.1	51866.1	47047.4	49115.2	60963.2	63720.8	117186	119128	122107	119523	119571	114764	-0.825245	-0.865657	-0.825159	-0.819114	-0.898091	-0.862996	-0.742848	-0.537447	-0.758539	-0.661009	-0.171023	-0.0707136	1.3107	1.34797	1.40397	1.35547	1.35638	1.26335
Slc7a4	ENSMUSG00000022756	solute carrier family 7 (cationic amino acid transporter, y+ system), member 4	NM_001359891	224022	b.26	Transporter	b	26	2384.5	2253.01	2285.13	2171.36	2303.52	2302.09	2841.67	2624.03	2739.46	2879.36	2964.46	2908.85	4519.24	4813.79	4827.95	4502.08	4220.54	4535.06	-0.858031	-1.04645	-0.999437	-1.16907	-0.972816	-0.97487	-0.275362	-0.540061	-0.397051	-0.231586	-0.134829	-0.197729	1.26603	1.47582	1.48557	1.25339	1.03884	1.27764
Slc4a8	ENSMUSG00000023032	solute carrier family 4 (anion exchanger), member 8	NM_001033218	59033	b.27	Transporter	b	27	2830.44	3164.4	3091.64	3039.91	3181.39	3186.08	4434.09	4335.23	4466.15	4358.34	4099.06	3965.43	8581.75	8819.87	8938.09	8856.72	9443.42	9436.05	-1.18811	-0.94775	-0.997877	-1.03425	-0.936209	-0.933034	-0.220649	-0.269248	-0.20512	-0.257789	-0.389981	-0.461419	1.20266	1.26165	1.29035	1.27064	1.40891	1.40722
Abca7	ENSMUSG00000035722	ATP-binding cassette, sub-family A (ABC1), member 7	NM_001347081	27403	b.28	Transporter	b	28	9789.89	9503.6	10021.9	10321.6	9850.88	10355.3	13544.3	13638	13457.1	13270.6	13452.6	13697	21605.3	21910.7	22403.2	20414.5	22015.5	21575.5	-1.14785	-1.238	-1.07669	-0.9872	-1.12898	-0.977301	-0.161777	-0.140842	-0.181412	-0.223798	-0.182417	-0.12774	1.25675	1.29938	1.36691	1.08453	1.31389	1.25256
Slc2a8	ENSMUSG00000026791	solute carrier family 2, (facilitated glucose transporter), member 8	NM_001356409	56017	b.29	Transporter	b	29	1685.67	1545.19	1593.54	1648.07	1627.12	1682.06	1890.88	1653.03	1887.16	1860.33	1875.47	1765.96	2773.33	2756.97	2727.69	2791.15	2690.75	2923.36	-0.754876	-1.11858	-0.989805	-0.849173	-0.902628	-0.763838	-0.274691	-0.83659	-0.282921	-0.342774	-0.308891	-0.56039	1.32644	1.3017	1.25705	1.3532	1.20006	1.5467
Slc27a1	ENSMUSG00000031808	solute carrier family 27 (fatty acid transporter), member 1	NM_001357180	26457	b.30	Transporter	b	30	6674.55	5781.73	5939.08	5939.77	6154.1	5876.34	7373.94	7458.35	7235.39	7113.55	6180.82	6512.08	11058.6	11423.6	13045	11150.2	12774.5	12163.8	-0.569348	-1.03756	-0.950013	-0.949635	-0.834051	-0.984641	-0.244422	-0.207308	-0.306269	-0.361644	-0.819923	-0.649697	1.07701	1.1829	1.61569	1.10392	1.54736	1.38762
Slc16a8	ENSMUSG00000032988	solute carrier family 16 (monocarboxylic acid transporters), member 8	NM_020516	57274	b.31	Transporter	b	31	94.9673	69.3947	86.1925	92.283	65.6605	73.493	108.884	82.5579	92.2441	96.455	143.809	122.923	147.792	167.427	205.241	194.541	232.582	237.194	-0.515927	-1.25856	-0.745718	-0.583913	-1.38918	-1.12295	-0.191416	-0.847756	-0.584912	-0.479062	0.469993	0.0967214	0.535018	0.832063	1.31744	1.18976	1.61577	1.66262
Slc44a3	ENSMUSG00000039865	solute carrier family 44, member 3	NM_145394	213603	b.32	Transporter	b	32	9166.41	9332.42	9004.04	9526.86	9714.16	9338.79	11671	11189.4	12411.6	11563.9	15991.6	15048.2	16063.1	15488.6	15667.4	18262.2	17338.6	17113.4	-1.22741	-1.15804	-1.29647	-1.07834	-1.0031	-1.1554	-0.29384	-0.456686	-0.0560341	-0.329461	0.923435	0.688421	0.940673	0.799906	0.844288	1.43659	1.23599	1.18547
Slc35e3	ENSMUSG00000060181	solute carrier family 35, member E3	NM_029875	215436	b.33	Transporter	b	33	5086.94	5199.97	5221.83	5386.07	5302.31	5350.5	6324.97	6498.62	6385.98	6512.5	7884.72	7794.79	8773.17	8646.36	8721.15	9366.62	8622.09	8670.75	-1.30887	-1.21091	-1.19221	-1.05418	-1.12404	-1.08372	-0.337932	-0.217203	-0.295139	-0.207694	0.644597	0.593466	1.12054	1.05564	1.09403	1.41231	1.04311	1.0682
Slc39a10	ENSMUSG00000025986	solute carrier family 39 (zinc transporter), member 10	NM_001356416	227059	b.34	Transporter	b	34	12727.7	13373.5	12508.2	13182.3	13079.9	12890.3	17259	17814.7	18373.9	17438.7	22413.4	22024.7	30658.9	29488.5	29147.4	31721.4	29714.1	29781	-1.18705	-1.04976	-1.2353	-1.0897	-1.11133	-1.15184	-0.342317	-0.254424	-0.168698	-0.313589	0.382523	0.333998	1.25143	1.14347	1.1112	1.34593	1.16461	1.17085
Slc25a48	ENSMUSG00000021509	solute carrier family 25, member 48	NM_177809	328258	b.35	Transporter	b	35	8373.64	8294.97	8194.45	8349.98	8722.06	8737.39	22898.6	21633.9	23690.4	22220.4	34129.4	32696.5	55008.2	54316.5	55447	59390.2	57643.4	58566.6	-1.24973	-1.26136	-1.27637	-1.25322	-1.19952	-1.19736	-0.0106737	-0.0806518	0.0311975	-0.0477069	0.48089	0.428058	1.06883	1.05324	1.07862	1.16324	1.12647	1.14604
Slc3a2	ENSMUSG00000010095	solute carrier family 3 (activators of dibasic and neutral amino acid transport), member 2	NM_001161413	17254	b.36	Transporter	b	36	42618.6	42279.8	42428.3	42496.8	42376.2	41906.5	46662.4	46247.4	44712.4	45976.9	73138.4	74668.4	80210.3	80776.1	81249.9	84185.9	85218.5	86257.4	-0.940153	-0.965375	-0.9543	-0.949196	-0.958179	-0.993402	-0.653682	-0.681914	-0.788586	-0.700456	0.766597	0.832025	1.05829	1.0805	1.09898	1.21117	1.2497	1.28799
Abcb7	ENSMUSG00000031333	ATP-binding cassette, sub-family B (MDR/TAP), member 7	NM_009592	11306	b.37	Transporter	b	37	17388.3	17966.3	17791.6	17678.2	18544.2	17978.9	18783.4	18187.1	18825.5	19024.9	22311.3	21448.6	22752.9	21382	21607.7	25468.4	22817.4	23743.7	-1.19281	-0.920515	-1.00188	-1.05514	-0.656887	-0.914677	-0.550147	-0.818775	-0.531505	-0.443777	0.883158	0.554779	1.04638	0.52889	0.616342	1.98528	1.06995	1.40133
Slc35f6	ENSMUSG00000029175	solute carrier family 35, member F6	NM_175675	74919	b.38	Transporter	b	38	8433.51	8363.21	8174.95	8728.88	8781.42	8258.13	9863.68	9964.17	9883.57	9896.46	9344.63	9724.02	12189.3	11580.9	11389.3	12123	11589.2	11828.3	-1.13731	-1.19626	-1.35663	-0.894829	-0.852561	-1.28532	-0.0339328	0.0374663	-0.0197455	-0.0105646	-0.414701	-0.13438	1.45724	1.09658	0.979059	1.41879	1.10164	1.24545
Slc35a3	ENSMUSG00000027957	solute carrier family 35 (UDP-N-acetylglucosamine (UDP-GlcNAc) transporter), member 3	NM_001362374	229782	b.39	Transporter	b	39	16492.3	17355.6	17752.6	17008.3	17847.1	16682.9	21300.3	20352.4	20582.9	20678	22979.7	22036.9	27717.3	26136.9	25097.9	26608	23077.2	24984.4	-1.41374	-1.11936	-0.988876	-1.23599	-0.958248	-1.34744	0.0623304	-0.200337	-0.135351	-0.108765	0.500199	0.258481	1.58172	1.24299	1.00893	1.34606	0.524625	0.98278
Abcb11	ENSMUSG00000027048	ATP-binding cassette, sub-family B (MDR/TAP), member 11	NM_001363492	27413	b.40	Transporter	b	40	1.03225	4.62631	6.15661	4.34273	2.69838	0	17.4991	15.0105	3.8435	5.35861	3.96715	15.0134	11.5741	8.11769	25.5222	11.2629	14.5972	11.1501	-1.59833	-0.371974	-0.0822379	-0.434258	-0.877254	-2.45236	1.06148	0.887485	-0.552398	-0.224619	-0.522039	0.887704	0.596515	0.209422	1.49534	0.566332	0.855987	0.555208
Slc2a4rg-ps	ENSMUSG00000085028	Slc2a4 regulator, pseudogene	NR_045164	329584	b.41	Transporter	b	41	1390.44	1207.47	1230.3	1242.02	1102.74	1189.34	1555.48	1509.5	1474.94	1510.23	1422.22	2064.35	1596.34	1574.83	1822.71	1723.22	2001.76	1850.92	-0.419736	-1.18778	-1.08583	-1.03421	-1.6816	-1.27009	0.19084	0.027479	-0.0985756	0.0301438	-0.296718	1.73179	0.33199	0.258156	1.05398	0.748385	1.56417	1.1376
Slc19a1	ENSMUSG00000001436	solute carrier family 19 (folate transporter), member 1	NM_001199271	20509	b.42	Transporter	b	42	4842.3	5041.52	4697.49	4740.09	4766.23	4905.4	6539.82	6804.46	6083.3	6797.4	7533.62	7811.68	7812.52	8235.4	7874.66	7250.22	6595.02	6826.92	-1.26403	-1.06742	-1.41208	-1.36806	-1.34124	-1.20089	0.201465	0.394917	-0.151413	0.389853	0.891358	1.06811	1.06864	1.32571	1.10727	0.704364	0.242458	0.410988
Slc1a4	ENSMUSG00000020142	solute carrier family 1 (glutamate/neutral amino acid transporter), member 4	NM_018861	55963	b.43	Transporter	b	43	10625	10997.9	11254.3	11148.9	11019.3	11013.6	11147	10893.9	10299.6	10835.1	18358	18346.4	14659.9	15067.5	14424.3	14220.9	13253.3	13128.8	-0.918166	-0.732349	-0.608217	-0.658909	-0.721888	-0.724663	-0.659834	-0.783533	-1.08569	-0.812675	2.02758	2.02419	0.815851	0.963546	0.728563	0.652072	0.272485	0.221633
Abcf1	ENSMUSG00000038762	ATP-binding cassette, sub-family F (GCN20), member 1	NM_013854	224742	c.1	Transporter	c	1	42807.5	42743.6	43445.1	43057.1	43613.9	44167.2	47996.3	49890.3	46709.1	48761.6	47050.4	45976.8	43378.8	44503.2	43881.2	37360	42867.2	43094.2	-0.567998	-0.590832	-0.341969	-0.479143	-0.282706	-0.0899641	1.18105	1.77274	0.765486	1.4229	0.876786	0.523893	-0.365313	0.0258915	-0.189302	-2.64886	-0.546718	-0.465949
Slc29a2	ENSMUSG00000024891	solute carrier family 29 (nucleoside transporters), member 2	NM_007854	13340	c.2	Transporter	c	2	1317.15	1158.89	1369.85	1294.13	1276.33	1278.36	2063.93	2138.06	1940.97	2046.1	2181.93	2317.7	1356.84	1505.83	1424.99	1348.47	1308.88	1402.89	-0.717443	-1.2709	-0.547845	-0.793684	-0.853567	-0.84669	1.2248	1.37743	0.959156	1.18728	1.46528	1.72636	-0.589089	-0.138586	-0.377194	-0.615836	-0.74468	-0.444782
Slc25a32	ENSMUSG00000022299	solute carrier family 25, member 32	NM_172402	69906	c.3	Transporter	c	3	5067.33	5090.1	5171.55	5152.65	4950.62	5069.98	8641.66	8766.15	8463.39	8971.21	9946.64	9748.42	5665.08	5830.53	5674.44	5776.83	5329.93	5642.98	-0.882487	-0.8654	-0.804893	-0.818851	-0.971292	-0.880492	1.15202	1.20653	1.07257	1.29467	1.68809	1.61136	-0.457493	-0.347772	-0.451203	-0.383038	-0.689922	-0.472391
Slc4a1ap	ENSMUSG00000029141	solute carrier family 4 (anion exchanger), member 1, adaptor protein	NM_001347328	20534	c.4	Transporter	c	4	9513.24	9671.3	9873.15	9699.48	9935.43	9489.91	18052.3	18978	18125	18201.4	19520.4	19075.5	11657.8	11552.5	11172.3	11562.9	11271	11124.8	-1.0117	-0.954357	-0.882469	-0.94423	-0.860585	-1.02025	1.21775	1.39179	1.23174	1.24638	1.48987	1.40963	-0.304201	-0.335781	-0.45223	-0.332652	-0.421634	-0.467076
Slc25a40	ENSMUSG00000054099	solute carrier family 25, member 40	NM_001289595	319653	c.5	Transporter	c	5	4456.24	4353.36	4648.24	4302.56	4446.03	4250.17	9447.59	9618.93	9172.52	9366.85	8510.53	9147.88	5097.95	5025.87	5085.3	5017.1	4518.32	4540.13	-0.792655	-0.861735	-0.667892	-0.89645	-0.799438	-0.932679	1.42997	1.48313	1.34257	1.40458	1.121	1.33461	-0.394758	-0.436876	-0.402106	-0.442039	-0.751732	-0.737493
Abcf2	ENSMUSG00000028953	ATP-binding cassette, sub-family F (GCN20), member 2	NM_001190443	27407	c.6	Transporter	c	6	30601.1	30415.7	30887.7	31523.9	31087.1	30927.1	58022.3	61385.5	56464.9	59293.9	64530.7	65694.1	33572	34191.7	32702.4	32160.6	30219.2	30123.6	-0.770583	-0.789443	-0.741665	-0.678417	-0.721701	-0.737711	1.21435	1.38916	1.12994	1.28161	1.54419	1.59962	-0.483123	-0.426378	-0.564541	-0.616373	-0.809554	-0.81938
Slc5a6	ENSMUSG00000006641	solute carrier family 5 (sodium-dependent vitamin transporter), member 6	NM_001177621	330064	c.7	Transporter	c	7	2055.22	1954.62	2084.01	2053.02	2116.43	2150.96	4861.84	4471.26	4658.33	4601.26	4945.06	4834.33	1964.04	1842.72	1785.49	2311.96	2099.08	2180.36	-0.667344	-0.789452	-0.633489	-0.669939	-0.595935	-0.55655	1.42798	1.22416	1.32391	1.29391	1.46928	1.41417	-0.777754	-0.932885	-1.00964	-0.380922	-0.615961	-0.523527
Slc8b1	ENSMUSG00000032754	solute carrier family 8 (sodium/lithium/calcium exchanger), member B1	NM_001177594	170756	c.8	Transporter	c	8	3686.18	3492.86	3623.16	3743.43	3736.35	3657.05	6892.72	6992.09	6861.61	6792.04	5777.17	5691.03	3122.34	3527.14	3304.06	3441.32	3695.04	3697.79	-0.548287	-0.728523	-0.605976	-0.496715	-0.503047	-0.574826	1.546	1.5939	1.53087	1.49676	0.955203	0.904937	-1.10373	-0.695852	-0.914451	-0.778264	-0.540249	-0.537763
Slc6a7	ENSMUSG00000052026	solute carrier family 6 (neurotransmitter transporter, L-proline), member 7	NM_201353	240332	c.9	Transporter	c	9	4.12901	0	0	2.17136	3.59784	0	9.72174	11.2579	7.68701	11.6103	19.8358	27.2119	0	2.02942	0	0	0	0	0.364909	-0.968397	-0.968397	-0.0271534	0.275751	-0.968397	0.966243	1.07544	0.79462	1.09855	1.50807	1.75523	-0.968397	-0.0644957	-0.968397	-0.968397	-0.968397	-0.968397
Slc25a22	ENSMUSG00000019082	solute carrier family 25 (mitochondrial carrier, glutamate), member 22	NM_001177576	68267	c.10	Transporter	c	10	6396.87	5892.76	6034.5	5652.06	5732.25	5831.83	6419.27	6811.96	6387.9	6373.17	5822.79	6285	6133.38	6465.74	6485.83	5853.63	6313.78	6041.34	0.741552	-0.838715	-0.381128	-1.6416	-1.37037	-1.03883	0.808839	1.95195	0.714541	0.670099	-1.06869	0.401895	-0.068225	0.947716	1.00743	-0.967003	0.489851	-0.359322
Slc9a5	ENSMUSG00000014786	solute carrier family 9 (sodium/hydrogen exchanger), member 5	NM_001081332	277973	c.11	Transporter	c	11	2370.05	2397.59	2228.69	2274.5	2062.46	2306.23	5007.67	5162.68	4869.72	5086.21	2702.62	3842.5	2543.63	2943.68	3131.79	2036.53	2610.96	2651.7	-0.675132	-0.639968	-0.862363	-0.800417	-1.09835	-0.758241	1.60268	1.69551	1.51761	1.65007	-0.275336	0.796174	-0.459936	-0.0151981	0.173412	-1.13687	-0.380399	-0.333248
Slc26a10	ENSMUSG00000040441	solute carrier family 26, member 10	NM_177615	216441	c.12	Transporter	c	12	1047.74	1104.53	1096.9	1091.11	1108.13	1057.89	1368.82	1426	1280.85	1285.17	1011.62	1138.21	1114.68	1021.81	1209.11	1019.8	1056.84	1048.11	-0.745141	-0.237795	-0.304408	-0.355294	-0.2065	-0.652498	1.82424	2.21763	1.1857	1.21811	-1.08223	0.0508542	-0.149932	-0.985907	0.631722	-1.00485	-0.662014	-0.741699
Slc25a2	ENSMUSG00000050304	solute carrier family 25 (mitochondrial carrier, ornithine transporter) member 2	NM_001159275	83885	c.13	Transporter	c	13	12.387	5.78289	2.0522	7.59977	8.99459	20.7023	19.4435	18.7632	23.061	26.793	14.8768	12.1984	16.916	10.1471	30.8393	4.09559	17.5167	4.05459	0.0651692	-0.97781	-2.20281	-0.613728	-0.383147	0.806317	0.714654	0.662734	0.964596	1.1858	0.326839	0.0434018	0.512204	-0.215726	1.3943	-1.41659	0.562792	-1.42899
Slc25a27	ENSMUSG00000023912	solute carrier family 25, member 27	NM_001357122	74011	c.14	Transporter	c	14	1232.51	1126.51	1250.82	1027.06	1125.22	1210.05	1387.29	1213.04	1274.12	1401.28	1287.34	1671.18	1098.65	1130.39	1343.11	1384.31	1544.39	1413.03	-0.269352	-0.986585	-0.151752	-1.72365	-0.995672	-0.416051	0.674221	-0.396361	-0.00452495	0.754219	0.0778033	2.15933	-1.18627	-0.959149	0.416033	0.657053	1.52989	0.820817
Slc25a47	ENSMUSG00000048856	solute carrier family 25, member 47	NM_001012310	104910	c.15	Transporter	c	15	277.676	299.554	258.578	300.734	262.642	226.69	294.569	285.2	367.055	346.523	266.791	349.063	284.011	254.693	322.218	260.07	324.058	326.395	-0.404002	0.184604	-0.956924	0.21513	-0.835918	-1.97775	0.0543516	-0.196517	1.76255	1.31551	-0.714309	1.3722	-0.228947	-1.07437	0.750813	-0.912271	0.795034	0.850815
Slc24a5	ENSMUSG00000035183	solute carrier family 24, member 5	NM_175034	317750	c.16	Transporter	c	16	134.193	133.006	168.281	163.938	124.125	127.319	189.574	200.766	229.649	188.444	194.39	200.805	131.767	108.574	195.67	175.087	159.596	158.129	-0.912418	-0.954802	0.168756	0.0437947	-1.28451	-1.16333	0.738456	1.01285	1.65616	0.709872	0.858469	1.01378	-0.999491	-1.92265	0.889858	0.358288	-0.0844725	-0.128601
Slc50a1	ENSMUSG00000027953	solute carrier family 50 (sugar transporter), member 1	NM_009057	19729	c.17	Transporter	c	17	5007.46	4874.97	5143.85	5213.44	5247.45	4976.82	6258.86	6596.19	6356.19	6420.51	7606.02	7562.08	6462.8	6413.99	6588.98	6822.23	6466.57	6847.19	-1.36742	-1.55322	-1.18121	-1.08809	-1.04304	-1.40995	0.178319	0.542079	0.285254	0.355018	1.5292	1.48905	0.400515	0.347981	0.534505	0.775573	0.404551	0.800879
Slc38a7	ENSMUSG00000036534	solute carrier family 38, member 7	NM_172758	234595	c.18	Transporter	c	18	7221.64	6785.64	7223.75	7241.5	7548.26	7504.57	8437.5	8662.01	8274.1	8416.59	10257.1	10972	9252.16	9028.9	9026.35	9514.06	9139.8	9324.55	-1.20133	-1.66885	-1.19913	-1.18071	-0.869227	-0.912813	-0.0331042	0.164054	-0.179925	-0.0517347	1.43303	1.93892	0.658894	0.475507	0.473385	0.868466	0.567162	0.717406
Abce1	ENSMUSG00000058355	ATP-binding cassette, sub-family E (OABP), member 1	NM_015751	24015	c.19	Transporter	c	19	52364.1	55533.1	54678.9	54969.2	55902.3	54903.4	64264.6	65809	62898	65542.9	67559.6	67853.2	68920.2	68508.2	65717.5	62730.1	56925.2	57505.3	-1.60881	-0.989337	-1.15276	-1.09694	-0.919471	-1.10956	0.550266	0.800628	0.32364	0.757926	1.07743	1.12316	1.28765	1.22444	0.785973	0.295471	-0.728289	-0.621408
Slc25a24	ENSMUSG00000040322	solute carrier family 25 (mitochondrial carrier, phosphate carrier), member 24	NM_172685	229731	c.20	Transporter	c	20	43918.2	43479.2	43911	44745.3	45647.6	43202.5	51180.1	55055.8	51508.7	53182.4	52602.5	50608.4	55562.8	53967.4	51796.2	54308.6	49169.3	49843.1	-1.33135	-1.44381	-1.33319	-1.1225	-0.899022	-1.51528	0.381601	1.19873	0.45324	0.811195	0.688453	0.255857	1.30135	0.975222	0.515554	1.04576	-0.0670903	0.0852787
Slc46a3	ENSMUSG00000029650	solute carrier family 46, member 3	NM_001357002	71706	c.21	Transporter	c	21	203.354	201.244	207.273	226.908	182.59	261.884	552.195	490.656	411.255	423.33	460.19	442.897	541.312	554.032	523.205	501.71	377.581	388.227	-1.41069	-1.43643	-1.36357	-1.14009	-1.67647	-0.785941	1.05959	0.767057	0.330136	0.40175	0.608374	0.513572	1.0103	1.06782	0.926067	0.822208	0.118766	0.187557
Slc16a1	ENSMUSG00000032902	solute carrier family 16 (monocarboxylic acid transporters), member 1	NM_009196	20501	c.22	Transporter	c	22	23721.2	24185.2	23651.6	23241.2	24593	23754.8	38433.9	38217.7	36655.5	38606.1	37326.9	38532.9	42716.5	42918.2	40385.7	38608.1	35050.8	35938.9	-1.36627	-1.28497	-1.37859	-1.45206	-1.21479	-1.36033	0.658972	0.635296	0.460137	0.677729	0.536318	0.669767	1.10234	1.12211	0.866858	0.677948	0.272273	0.377279
Slc7a6os	ENSMUSG00000033106	solute carrier family 7, member 6 opposite strand	NM_001007567	66432	c.23	Transporter	c	23	7043.06	7082.88	6867.7	6618.32	6627.22	6572.97	7774.48	8615.1	7749.46	7956.64	7726.03	7898.95	7981.68	8151.18	8314.92	7567.63	7613.91	7744.27	-0.809018	-0.740331	-1.11621	-1.56683	-1.55046	-1.6506	0.394736	1.64562	0.355472	0.676913	0.318575	0.588246	0.71519	0.971207	1.21353	0.0661945	0.14047	0.347306
Slc16a4	ENSMUSG00000027896	solute carrier family 16 (monocarboxylic acid transporters), member 4	NM_001310705	229699	c.24	Transporter	c	24	247.741	260.23	267.812	241.021	262.642	222.549	368.454	288.953	331.502	344.737	386.797	341.556	342.772	289.193	386.023	304.098	314.327	311.19	-1.20484	-0.907358	-0.733614	-1.37112	-0.851545	-1.85322	1.19742	-0.273928	0.557533	0.794548	1.49166	0.738413	0.759925	-0.2689	1.47953	0.035237	0.235481	0.174774
Slc35e1	ENSMUSG00000019731	solute carrier family 35, member E1	NM_177766	270066	c.25	Transporter	c	25	12324.1	13345.7	12879.6	12834.9	13556.7	12839.5	15721	15941.2	15454.7	15900.8	15848.8	16116.9	15428.3	14753.9	13906.4	14403.2	13117.1	13499.8	-1.58546	-0.723619	-1.10832	-1.14594	-0.553948	-1.14206	1.04892	1.1994	0.864045	1.17195	1.1365	1.31806	0.845512	0.36186	-0.278304	0.101509	-0.910656	-0.599452
Slc25a15	ENSMUSG00000031482	solute carrier family 25 (mitochondrial carrier ornithine transporter), member 15	NM_001358971	18408	c.26	Transporter	c	26	4780.36	4810.21	5011.48	5066.88	4932.63	4994.42	6149.98	6172.14	5884.4	5967.71	6349.43	6309.4	5600.09	5454.07	5419.21	5425.64	5086.64	5161.5	-1.35427	-1.29016	-0.867879	-0.754626	-1.03124	-0.903009	1.24112	1.27818	0.786352	0.931171	1.56993	1.50478	0.276157	0.00398854	-0.0620695	-0.0498682	-0.714517	-0.564024
Slc12a9	ENSMUSG00000037344	solute carrier family 12 (potassium/chloride transporters), member 9	NM_001359611	83704	c.27	Transporter	c	27	4823.72	4584.67	4733.41	4752.03	4687.98	4740.82	9493.28	9431.3	8822.76	9044.44	9377.36	9255.79	6478.83	6879.74	6926.09	5849.53	7107.87	7411.79	-1.12303	-1.30054	-1.18903	-1.17532	-1.22271	-1.18357	1.24171	1.21883	0.985855	1.07253	1.19879	1.15321	-0.0927114	0.117001	0.14045	-0.449591	0.23094	0.377183
Slc4a2	ENSMUSG00000028962	solute carrier family 4 (anion exchanger), member 2	NM_001253892	20535	c.28	Transporter	c	28	36216.6	34394.3	35688.8	35861.2	36526.1	35745.6	59368.7	56588.7	56666.7	55821.5	63288	62644.5	45632.2	46721.4	49045.2	49495.2	57303.8	56675.1	-1.20193	-1.43202	-1.26735	-1.24588	-1.16399	-1.26027	1.00087	0.787124	0.793259	0.726287	1.28578	1.24024	-0.171968	-0.0668436	0.14949	0.190202	0.843088	0.79392
Slc15a4	ENSMUSG00000029416	solute carrier family 15, member 4	NM_133895	100561	c.29	Transporter	c	29	6437.13	6644.54	6637.85	6535.8	6926.74	6675.44	10298.2	10249.4	10075.7	10186.7	11806.2	12016.4	8311.99	8029.41	7919.33	9841.71	9238.09	9675.27	-1.33009	-1.18231	-1.187	-1.2592	-0.988467	-1.16068	0.859792	0.837622	0.757994	0.809045	1.49668	1.57891	-0.138833	-0.300025	-0.364363	0.648464	0.353482	0.568974
Abcb8	ENSMUSG00000028973	ATP-binding cassette, sub-family B (MDR/TAP), member 8	NM_029020	74610	c.30	Transporter	c	30	11516.8	11208.4	11626.8	11132.6	11308.9	10888.4	21352.8	22338.5	21143.1	20729.8	22538.4	22323.1	14823.8	14928.4	14851.8	17711.4	16431.6	17019.2	-1.11689	-1.21392	-1.08294	-1.23817	-1.18201	-1.31745	1.08966	1.25095	1.05438	0.983819	1.28279	1.24849	-0.214728	-0.189578	-0.207974	0.42138	0.153315	0.278884
Abca2	ENSMUSG00000026944	ATP-binding cassette, sub-family A (ABC1), member 2	NM_001368624	11305	c.31	Transporter	c	31	15512.7	16012.8	15932.3	17120.1	17210.3	16511.1	20074.4	20331.8	19747	19617.9	25649.6	22845.8	18460.7	17851.8	18359	19598.4	18594.9	19454.9	-1.45057	-1.20267	-1.24206	-0.680271	-0.639245	-0.963267	0.563467	0.662979	0.434967	0.383726	2.47826	1.57382	-0.0912692	-0.353298	-0.13444	0.375981	-0.0346751	0.31857
Slc9a8	ENSMUSG00000039463	solute carrier family 9 (sodium/hydrogen exchanger), member 8	NM_001304540	77031	c.32	Transporter	c	32	7906.02	8144.62	7786.06	8044.9	8141.91	7994.18	11508.6	11993.4	11519	11878.3	15052.4	15363.4	9772.99	9606.27	9780.32	10010.7	9399.63	9550.59	-1.09517	-0.954744	-1.16738	-1.01292	-0.956318	-1.0428	0.67816	0.873046	0.682418	0.827477	1.94603	2.04265	-0.0939178	-0.175184	-0.0903794	0.0195597	-0.277888	-0.20264
Slc35c2	ENSMUSG00000017664	solute carrier family 35, member C2	NM_001252573	228875	c.33	Transporter	c	33	7711.96	7431.01	7526.45	7626.92	7524.88	7415.55	8874.01	8886.23	8785.29	8826.52	10201.5	10337.7	8698.38	8614.9	8641.39	8487.09	8419.67	8183.18	-0.882986	-1.25828	-1.12922	-0.995128	-1.13134	-1.27934	0.536401	0.55032	0.434784	0.482141	1.94628	2.08037	0.334249	0.236721	0.26777	0.0855621	0.00490917	-0.283209
Slc4a4	ENSMUSG00000060961	solute carrier family 4 (anion exchanger), member 4	NM_001136260	54403	c.34	Transporter	c	34	34071.6	35267.5	35050.6	34941.6	36725.8	34231.2	42359.6	41703	41678.9	42083.8	53460.4	42344.5	35653.6	33496.6	34794.2	40168.5	37565.4	37838.5	-0.972826	-0.683034	-0.734858	-0.761025	-0.342684	-0.933567	0.856123	0.724899	0.720055	0.801264	2.8112	0.853127	-0.591581	-1.11578	-0.796531	0.409993	-0.152805	-0.0919759
Slc23a3	ENSMUSG00000026205	solute carrier family 23 (nucleobase transporters), member 3	NM_194333	22626	c.35	Transporter	c	35	147.612	190.835	169.307	135.71	140.316	178.039	263.459	256.117	278.654	242.924	376.88	457.91	142.451	204.972	203.114	181.23	195.603	198.675	-1.0303	-0.259764	-0.619037	-1.28225	-1.18225	-0.468113	0.709228	0.624249	0.877842	0.465262	1.78639	2.37276	-1.13699	-0.0451647	-0.0725077	-0.414802	-0.185674	-0.138873
Slc16a14	ENSMUSG00000026220	solute carrier family 16 (monocarboxylic acid transporters), member 14	NM_027921	71781	c.36	Transporter	c	36	38.1934	33.5407	56.4356	40.1702	37.7773	52.7908	92.3566	81.6197	90.3223	119.676	255.881	378.151	55.1996	37.5443	35.093	44.0276	56.4426	21.2866	-0.66163	-0.837393	-0.130094	-0.593187	-0.676474	-0.221284	0.545545	0.37561	0.514903	0.902557	1.95338	2.49488	-0.160353	-0.684856	-0.77625	-0.468619	-0.129925	-1.44681
Slc23a2	ENSMUSG00000027340	solute carrier family 23 (nucleobase transporters), member 2	NM_001355430	54338	c.37	Transporter	c	37	4786.56	4790.54	5057.65	5203.67	5055.86	5001.67	7755.04	7415.2	7245	7548.5	11133.8	11083.7	4962.62	4933.53	4834.33	4738.6	4446.31	4487.42	-0.678073	-0.675281	-0.493367	-0.397941	-0.494556	-0.530689	0.939777	0.789529	0.711675	0.849267	2.15238	2.13725	-0.556965	-0.576677	-0.644777	-0.711833	-0.925287	-0.894432
Slc7a1	ENSMUSG00000041313	solute carrier family 7 (cationic amino acid transporter, y+ system), member 1	NM_001301424	11987	c.38	Transporter	c	38	64412.6	68113.2	67550.3	68256.8	67125.7	66857.9	108268	104585	104708	105635	217055	201165	59486.4	59305.8	58022.6	74862.3	70625.2	69176.4	-0.651845	-0.510137	-0.531187	-0.504793	-0.547181	-0.557322	0.665507	0.577704	0.580679	0.603053	2.42994	2.23709	-0.853671	-0.861385	-0.916877	-0.270463	-0.418264	-0.470844
Slc30a9	ENSMUSG00000029221	solute carrier family 30 (zinc transporter), member 9	NM_001310629	109108	c.39	Transporter	c	39	24557.3	25340.6	25297.5	24945.7	26454	25384.1	32945	33358.1	32297.9	33224.3	38860.2	39108.1	27062	26530.6	25423.3	28890.3	26182.5	26949.9	-1.02097	-0.815877	-0.826997	-0.918465	-0.535025	-0.804685	0.898238	0.979615	0.768662	0.953364	1.97682	2.01835	-0.386597	-0.516127	-0.794599	0.0404046	-0.602395	-0.413727
Slc38a2	ENSMUSG00000022462	solute carrier family 38, member 2	NM_001355633	67760	c.40	Transporter	c	40	129973	134473	133026	133884	134399	133815	149108	144444	148945	146738	289477	279205	143292	140363	137633	150158	137641	135663	-0.637325	-0.492261	-0.538375	-0.510965	-0.494606	-0.513158	-0.0519525	-0.187391	-0.0566102	-0.120235	2.77551	2.62152	-0.221535	-0.309552	-0.393273	-0.0220592	-0.393015	-0.454722
Slc6a9	ENSMUSG00000028542	solute carrier family 6 (neurotransmitter transporter, glycine), member 9	NM_001355175	14664	c.41	Transporter	c	41	5235.59	5459.05	5324.44	5616.23	5105.33	5359.81	5833.05	5833.46	5945.9	5943.59	13727.3	14610.9	4545.06	5089.79	4709.91	4150.88	4043.43	4331.32	-0.258769	-0.139485	-0.210739	-0.0584674	-0.330672	-0.191841	0.0496394	0.0498441	0.10433	0.103222	2.49243	2.67047	-0.662427	-0.339371	-0.560749	-0.921333	-0.996184	-0.799898
Slc7a11	ENSMUSG00000027737	solute carrier family 7 (cationic amino acid transporter, y+ system), member 11	NM_011990	26570	c.42	Transporter	c	42	8885.63	10090	9385.75	9920.96	9852.68	9209.4	11926.6	11469.9	11638.1	11763.9	34593.6	29602.8	9410.64	9585.98	8509.53	5782.98	5105.13	5028.71	-0.29821	-0.0388994	-0.186501	-0.0733634	-0.0874536	-0.225198	0.302273	0.222612	0.252315	0.27425	2.47487	2.157	-0.181099	-0.143437	-0.386442	-1.17444	-1.42876	-1.45953
Slc7a5	ENSMUSG00000040010	solute carrier family 7 (cationic amino acid transporter, y+ system), member 5	NM_011404	20539	c.43	Transporter	c	43	41478	43703.6	42369.8	44179.7	43367.4	41972.8	53240.2	52731	49852.2	52091	83267.6	83355.6	39979.6	41078.6	39138.3	33738.5	31976.7	33240.6	-0.355979	-0.158593	-0.275644	-0.117678	-0.187753	-0.311195	0.586818	0.55053	0.33851	0.504416	2.27584	2.27983	-0.494926	-0.392522	-0.575246	-1.13591	-1.33845	-1.19206
Slc18a2	ENSMUSG00000025094	solute carrier family 18 (vesicular monoamine), member 2	NM_172523	214084	c.44	Transporter	c	44	647.223	544.748	518.181	584.097	629.621	557.926	636.774	631.38	653.396	701.978	1061.21	745.98	738.072	660.577	630.611	760.756	629.627	670.021	-0.107913	-1.19657	-1.51229	-0.756113	-0.282073	-1.04562	-0.210718	-0.264454	-0.0479509	0.405117	3.01663	0.789225	0.721885	0.0211015	-0.272154	0.913148	-0.282022	0.110776
Slc30a7	ENSMUSG00000054414	solute carrier family 30 (zinc transporter), member 7	NM_023214	66500	c.45	Transporter	c	45	11627.3	11849.1	11834	11763.4	12171.5	12016.6	12562.4	12052.5	12400.1	12664.2	13334.6	12641.3	12827.7	12286.1	11960.3	12921.6	11591.2	11840.4	-1.26898	-0.795995	-0.827924	-0.977815	-0.124265	-0.444721	0.666961	-0.370091	0.341452	0.868835	2.15981	0.823613	1.18985	0.110357	-0.562217	1.37243	-1.34688	-0.814407
Abcd3	ENSMUSG00000028127	ATP-binding cassette, sub-family D (ALD), member 3	NM_001355756	19299	d.1	Transporter	d	1	23018.2	23339.7	23673.2	23639.6	24655.1	24131.6	23390.5	23817	23719.2	23884.2	25391.8	23816.9	22411	21586	21312.1	25762.3	23966.7	24201.9	-0.547514	-0.25603	0.0420564	0.0122547	0.896017	0.445052	-0.21036	0.16933	0.082875	0.228541	1.51468	0.169276	-1.10924	-1.89743	-2.16572	1.8191	0.300966	0.506156
Slc16a12	ENSMUSG00000009378	solute carrier family 16 (monocarboxylic acid transporters), member 12	NM_172838	240638	d.2	Transporter	d	2	4652.36	4588.14	4858.59	4956.14	5045.97	5151.76	3430.8	2482.37	3365.95	3129.43	5276.31	5210.6	1095.98	866.564	1061.3	2684.66	2460.12	2528.04	0.715708	0.691951	0.789841	0.823817	0.854519	0.889982	0.195142	-0.357848	0.162525	0.0380071	0.930816	0.909395	-1.75465	-2.15575	-1.80956	-0.22397	-0.373233	-0.326693
Slc8a3	ENSMUSG00000079055	solute carrier family 8 (sodium/calcium exchanger), member 3	NM_001167920	110893	d.3	Transporter	d	3	47.4836	32.3842	32.8352	31.4848	32.3805	24.8427	31.1096	14.0724	35.5524	19.6482	10.9097	18.7668	13.3547	0	6.38055	2.0478	17.5167	15.2047	1.08623	0.701421	0.715261	0.673256	0.701308	0.437362	0.661276	-0.118659	0.79492	0.205948	-0.361535	0.160958	-0.168968	-2.91634	-0.854997	-1.76708	0.0935826	-0.0439551
Slc9b2	ENSMUSG00000037994	solute carrier family 9, subfamily B (NHA2, cation proton antiporter 2), member 2	NM_178877	97086	d.4	Transporter	d	4	14.4515	21.975	12.3132	5.42841	6.29621	2.07023	22.36	13.1342	16.3349	18.7551	0	15.0134	1.78063	0	0	0	0	4.05459	0.837704	1.15595	0.718211	0.134161	0.235747	-0.45867	1.16928	0.766217	0.929971	1.03482	-1.35857	0.86636	-0.538149	-1.35857	-1.35857	-1.35857	-1.35857	-0.0587198
Slc7a14	ENSMUSG00000069072	solute carrier family 7 (cationic amino acid transporter, y+ system), member 14	NM_172861	241919	d.5	Transporter	d	5	22.7096	2.31316	12.3132	4.34273	10.7935	10.3511	19.4435	22.5158	15.374	15.1827	7.93431	18.7668	14.2451	6.08827	4.2537	0	5.83889	12.1638	1.08813	-1.36855	0.367694	-0.772054	0.216387	0.16866	0.903109	1.07788	0.62602	0.611351	-0.130212	0.86109	0.536839	-0.419146	-0.79303	-2.86392	-0.463856	0.353602
Slc27a5	ENSMUSG00000030382	solute carrier family 27 (fatty acid transporter), member 5	NM_009512	26459	d.6	Transporter	d	6	12.387	25.4447	24.6264	3.25705	18.8886	18.632	7.7774	15.0105	19.2175	20.5413	8.92609	7.50672	5.34189	6.08827	10.6342	4.09559	0.973148	4.05459	0.349288	1.2957	1.25201	-1.2435	0.899621	0.881567	-0.237531	0.59808	0.922421	1.01059	-0.0665522	-0.281077	-0.689354	-0.534673	0.154195	-0.993535	-2.31249	-1.00477
Slc11a1	ENSMUSG00000026177	solute carrier family 11 (proton-coupled divalent metal ion transporters), member 1	NM_013612	18173	d.7	Transporter	d	7	42.3224	13.8789	34.8875	19.5423	21.587	30.0183	43.7478	18.7632	5.76525	45.5482	19.8358	9.3834	1.78063	10.1471	6.38055	6.14339	1.9463	6.08189	1.24883	0.0392714	1.03574	0.404315	0.51171	0.870713	1.28547	0.360554	-0.852738	1.33012	0.42037	-0.367873	-1.85903	-0.287548	-0.754219	-0.791184	-1.79353	-0.80097
Slc13a5	ENSMUSG00000020805	solute carrier family 13 (sodium-dependent citrate transporter), member 5	NM_001004148	237831	d.8	Transporter	d	8	24.7741	24.2881	18.4698	9.77114	14.3913	17.5969	31.1096	38.4645	12.4914	41.9758	7.93431	2.81502	1.78063	4.05885	0	2.0478	0	0	0.874303	0.859483	0.655899	0.194961	0.472877	0.620184	1.04543	1.20602	0.370291	1.27238	0.0493819	-0.613184	-0.859435	-0.393464	-1.65571	-0.788004	-1.65571	-1.65571
Slc7a2	ENSMUSG00000031596	solute carrier family 7 (cationic amino acid transporter, y+ system), member 2	NM_001044740	11988	d.9	Transporter	d	9	216.773	311.119	293.465	259.478	238.357	237.041	268.32	301.149	223.884	296.51	55.5401	69.4372	5.34189	12.1765	2.12685	4.09559	1.9463	2.0273	0.681937	0.870042	0.839612	0.775518	0.731324	0.728443	0.792964	0.853074	0.698729	0.844988	-0.022808	0.0920468	-1.16617	-0.784	-1.53573	-1.28051	-1.56682	-1.55264
Abcg4	ENSMUSG00000032131	ATP binding cassette subfamily G member 4	NM_138955	192663	d.10	Transporter	d	10	37.1611	49.7328	34.8875	55.3698	62.9621	59.0014	46.6644	50.6605	42.2785	49.1206	43.6387	26.2735	14.2451	8.11769	17.0148	16.3824	17.5167	24.3276	0.264423	0.767858	0.155819	0.954129	1.17752	1.06451	0.657557	0.799894	0.486902	0.746393	0.541609	-0.329433	-1.35778	-2.26658	-1.06264	-1.12582	-1.01406	-0.460303
Slc12a5	ENSMUSG00000017740	solute carrier family 12, member 5	NM_001355480	57138	d.11	Transporter	d	11	143.483	154.981	179.568	178.052	189.786	168.723	190.546	185.755	159.505	179.513	123.974	130.429	81.0187	56.8238	58.4884	67.5773	84.6638	94.2693	0.324531	0.50533	0.850925	0.831019	0.980894	0.704687	0.990284	0.930477	0.572836	0.850214	-0.0179744	0.100948	-1.01237	-1.83769	-1.77068	-1.43497	-0.909698	-0.658768
Slc17a7	ENSMUSG00000070570	solute carrier family 17 (sodium-dependent inorganic phosphate cotransporter), member 7	NM_182993	72961	d.12	Transporter	d	12	103.225	92.5262	86.1925	71.655	71.9567	70.3877	167.214	116.332	126.836	130.393	43.6387	41.287	3.56126	6.08827	20.2051	4.09559	1.9463	18.2457	0.75667	0.673711	0.620002	0.480301	0.483476	0.466823	1.1233	0.847393	0.913064	0.934086	0.107205	0.0657518	-1.63986	-1.30221	-0.462916	-1.55502	-1.97461	-0.537176
Slc24a3	ENSMUSG00000063873	solute carrier family 24 (sodium/potassium/calcium exchanger), member 3	NM_001356497	94249	d.13	Transporter	d	13	750.448	638.431	748.028	791.462	747.451	702.842	736.908	641.7	715.852	730.557	776.57	852.013	87.2509	42.6179	74.4397	217.066	231.609	188.539	0.655566	0.487632	0.65221	0.710852	0.651408	0.587478	0.63665	0.492938	0.606533	0.627658	0.691116	0.787451	-1.57263	-2.30577	-1.7358	-0.631532	-0.564368	-0.777393
Slc36a4	ENSMUSG00000043885	solute carrier family 36 (proton/amino acid symporter), member 4	NM_001357565	234967	d.14	Transporter	d	14	3945.27	4034.14	4067.47	3847.66	4309.31	4182.89	2946.66	3017.12	3008.5	3059.77	2297.97	2135.66	566.241	581.43	523.205	1382.26	1278.72	1264.02	0.853769	0.884197	0.895433	0.819549	0.974325	0.933655	0.455155	0.487427	0.483523	0.506599	0.115577	0.0155434	-1.79639	-1.76029	-1.90419	-0.578499	-0.684802	-0.700584
Abca5	ENSMUSG00000018800	ATP-binding cassette, sub-family A (ABC1), member 5	NM_147219	217265	d.15	Transporter	d	15	2831.47	3201.41	3079.33	3164.76	3123.82	3028.74	2511.13	2874.52	2679.88	2827.56	2542.95	2076.55	568.912	455.605	525.332	1087.38	836.907	909.242	0.666535	0.839467	0.784714	0.823254	0.804916	0.761385	0.497456	0.687784	0.589049	0.664589	0.515187	0.229872	-1.59232	-1.90459	-1.70438	-0.680894	-1.04934	-0.932689
Slc13a2	ENSMUSG00000001095	solute carrier family 13 (sodium-dependent dicarboxylate transporter), member 2	NM_022411	20500	d.16	Transporter	d	16	1518.44	1548.66	1631.5	1391.84	1257.44	1409.82	975.091	983.189	982.976	1019.03	659.539	993.702	113.96	94.3682	166.958	218.09	250.099	239.221	0.926252	0.94632	0.999399	0.837585	0.734164	0.850657	0.475209	0.48363	0.483409	0.520085	0.0772103	0.49446	-1.70484	-1.89527	-1.31843	-1.04756	-0.908574	-0.953713
Slc41a2	ENSMUSG00000034591	solute carrier family 41, member 2	NM_177388	338365	d.17	Transporter	d	17	1619.6	1729.08	1641.76	1669.78	1730.56	1502.98	2159.2	2081.77	2208.09	1992.51	1078.07	987.134	122.864	119.736	197.797	341.982	400.937	354.777	0.622891	0.686762	0.63616	0.652682	0.687595	0.549922	0.9037	0.868037	0.925568	0.825238	0.225523	0.139502	-1.8895	-1.91449	-1.42725	-0.894367	-0.739388	-0.858581
Slco5a1	ENSMUSG00000025938	solute carrier organic anion transporter family, member 5A1	NM_172841	240726	d.18	Transporter	d	18	441.804	519.303	563.33	493.985	434.439	432.677	665.939	615.431	625.53	600.164	793.431	667.16	14.2451	14.206	4.2537	14.3346	19.463	24.3276	0.542796	0.632296	0.677371	0.604614	0.533488	0.531238	0.770077	0.726375	0.735393	0.712458	0.867148	0.771091	-1.32667	-1.3281	-1.91785	-1.32342	-1.16333	-1.04497
Slc38a3	ENSMUSG00000010064	solute carrier family 38, member 3	NM_001199217	76257	d.19	Transporter	d	19	94.9673	120.284	123.132	96.6257	131.321	108.687	139.021	114.455	126.836	100.92	75.3759	88.204	7.12253	7.10298	0	6.14339	7.78518	6.08189	0.566236	0.719905	0.73514	0.577482	0.77707	0.653939	0.814194	0.687579	0.754436	0.605739	0.416366	0.518269	-1.05452	-1.0561	-2.42933	-1.13883	-1.00305	-1.14451
Slc26a6	ENSMUSG00000023259	solute carrier family 26, member 6	NM_134420	171429	d.20	Transporter	d	20	1074.58	946.08	1011.74	1001	964.22	1019.59	1085.92	943.787	1097.32	1022.6	760.702	874.533	268.875	296.296	309.457	361.436	375.635	318.285	0.842824	0.612506	0.733844	0.714549	0.646852	0.747822	0.861816	0.608117	0.880706	0.753163	0.218173	0.470306	-1.66017	-1.485	-1.40658	-1.12634	-1.05677	-1.35582
Slc13a2os	ENSMUSG00000085747	solute carrier family 13 (sodium-dependent dicarboxylate transporter), member 2, opposite strand	NR_003282	790911	d.21	Transporter	d	21	2477.41	2584.95	2613.48	2609.98	2544.57	2438.73	2018.23	1896.95	1947.7	2055.92	2114.49	2500.68	180.734	163.369	197.797	353.245	346.441	342.613	0.740519	0.779236	0.789237	0.788016	0.764891	0.726181	0.553757	0.497299	0.521346	0.570612	0.596205	0.749037	-1.64104	-1.73258	-1.55924	-1.03267	-1.05035	-1.06045
Slc26a4	ENSMUSG00000020651	solute carrier family 26, member 4	NM_011867	23985	d.22	Transporter	d	22	2055.22	1951.15	1995.77	1952.06	2033.68	2025.72	1995.87	1349.07	1951.54	1664.74	2424.92	2248.26	219.018	257.737	271.173	331.743	360.065	320.313	0.732441	0.67705	0.701153	0.677547	0.721211	0.71703	0.70121	0.283755	0.677264	0.50784	0.908781	0.828144	-1.65109	-1.47821	-1.42421	-1.20992	-1.1228	-1.2472
Slc45a1	ENSMUSG00000039838	solute carrier family 45, member 1	NM_001355737	242773	d.23	Transporter	d	23	33.0321	25.4447	19.4959	35.8275	16.1903	17.5969	23.3322	38.4645	17.2958	16.0758	13.885	26.2735	0	0	3.19027	0	5.83889	0	0.904812	0.720767	0.534839	0.962409	0.406511	0.463898	0.660022	1.01287	0.451986	0.401638	0.301456	0.743283	-1.66877	-1.66877	-0.623401	-1.66877	-0.265991	-1.66877
Slc35g1	ENSMUSG00000044026	solute carrier family 35, member G1	NM_175507	240660	d.24	Transporter	d	24	8046.41	8364.37	8394.54	8323.92	8871.37	8404.08	6846.05	6485.48	6657.91	6997.45	6003.29	5778.3	2693.2	2733.63	3013.75	2517.77	2488.34	2607.1	0.8423	0.918687	0.925783	0.909133	1.03468	0.928023	0.523876	0.417234	0.468951	0.566989	0.264962	0.189673	-1.31476	-1.2854	-1.09317	-1.4475	-1.47066	-1.37879
Slc9a1	ENSMUSG00000028854	solute carrier family 9 (sodium/hydrogen exchanger), member 1	NM_001358455	20544	d.25	Transporter	d	25	11892.6	12211.1	12120.3	11981.6	12690.5	11698.8	9944.37	10589.9	9968.13	9786.61	9518.19	8594.26	5214.58	5068.48	5045.95	5292.53	4815.13	5171.63	0.905906	0.975503	0.955845	0.925536	1.07687	0.862662	0.434871	0.600465	0.441152	0.392767	0.319549	0.0507141	-1.26467	-1.33947	-1.3512	-1.2256	-1.47446	-1.28644
Slc11a2	ENSMUSG00000023030	solute carrier family 11 (proton-coupled divalent metal ion transporters), member 2	NM_001146161	18174	d.26	Transporter	d	26	39561.1	39438.1	39144.7	40618.6	41908.5	40563	35159.7	35318.8	35100.8	34857.8	31746.1	31854.8	19805.1	18868.6	18616.3	19991.6	17908.8	18492	0.871132	0.861818	0.839476	0.950065	1.04361	0.945963	0.518222	0.531737	0.513209	0.492419	0.212645	0.222865	-1.19911	-1.34405	-1.38432	-1.17106	-1.50024	-1.40437
Slc25a13	ENSMUSG00000015112	solute carrier family 25 (mitochondrial carrier, adenine nucleotide translocator), member 13	NM_001177572	50799	d.27	Transporter	d	27	18024.2	18127	18526.3	18414.3	18982.2	17865	16810.8	15899	16900.8	16150.9	17397.9	16078.5	5933.06	6219.17	5858.41	5439.97	4585.47	5020.6	0.742459	0.752513	0.790998	0.780284	0.833947	0.72679	0.619346	0.520823	0.628779	0.548592	0.67999	0.540656	-1.22044	-1.13726	-1.24281	-1.37371	-1.67554	-1.51541
Slc15a2	ENSMUSG00000022899	solute carrier family 15 (H+/peptide transporter), member 2	NM_001145899	57738	d.28	Transporter	d	28	1749.67	1681.66	1685.88	1633.95	1837.6	1632.37	1319.24	1035.73	1285.65	1241.41	1271.47	1148.53	28.4901	31.4561	34.0296	25.5975	23.3555	20.273	0.78646	0.765853	0.767156	0.750892	0.811947	0.750389	0.639691	0.513955	0.626288	0.608089	0.620524	0.567675	-1.33754	-1.28769	-1.24801	-1.39123	-1.43703	-1.50742
Slc31a1	ENSMUSG00000066150	solute carrier family 31, member 1	NM_175090	20529	d.29	Transporter	d	29	22700.3	22457.3	22881	24349.7	24294.4	23227.9	22477.6	21418.1	22777.6	21254.9	23196.9	22428.2	9964.41	9700.64	9884.54	9762.87	9374.33	8792.38	0.676476	0.651	0.69525	0.842506	0.837126	0.730868	0.653147	0.538857	0.684521	0.52075	0.727707	0.647934	-1.27243	-1.33593	-1.29148	-1.32079	-1.41691	-1.56861
Slc9a7	ENSMUSG00000037341	solute carrier family 9 (sodium/hydrogen exchanger), member 7	NM_177353	236727	d.30	Transporter	d	30	782.448	840.832	764.446	771.92	927.343	852.933	595.943	539.441	578.447	628.744	640.695	516.087	14.2451	18.2648	8.5074	29.693	19.463	18.2457	0.74903	0.789182	0.736044	0.741473	0.843828	0.797155	0.597149	0.5416	0.580531	0.62703	0.637533	0.516924	-1.45166	-1.32093	-1.71544	-1.06074	-1.28722	-1.32148
Slc25a51	ENSMUSG00000045973	solute carrier family 25, member 51	NM_001009949	230125	d.31	Transporter	d	31	21361.4	21853.5	21839.5	21664.8	22858	21752.9	18889.3	19524.9	19308.8	18521.1	20087.7	19012.6	11430.8	11068.5	10825.7	11808.6	10857.4	11478.6	0.809559	0.885982	0.883834	0.856874	1.03677	0.870494	0.396859	0.50791	0.470557	0.330804	0.603255	0.418691	-1.28858	-1.39665	-1.47108	-1.17946	-1.46125	-1.27458
Slc35a1	ENSMUSG00000028293	solute carrier family 35 (CMP-sialic acid transporter), member 1	NM_011895	24060	d.32	Transporter	d	32	9084.86	9359.03	9216.44	8876.54	9372.37	9142.12	7716.15	7938.69	7851.32	8020.05	8815.01	8861.68	5574.27	5431.75	5413.9	6051.24	5659.83	5597.36	0.87295	1.00838	0.938452	0.767284	1.01487	0.901569	0.129153	0.258663	0.208253	0.305109	0.735605	0.759657	-1.35186	-1.46983	-1.48482	-0.977913	-1.28249	-1.33303
Slc9a9	ENSMUSG00000031129	solute carrier family 9 (sodium/hydrogen exchanger), member 9	NM_177909	331004	d.33	Transporter	d	33	191.999	246.351	215.481	137.882	204.177	188.391	124.438	138.847	124.914	116.103	149.76	110.724	1.78063	6.08827	10.6342	4.09559	5.83889	10.1365	0.79575	0.953166	0.868594	0.586982	0.83457	0.783775	0.522393	0.591379	0.524793	0.47877	0.639048	0.448938	-1.89423	-1.30056	-0.986191	-1.50996	-1.32328	-1.01393
Slc27a3	ENSMUSG00000027932	solute carrier family 27 (fatty acid transporter), member 3	NM_001316688	26568	d.34	Transporter	d	34	2574.44	2482.02	2578.59	2612.15	2575.15	2426.3	1884.07	1930.73	1736.3	1783.52	1886.38	2058.72	691.775	784.372	862.438	665.534	992.611	918.365	0.978383	0.90608	0.981572	1.00714	0.978931	0.861186	0.361019	0.409387	0.199515	0.252572	0.363439	0.536309	-1.61939	-1.3712	-1.18372	-1.69579	-0.905901	-1.05955
Abca6	ENSMUSG00000044749	ATP-binding cassette, sub-family A (ABC1), member 6	NM_001166556	76184	d.35	Transporter	d	35	6.19352	8.09604	6.15661	11.9425	3.59784	6.21068	13.6104	25.3303	35.5524	26.793	10.9097	0	0	0	0	2.0478	0	0	0.290844	0.47048	0.286906	0.74046	-0.0517971	0.292668	0.833256	1.28413	1.53524	1.32552	0.676795	-1.21966	-1.21966	-1.21966	-1.21966	-0.366553	-1.21966	-1.21966
Abcd2	ENSMUSG00000055782	ATP-binding cassette, sub-family D (ALD), member 2	NM_001358967	26874	d.36	Transporter	d	36	4.12901	16.1921	18.4698	10.8568	3.59784	14.4916	34.9983	30.021	51.8873	30.3655	0	1.87668	0	0	0	4.09559	0	2.0273	-0.116476	0.733558	0.820996	0.472444	-0.193309	0.660362	1.25293	1.14835	1.52328	1.15611	-1.26546	-0.522876	-1.26546	-1.26546	-1.26546	-0.121071	-1.26546	-0.487011
Slc23a4	ENSMUSG00000029847	solute carrier family 23 member 4	NM_001025573	243753	d.37	Transporter	d	37	82.5802	32.3842	93.3752	80.3405	54.867	80.7388	105.967	82.5579	100.892	64.3033	59.5073	76.9439	40.9545	21.3089	35.093	26.6213	31.1407	25.3412	0.806225	-0.966936	1.04092	0.753742	0.0279011	0.763181	1.28291	0.805708	1.18899	0.329446	0.182065	0.671328	-0.525437	-1.74577	-0.816196	-1.33306	-1.04028	-1.42475
Slc29a4	ENSMUSG00000050822	solute carrier family 29 (nucleoside transporters), member 4	NM_146257	243328	d.38	Transporter	d	38	2052.12	2242.6	2106.59	2324.44	2179.39	2045.38	5734.86	6250.01	5251.19	5713.17	4293.45	4175.61	758.549	745.813	757.159	620.482	634.492	626.434	0.0458338	0.149358	0.0763851	0.191162	0.11601	0.0419995	1.24459	1.34495	1.14181	1.24017	0.906902	0.874438	-1.11444	-1.13417	-1.11658	-1.34852	-1.32251	-1.3374
Slc29a1	ENSMUSG00000023942	solute carrier family 29 (nucleoside transporters), member 1	NM_001199113	63959	d.39	Transporter	d	39	3768.76	3993.66	3814.02	3987.71	3697.68	3915.83	6379.41	6650.6	5780.63	6234.74	6331.58	6744.79	2066.42	2246.57	2024.76	1597.28	1542.44	1613.73	0.110883	0.219318	0.133218	0.216528	0.0752652	0.182501	1.09556	1.17345	0.911155	1.05264	1.08148	1.19976	-1.01317	-0.856833	-1.05126	-1.49477	-1.5601	-1.47561
Slc35d3	ENSMUSG00000050473	solute carrier family 35, member D3	NM_029529	76157	d.40	Transporter	d	40	37.1611	23.1316	46.1746	39.0845	37.7773	30.0183	161.381	158.549	183.527	155.4	100.171	132.306	4.45158	16.2354	6.38055	10.239	3.89259	6.08189	0.0724398	-0.291544	0.240843	0.111494	0.0851615	-0.0921525	1.22256	1.20858	1.3241	1.19275	0.846788	1.06586	-1.47302	-0.55884	-1.23242	-0.898426	-1.55894	-1.26523
Slc6a15	ENSMUSG00000019894	solute carrier family 6 (neurotransmitter transporter), member 15	NM_001252330	103098	d.41	Transporter	d	41	213.676	266.013	256.525	195.423	223.066	252.568	792.322	954.106	745.64	938.65	252.906	281.502	12.4644	8.11769	36.1564	38.9081	35.0333	22.3003	0.259494	0.407515	0.382969	0.199202	0.288539	0.37246	1.14634	1.27226	1.10519	1.26119	0.373365	0.445774	-1.61928	-1.88378	-0.930563	-0.882091	-0.951388	-1.24719
Slc35f2	ENSMUSG00000042195	solute carrier family 35, member F2	NM_028060	72022	d.42	Transporter	d	42	1185.03	1104.53	1250.82	1205.11	1199.88	1209.01	3413.3	3268.54	3530.26	3344.67	4334.11	4469.31	87.2509	95.3829	149.943	270.309	227.717	254.426	0.204391	0.152371	0.244351	0.216818	0.213602	0.21921	0.987005	0.954938	1.01193	0.971974	1.16373	1.18647	-1.71866	-1.65342	-1.32141	-0.887415	-1.01381	-0.932066
Slc10a2	ENSMUSG00000023073	solute carrier family 10, member 2	NM_011388	20494	d.43	Transporter	d	43	90.8383	104.092	128.263	123.768	135.818	103.511	396.647	341.489	308.441	395.644	286.627	320.912	8.90316	20.2942	27.649	32.7647	34.0602	30.4094	-0.0620129	0.055901	0.236971	0.206013	0.286659	0.0510545	1.21987	1.08926	1.0005	1.21766	0.93656	1.03506	-2.01009	-1.34045	-1.08094	-0.937235	-0.904304	-1.00048
Slc13a1	ENSMUSG00000029700	solute carrier family 13 (sodium/sulfate symporters), member 1	NM_019481	55961	d.44	Transporter	d	44	8.25802	11.5658	14.3654	4.34273	4.4973	4.14045	11.6661	20.6395	24.0219	20.5413	36.6962	13.1368	0	0	0	0	0	0	0.386935	0.613968	0.763454	-0.021634	-0.000438261	-0.0503175	0.619878	1.01792	1.12586	1.01454	1.43042	0.701517	-1.26702	-1.26702	-1.26702	-1.26702	-1.26702	-1.26702
Slc35e2	ENSMUSG00000042202	solute carrier family 35, member E2	NM_177186	320541	d.45	Transporter	d	45	4731.85	4666.79	4661.58	4651.06	4806.71	4511.02	5633.75	5351.25	5339.59	5456.85	5148.37	5431.11	2832.09	2805.68	2804.25	2829.03	2643.07	2455.06	0.475551	0.430093	0.426424	0.419007	0.527095	0.318623	1.04841	0.879485	0.87232	0.943653	0.752573	0.928128	-1.2098	-1.24057	-1.24224	-1.21335	-1.43658	-1.67884
Slc16a3	ENSMUSG00000025161	solute carrier family 16 (monocarboxylic acid transporters), member 3	NM_001038653	80879	d.46	Transporter	d	46	9968.47	9498.97	9658.69	9576.8	10439.1	9354.31	15436.2	15224.4	15035.8	15075.6	18208.2	16181.7	228.811	213.089	273.3	253.927	180.032	211.852	0.57047	0.545815	0.554337	0.549985	0.594047	0.537973	0.79395	0.786891	0.780519	0.781869	0.878359	0.818055	-1.3564	-1.39262	-1.26595	-1.30339	-1.47834	-1.39558
Slc28a3	ENSMUSG00000021553	solute carrier family 28 (sodium-coupled nucleoside transporter), member 3	NM_022317	114304	d.47	Transporter	d	47	770.061	844.302	693.645	692.665	700.679	708.017	1070.36	949.416	1040.63	942.222	724.005	774.131	154.915	145.104	165.894	245.736	172.247	136.842	0.597552	0.714443	0.464843	0.463049	0.477655	0.490884	1.0158	0.863478	0.980005	0.853817	0.519239	0.604246	-1.43499	-1.51763	-1.34846	-0.851332	-1.30095	-1.59164
Slc6a17	ENSMUSG00000027894	solute carrier family 6 (neurotransmitter transporter), member 17	NM_001293689	229706	d.48	Transporter	d	48	1659.86	1673.57	1613.03	1618.75	1671.2	1660.32	2340.02	2125.87	2125.46	2167.56	3723.17	3704.57	94.3735	77.1181	113.786	191.469	187.817	220.975	0.501319	0.507372	0.480254	0.482859	0.506328	0.501522	0.754125	0.683466	0.683324	0.697763	1.09605	1.09236	-1.60309	-1.75008	-1.46663	-1.08596	-1.10007	-0.980915
Slc44a1	ENSMUSG00000028412	solute carrier family 44, member 1	NM_001159633	100434	d.49	Transporter	d	49	26177.9	26856.9	26935.2	26747.9	27752.8	26273.2	29688.3	28638.2	28439	29601	37197	36139.2	14451.6	14010.1	13407.7	15769.1	14118.4	14985.8	0.368106	0.440687	0.448937	0.429166	0.533705	0.378407	0.724798	0.622723	0.602942	0.71645	1.36394	1.28216	-1.31594	-1.40388	-1.52846	-1.06864	-1.38205	-1.21305
Slc17a1	ENSMUSG00000021335	solute carrier family 17 (sodium phosphate), member 1	NM_001170638	20504	d.50	Transporter	d	50	806.189	678.911	835.247	720.893	805.916	781.51	493.865	300.21	429.511	384.927	2058.95	1815.69	24.0385	45.662	35.093	25.5975	39.8991	19.2593	0.725592	0.618278	0.747709	0.655747	0.72538	0.706173	0.419606	0.109117	0.332483	0.264112	1.3115	1.23291	-1.44647	-1.05716	-1.21777	-1.40869	-1.1396	-1.57893
Slc30a2	ENSMUSG00000028836	solute carrier family 30 (zinc transporter), member 2	NM_001039677	230810	d.51	Transporter	d	51	131.096	90.213	149.811	112.911	145.712	143.881	99.1618	91.9395	98.9702	95.5619	144.801	137.936	12.4644	10.1471	2.12685	2.0478	0	0	0.702593	0.501545	0.774524	0.622185	0.759566	0.752745	0.552353	0.511724	0.551314	0.532482	0.756183	0.73	-0.537077	-0.639611	-1.3297	-1.34361	-1.94861	-1.94861
Abca12	ENSMUSG00000050296	ATP-binding cassette, sub-family A (ABC1), member 12	NM_175210	74591	d.52	Transporter	d	52	30.9676	30.071	43.0963	43.4273	44.973	20.7023	55.4139	71.3	45.1612	32.1517	208.276	187.668	7.12253	6.08827	6.38055	8.19118	0	0	0.241252	0.222181	0.456881	0.461895	0.484822	-0.0183904	0.622023	0.78835	0.48756	0.265634	1.50085	1.43135	-0.677223	-0.768529	-0.741441	-0.594362	-2.08143	-2.08143
Slc35b2	ENSMUSG00000037089	solute carrier family 35, member B2	NM_001357105	73836	d.53	Transporter	d	53	14838.6	14045.5	14396.2	15067.1	15142.4	14453.3	16641.7	15752.6	16112.9	15740.9	18741.8	18103.4	12718.2	12880.7	12601.6	13511.4	12335.6	13090.3	0.0867387	-0.363155	-0.161162	0.211869	0.252698	-0.128757	1.02591	0.576254	0.761474	0.570174	1.99925	1.71541	-1.17614	-1.07211	-1.25155	-0.680667	-1.42625	-0.939977
Abcg1	ENSMUSG00000024030	ATP binding cassette subfamily G member 1	NM_009593	11307	d.54	Transporter	d	54	628.642	612.986	716.219	629.695	689.885	771.159	1665.33	1820.96	1605.62	1769.23	3960.21	3865.02	137.109	125.824	174.402	178.158	204.361	210.839	-0.00991172	-0.0324124	0.106465	-0.0084178	0.0730367	0.172423	0.859792	0.939582	0.827182	0.913843	1.6336	1.61187	-1.36564	-1.44181	-1.15203	-1.13309	-1.01111	-0.983361
Slc38a1	ENSMUSG00000023169	solute carrier family 38, member 1	NM_001166456	105727	d.55	Transporter	d	55	56293.9	56973	56964	57955.9	58499.9	56969.5	82772.9	80450.8	79997.7	80551.5	127896	117929	28504.3	27263.3	26911	27477.3	25160.7	25365.5	0.138294	0.160445	0.160153	0.19204	0.2093	0.160331	0.850427	0.797864	0.787432	0.800176	1.65419	1.50431	-1.11879	-1.20102	-1.22504	-1.18657	-1.34926	-1.33429
Slc25a33	ENSMUSG00000028982	solute carrier family 25, member 33	NM_027460	70556	d.56	Transporter	d	56	2423.73	2500.52	2554.99	2548.1	2385.37	2371.44	3756.48	3721.67	3448.58	3730.49	5148.37	5453.63	1532.23	1625.57	1496.24	1390.45	1338.08	1381.6	-0.0318571	0.0369362	0.0844667	0.0785046	-0.0670459	-0.0799562	0.934618	0.914082	0.745979	0.9193	1.62992	1.75699	-1.04315	-0.912765	-1.09557	-1.25724	-1.34189	-1.27132
Slc1a5	ENSMUSG00000001918	solute carrier family 1 (neutral amino acid transporter), member 5	NM_009201	20514	d.57	Transporter	d	57	20438.6	21370.1	21441.4	21200.1	21226.3	20231.3	25305.7	24333.9	23558.8	23867.2	33611.7	33786.8	13956.6	14903.1	13947.9	11898.7	11714.8	11513	0.150855	0.283995	0.293951	0.260139	0.263833	0.120396	0.788991	0.672008	0.57529	0.614156	1.63698	1.6525	-0.988769	-0.79275	-0.990633	-1.46532	-1.51187	-1.56376
Slc9a3r2	ENSMUSG00000002504	solute carrier family 9 (sodium/hydrogen exchanger), member 3 regulator 2	NM_001357796	65962	d.58	Transporter	d	58	4317.91	4521.06	4470.72	4632.6	4601.63	4458.23	5050.45	5202.08	4698.68	4946.89	5242.59	5067.97	3756.24	3531.2	4115.45	3309.24	4049.27	3986.68	-0.153619	0.193876	0.109248	0.378095	0.327393	0.088097	1.03083	1.25444	0.485146	0.874238	1.31307	1.05702	-1.20689	-1.67385	-0.516594	-2.1645	-0.639139	-0.75688
Slc30a3	ENSMUSG00000029151	solute carrier family 30 (zinc transporter), member 3	NM_001347323	22784	d.59	Transporter	d	59	12.387	6.93947	7.18271	4.34273	10.7935	6.21068	34.9983	41.2789	31.7089	37.5103	52.5648	40.3486	1.78063	0	5.31712	6.14339	1.9463	4.05459	0.202326	-0.260843	-0.234089	-0.612014	0.0899674	-0.346203	1.07929	1.22186	0.994334	1.13909	1.43162	1.20213	-1.19098	-2.09764	-0.463492	-0.354515	-1.13968	-0.661164
Slc37a4	ENSMUSG00000032114	solute carrier family 37 (glucose-6-phosphate transporter), member 4	NM_001293630	14385	d.60	Transporter	d	60	3451.85	3421.16	3468.22	3171.28	3441.33	3320.64	5359.6	5694.62	5211.79	5272.87	5267.39	5109.26	2589.04	2589.54	2445.88	2734.83	2397.84	2635.48	-0.120051	-0.148695	-0.10488	-0.391898	-0.129841	-0.244318	1.29088	1.48533	1.2012	1.23857	1.23523	1.13748	-1.04232	-1.0417	-1.22471	-0.866666	-1.28831	-0.985311
Slc12a6	ENSMUSG00000027130	solute carrier family 12, member 6	NM_001362700	107723	d.61	Transporter	d	61	4612.11	4613.59	4556.92	4813.91	4777.93	4555.53	6127.62	5920.71	6032.38	5759.61	5970.57	5189.02	4115.04	4130.89	4064.41	4325.97	4006.45	4367.81	-0.315227	-0.313069	-0.396082	-0.0275835	-0.0779812	-0.398124	1.59314	1.36242	1.48793	1.17713	1.41874	0.476399	-1.08115	-1.05532	-1.16429	-0.745407	-1.26076	-0.680759
Slc12a6	ENSMUSG00000096764	solute carrier family 12, member 6	NM_001362700	107723	d.61	Transporter	d	61	0	0	0	0	0	0	1.94435	0	0	0	0	0	0	0	0	0	1.9463	0	-0.315227	-0.313069	-0.396082	-0.0275835	-0.0779812	-0.398124	1.59314	1.36242	1.48793	1.17713	1.41874	0.476399	-1.08115	-1.05532	-1.16429	-0.745407	-1.26076	-0.680759
Slc25a23	ENSMUSG00000046329	solute carrier family 25 (mitochondrial carrier; phosphate carrier), member 23	NM_001379067	66972	e.1	Transporter	e	1	10320.5	9642.39	9602.26	9615.88	10339.3	10452.6	8746.65	8575.7	8863.12	8216.54	8204.07	7989.97	7906.89	7604.25	8539.3	8001.76	9166.08	9390.44	1.46626	0.787193	0.745521	0.759691	1.48447	1.59336	-0.187014	-0.384242	-0.0548435	-0.811741	-0.826908	-1.09114	-1.19557	-1.58553	-0.426741	-1.07639	0.280999	0.52263
Slc2a3	ENSMUSG00000003153	solute carrier family 2 (facilitated glucose transporter), member 3	NM_011401	20527	e.2	Transporter	e	2	107.354	197.775	116.976	149.824	125.924	151.126	51.5252	56.2895	40.3568	50.0137	17.8522	15.0134	16.0257	20.2942	12.7611	43.0037	50.6037	30.4094	0.878429	1.58175	0.977037	1.26176	1.06178	1.27173	0.0390907	0.139729	-0.238007	0.00524445	-1.14863	-1.3378	-1.26675	-1.00744	-1.5135	-0.166098	0.0185731	-0.556915
Abca1	ENSMUSG00000015243	ATP-binding cassette, sub-family A (ABC1), member 1	NM_013454	11303	e.3	Transporter	e	3	2676.63	2653.19	2526.26	2767.4	3336.09	2742.01	944.954	935.343	1075.22	912.75	210.259	153.888	258.192	249.619	170.148	634.817	498.252	606.162	1.11167	1.10341	1.0574	1.14297	1.31839	1.13432	0.134722	0.125134	0.255859	0.102201	-1.27283	-1.56425	-1.08083	-1.11241	-1.47052	-0.238296	-0.465328	-0.281595
Slc39a4	ENSMUSG00000063354	solute carrier family 39 (zinc transporter), member 4	NM_028064	72027	e.4	Transporter	e	4	2416.5	2556.04	2290.26	2320.1	2442.93	2508.08	1543.81	1309.67	1573.91	1331.61	583.171	541.422	909.903	840.181	940.068	1309.57	1102.58	1129.2	1.13018	1.24297	1.02238	1.04839	1.15204	1.20491	0.230042	-0.100332	0.268831	-0.0669549	-1.7246	-1.87364	-0.831681	-0.991735	-0.766198	-0.10049	-0.446013	-0.398091
Abcb5	ENSMUSG00000072791	ATP-binding cassette, sub-family B (MDR/TAP), member 5	NM_029961	77706	e.5	Transporter	e	5	24.7741	48.5763	40.018	30.3991	38.6767	40.3694	1.94435	3.75263	1.92175	4.46551	0	0	0	2.02942	2.12685	6.14339	0	2.0273	0.999258	1.45109	1.3202	1.13561	1.29723	1.32609	-0.49926	-0.168533	-0.504582	-0.0719979	-1.24517	-1.24517	-1.24517	-0.479585	-0.457721	0.11293	-1.24517	-0.48007
Slc2a2	ENSMUSG00000027690	solute carrier family 2 (facilitated glucose transporter), member 2	NM_031197	20526	e.6	Transporter	e	6	638.965	621.082	579.747	674.208	655.706	618.997	349.983	436.243	308.441	322.41	196.374	259.92	348.113	258.751	319.027	275.429	272.481	288.89	1.28794	1.21671	1.04391	1.42268	1.35284	1.20828	-0.22172	0.330579	-0.538315	-0.427349	-1.66845	-0.966962	-0.235141	-0.978245	-0.453771	-0.821851	-0.848791	-0.70235
Slc25a5	ENSMUSG00000016319	solute carrier family 25 (mitochondrial carrier, adenine nucleotide translocator), member 5	NM_007451	11740	e.7	Transporter	e	7	93163.9	92180.4	92084.4	91483.9	94168.9	92854.8	78395.2	74876.2	75615.2	76384.3	79216.1	78354.2	77741.5	76590.4	73263.6	78218.6	72818.7	73783.4	1.38885	1.28004	1.26936	1.20228	1.49885	1.35477	-0.380689	-0.851534	-0.750855	-0.647097	-0.273887	-0.386046	-0.466536	-0.619469	-1.07476	-0.403801	-1.1372	-1.00227
Slc40a1	ENSMUSG00000025993	solute carrier family 40 (iron-regulated transporter), member 1	NM_016917	53945	e.8	Transporter	e	8	14388.6	14495.4	14667.1	14346.2	15489.6	14688.3	8315.98	7362.66	8159.76	8079.89	10007.1	9648.01	8332.46	8164.37	8170.29	9065.59	7974.95	8691.02	1.25759	1.28441	1.32712	1.2469	1.52497	1.33234	-0.730508	-1.17201	-0.799276	-0.834943	-0.0592316	-0.191759	-0.723328	-0.797227	-0.794597	-0.417545	-0.882349	-0.570555
Slco4a1	ENSMUSG00000038963	solute carrier organic anion transporter family, member 4a1	NM_001355218	108115	e.9	Transporter	e	9	27828.5	27408.6	28410.7	27957.4	28330.3	28469.7	5230.3	4808.06	5251.19	4812.03	8047.37	7013.15	6139.62	5869.09	5757.38	5941.68	5746.44	5722.04	1.34718	1.32753	1.37394	1.35316	1.37028	1.37662	-0.812983	-0.921749	-0.807833	-0.920682	-0.256204	-0.43396	-0.605856	-0.664085	-0.688916	-0.648201	-0.691375	-0.696872
Slc6a12	ENSMUSG00000030109	solute carrier family 6 (neurotransmitter transporter, betaine/GABA), member 12	NM_001347433	14411	e.10	Transporter	e	10	1554.57	1520.9	1634.58	1479.78	1499.4	1558.88	13.6104	26.2684	17.2958	26.793	35.7044	26.2735	30.2707	28.4119	2.12685	14.3346	29.1944	24.3276	1.33567	1.32551	1.35895	1.31279	1.3189	1.33695	-0.831335	-0.541654	-0.726912	-0.532807	-0.403697	-0.541567	-0.478075	-0.506524	-1.54706	-0.808878	-0.494335	-0.575931
Slc14a2	ENSMUSG00000024552	solute carrier family 14 (urea transporter), member 2	NM_001110273	27411	e.11	Transporter	e	11	1027.09	1021.26	1136.92	976.028	1152.21	1036.15	25.2765	15.0105	11.5305	14.2896	17.8522	15.0134	37.3933	26.3825	4.2537	4.09559	9.73148	12.1638	1.32461	1.32194	1.3722	1.30073	1.37846	1.32872	-0.394569	-0.626852	-0.741759	-0.648453	-0.55025	-0.626767	-0.216777	-0.375239	-1.1493	-1.16363	-0.814424	-0.718643
Slc6a14	ENSMUSG00000031089	solute carrier family 6 (neurotransmitter transporter), member 14	NM_020049	56774	e.12	Transporter	e	12	486.191	552.844	510.999	577.583	455.126	496.854	13.6104	19.7013	12.4914	14.2896	7.93431	7.50672	7.12253	8.11769	0	2.0478	0	6.08189	1.2598	1.31659	1.2818	1.33594	1.23063	1.26939	-0.29312	-0.138816	-0.328406	-0.273	-0.510915	-0.532631	-0.553096	-0.501918	-1.48064	-0.987156	-1.48064	-0.613807
Slc25a25	ENSMUSG00000026819	solute carrier family 25 (mitochondrial carrier, phosphate carrier), member 25	NM_001164357	227731	e.13	Transporter	e	13	18224.4	18514.5	18194.8	19180.7	18968.7	18536.8	11819.7	11966.2	10630.2	11291.5	12201	12334.5	11516.2	11611.3	10933.1	9782.32	9872.58	10378.7	1.24988	1.31156	1.24353	1.44966	1.40623	1.31627	-0.441446	-0.393328	-0.855764	-0.620025	-0.317434	-0.274926	-0.543041	-0.510915	-0.746019	-1.18043	-1.14455	-0.949259
Slc25a19	ENSMUSG00000020744	solute carrier family 25 (mitochondrial thiamine pyrophosphate carrier), member 19	NM_001252384	67283	e.14	Transporter	e	14	7011.06	6698.9	6874.88	6802.88	7337.79	7108.12	5202.11	4883.11	4986.95	5149.62	4760.58	4696.39	4407.06	4384.57	4263.27	4508.22	4750.91	4384.03	1.34853	1.12125	1.25065	1.19812	1.57582	1.41714	-0.140587	-0.456343	-0.351354	-0.191182	-0.583143	-0.650881	-0.968153	-0.993686	-1.13367	-0.854915	-0.593295	-0.994301
Slc37a3	ENSMUSG00000029924	solute carrier family 37 (glycerol-3-phosphate transporter), member 3	NM_001361617	72144	e.15	Transporter	e	15	19638.6	19289.4	19504.1	20294.7	20636.3	19921.8	16523.1	16066.9	16195.6	16072.3	16028.3	15551.1	15631.3	15814.3	15555.8	15849.9	15550.9	15505.8	1.24167	1.08083	1.18008	1.53626	1.68591	1.37001	-0.306903	-0.557892	-0.486384	-0.554898	-0.579455	-0.850398	-0.804306	-0.69996	-0.847706	-0.679766	-0.85052	-0.876571
Slc25a36	ENSMUSG00000032449	solute carrier family 25, member 36	NM_138756	192287	e.16	Transporter	e	16	17197.3	17848.3	18286.2	17550	18361.6	17841.2	10071.7	9543.88	9588.58	9991.13	10247.2	10586.4	8149.95	8099.43	7673.67	9643.07	9077.52	9336.71	1.21662	1.33014	1.40418	1.27865	1.41676	1.32892	-0.417977	-0.582441	-0.568165	-0.442524	-0.365221	-0.265729	-1.0648	-1.0838	-1.24877	-0.550852	-0.735498	-0.649488
Slc4a10	ENSMUSG00000026904	solute carrier family 4, sodium bicarbonate cotransporter-like, member 10	NM_001242378	94229	e.17	Transporter	e	17	55.7417	89.0565	65.6705	104.225	90.8454	84.8793	5.83305	8.44342	7.68701	8.03791	9.91788	13.1368	1.78063	2.02942	4.2537	0	9.73148	6.08189	0.977791	1.30781	1.093	1.41903	1.32186	1.27388	-0.534488	-0.303334	-0.362982	-0.33469	-0.19968	-0.0150857	-1.17684	-1.11561	-0.72227	-1.90748	-0.211983	-0.508933
Abca9	ENSMUSG00000041797	ATP-binding cassette, sub-family A (ABC1), member 9	NM_147220	217262	e.18	Transporter	e	18	26.8386	17.3487	28.7308	34.7418	55.7665	49.6854	0	1.87632	5.76525	5.35861	0	1.87668	0	0	2.12685	0	0	0	1.11973	0.854614	1.16155	1.27866	1.57288	1.50082	-0.995789	-0.323876	0.220066	0.180642	-0.995789	-0.323795	-0.995789	-0.995789	-0.270762	-0.995789	-0.995789	-0.995789
Slc12a8	ENSMUSG00000035506	solute carrier family 12 (potassium/chloride transporters), member 8	NM_001083902	171286	e.19	Transporter	e	19	407.74	356.226	398.127	409.302	420.047	419.221	171.103	227.034	208.51	250.068	176.538	207.373	190.528	214.104	159.514	185.326	223.824	207.798	1.35254	0.971142	1.28516	1.36334	1.43653	1.43097	-1.09645	-0.299725	-0.539598	-0.0272742	-1.00841	-0.555004	-0.793674	-0.464994	-1.29382	-0.871636	-0.339866	-0.549239
Slc4a5	ENSMUSG00000068323	solute carrier family 4, sodium bicarbonate cotransporter, member 5	NM_001166067	232156	e.20	Transporter	e	20	39.2256	47.4197	38.9919	40.1702	68.3589	81.7739	12.6383	29.0829	12.4914	5.35861	19.8358	3.75336	1.78063	4.05885	1.06342	7.16729	5.83889	0	0.881226	1.02532	0.876697	0.899266	1.30463	1.44205	0.0406061	0.655418	0.0321905	-0.552439	0.36997	-0.778567	-1.19527	-0.730159	-1.42711	-0.357889	-0.495848	-1.99008
Slc15a1	ENSMUSG00000025557	solute carrier family 15 (oligopeptide transporter), member 1	NM_053079	56643	e.21	Transporter	e	21	41.2901	41.6368	36.9397	43.4273	38.6767	40.3694	3.8887	15.0105	0	1.7862	5.95073	0	0	0	0	0	3.89259	0	1.21548	1.22042	1.14979	1.2453	1.17688	1.20216	-0.08999	0.627789	-1.05015	-0.430175	0.122938	-1.05015	-1.05015	-1.05015	-1.05015	-1.05015	-0.0895084	-1.05015
Slc52a3	ENSMUSG00000027463	solute carrier protein family 52, member 3	NM_001164819	69698	e.22	Transporter	e	22	750.448	739.053	726.48	744.778	679.991	715.263	158.464	245.797	186.41	217.917	138.85	146.381	121.083	164.383	97.8351	65.5295	64.2277	67.9144	1.2937	1.27709	1.25846	1.28547	1.18665	1.24156	-0.39197	0.0829504	-0.216379	-0.047403	-0.534689	-0.477657	-0.682438	-0.35234	-0.912149	-1.34255	-1.36404	-1.30425
Slc27a6	ENSMUSG00000024600	solute carrier family 27 (fatty acid transporter), member 6	NM_001081072	225579	e.23	Transporter	e	23	757.674	781.846	695.697	746.949	833.799	755.632	21.3878	35.65	41.3177	25.0068	11.9015	14.0751	17.8063	5.07356	1.06342	0	3.89259	0	1.22956	1.24253	1.19432	1.22368	1.26911	1.22845	-0.227328	-0.0235007	0.0359614	-0.165364	-0.455258	-0.390869	-0.299417	-0.76681	-1.21325	-1.5128	-0.856225	-1.5128
Slc5a1	ENSMUSG00000011034	solute carrier family 5 (sodium/glucose cotransporter), member 1	NM_019810	20537	e.24	Transporter	e	24	2709.66	2680.95	2815.62	2788.03	2674.99	2715.1	87.4957	60.9803	71.1048	50.0137	49.5894	39.4103	52.5286	31.4561	12.7611	2.0478	6.81203	7.09554	1.27813	1.27367	1.29416	1.29004	1.27274	1.27896	-0.152554	-0.30145	-0.238192	-0.38286	-0.386352	-0.480278	-0.362741	-0.571921	-0.930654	-1.56089	-1.16736	-1.15246
Slc19a3	ENSMUSG00000038496	solute carrier family 19, member 3	NM_030556	80721	e.25	Transporter	e	25	186.838	256.76	223.69	224.736	226.664	223.584	41.8035	39.4026	51.8873	46.4413	25.7865	44.102	13.3547	16.2354	27.649	16.3824	5.83889	6.08189	1.07104	1.32743	1.21618	1.21994	1.22683	1.2158	-0.127222	-0.173991	0.0441713	-0.0438739	-0.506983	-0.0848432	-1.0124	-0.864229	-0.452519	-0.857349	-1.61313	-1.58484
Slc16a5	ENSMUSG00000045775	solute carrier family 16 (monocarboxylic acid transporters), member 5	NM_001080934	217316	e.26	Transporter	e	26	343.74	350.443	372.475	285.534	304.917	334.341	28.1931	32.8355	35.5524	37.5103	38.6797	68.4988	25.8192	13.1912	24.4588	21.5019	12.6509	4.05459	1.2898	1.30388	1.34834	1.15459	1.20245	1.26959	-0.515355	-0.407448	-0.350976	-0.312825	-0.290951	0.118848	-0.577369	-1.04275	-0.615431	-0.705703	-1.07114	-1.79756
Slc12a1	ENSMUSG00000027202	solute carrier family 12, member 1	NM_001079690	20495	e.27	Transporter	e	27	643.094	684.694	646.444	669.866	569.358	627.278	15.5548	13.1342	17.2958	18.7551	23.8029	15.9518	7.12253	14.206	2.12685	4.09559	5.83889	0	1.29187	1.32054	1.29425	1.31053	1.23617	1.28048	-0.385413	-0.457833	-0.339603	-0.304445	-0.200199	-0.374557	-0.711616	-0.424349	-1.14895	-0.925225	-0.790422	-1.67123
Slc5a7	ENSMUSG00000023945	solute carrier family 5 (choline transporter), member 7	NM_022025	63993	e.28	Transporter	e	28	53.6771	74.021	32.8352	43.4273	53.0681	47.6152	3.8887	13.1342	11.5305	17.862	0	11.2601	0	4.05885	0	0	0	0	1.14132	1.32865	0.857082	1.01837	1.13468	1.07172	-0.288625	0.340125	0.268802	0.511013	-1.22844	0.255881	-1.22844	-0.268363	-1.22844	-1.22844	-1.22844	-1.22844
Slc2a13	ENSMUSG00000036298	solute carrier family 2 (facilitated glucose transporter), member 13	NM_001033633	239606	e.29	Transporter	e	29	168.257	120.284	176.489	112.911	176.294	105.582	21.3878	5.62895	15.374	12.5034	7.93431	3.75336	0	4.05885	0	0	1.9463	6.08189	1.3057	1.12714	1.33115	1.09354	1.33056	1.05791	0.221925	-0.430125	0.0543294	-0.0489382	-0.270228	-0.608314	-1.44347	-0.574943	-1.44347	-1.44347	-0.864566	-0.394715
Slc9a4	ENSMUSG00000026065	solute carrier family 9 (sodium/hydrogen exchanger), member 4	NM_177084	110895	e.30	Transporter	e	30	370.579	368.948	466.876	403.874	440.735	416.115	5.83305	0.938158	5.76525	11.6103	0	8.44506	1.78063	2.02942	0	0	0	3.04094	1.27035	1.2686	1.36182	1.30441	1.339	1.31623	-0.315723	-0.815851	-0.319681	-0.0725152	-1.0785	-0.187233	-0.672588	-0.638574	-1.0785	-1.0785	-1.0785	-0.52422
Slc44a5	ENSMUSG00000028360	solute carrier family 44, member 5	NM_001081263	242259	e.31	Transporter	e	31	43.3546	48.5763	26.6786	30.3991	30.5816	31.0534	1.94435	0	3.8435	3.57241	0	0	0	0	0	0	0	0	1.43995	1.50751	1.15371	1.23026	1.23378	1.24278	-0.206478	-0.861987	0.0956649	0.0607016	-0.861987	-0.861987	-0.861987	-0.861987	-0.861987	-0.861987	-0.861987	-0.861987
Slc5a5	ENSMUSG00000000792	solute carrier family 5 (sodium iodide symporter), member 5	NM_053248	114479	e.32	Transporter	e	32	349.934	301.867	319.118	340.904	299.52	329.166	140.965	129.466	132.601	133.072	66.4498	81.6356	81.909	51.7503	85.074	46.0754	76.8787	90.2147	1.35783	1.1461	1.22573	1.32037	1.13492	1.27015	0.0570052	-0.0644107	-0.0302794	-0.025218	-1.01267	-0.720809	-0.71606	-1.366	-0.662212	-1.52959	-0.806027	-0.578833
Slc1a2	ENSMUSG00000005089	solute carrier family 1 (glial high affinity glutamate transporter), member 2	NM_001077514	20511	e.33	Transporter	e	33	205.418	223.219	267.812	236.679	277.033	220.479	56.3861	51.5987	40.3568	30.3655	25.7865	15.9518	26.7095	18.2648	30.8393	10.239	17.5167	18.2457	1.16254	1.23537	1.39506	1.28669	1.42476	1.22454	0.035515	-0.0411793	-0.252879	-0.49634	-0.635278	-1.03809	-0.605452	-0.925479	-0.483138	-1.39993	-0.960351	-0.926354
Slc26a7	ENSMUSG00000040569	solute carrier family 26, member 7	NM_145947	208890	e.34	Transporter	e	34	774.19	778.377	713.141	791.462	918.348	810.493	29.1652	45.0316	34.5915	28.5793	13.885	8.44506	7.12253	8.11769	10.6342	0	5.83889	4.05459	1.2577	1.26013	1.22074	1.26763	1.33457	1.27833	-0.205376	-0.0149036	-0.130826	-0.214217	-0.523703	-0.728699	-0.796683	-0.744596	-0.63475	-1.74069	-0.874207	-1.01046
Slc18b1	ENSMUSG00000037455	solute carrier family 18, subfamily B, member 1	NM_001358812	76306	e.35	Transporter	e	35	3567.47	3315.91	3272.24	3314.59	3382.87	3368.26	2244.75	2239.38	2220.58	2176.49	1414.29	1446.92	1550.93	1668.19	1639.8	1411.96	1286.5	1323.82	1.36723	1.17529	1.14049	1.17424	1.22776	1.2164	0.151296	0.145012	0.122888	0.0702479	-1.06099	-1.00114	-0.818994	-0.627749	-0.672783	-1.06532	-1.30946	-1.23443
Slc22a2	ENSMUSG00000040966	solute carrier family 22 (organic cation transporter), member 2	NM_001355767	20518	e.36	Transporter	e	36	41.2901	13.8789	14.3654	26.0564	19.7881	26.9129	7.7774	1.87632	3.8435	3.57241	1.98358	0	3.56126	0	0	0	0	0	1.62463	0.853743	0.877486	1.29503	1.10054	1.31803	0.464269	-0.359059	0.0255167	-0.0169892	-0.33204	-1.13873	-0.0187899	-1.13873	-1.13873	-1.13873	-1.13873	-1.13873
Slc25a21	ENSMUSG00000035472	solute carrier family 25 (mitochondrial oxodicarboxylate carrier), member 21	NM_001167976	217593	e.37	Transporter	e	37	156.902	124.91	110.819	66.2266	124.125	96.2655	34.9983	42.2171	33.6307	58.9447	25.7865	20.6435	16.0257	13.1912	24.4588	21.5019	11.6778	16.2184	1.62695	1.35423	1.21126	0.598373	1.3467	1.0433	-0.153987	0.0661626	-0.200642	0.460276	-0.510021	-0.766823	-1.05589	-1.27524	-0.571257	-0.719974	-1.41108	-1.04234
Slc38a4	ENSMUSG00000022464	solute carrier family 38, member 4	NM_001358058	69354	e.38	Transporter	e	38	650.319	619.926	792.15	661.18	598.14	698.701	40.8313	42.2171	83.5962	67.8757	11.9015	15.0134	8.90316	2.02942	4.2537	2.0478	0	4.05459	1.18176	1.16071	1.26853	1.18904	1.14498	1.21332	-0.0273554	-0.0130017	0.28281	0.192265	-0.545427	-0.450257	-0.661913	-1.18359	-0.941106	-1.18092	-1.67174	-0.958122
Slc34a2	ENSMUSG00000029188	solute carrier family 34 (sodium phosphate), member 2	NM_011402	20531	e.39	Transporter	e	39	33284	31950.5	31972.3	32126.4	35619.5	33210.6	5398.48	4096.93	5564.43	4717.36	1660.25	1585.79	468.306	355.149	197.797	208.875	261.777	281.794	1.15784	1.13771	1.13805	1.14041	1.19121	1.15675	0.262632	0.126875	0.277531	0.196264	-0.317532	-0.340102	-0.939701	-1.0755	-1.36248	-1.33579	-1.22515	-1.18901
Slc9a2	ENSMUSG00000026062	solute carrier family 9 (sodium/hydrogen exchanger), member 2	NM_001033289	226999	e.40	Transporter	e	40	7194.8	7214.73	7407.43	7652.97	8105.03	7783.01	1327.99	1169.88	1318.32	1259.27	883.683	920.512	256.411	294.266	179.719	221.162	161.543	259.494	1.18078	1.18264	1.20036	1.22229	1.26089	1.23363	0.0446557	-0.0405403	0.0397443	0.00894538	-0.229067	-0.201633	-1.05946	-0.967175	-1.29739	-1.15852	-1.36869	-1.05145
Slc25a38	ENSMUSG00000032519	solute carrier family 25, member 38	NM_144793	208638	e.41	Transporter	e	41	3924.63	3609.68	3904.32	3794.46	3784.03	3698.46	2999.16	2939.25	2976.79	2982.07	2519.14	2730.57	2201.75	2272.95	2270.41	2338.58	2541.86	2474.31	1.39201	0.990349	1.3671	1.23006	1.21684	1.10701	0.100706	0.00382725	0.0647688	0.0732663	-0.736676	-0.34975	-1.38319	-1.23039	-1.23576	-1.09373	-0.693571	-0.822877
Slc35g2	ENSMUSG00000070287	solute carrier family 35, member G2	NM_001101483	245020	e.42	Transporter	e	42	421.159	403.646	382.736	439.701	415.55	457.52	155.548	159.487	135.483	155.4	97.1952	90.0807	52.5286	52.765	52.1078	83.9596	66.174	78.0509	1.24899	1.19726	1.13248	1.30147	1.23266	1.34986	0.037859	0.0681972	-0.129594	0.0367025	-0.53156	-0.623384	-1.27231	-1.26693	-1.28195	-0.708319	-0.995089	-0.796325
Slc2a1	ENSMUSG00000028645	solute carrier family 2 (facilitated glucose transporter), member 1	NM_011400	20525	e.43	Transporter	e	43	100548	100697	102812	103658	104608	101141	46748	45308.3	43443.1	44453.2	54777.5	50646	26969.4	26931.5	24859.7	27496.8	25348.6	25994	1.20429	1.20687	1.24301	1.25724	1.27311	1.21451	-0.127081	-0.181458	-0.254537	-0.214579	0.148466	0.0121435	-1.0833	-1.08575	-1.2249	-1.04964	-1.19105	-1.14734
Slc39a6	ENSMUSG00000024270	solute carrier family 39 (metal ion transporter), member 6	NM_139143	106957	e.44	Transporter	e	44	16843.3	17455.1	17315.5	17733.5	17929.8	17445.8	13407.3	14245	13337.9	13518	13589.5	13201.5	12162.6	11779.8	11401	12603.2	12009.6	11770.5	1.06735	1.28464	1.23573	1.38103	1.44807	1.2814	-0.322106	0.0469984	-0.353684	-0.272017	-0.239892	-0.416288	-0.915448	-1.11021	-1.30926	-0.698758	-0.992535	-1.11502
Slc39a1	ENSMUSG00000052310	solute carrier family 39 (zinc transporter), member 1	NM_013901	30791	e.45	Transporter	e	45	53995.1	52765.4	53016.6	54195.1	55862.7	53992.5	39823.2	40558.4	39221	38702.6	38269.1	37933.3	32655	31887.3	30893.6	33565.4	32499.2	33289.2	1.27681	1.17089	1.19273	1.2938	1.43314	1.27659	-0.12288	-0.0387708	-0.192928	-0.254109	-0.305885	-0.346405	-1.03526	-1.14463	-1.29019	-0.908834	-1.05724	-0.946823
Slc41a1	ENSMUSG00000013275	solute carrier family 41, member 1	NM_173865	98396	e.46	Transporter	e	46	9231.44	9738.38	9147.7	9847.13	9823.89	9530.28	8652.35	8855.27	8314.46	8976.56	8308.21	8618.65	7670.96	7487.56	7111.12	6342.02	6278.75	6379.9	0.726159	1.07627	0.66648	1.149	1.13352	0.934808	0.301896	0.453711	0.0410186	0.542805	0.0360953	0.27634	-0.486519	-0.644996	-0.982797	-1.73237	-1.79804	-1.69338
Slc10a4-ps	ENSMUSG00000060204	solute carrier family 10 (sodium/bile acid cotransporter family), pseudogene	NM_001024147	545758	e.47	Transporter	e	47	162.064	143.416	200.09	110.74	115.131	155.267	68.0522	53.475	73.0266	53.5861	60.4991	55.3621	21.3676	6.08827	6.38055	6.14339	1.9463	12.1638	1.0461	0.952474	1.2077	0.754712	0.784428	1.01328	0.383656	0.200852	0.437283	0.202423	0.294351	0.227106	-0.485376	-1.37131	-1.34016	-1.36534	-2.0481	-0.89408
Slc1a1	ENSMUSG00000024935	solute carrier family 1 (neuronal/epithelial high affinity glutamate transporter, system Xag), member 1	NM_009199	20510	e.48	Transporter	e	48	2038.7	1852.84	1901.37	1990.05	2094.84	1877.69	1420.35	1064.81	1429.78	1259.27	498.869	557.374	143.341	103.501	147.816	199.66	135.268	137.856	0.984267	0.902658	0.92473	0.96365	1.00746	0.914035	0.675752	0.429868	0.681404	0.573018	-0.216843	-0.122304	-1.27784	-1.55371	-1.25176	-0.996452	-1.327	-1.31093
Slc16a2	ENSMUSG00000033965	solute carrier family 16 (monocarboxylic acid transporters), member 2	NM_009197	20502	e.49	Transporter	e	49	5019.85	4962.87	4851.41	5379.55	5383.26	5298.74	1169.53	1154.87	1108.85	1204.79	502.837	451.342	69.4446	48.7062	23.3953	28.6691	21.4092	28.3821	1.03673	1.03145	1.02093	1.06876	1.06908	1.06175	0.362653	0.356822	0.338013	0.376395	-0.0275664	-0.0774756	-0.938323	-1.09974	-1.42922	-1.33862	-1.46853	-1.34312
Slc16a7	ENSMUSG00000020102	solute carrier family 16 (monocarboxylic acid transporters), member 7	NM_001358496	20503	e.50	Transporter	e	50	1979.86	2110.75	2180.47	1954.23	2362.88	2311.41	539.557	512.234	625.53	494.778	142.818	114.477	25.8192	30.4413	14.8879	30.7169	13.6241	22.3003	1.04195	1.07445	1.09094	1.03533	1.13173	1.12055	0.382376	0.356033	0.457337	0.338459	-0.29008	-0.401543	-1.14302	-1.06227	-1.40892	-1.05783	-1.45102	-1.21446
Slc27a2	ENSMUSG00000027359	solute carrier family 27 (fatty acid transporter), member 2	NM_011978	26458	e.51	Transporter	e	51	244.644	226.689	215.481	245.364	251.849	257.743	148.743	89.125	97.0485	133.072	41.6551	46.917	8.90316	8.11769	8.5074	4.09559	1.9463	13.1774	0.982957	0.934003	0.901447	0.984845	1.0016	1.01646	0.663721	0.336259	0.390606	0.592427	-0.146208	-0.0711837	-1.08805	-1.14135	-1.11435	-1.51661	-1.86994	-0.856636
Slc1a3	ENSMUSG00000005360	solute carrier family 1 (glial high affinity glutamate transporter), member 3	NM_148938	20512	e.52	Transporter	e	52	285.934	260.23	231.899	288.791	250.949	267.059	73.8853	107.888	73.0266	82.1654	23.8029	22.5202	5.34189	4.05885	6.38055	2.0478	0	2.0273	1.06849	1.01919	0.958881	1.07369	1.00018	1.03274	0.362838	0.559495	0.356779	0.417929	-0.217629	-0.245525	-0.934041	-1.05278	-0.854367	-1.31897	-1.90438	-1.32251
Slc7a7	ENSMUSG00000000958	solute carrier family 7 (cationic amino acid transporter, y+ system), member 7	NM_001253679	20540	e.53	Transporter	e	53	1614.44	1524.37	1719.75	1677.38	1700.88	1782.46	805.933	902.508	775.427	844.874	539.533	531.101	155.805	193.81	179.719	251.879	213.119	216.921	1.04903	0.98598	1.11843	1.09103	1.10631	1.15777	0.286197	0.410432	0.243845	0.337993	-0.154151	-0.17143	-1.5142	-1.2757	-1.35822	-0.988991	-1.17184	-1.1525
Slc66a1	ENSMUSG00000028744	solute carrier family 66 member 1	NM_145384	212555	e.54	Transporter	e	54	4337.53	4036.46	4138.27	3975.77	4237.35	4118.71	2886.39	3039.63	3093.06	2839.17	2690.72	2693.97	1906.17	1873.16	1841.85	2052.92	1874.28	2021.21	1.30713	1.08525	1.16208	1.03852	1.23506	1.14747	0.0509224	0.210464	0.264203	5.63949e-05	-0.165562	-0.161835	-1.22857	-1.28244	-1.33441	-0.999877	-1.28059	-1.04787
Slc25a20	ENSMUSG00000032602	solute carrier family 25 (mitochondrial carnitine/acylcarnitine translocase), member 20	NM_020520	57279	e.55	Transporter	e	55	6063.45	5678.8	6150.45	6468.49	6450.92	6403.21	4126.88	4115.7	4235.54	4247.59	4080.22	3896.93	2604.17	2451.54	2366.12	2720.5	2697.57	2727.73	1.09757	0.920117	1.13614	1.27265	1.26529	1.24519	0.0558523	0.0485064	0.126215	0.133907	0.0250653	-0.0993689	-1.19055	-1.35404	-1.45004	-1.07226	-1.09517	-1.06507
Slco2a1	ENSMUSG00000032548	solute carrier organic anion transporter family, member 2a1	NM_033314	24059	e.56	Transporter	e	56	258277	252390	257382	256987	272303	262031	79775.7	71796.3	75460.5	74714.2	93493.9	83221.4	9493.44	8822.92	8178.8	13867.7	12515.7	12510.4	1.06702	1.05009	1.06448	1.06335	1.10587	1.07762	0.204152	0.126749	0.163309	0.156009	0.320697	0.23521	-1.35921	-1.413	-1.46867	-1.08089	-1.15623	-1.15654
Slc7a6	ENSMUSG00000031904	solute carrier family 7 (cationic amino acid transporter, y+ system), member 6	NM_001357381	330836	e.57	Transporter	e	57	15047.2	14945.3	15174	15368.9	15444.6	15195.5	12729.7	13403.5	12990.1	13724.3	12878.4	13075.8	9872.71	9690.49	9548.49	9827.37	9294.53	9497.88	0.969965	0.935527	1.01253	1.07724	1.10216	1.01969	0.121947	0.383462	0.224629	0.503396	0.180838	0.257965	-1.16668	-1.26113	-1.33597	-1.19001	-1.47264	-1.36292
Slc6a13	ENSMUSG00000030108	solute carrier family 6 (neurotransmitter transporter, GABA), member 13	NM_001379107	14412	e.58	Transporter	e	58	76.3867	98.3091	83.1142	96.6257	73.7557	101.441	21.3878	13.1342	13.4523	28.5793	3.96715	2.81502	1.78063	4.05885	0	2.0478	1.9463	0	1.06938	1.22046	1.11987	1.2101	1.04843	1.23927	0.318125	0.0395482	0.053027	0.486848	-0.593871	-0.753718	-0.945284	-0.582792	-1.56473	-0.889716	-0.910231	-1.56473
Slc8a1	ENSMUSG00000054640	solute carrier family 8 (sodium/calcium exchanger), member 1	NM_001112798	20541	e.59	Transporter	e	59	693.674	734.427	740.845	751.292	716.869	711.123	112.772	99.4447	78.7918	90.2033	17.8522	19.7051	12.4644	8.11769	0	2.0478	7.78518	2.0273	1.11643	1.14197	1.14586	1.15213	1.13114	1.12754	0.305815	0.249993	0.146861	0.20675	-0.499567	-0.457562	-0.650368	-0.825029	-1.81529	-1.31599	-0.841674	-1.31901
Slc43a3	ENSMUSG00000027074	solute carrier family 43, member 3	NM_021398	58207	e.60	Transporter	e	60	1432.77	1531.31	1317.51	1475.44	1376.17	1409.82	300.402	329.293	353.602	333.127	27.7701	30.0269	16.0257	10.1471	2.12685	10.239	10.7046	2.0273	1.07231	1.10088	1.03629	1.08492	1.055	1.06538	0.401909	0.441256	0.471783	0.446217	-0.607858	-0.575396	-0.833363	-1.01542	-1.56183	-1.0119	-0.994445	-1.57574
Slc2a10	ENSMUSG00000027661	solute carrier family 2 (facilitated glucose transporter), member 10	NM_130451	170441	e.61	Transporter	e	61	137.29	126.067	106.715	136.796	116.03	118.003	17.4991	28.1447	18.2566	25.0068	9.91788	0	1.78063	4.05885	0	0	1.9463	0	1.18214	1.13842	1.05305	1.1803	1.09591	1.10454	0.142856	0.377695	0.163589	0.318842	-0.129581	-1.36456	-0.836203	-0.527014	-1.36456	-1.36456	-0.806305	-1.36456
Abcb4	ENSMUSG00000042476	ATP-binding cassette, sub-family B (MDR/TAP), member 4	NM_008830	18670	e.62	Transporter	e	62	292.128	232.472	262.682	270.335	297.721	356.079	224.572	122.899	176.801	173.262	26.7783	29.0885	38.2836	44.6473	27.649	31.7408	22.3824	24.3276	1.0602	0.846651	0.960846	0.987696	1.07794	1.2454	0.814347	0.252034	0.591013	0.572143	-1.15118	-1.07621	-0.825954	-0.685053	-1.12222	-0.996929	-1.31286	-1.23786
Slc2a12	ENSMUSG00000037490	solute carrier family 2 (facilitated glucose transporter), member 12	NM_178934	353169	e.63	Transporter	e	63	115.612	114.501	144.68	128.11	116.03	134.565	54.4418	28.1447	65.3396	67.8757	5.95073	5.63004	4.45158	6.08827	2.12685	8.19118	1.9463	5.06824	1.01246	1.00602	1.16215	1.08094	1.01486	1.11374	0.512377	0.0798672	0.633075	0.658308	-0.884231	-0.916001	-1.04763	-0.871052	-1.4215	-0.696313	-1.46151	-0.975553
Abca8b	ENSMUSG00000020620	ATP-binding cassette, sub-family A (ABC1), member 8b	NM_001362749	27404	e.64	Transporter	e	64	582.191	629.178	556.147	457.072	618.828	629.349	318.873	278.633	314.206	295.617	55.5401	39.4103	34.7223	43.6326	28.7125	52.2188	36.9796	37.505	1.062	1.12402	1.02543	0.868719	1.11076	1.12423	0.581306	0.473699	0.569543	0.520891	-0.805708	-1.07452	-1.17322	-0.994984	-1.32065	-0.854162	-1.12418	-1.11318
Slc14a1	ENSMUSG00000059336	solute carrier family 14 (urea transporter), member 1	NM_001171010	108052	e.65	Transporter	e	65	31.9998	32.3842	53.3573	23.885	43.174	39.3343	25.2765	26.2684	9.60876	17.862	0	1.87668	0	0	0	0	0	0	0.924818	0.931628	1.21831	0.758843	1.09632	1.04284	0.79084	0.81263	0.257463	0.595881	-1.13137	-0.509993	-1.13137	-1.13137	-1.13137	-1.13137	-1.13137	-1.13137
Slc43a1	ENSMUSG00000027075	solute carrier family 43, member 1	NM_001081349	72401	e.66	Transporter	e	66	61.9352	49.7328	57.4617	74.912	60.2638	67.2823	48.6087	26.2684	46.122	50.0137	5.95073	7.50672	0	4.05885	2.12685	4.09559	1.9463	2.0273	0.933198	0.782975	0.881807	1.06386	0.914438	0.990034	0.767358	0.350254	0.731515	0.786823	-0.602446	-0.461647	-1.9538	-0.823884	-1.15921	-0.81884	-1.20067	-1.18177
Slc2a6	ENSMUSG00000036067	solute carrier family 2 (facilitated glucose transporter), member 6	NM_001177627	227659	e.67	Transporter	e	67	337.547	343.504	260.63	277.935	230.262	316.745	189.574	201.704	145.092	189.338	28.7619	20.6435	33.832	30.4413	19.1416	16.3824	20.4361	8.10918	1.1015	1.11513	0.900162	0.950195	0.803778	1.05196	0.65261	0.700814	0.444967	0.65164	-0.797919	-1.04675	-0.675031	-0.755035	-1.10293	-1.21802	-1.05427	-1.72281
Slc22a15	ENSMUSG00000033147	solute carrier family 22 (organic anion/cation transporter), member 15	NM_001039369	242126	e.68	Transporter	e	68	1969.54	1871.34	1883.92	2106.22	1991.4	1958.43	1921.02	1922.29	1900.61	1894.27	1633.48	1451.61	1500.18	1572.8	1466.46	1432.43	1306.94	1310.65	0.904748	0.58027	0.622777	1.33046	0.974793	0.868874	0.746485	0.750673	0.678736	0.657524	-0.282198	-1.03098	-0.8222	-0.522316	-0.966408	-1.11534	-1.69694	-1.67896
Slc22a13b	ENSMUSG00000092212	solute carrier family 22 (organic cation transporter), member 13b	NM_175420	109280	e.69	Transporter	e	69	136.257	84.4302	89.2708	106.397	80.0519	97.3006	74.8574	57.2276	72.0657	62.5171	63.4744	75.0672	18.6966	40.5885	32.9662	25.5975	33.087	38.5186	1.59193	0.686591	0.791826	1.12351	0.58614	0.954534	0.459676	-0.0453425	0.388081	0.120676	0.149239	0.464949	-2.11492	-0.687914	-1.07448	-1.54141	-1.0677	-0.785388
Slc8a2	ENSMUSG00000030376	solute carrier family 8 (sodium/calcium exchanger), member 2	NM_001347561	110891	e.70	Transporter	e	70	38.1934	80.9604	56.4356	45.5986	27.8832	45.545	34.9983	31.8974	24.9828	23.2206	27.7701	21.5818	5.34189	5.07356	6.38055	20.478	13.6241	18.2457	0.646673	1.65604	1.16955	0.883462	0.229032	0.881885	0.530326	0.407079	0.0842372	-0.0118502	0.223661	-0.107707	-1.84529	-1.90445	-1.63778	-0.176279	-0.702164	-0.326429
Slc39a8	ENSMUSG00000053897	solute carrier family 39 (metal ion transporter), member 8	NM_001135149	67547	e.71	Transporter	e	71	6500.1	6383.15	6533.19	6244.84	7119.22	6461.17	3446.36	3217.88	3221.82	3012.43	3285.79	3018.64	410.436	455.605	445.575	1646.43	1552.17	1627.92	0.957392	0.938442	0.962693	0.915577	1.05236	0.951123	0.295149	0.223561	0.224836	0.154708	0.245357	0.156856	-1.92399	-1.81524	-1.83843	-0.475697	-0.537203	-0.487492
Abcg3	ENSMUSG00000029299	ATP binding cassette subfamily G member 3	NM_030239	27405	e.72	Transporter	e	72	49.5481	15.0355	31.8091	6.51409	53.9676	14.4916	27.2209	7.50526	2.88263	12.5034	0	0	0	0	0	0	6.81203	2.0273	1.46308	0.688919	1.17164	0.177795	1.51959	0.66565	1.07006	0.261342	-0.267412	0.573035	-1.18209	-1.18209	-1.18209	-1.18209	-1.18209	-1.18209	0.204015	-0.435203
Slc1a6	ENSMUSG00000005357	solute carrier family 1 (high affinity aspartate/glutamate transporter), member 6	NM_009200	20513	e.73	Transporter	e	73	40.2579	55.5157	53.3573	36.9132	50.3697	26.9129	24.3044	37.5263	31.7089	41.0827	5.95073	11.2601	3.56126	4.05885	2.12685	10.239	6.81203	8.10918	0.851197	1.17727	1.13692	0.763591	1.07835	0.446289	0.344621	0.780215	0.61059	0.871708	-0.994321	-0.406259	-1.43083	-1.32354	-1.82208	-0.49637	-0.87327	-0.714087
Slc22a17	ENSMUSG00000022199	solute carrier family 22 (organic cation transporter), member 17	NM_001360406	59049	e.74	Transporter	e	74	2178.05	1840.11	1996.79	1766.4	1677.49	1823.87	1491.32	1524.51	1453.81	1445.93	829.135	1003.09	425.571	459.664	589.137	613.315	795.062	830.178	1.25327	0.934333	1.0889	0.857004	0.759315	0.917559	0.536811	0.578443	0.488632	0.478361	-0.573179	-0.213127	-1.83328	-1.68776	-1.21899	-1.143	-0.652501	-0.570804
Slc4a3	ENSMUSG00000006576	solute carrier family 4 (anion exchanger), member 3	NM_001357149	20536	e.75	Transporter	e	75	5373.91	5223.1	5175.66	4919.22	4741.05	4974.75	5276.96	4884.99	4947.55	5070.14	3356.21	4003.9	2883.73	3128.36	3322.14	2952.92	3732.02	3481.88	1.08732	0.961223	0.920796	0.695688	0.53226	0.745413	1.00667	0.664749	0.721123	0.829548	-0.997959	-0.216332	-1.67002	-1.30937	-1.04316	-1.565	-0.527818	-0.83513
Slc10a1	ENSMUSG00000021135	solute carrier family 10 (sodium/bile acid cotransporter family), member 1	NM_001177561	20493	e.76	Transporter	e	76	94.9673	111.031	95.4274	80.3405	92.6443	70.3877	54.4418	54.4131	56.6917	91.9895	49.5894	65.6838	47.1867	38.559	37.2199	44.0276	57.4157	50.6824	1.23093	1.69835	1.24538	0.731529	1.15693	0.33736	-0.426078	-0.427638	-0.305943	1.13574	-0.702686	0.131506	-0.849636	-1.44546	-1.54946	-1.05442	-0.268277	-0.638132
Slc2a5	ENSMUSG00000028976	solute carrier family 2 (facilitated glucose transporter), member 5	NM_019741	56485	e.77	Transporter	e	77	10.3225	2.31316	32.8352	13.0282	21.587	10.3511	15.5548	13.1342	9.60876	5.35861	5.95073	1.87668	1.78063	2.02942	0	2.0478	9.73148	2.0273	0.539305	-0.792143	1.72537	0.771461	1.28752	0.542038	0.950888	0.779619	0.468757	-0.0858305	0.0106367	-0.945196	-0.981989	-0.889143	-2.09001	-0.882592	0.481218	-0.889904
Slc25a31	ENSMUSG00000069041	solute carrier family 25 (mitochondrial carrier; adenine nucleotide translocator), member 31	NM_178386	73333	e.78	Transporter	e	78	27.8708	9.25262	11.2871	9.77114	15.2908	14.4916	9.72174	7.50526	1.92175	7.14481	7.93431	7.50672	4.45158	6.08827	0	0	1.9463	8.10918	1.58429	0.424984	0.627684	0.48023	0.943517	0.887187	0.475084	0.215756	-0.980729	0.167265	0.270864	0.215948	-0.282299	0.011683	-2.18134	-2.18134	-0.971362	0.29257
Slc39a2	ENSMUSG00000072572	solute carrier family 39 (zinc transporter), member 2	NM_001039676	214922	e.79	Transporter	e	79	158.967	107.562	124.158	96.6257	71.0573	105.582	89.44	49.7224	107.618	66.9826	78.3513	95.7107	58.7608	62.9121	68.0592	92.1508	70.0666	45.6142	2.04855	0.839615	1.28327	0.508484	-0.438583	0.782205	0.270052	-1.53352	0.841234	-0.620117	-0.137874	0.479116	-1.02212	-0.812672	-0.571117	0.362155	-0.481756	-1.79693
Slc17a3	ENSMUSG00000036083	solute carrier family 17 (sodium phosphate), member 3	NM_001164743	105355	e.80	Transporter	e	80	59.8707	89.0565	85.1664	104.225	77.3535	47.6152	17.4991	15.0105	13.4523	1.7862	36.6962	48.7937	5.34189	23.3384	8.5074	4.09559	23.3555	4.05459	0.853691	1.20092	1.16177	1.33891	1.07751	0.654396	-0.202138	-0.330216	-0.420988	-1.8803	0.428893	0.675629	-1.15116	0.0410515	-0.792231	-1.34513	0.0416771	-1.35229
Slc3a1	ENSMUSG00000024131	solute carrier family 3, member 1	NM_009205	20532	e.81	Transporter	e	81	69.1609	40.4802	92.3491	67.3123	69.2584	76.5983	31.1096	44.0934	45.1612	52.693	60.4991	60.0538	26.7095	33.4855	34.0296	37.8842	39.8991	27.3685	1.02232	-0.41807	1.80491	0.949141	1.02612	1.29845	-1.11983	-0.189176	-0.125039	0.289186	0.661194	0.641277	-1.52374	-0.924199	-0.881294	-0.595189	-0.456738	-1.45933
Slc6a6	ENSMUSG00000030096	solute carrier family 6 (neurotransmitter transporter, taurine), member 6	NM_009320	21366	e.82	Transporter	e	82	40408.6	41655.3	41318	41958.3	42998.7	42367.2	29740.8	28538.8	29699.7	28881.1	43951.1	39188.8	23816.8	23301.8	22473.4	24164	22609.1	22923.7	0.904216	1.01732	0.987064	1.04431	1.13547	1.0804	-0.236757	-0.390321	-0.241898	-0.345933	1.21702	0.790127	-1.06357	-1.14494	-1.27969	-1.0097	-1.25727	-1.20585
Slc17a4	ENSMUSG00000021336	solute carrier family 17 (sodium phosphate), member 4	NM_177016	319848	e.83	Transporter	e	83	824.77	841.988	821.907	635.124	956.125	812.564	203.184	102.259	200.823	206.306	383.822	385.658	33.832	52.765	31.9027	60.41	33.087	40.5459	1.11333	1.12936	1.11063	0.910632	1.228	1.10176	0.0278533	-0.501783	0.0188167	0.0396415	0.520182	0.523879	-1.34598	-1.00876	-1.39024	-0.905483	-1.36278	-1.20905
Slc46a1	ENSMUSG00000020829	solute carrier family 46, member 1	NM_026740	52466	e.84	Transporter	e	84	2974.95	2915.73	2895.66	2868.37	3138.21	2959.39	1966.71	2065.82	1941.93	1901.41	2291.03	2196.65	1490.39	1477.42	1539.84	1736.53	1615.43	1774.9	1.24566	1.17011	1.14415	1.10858	1.44642	1.22595	-0.309339	-0.124619	-0.356973	-0.436186	0.264138	0.106088	-1.35114	-1.38397	-1.22853	-0.776954	-1.04852	-0.694858
Slc31a2	ENSMUSG00000066152	solute carrier family 31, member 2	NM_001290518	20530	e.85	Transporter	e	85	10472.2	9884.11	10567.8	10363.9	10620.8	10653.4	5817.49	5446.01	5836.36	5589.92	7598.09	7481.39	4239.68	3935.05	4086.74	5779.9	5182.98	5326.72	1.22698	1.06614	1.25227	1.19805	1.26619	1.27471	-0.408865	-0.592479	-0.399855	-0.519901	0.334184	0.291111	-1.2892	-1.49667	-1.39143	-0.426902	-0.73022	-0.654104
Slc35f3	ENSMUSG00000057060	solute carrier family 35, member F3	NM_001363500	210027	e.86	Transporter	e	86	261.16	239.412	205.22	222.565	219.468	180.11	105.967	75.9908	95.1267	87.524	247.947	283.379	41.8448	60.8827	54.2347	50.171	59.362	89.201	1.2013	1.06935	0.835605	0.958651	0.937398	0.637769	-0.164566	-0.665601	-0.327375	-0.452916	1.1225	1.32525	-1.55862	-0.998438	-1.1716	-1.28804	-1.03635	-0.42432
Slc25a26	ENSMUSG00000045100	solute carrier family 25 (mitochondrial carrier, phosphate carrier), member 26	NM_026255	67582	e.87	Transporter	e	87	2522.83	2527.12	2460.59	2484.04	2616.53	2551.55	2157.25	2084.59	2165.81	2188.99	2536	2437.81	2113.61	2324.7	2124.72	2158.38	2121.46	2074.94	1.05773	1.07776	0.763657	0.875323	1.4871	1.19104	-0.785268	-1.18867	-0.738651	-0.613331	1.11907	0.654134	-1.0259	0.0948298	-0.964155	-0.779146	-0.982238	-1.24329
Slc13a4	ENSMUSG00000029843	solute carrier family 13 (sodium/sulfate symporters), member 4	NM_172892	243755	e.88	Transporter	e	88	9.29028	0	12.3132	16.2852	4.4973	15.5267	15.5548	14.0724	21.1393	12.5034	1.98358	0	4.45158	8.11769	4.2537	8.19118	1.9463	5.06824	0.401574	-2.11245	0.679331	0.960902	-0.274537	0.912507	0.914339	0.813169	1.22781	0.694629	-0.933599	-2.11245	-0.283543	0.271103	-0.323415	0.279761	-0.947159	-0.167976
Slc26a9	ENSMUSG00000042268	solute carrier family 26, member 9	NM_177243	320718	e.89	Transporter	e	89	494.449	418.681	445.328	474.443	482.11	436.818	526.919	517.863	507.342	543.006	209.267	243.968	361.468	502.282	400.911	191.469	192.683	171.307	0.716006	0.307801	0.459207	0.61463	0.653977	0.411857	0.87213	0.829575	0.779193	0.945959	-1.39201	-1.01632	-0.0526621	0.754587	0.201393	-1.60954	-1.59407	-1.88171
Slc46a2	ENSMUSG00000028386	solute carrier family 46, member 2	NM_021053	30936	e.90	Transporter	e	90	15.4838	6.93947	12.3132	23.885	12.5924	10.3511	7.7774	9.38158	13.4523	3.57241	0	1.87668	1.78063	4.05885	2.12685	0	0	2.0273	1.09571	0.378013	0.885844	1.50036	0.906235	0.729205	0.476584	0.641489	0.966496	-0.1641	-1.65744	-0.619363	-0.652725	-0.0647772	-0.537438	-1.65744	-1.65744	-0.569226
Slc4a9	ENSMUSG00000024485	solute carrier family 4, sodium bicarbonate cotransporter, member 9	NM_001271544	240215	e.91	Transporter	e	91	218.838	176.956	180.594	244.278	169.098	167.688	89.44	75.9908	119.149	108.958	15.8686	30.9652	36.5029	60.8827	44.6638	47.0993	23.3555	54.737	1.25891	0.996394	1.02153	1.39492	0.9403	0.929961	0.1557	-0.0442747	0.508499	0.398418	-1.93002	-1.1361	-0.937651	-0.315598	-0.693104	-0.628565	-1.4738	-0.445514
Slc13a3	ENSMUSG00000018459	solute carrier family 13 (sodium-dependent dicarboxylate transporter), member 3	NM_054055	114644	e.92	Transporter	e	92	12.387	32.3842	24.6264	36.9132	50.3697	27.948	1.94435	1.87632	1.92175	1.7862	0	0	1.78063	6.08827	0	0	0	0	0.723251	1.34295	1.1636	1.42922	1.63521	1.24626	-0.303748	-0.319602	-0.308973	-0.341187	-1.03608	-1.03608	-0.342545	0.292049	-1.03608	-1.03608	-1.03608	-1.03608
Slc7a8	ENSMUSG00000022180	solute carrier family 7 (cationic amino acid transporter, y+ system), member 8	NM_016972	50934	e.93	Transporter	e	93	784.512	708.982	667.992	693.751	792.424	726.649	68.0522	115.393	82.6353	67.8757	25.7865	28.1502	65.8834	125.824	89.3277	28.6691	33.087	12.1638	1.31241	1.24023	1.19778	1.22475	1.31956	1.25778	-0.423432	-0.0506939	-0.286646	-0.425259	-1.09947	-1.0391	-0.446215	0.0105778	-0.231691	-1.02651	-0.92741	-1.60665
Slc35c1	ENSMUSG00000049922	solute carrier family 35, member C1	NM_145832	228368	e.94	Transporter	e	94	11420.8	10501.7	11107.5	11241.2	11722.7	11216.5	10133	10351.6	9544.38	9712.48	9151.23	8628.04	9842.44	10363.2	9960.04	9385.05	8830.34	8754.88	1.32701	0.449239	1.036	1.16109	1.59989	1.13811	0.0752818	0.298637	-0.550782	-0.368126	-0.990849	-1.60675	-0.229067	0.31037	-0.104808	-0.726901	-1.36428	-1.45407
Slc35a4	ENSMUSG00000033272	solute carrier family 35, member A4	NM_001083317	67843	f.1	Transporter	f	1	23962.7	24609.7	24363.8	26149.7	25606.7	25091.1	20955.2	20734.2	21125.8	20774.4	20160.1	19399.2	22388.8	22336.8	21753.4	22842.1	21993.1	21146.7	0.747284	1.05036	0.936111	1.74094	1.5022	1.2708	-0.778485	-0.899104	-0.686242	-0.87706	-1.21858	-1.65625	-0.0256599	-0.0520757	-0.353181	0.202421	-0.228497	-0.674987
Abcc1	ENSMUSG00000023088	ATP-binding cassette, sub-family C (CFTR/MRP), member 1	NM_008576	17250	f.2	Transporter	f	2	54280	54604.3	55220.7	55387.1	57342.3	55401.3	29159.4	31221	28526.5	29882.3	26687	25070.6	39184.6	39565.6	37078.4	31885.2	29791	30057.7	1.20209	1.22185	1.25907	1.26905	1.3841	1.2699	-0.858588	-0.632046	-0.931362	-0.777377	-1.15241	-1.35962	0.121394	0.153488	-0.061823	-0.562229	-0.787527	-0.757966
Slc45a4	ENSMUSG00000079020	solute carrier family 45, member 4	NM_001033219	106068	f.3	Transporter	f	3	23850.2	23785	23771.7	23978.4	25238.8	24556	13192.4	13399.7	13113.1	13447.4	11287.5	10717.7	17405.7	17387.1	17115.8	17739	16133.8	16369.4	1.13804	1.12842	1.12645	1.15687	1.33692	1.24052	-0.942961	-0.888169	-0.964158	-0.875675	-1.49097	-1.67301	0.0310347	0.0272793	-0.0279795	0.097706	-0.235625	-0.18468
Slc26a1	ENSMUSG00000046959	solute carrier family 26 (sulfate transporter), member 1	NM_001310691	231583	f.4	Transporter	f	4	7014.16	6542.76	6867.7	6636.77	7230.75	6836.92	317.901	370.572	342.072	352.775	197.366	231.77	1438.75	1560.63	1329.28	957.345	926.437	994.389	1.24064	1.18862	1.22486	1.19929	1.26338	1.2215	-1.07084	-0.956525	-1.0162	-0.99323	-1.42588	-1.30628	0.056386	0.117153	-0.00275115	-0.247991	-0.272506	-0.219629
Slc25a45	ENSMUSG00000024818	solute carrier family 25, member 45	NM_001361973	107375	f.5	Transporter	f	5	1776.51	1631.93	1666.39	1650.24	1748.55	1639.62	809.821	895.002	813.862	704.657	554.41	594.908	895.658	908.167	961.336	1105.81	1169.72	953.843	1.34654	1.12375	1.17859	1.15303	1.3049	1.13608	-0.714766	-0.452427	-0.701712	-1.07958	-1.70834	-1.52352	-0.450508	-0.414124	-0.264867	0.10246	0.249891	-0.285395
Slc5a8	ENSMUSG00000020062	solute carrier family 5 (iodide transporter), member 8	NM_145423	216225	f.6	Transporter	f	6	2189.41	2207.91	2061.44	1946.63	2081.35	2088.86	211.934	141.662	212.354	126.82	45.6223	60.0538	286.682	262.81	312.647	613.315	521.607	478.442	1.22059	1.22714	1.17376	1.12921	1.18124	1.18404	-0.592635	-0.904197	-0.591103	-0.989652	-1.77422	-1.56444	-0.35858	-0.425967	-0.291357	0.231594	0.105821	0.0387585
Slc6a18	ENSMUSG00000021612	solute carrier family 6 (neurotransmitter transporter), member 18	NM_001040692	22598	f.7	Transporter	f	7	521.288	467.257	528.442	423.416	456.026	465.801	32.0818	38.4645	49.9655	27.6862	43.6387	29.0885	86.3606	45.662	110.596	120.82	155.704	88.1874	1.32444	1.2266	1.33663	1.13852	1.20484	1.22381	-1.14781	-0.989742	-0.760593	-1.27555	-0.879355	-1.23278	-0.277748	-0.839636	-0.0583711	0.020169	0.24579	-0.259205
Slco3a1	ENSMUSG00000025790	solute carrier organic anion transporter family, member 3a1	NM_001038643	108116	f.8	Transporter	f	8	43860.4	44109.6	45399.9	46707.1	48243.4	45247.9	29275.1	27397	28651.4	28736.4	21254	18991.1	24265.6	23854.9	24603.4	27939.1	30707.7	31079.5	1.11993	1.13901	1.2361	1.33169	1.44066	1.2248	-0.241386	-0.464646	-0.3139	-0.30392	-1.31955	-1.69863	-0.873354	-0.930834	-0.826795	-0.398671	-0.0805116	-0.0399875
Slc47a1	ENSMUSG00000010122	solute carrier family 47, member 1	NM_026183	67473	f.9	Transporter	f	9	279.741	292.614	329.379	282.277	256.346	253.603	33.0539	41.2789	41.3177	29.4724	18.844	10.3217	80.1284	44.6473	46.7907	22.5258	47.6842	70.9554	1.24844	1.28979	1.3986	1.25674	1.16819	1.15831	-0.697141	-0.497606	-0.496762	-0.799632	-1.19523	-1.7128	0.103499	-0.426907	-0.384586	-1.03825	-0.367501	-0.00716582
Slc2a9	ENSMUSG00000005107	solute carrier family 2 (facilitated glucose transporter), member 9	NM_001012363	117591	f.10	Transporter	f	10	525.417	526.243	542.808	621.01	516.29	472.011	229.433	242.045	201.784	218.81	91.2445	121.984	242.166	222.222	189.29	154.609	204.361	174.347	1.2192	1.22197	1.27648	1.51327	1.18838	1.03068	-0.236707	-0.142803	-0.461967	-0.319885	-1.85014	-1.34328	-0.141925	-0.29274	-0.57404	-0.928625	-0.439712	-0.718158
Slc23a1	ENSMUSG00000024354	solute carrier family 23 (nucleobase transporters), member 1	NM_011397	20522	f.11	Transporter	f	11	286.966	293.771	325.274	275.763	238.357	260.848	192.491	151.982	123.953	145.576	85.2938	119.169	181.624	162.354	211.622	212.971	228.69	201.716	1.09036	1.15593	1.44101	0.978956	0.571277	0.823427	-0.0259652	-0.685493	-1.25369	-0.80559	-2.29299	-1.36329	-0.188234	-0.501313	0.238747	0.256506	0.455534	0.104803
Slc25a4	ENSMUSG00000031633	solute carrier family 25 (mitochondrial carrier, adenine nucleotide translocator), member 4	NM_007450	11739	f.12	Transporter	f	12	68178.2	68042.6	69957.5	73115.2	73953.5	70073	54988.1	53878.4	54324.1	52400.1	39466.2	38117.3	58098.4	56103.4	55378.9	62312.4	62161.8	62124.5	0.8011	0.790484	0.938455	1.17383	1.23461	0.947246	-0.345198	-0.453893	-0.409973	-0.602222	-2.11347	-2.29889	-0.0518556	-0.238148	-0.307442	0.321458	0.308554	0.305355
Slc36a1	ENSMUSG00000020261	solute carrier family 36 (proton/amino acid symporter), member 1	NM_153139	215335	f.13	Transporter	f	13	5838.42	5657.98	5674.34	5941.94	5791.62	5704.51	4453.53	4317.4	3953.04	4290.46	3320.51	3287.94	5003.57	5078.63	4969.38	4940.31	5078.86	4769.21	1.05501	0.88201	0.897925	1.15185	1.01065	0.927141	-0.436989	-0.608043	-1.09386	-0.642536	-2.05461	-2.10891	0.204708	0.286752	0.166927	0.13459	0.286998	-0.0596259
Slc25a12	ENSMUSG00000027010	solute carrier family 25 (mitochondrial carrier, Aralar), member 12	NM_172436	78830	f.14	Transporter	f	14	14418.5	13970.3	14269	14648	14638.7	14377.7	12112.3	11819.8	11546.8	11746.1	10123.2	10040.2	12897.1	12960.9	13201.4	13719.2	12817.3	12992.9	1.00461	0.733642	0.915155	1.14013	1.13466	0.980304	-0.490911	-0.700647	-0.901159	-0.754373	-2.03022	-2.10082	0.0477849	0.0901257	0.247854	0.578017	-0.00546207	0.111305
Slc5a3	ENSMUSG00000089774	solute carrier family 5 (inositol transporters), member 3	NM_017391	53881	f.15	Transporter	f	15	10466	10996.7	10400.6	10709.2	11191.1	10500.2	6709.95	6465.78	6655.99	6675.93	8642.44	6435.14	8686.81	8642.3	8607.36	7012.68	6984.28	7204	1.09258	1.32863	1.06265	1.20218	1.41222	1.10814	-1.02863	-1.2055	-1.06716	-1.05288	0.17904	-1.22817	0.203473	0.17896	0.159631	-0.818072	-0.837433	-0.689638
Abcc9	ENSMUSG00000030249	ATP-binding cassette, sub-family C (CFTR/MRP), member 9	NM_001044720	20928	f.16	Transporter	f	16	34.0643	19.6618	10.261	40.1702	35.0789	25.8778	0	0	0	0	1.98358	0	3.56126	4.05885	0	0	0	0	1.46006	1.11426	0.717422	1.56502	1.47871	1.28622	-0.865716	-0.865716	-0.865716	-0.865716	-0.151004	-0.865716	0.126529	0.194226	-0.865716	-0.865716	-0.865716	-0.865716
Slc22a23	ENSMUSG00000038267	solute carrier family 22, member 23	NM_001033167	73102	f.17	Transporter	f	17	28501.5	28922.5	29741.6	30968	31721.2	30895	12812.3	12358.4	12959.3	12600.8	17627.1	16752.2	14505	14479.9	13646.9	17230.2	17194.5	17179.3	1.15227	1.19267	1.26961	1.38096	1.44717	1.37446	-1.05075	-1.15014	-1.01931	-1.09661	-0.171732	-0.311993	-0.708847	-0.713617	-0.876864	-0.23448	-0.240181	-0.242624
Slc6a20a	ENSMUSG00000036814	solute carrier family 6 (neurotransmitter transporter), member 20A	NM_139142	102680	f.18	Transporter	f	18	60.9029	68.2381	65.6705	92.283	102.538	63.1419	5.83305	10.3197	24.0219	16.9689	15.8686	15.9518	13.3547	28.4119	11.6977	17.4063	18.4898	22.3003	1.0112	1.15052	1.10351	1.52138	1.65114	1.0554	-1.73058	-1.10258	-0.115739	-0.527674	-0.606289	-0.60017	-0.807058	0.0853709	-0.959662	-0.497757	-0.426593	-0.204428
Abca13	ENSMUSG00000004668	ATP-binding cassette, sub-family A (ABC1), member 13	NM_178259	268379	f.19	Transporter	f	19	195.096	227.846	203.168	189.994	211.373	210.128	0	1.87632	1.92175	5.35861	0	3.75336	18.6966	4.05885	2.12685	6.14339	25.3018	7.09554	1.23161	1.30869	1.25174	1.21845	1.27141	1.26847	-1.4031	-0.875767	-0.867944	-0.479808	-1.4031	-0.625033	0.0845277	-0.593944	-0.834082	-0.42172	0.228872	-0.359266
Slc15a3	ENSMUSG00000024737	solute carrier family 15, member 3	NM_023044	65221	f.20	Transporter	f	20	234.321	314.589	261.656	290.963	274.335	241.181	8.74957	19.7013	12.4914	17.862	7.93431	7.50672	18.6966	18.2648	8.5074	12.2868	30.1676	6.08189	1.24125	1.43772	1.31481	1.38563	1.34637	1.26048	-0.890074	-0.386002	-0.672621	-0.448291	-0.948533	-0.981363	-0.419306	-0.434146	-0.906912	-0.682851	-0.112079	-1.10408
Slc35b4	ENSMUSG00000018999	solute carrier family 35, member B4	NM_021435	58246	f.21	Transporter	f	21	19726.4	19602.8	20139.3	19746.4	21320.8	20791.3	8533.75	8770.84	8189.54	8363	6823.5	6824.55	9620.75	8999.48	8793.46	10183.7	9049.3	9261.7	1.28015	1.26549	1.32852	1.28252	1.46162	1.4029	-0.676051	-0.612078	-0.772162	-0.723233	-1.19816	-1.19781	-0.396159	-0.552002	-0.606064	-0.263406	-0.539113	-0.484951
Slc30a1	ENSMUSG00000037434	solute carrier family 30 (zinc transporter), member 1	NM_009579	22782	f.22	Transporter	f	22	8101.12	8616.5	8785.48	9007.9	9220.36	8593.51	3071.1	2737.54	2869.18	2902.58	2546.91	2388.08	3111.65	3197.36	3062.66	3291.83	3239.61	3272.06	1.21876	1.33497	1.37157	1.41868	1.4626	1.32994	-0.608773	-0.825368	-0.736897	-0.71509	-0.96134	-1.08264	-0.584059	-0.532873	-0.613955	-0.478013	-0.50814	-0.489365
Abca4	ENSMUSG00000028125	ATP-binding cassette, sub-family A (ABC1), member 4	NM_007378	11304	f.23	Transporter	f	23	1849.8	1761.47	1825.43	1927.09	1762.94	1894.26	89.44	64.7329	52.8482	75.9136	74.3841	79.7589	195.869	184.677	145.689	104.438	122.617	117.583	1.3435	1.30956	1.3343	1.37189	1.31014	1.35997	-0.751394	-0.972833	-1.11123	-0.863821	-0.87776	-0.829965	-0.211582	-0.2522	-0.415767	-0.644916	-0.534528	-0.563377
Slc22a18	ENSMUSG00000000154	solute carrier family 22 (organic cation transporter), member 18	NM_001042760	18400	f.24	Transporter	f	24	1694.96	1700.17	1575.07	1605.72	1769.24	1754.52	238.183	230.787	211.393	258.999	325.307	292.762	448.719	422.12	407.292	481.232	336.709	404.446	1.32997	1.33368	1.24129	1.26459	1.38181	1.37172	-1.03923	-1.07722	-1.18291	-0.938293	-0.663539	-0.790621	-0.275539	-0.34928	-0.392429	-0.19111	-0.621994	-0.40089
Slc38a9	ENSMUSG00000047789	solute carrier family 38, member 9	NM_175376	268706	f.25	Transporter	f	25	3593.27	3512.53	3304.05	3472.01	3315.41	3412.77	2859.16	2713.15	2930.67	2802.55	3124.13	3033.65	3082.27	3313.03	3180.7	3360.43	3153	3221.37	1.53623	1.25153	0.485085	1.10621	0.528079	0.890625	-1.32638	-1.98295	-1.01698	-1.57688	-0.216262	-0.584385	-0.385231	0.519107	0.00852587	0.697052	-0.10106	0.167672
Slc2a4	ENSMUSG00000018566	solute carrier family 2 (facilitated glucose transporter), member 4	NM_001359114	20528	f.26	Transporter	f	26	420.127	432.56	356.057	402.788	390.365	414.045	239.155	279.571	278.654	257.213	287.619	258.044	387.287	315.575	376.452	341.982	314.327	319.299	1.25029	1.40472	0.374333	1.02713	0.86128	1.17308	-1.73072	-0.905162	-0.922537	-1.34591	-0.755067	-1.32887	0.819371	-0.264355	0.669162	0.160872	-0.285329	-0.202286
Slc5a2	ENSMUSG00000030781	solute carrier family 5 (sodium/glucose cotransporter), member 2	NM_133254	246787	f.27	Transporter	f	27	70.1932	65.9249	43.0963	37.9989	35.0789	53.8259	1.94435	12.1961	0	5.35861	5.95073	1.87668	14.2451	19.2795	8.5074	25.5975	23.3555	18.2457	1.27487	1.22299	0.8729	0.769817	0.704512	1.05565	-1.39823	-0.13949	-2.30441	-0.752155	-0.67744	-1.41774	-0.0183705	0.221084	-0.414601	0.448663	0.374772	0.177176
Slc25a44	ENSMUSG00000050144	solute carrier family 25, member 44	NM_001145876	229517	f.28	Transporter	f	28	10268.9	10331.7	10564.7	10672.3	10968	10508.5	9636.19	9402.22	9412.74	9141.79	9530.09	8961.15	10544.9	10226.3	9930.26	10415.1	10277.4	10225.7	0.387217	0.492401	0.876859	1.05138	1.52255	0.784798	-0.708844	-1.13253	-1.11325	-1.61669	-0.89968	-1.96069	0.844455	0.315581	-0.190698	0.630954	0.401581	0.314601
Slc35d1	ENSMUSG00000028521	solute carrier family 35 (UDP-glucuronic acid/UDP-N-acetylgalactosamine dual transporter), member D1	NM_001356276	242585	f.29	Transporter	f	29	4520.24	4703.8	4873.98	4715.12	4563.86	4380.6	3827.45	3682.27	3848.31	3781.39	3669.62	3410.87	4323.37	4323.69	4185.64	4123.24	4110.58	4128.59	0.839542	1.23827	1.59426	1.26233	0.935739	0.525238	-0.82681	-1.21413	-0.772378	-0.94807	-1.2486	-1.98097	0.39353	0.394255	0.0692423	-0.0812129	-0.112018	-0.0682227
Slc25a11	ENSMUSG00000014606	solute carrier family 25 (mitochondrial carrier oxoglutarate carrier), member 11	NM_024211	67863	f.30	Transporter	f	30	22359.6	22436.4	22079.7	22229.3	23322.1	22788	16163.4	15840.8	15969.8	15763.2	14279.8	13649.1	18919.2	19081.6	18551.4	19438.7	18999.7	20025.6	1.03716	1.05731	0.963104	1.00281	1.28484	1.14869	-0.869986	-0.988461	-0.940809	-1.0173	-1.59816	-1.86362	0.0552273	0.105472	-0.0601372	0.214427	0.080189	0.389249
Abca3	ENSMUSG00000024130	ATP-binding cassette, sub-family A (ABC1), member 3	NM_001039581	27410	f.31	Transporter	f	31	55159.5	55161.8	55664	56287.2	59196.1	57194.1	30524.3	30674	29886.1	30357.4	30212.8	27370.4	44245.1	42838.1	42130.8	47310.2	43047.2	43682.1	1.00661	1.00677	1.04006	1.08096	1.26606	1.13967	-1.16696	-1.14899	-1.24457	-1.1871	-1.20463	-1.56758	0.196685	0.0779682	0.0168098	0.442736	0.0958562	0.149645
Abcc4	ENSMUSG00000032849	ATP-binding cassette, sub-family C (CFTR/MRP), member 4	NM_001033336	239273	f.32	Transporter	f	32	126201	122544	123030	125114	133466	128500	65231.9	66396.2	63806	65715.3	60092.4	54684.6	104035	104531	102203	105239	98876.7	96881.4	0.993319	0.897494	0.91038	0.965125	1.17571	1.05214	-1.15709	-1.09944	-1.22911	-1.13303	-1.4245	-1.73179	0.363934	0.379412	0.306022	0.401433	0.198218	0.131791
Slc66a2	ENSMUSG00000034006	solute carrier family 66 member 2	NM_001164420	66943	f.33	Transporter	f	33	4059.85	4017.95	3957.67	4334.04	4283.23	4088.7	2161.14	2324.75	2166.77	2097.9	1915.14	1757.51	3388.54	3355.65	3322.14	3391.15	3245.45	3408.9	0.935447	0.90136	0.851694	1.15019	1.11143	0.95871	-1.13605	-0.89631	-1.1275	-1.23362	-1.53302	-1.81516	0.341573	0.309526	0.27655	0.344102	0.199813	0.361252
Slc12a2	ENSMUSG00000024597	solute carrier family 12, member 2	NM_009194	20496	f.34	Transporter	f	34	84621	87820.1	87799.4	87989.1	93064.4	86546.8	51524.3	48158.5	49024.8	50661.2	55413.2	50017.3	75027.8	71634.6	72576.6	68430.2	69737.7	71731.8	0.905819	1.06302	1.06202	1.07117	1.30873	1.00115	-1.19596	-1.48215	-1.40661	-1.26752	-0.887701	-1.32171	0.396084	0.200023	0.255371	0.00615085	0.0863333	0.20577
Slc25a43	ENSMUSG00000037636	solute carrier family 25, member 43	NM_001085497	194744	f.35	Transporter	f	35	1712.51	1619.21	1691.02	1575.32	1764.74	1651	963.425	980.375	880.162	893.102	761.693	787.267	1464.57	1516.99	1420.74	1737.55	1569.69	1466.75	0.896279	0.711322	0.854582	0.620611	0.995474	0.775526	-1.00248	-0.94492	-1.30075	-1.25259	-1.77773	-1.66878	0.379942	0.496047	0.279629	0.944219	0.608776	0.384851
Slc16a11	ENSMUSG00000040938	solute carrier family 16 (monocarboxylic acid transporters), member 11	NM_001114970	216867	f.36	Transporter	f	36	1347.09	1120.72	1284.68	1234.42	1230.46	1281.47	140.965	150.105	174.879	159.865	201.333	209.25	933.051	805.681	1041.09	800.688	1191.13	1211.31	0.888096	0.688225	0.836556	0.793199	0.789708	0.833838	-1.55928	-1.49144	-1.32636	-1.42338	-1.17401	-1.13228	0.489149	0.329747	0.608161	0.322997	0.754417	0.772666
Slc6a8	ENSMUSG00000019558	solute carrier family 6 (neurotransmitter transporter, creatine), member 8	NM_001142809	102857	f.37	Transporter	f	37	22944.9	23211.4	24178	24141.2	25236.1	23603.7	12106.5	12045.9	11936	12519.5	13648	13320.7	20599.2	20226.2	20036	20747.2	22069	22008.3	0.75731	0.797469	0.939399	0.934099	1.08839	0.855771	-1.4666	-1.48404	-1.51593	-1.34992	-1.04972	-1.13416	0.382188	0.318628	0.285754	0.407093	0.621928	0.612345
Slc17a8	ENSMUSG00000019935	solute carrier family 17 (sodium-dependent inorganic phosphate cotransporter), member 8	NM_001310710	216227	f.38	Transporter	f	38	47.4836	55.5157	60.54	79.2548	60.2638	69.3526	34.9983	24.3921	30.748	27.6862	30.7454	21.5818	42.7352	49.7209	46.7907	48.1232	51.5768	79.0645	0.154004	0.556821	0.780624	1.47835	0.768803	1.1323	-0.628427	-1.5456	-0.958581	-1.22508	-0.958795	-1.85382	-0.11685	0.272546	0.116177	0.188442	0.366983	1.47211
Slc5a10	ENSMUSG00000042371	solute carrier family 5 (sodium/glucose cotransporter), member 10	NM_001033227	109342	f.39	Transporter	f	39	13.4193	21.975	18.4698	15.1995	17.9892	14.4916	9.72174	10.3197	5.76525	4.46551	7.93431	3.75336	18.6966	20.2942	11.6977	17.4063	7.78518	11.1501	0.291132	1.27867	0.927738	0.537924	0.874748	0.443192	-0.336981	-0.221926	-1.31314	-1.76541	-0.723599	-2.06136	0.952289	1.11762	0.0215905	0.808653	-0.759282	-0.0718531
Slc35g3	ENSMUSG00000018776	solute carrier family 35, member G3	NM_019871	56293	f.40	Transporter	f	40	17.5483	30.071	17.4437	18.4566	22.4865	35.1938	11.6661	9.38158	7.68701	8.93102	13.885	8.44506	23.1482	24.3531	17.0148	17.4063	19.463	12.1638	0.199545	1.44943	0.185848	0.315371	0.771424	1.81917	-0.724605	-1.20648	-1.63822	-1.31397	-0.333509	-1.43552	0.83874	0.956703	0.128839	0.180922	0.43755	-0.631232
Slc5a9	ENSMUSG00000028544	solute carrier family 5 (sodium/glucose cotransporter), member 9	NM_145551	230612	f.41	Transporter	f	41	907.35	822.327	827.038	773.005	860.783	896.408	514.28	451.254	515.029	431.368	426.469	345.309	558.228	434.297	547.664	966.56	1038.35	1050.14	0.931754	0.66096	0.676682	0.490747	0.786745	0.898359	-0.630343	-0.989834	-0.62634	-1.11374	-1.14513	-1.72529	-0.404823	-1.09514	-0.457372	1.10575	1.30296	1.33404
Slc18a1	ENSMUSG00000036330	solute carrier family 18 (vesicular monoamine), member 1	NM_153054	110877	f.42	Transporter	f	42	194.064	242.881	247.29	200.851	241.955	244.287	210.962	142.6	160.466	135.751	155.711	155.764	148.683	164.383	153.133	232.425	195.603	176.375	0.223548	1.30579	1.3926	0.389284	1.28734	1.33363	0.626104	-1.26055	-0.692362	-1.49732	-0.837211	-0.83555	-1.05953	-0.576222	-0.917569	1.09346	0.26163	-0.237052
Abca17	ENSMUSG00000035435	ATP-binding cassette, sub-family A (ABC1), member 17	NM_001031621	381072	f.43	Transporter	f	43	46.4514	32.3842	28.7308	35.8275	25.1849	27.948	19.4435	22.5158	15.374	38.4034	12.8932	17.8285	16.0257	21.3089	24.4588	33.7886	38.9259	44.6005	1.52235	0.562003	0.245467	0.830104	-0.101402	0.172593	-0.777416	-0.39503	-1.38365	1.01475	-1.83237	-1.00218	-1.27706	-0.538921	-0.178206	0.674552	1.05073	1.41369
Slc7a12	ENSMUSG00000039710	solute carrier family 7 (cationic amino acid transporter, y+ system), member 12	NM_080852	140918	f.44	Transporter	f	44	15.4838	11.5658	2.0522	15.1995	11.693	4.14045	1.94435	1.87632	0	5.35861	0	0	0	2.02942	0	8.19118	11.6778	5.06824	1.33201	1.07557	-0.261554	1.31557	1.08508	0.230993	-0.295547	-0.317637	-1.31592	0.431941	-1.31592	-1.31592	-1.31592	-0.268633	-1.31592	0.78007	1.08395	0.387776
Abcc2	ENSMUSG00000025194	ATP-binding cassette, sub-family C (CFTR/MRP), member 2	NM_013806	12780	f.45	Transporter	f	45	12.387	33.5407	22.5742	16.2852	22.4865	13.4565	5.83305	8.44342	3.8435	1.7862	0.991788	5.63004	8.01284	17.2501	7.44397	2.0478	5.83889	12.1638	0.460102	1.66366	1.17862	0.784611	1.17389	0.557691	-0.393837	0.016993	-0.830806	-1.53293	-1.95913	-0.432133	-0.0422643	0.853583	-0.12505	-1.41899	-0.392753	0.438747
Slc6a3	ENSMUSG00000021609	solute carrier family 6 (neurotransmitter transporter, dopamine), member 3	NM_010020	13162	f.46	Transporter	f	46	176.515	167.704	166.228	209.537	161.903	166.653	72.9131	83.496	69.1831	72.3412	35.7044	77.8822	195.869	160.324	113.786	110.581	141.106	113.529	0.884101	0.775405	0.756653	1.24833	0.7007	0.762068	-0.986488	-0.700797	-1.09704	-1.00307	-2.48095	-0.847574	1.10504	0.679914	-0.046709	-0.107178	0.409112	-0.0515111
Abcc8	ENSMUSG00000040136	ATP-binding cassette, sub-family C (CFTR/MRP), member 8	NM_001357538	20927	f.47	Transporter	f	47	11.3548	34.6973	36.9397	60.7982	35.9784	36.2289	0	1.87632	1.92175	3.57241	0	1.87668	5.34189	16.2354	10.6342	2.0478	3.89259	8.10918	0.322168	1.15236	1.20003	1.58176	1.17995	1.18523	-1.64491	-0.818261	-0.805997	-0.455578	-1.64491	-0.818161	-0.199613	0.582658	0.275151	-0.772951	-0.402621	0.083712
Slc16a9	ENSMUSG00000037762	solute carrier family 16 (monocarboxylic acid transporters), member 9	NM_025807	66859	f.48	Transporter	f	48	40.2579	57.8289	73.8793	41.2559	62.9621	46.5801	13.6104	15.9487	5.76525	13.3965	0	0	19.5869	6.08827	17.0148	2.0478	0.973148	15.2047	0.82702	1.08418	1.25904	0.844345	1.14482	0.930359	0.0745799	0.182182	-0.483486	0.0638891	-1.8692	-1.8692	0.323136	-0.449679	0.226399	-1.06144	-1.37659	0.149647
Slc6a16	ENSMUSG00000094152	solute carrier family 6, member 16	NM_001324535	381884	f.49	Transporter	f	49	8.25802	16.1921	16.4176	10.8568	10.7935	18.632	1.94435	0.938158	1.92175	1.7862	0	0	4.45158	4.05885	2.12685	4.09559	0	7.09554	0.68198	1.30485	1.31797	0.930957	0.925569	1.4384	-0.470863	-0.891656	-0.478616	-0.52642	-1.55758	-1.55758	0.149048	0.0738084	-0.410345	0.0810916	-1.55758	0.546955
Slc37a2	ENSMUSG00000032122	solute carrier family 37 (glycerol-3-phosphate transporter), member 2	NM_001145960	56857	f.50	Transporter	f	50	278.708	320.372	323.222	279.02	298.62	274.305	224.572	283.324	198.901	249.175	72.4005	79.7589	242.166	260.781	263.729	155.633	171.274	170.293	0.605759	0.927751	0.948226	0.608344	0.765232	0.568961	0.106935	0.643711	-0.173235	0.346997	-2.49659	-2.27504	0.281096	0.452152	0.478125	-0.73888	-0.518152	-0.531396
Slc35f1	ENSMUSG00000038602	solute carrier family 35, member F1	NM_178675	215085	f.51	Transporter	f	51	611.094	630.335	673.123	614.496	599.04	608.646	199.296	224.22	228.688	210.772	29.7536	24.3968	269.766	219.178	230.763	172.015	181.005	133.802	0.995704	1.02829	1.09734	1.00154	0.974761	0.991485	-0.180554	-0.0570604	-0.0363724	-0.121887	-2.15359	-2.35511	0.136872	-0.0809011	-0.0269036	-0.334726	-0.281384	-0.597519
Slc48a1	ENSMUSG00000081534	solute carrier family 48 (heme transporter), member 1	NM_026353	67739	f.52	Transporter	f	52	23897.7	23367.5	23366.4	23563.6	24366.4	24368.6	15997.1	16050	15817.9	15831.1	8938	8652.43	22260.6	22426.1	21379.1	18180.3	17419.3	18191.9	0.840496	0.769062	0.768911	0.795676	0.902334	0.902631	-0.437445	-0.42694	-0.473311	-0.470659	-2.29074	-2.39412	0.614547	0.638142	0.485906	-0.0301245	-0.166266	-0.0280924
Abcd4	ENSMUSG00000021240	ATP-binding cassette, sub-family D (ALD), member 4	NM_008992	19300	f.53	Transporter	f	53	5959.2	5970.25	5873.41	5533.72	5778.13	5745.91	4790.88	5064.18	4620.85	5004.05	2991.23	2964.22	5245.74	5397.25	5152.29	4900.38	4955.27	4990.19	0.902952	0.912135	0.831121	0.536019	0.750106	0.722411	-0.178003	0.0968012	-0.356988	0.0376375	-2.51103	-2.55597	0.271285	0.412327	0.182251	-0.0660634	-0.0108862	0.0238995
Slc27a4	ENSMUSG00000059316	solute carrier family 27 (fatty acid transporter), member 4	NM_011989	26569	g.1	Transporter	g	1	14037.6	13053.1	13935.5	14034.6	14886.1	14413.9	14096.5	13775.9	13787.6	13714.5	13940.6	13821.7	12620.2	12519.5	14135	12371.8	14836.6	14871.2	0.299674	-1.00486	0.168676	0.295842	1.35255	0.774332	0.374823	-0.0379556	-0.022726	-0.118151	0.175229	0.0216477	-1.60997	-1.75372	0.423777	-1.96671	1.29286	1.33468
Slc39a7	ENSMUSG00000024327	solute carrier family 39 (zinc transporter), member 7	NM_001077709	14977	g.2	Transporter	g	2	1963.34	1967.34	1974.22	2005.25	2025.58	2000.87	1512.7	1547.02	1516.26	1554	1523.39	1586.73	1917.74	1945.2	2005.62	868.266	2064.05	2009.05	0.555272	0.564792	0.581151	0.654235	0.701494	0.643986	-0.666369	-0.561274	-0.655361	-0.5402	-0.6334	-0.442535	0.445155	0.511773	0.655088	-3.26654	0.789633	0.663096
Slc25a18	ENSMUSG00000004902	solute carrier family 25 (mitochondrial carrier), member 18	NM_001081048	71803	g.3	Transporter	g	3	51.6126	54.3591	45.1485	15.1995	40.4757	25.8778	33.0539	43.1553	42.2785	23.2206	18.844	32.8419	34.7223	32.4708	36.1564	19.4541	55.4694	32.4367	1.18009	1.32084	0.817508	-2.07803	0.522232	-0.677618	-0.0230915	0.69539	0.639919	-0.965535	-1.51679	-0.0403661	0.1092	-0.0708664	0.21807	-1.43303	1.37576	-0.0736799
Slc26a8	ENSMUSG00000036196	solute carrier family 26, member 8	NM_001290320	224661	g.4	Transporter	g	4	59.8707	40.4802	42.0702	53.1984	35.0789	55.8961	61.247	30.021	69.1831	47.3344	19.8358	65.6838	43.6255	28.4119	60.6152	59.3861	59.362	54.737	0.720669	-0.439842	-0.326029	0.369371	-0.86197	0.516351	0.788323	-1.319	1.15141	0.0228883	-2.52326	0.996658	-0.21869	-1.48017	0.757456	0.696485	0.695278	0.454072
Slc39a5	ENSMUSG00000039878	solute carrier family 39 (metal ion transporter), member 5	NM_001136237	72002	g.5	Transporter	g	5	94.9673	89.0565	71.8271	109.654	131.321	81.7739	100.134	91.9395	72.0657	68.7688	109.097	76.0055	100.606	78.1328	93.5814	67.5773	68.1203	76.0236	0.498296	0.165257	-0.94722	1.24432	2.18116	-0.276509	0.773019	0.330343	-0.930086	-1.17197	1.21787	-0.654945	0.797398	-0.512186	0.422089	-1.26222	-1.2209	-0.653717
Slc6a20b	ENSMUSG00000025243	solute carrier family 6 (neurotransmitter transporter), member 20B	NM_011731	22599	g.6	Transporter	g	6	19.6128	16.1921	4.10441	5.42841	12.5924	10.3511	8.74957	4.69079	0	8.03791	5.95073	6.56838	7.12253	3.04413	0	7.16729	1.9463	7.09554	1.426	1.20548	-0.270209	0.010048	0.919986	0.701009	0.516181	-0.138061	-2.25114	0.424074	0.10498	0.208435	0.294304	-0.553156	-2.25114	0.300983	-0.938039	0.29026
Slc51a	ENSMUSG00000035699	solute carrier family 51, alpha subunit	NM_145932	106407	g.7	Transporter	g	7	15.4838	6.93947	0	19.5423	7.19567	10.3511	0.972174	7.50526	0	1.7862	3.96715	6.56838	20.4773	12.1765	6.38055	11.2629	1.9463	5.06824	1.04046	0.258984	-1.95736	1.27592	0.29296	0.641386	-1.23086	0.332624	-1.95736	-0.861213	-0.242724	0.207779	1.32354	0.800906	0.180895	0.724034	-0.801448	-0.0285383
Slc9b1	ENSMUSG00000050150	solute carrier family 9, subfamily B (NHA1, cation proton antiporter 1), member 1	NM_001358057	74446	g.8	Transporter	g	8	15.4838	6.93947	7.18271	9.77114	5.39676	14.4916	5.83305	6.5671	4.80438	2.6793	8.92609	7.50672	8.90316	3.04413	5.31712	4.09559	5.83889	2.0273	1.83701	0.211291	0.278448	0.890088	-0.269515	1.69885	-0.122684	0.104394	-0.485774	-1.5003	0.708267	0.364867	0.703119	-1.28991	-0.297392	-0.775601	-0.120783	-1.93437
Slc52a2	ENSMUSG00000022560	solute carrier protein 52, member 2	NM_029643	52710	g.9	Transporter	g	9	4826.81	4827.55	5037.13	4881.23	4855.28	4975.79	4597.41	4659.83	4606.44	4726.29	4862.74	4931.92	4852.22	4471.83	4710.97	4962.83	4509.57	4591.83	0.341631	0.345956	1.54491	0.657884	0.507529	1.19921	-1.03212	-0.651671	-0.976785	-0.252112	0.550823	0.949352	0.489737	-1.81346	-0.343717	1.12567	-1.57641	-1.06643
Slc7a3	ENSMUSG00000031297	solute carrier family 7 (cationic amino acid transporter, y+ system), member 3	NM_001301840	11989	g.10	Transporter	g	10	6058.29	6857.35	6573.21	6011.42	5939.13	6160.99	2313.78	2312.56	2267.67	2252.4	9270.24	9739.03	3538.11	4014.2	3727.3	2134.83	2035.82	1969.52	0.742887	0.963946	0.888437	0.729029	0.707442	0.77288	-0.974359	-0.975297	-1.01026	-1.02231	1.5019	1.58993	-0.2167	0.00852978	-0.123765	-1.11794	-1.20264	-1.2617
Slc37a1	ENSMUSG00000024036	solute carrier family 37 (glycerol-3-phosphate transporter), member 1	NM_001242427	224674	g.11	Transporter	g	11	5463.71	5401.22	5431.16	5601.03	5512.79	5208.69	4066.61	4207.64	4343.16	4070.76	5068.04	4759.26	4620.74	4720.44	4881.12	4620.85	4535.84	4561.42	1.20186	1.09298	1.1453	1.43679	1.28649	0.749458	-1.59309	-1.27044	-0.970426	-1.58343	0.49038	-0.104553	-0.384104	-0.182073	0.134724	-0.383872	-0.559605	-0.506393
Slc22a13	ENSMUSG00000074028	solute carrier family 22 (organic cation transporter), member 13	NM_133980	102570	g.12	Transporter	g	12	11.3548	4.62631	20.522	10.8568	8.09513	9.31602	7.7774	15.0105	8.64788	2.6793	16.8604	6.56838	8.01284	8.11769	8.5074	10.239	12.6509	25.3412	0.305214	-1.39536	1.50517	0.216271	-0.357002	-0.0846861	-0.433881	0.8656	-0.229449	-2.31361	1.10199	-0.754285	-0.376653	-0.351647	-0.261161	0.100573	0.520899	1.94201
Slc17a9	ENSMUSG00000023393	solute carrier family 17, member 9	NM_183161	228993	g.13	Transporter	g	13	63.9997	62.4552	60.54	64.0552	54.867	62.1068	57.3583	59.1039	72.0657	44.6551	63.4744	88.204	72.1156	80.1622	59.5518	62.4578	58.3889	68.9281	0.0550394	-0.109094	-0.318263	0.0608701	-0.978344	-0.146673	-0.680581	-0.479417	0.853421	-2.35606	-0.00033541	2.21549	0.858079	1.57068	-0.428749	-0.108815	-0.561105	0.553854
Slc17a5	ENSMUSG00000049624	solute carrier family 17 (anion/sugar transporter), member 5	NM_001276452	235504	g.14	Transporter	g	14	9792.98	9738.38	10187.1	10217.4	10220.6	9883.26	7553.8	7279.17	7555.37	7577.07	10446.5	9963.3	9196.07	9106.02	9009.34	11298.7	10443.8	10990	0.306941	0.266215	0.594371	0.615945	0.618228	0.373781	-1.58411	-1.85386	-1.58259	-1.5617	0.777508	0.432533	-0.151155	-0.222834	-0.300587	1.34875	0.775636	1.14693
Slc39a9	ENSMUSG00000048833	solute carrier family 39 (zinc transporter), member 9	NM_026244	328133	g.15	Transporter	g	15	13592.7	13826.9	13977.6	14182.3	14688.2	14152.1	11468.7	11317.9	11099.1	11429	14518.8	13954.1	14149.8	14104.5	13752.2	14491.2	13034.3	13349.7	0.199071	0.379715	0.494331	0.64809	1.01876	0.625547	-1.59776	-1.73774	-1.94424	-1.63445	0.896099	0.476537	0.623846	0.589937	0.322447	0.876007	-0.244523	0.00833269
Slc20a2	ENSMUSG00000037656	solute carrier family 20, member 2	NM_011394	20516	g.16	Transporter	g	16	19767.6	19161	19973.1	20312	20386.2	19982.9	17191.9	17492	17102.6	17587.9	20491.3	20449.2	21673.8	21833.5	20492.2	19789.9	18882	18562.9	0.211817	-0.203895	0.349705	0.574154	0.622803	0.356239	-1.65019	-1.41944	-1.71965	-1.34652	0.691382	0.663958	1.43968	1.5376	0.691944	0.226827	-0.399555	-0.626845
