# Supplementary material for: hTERT and SV40LgT Renal Cell Lines Adjust Their Transcriptional Responses After Copy Number Changes from the Parent Proximal Tubule Cells
Source: Int J Mol Sci. 2025 Apr 11;26(8):3607. doi: 10.3390/ijms26083607 (PMC12027150; doi:10.3390/ijms26083607)
Supplement: Supplementary file 1 [file ijms-26-03607-s001.zip › Table S8 Nanostring nCounter Data.xlsx]

## Sheet: ReadMe Notes
Cell Type	Sample No.
Parent	1.1
Parent	1.2
Parent	2.1
Parent	2.2
Parent	3.1
Parent	3.2
Parent	4.1
Parent	4.2
Parent	5.1
Parent	5.2
Parent	6.1
Parent	6.2
LgT	1.1
LgT	1.2
LgT	2.1
LgT	2.2
LgT	3.1
LgT	3.2
LgT	4.1
LgT	4.2
LgT	5.1
LgT	5.2
LgT	6.1
LgT	6.2
hTERT	1.1
hTERT	1.2
hTERT	2.1
hTERT	2.2
hTERT	3.1
hTERT	3.2
hTERT	4.1
hTERT	4.2
hTERT	5.1
hTERT	5.2
hTERT	6.1
hTERT	6.2							.
Each cell type had n=6 samples, analyzed in duplicate (e.g. Sample 1.1, Sample 1.2). Each sample was analyzed in multiplexed format from a 150ng total RNA input.
Data represent the number of fluorescent counts for a transcript using the nCounter platform by Nanostring
Designated (orange fill) as a positive detection signal where at least one cell type had a group mean of > 5 fluorescent reads
Note: Oat4 (Slc22a11) and Oat7 (Slc22a9) did not have adequate genomic information to design nCounter probes for detection (labeled with *)

## Sheet: nCounter Fluor Read Data
Gene Name	Transcript Symbol	RefSeq ID	Parent 1.1	Parent 1.2	Parent 2.1	Parent 2.2	Parent 3.1	Parent 3.2	Parent 4.1	Parent 4.2	Parent 5.1	Parent 5.2	Parent 6.1	Parent 6.2	LgT 1.1	LgT 1.2	LgT 2.1	LgT 2.2	LgT 3.1	LgT 3.2	LgT 4.1	LgT 4.2	LgT 5.1	LgT 5.2	LgT 6.1	LgT 6.2	hTERT 1.1	hTERT 1.2	hTERT 2.1	hTERT 2.2	hTERT 3.1	hTERT 3.2	hTERT 4.1	hTERT 4.2	hTERT 5.1	hTERT 5.2	hTERT 6.1	hTERT 6.2		Parent Mean	LgT Mean	hTERT Mean
Oatp2a1	Slco2a1	NM_033314	9637	9866	9211	10146	8723	9643	6999	9100	7895	8595	8665	8507	3554	3891	3656	3518	3875	4284	3596	3474	3162	3367	3857	3958	257	310	258	285	285	303	448	455	461	454	371	428		8915.58	3682.67	359.583
Mrp4	Abcc4	NM_001163675.1	6594	6481	6324	6482	5840	6335	4426	6019	5209	5599	5841	5689	4017	4392	3114	2662	3365	3647	3887	3704	3747	3948	4055	4088	5697	5751	5330	5459	5147	5410	4723	4757	4954	5167	3785	5071		5903.25	3718.83	5104.25
Oatp3a1	Slco3a1	NM_023908	3876	3895	3595	3861	3306	3681	2627	3542	2843	3161	3210	3268	2802	3317	1654	1370	1751	1998	2713	2459	2731	2864	2898	2902	2169	2187	1743	1987	1888	2132	2207	2287	2334	2358	1655	2287		3405.42	2454.92	2102.83
Glut1	Slc2a1	NM_011400.3	2946	2870	2815	3177	2699	2807	2181	2734	2348	2420	2684	2647	1507	1693	1660	1517	1793	2149	1538	1377	1319	1440	1531	1543	840	898	769	786	719	749	700	713	706	762	538	873		2694	1588.92	754.417
Npt2b	Slc34a2	NM_011402	2993	2980	2673	3012	2576	2964	2048	2712	2428	2545	2585	2574	470	522	156	110	133	183	525	518	363	343	615	579	21	19	14	9	19	17	17	31	26	20	20	20		2674.17	376.417	19.4167
Mrp1	Abcc1	NM_008576.3	2028	1942	1853	1942	1703	1897	1440	1909	1513	1615	1755	1714	1268	1400	1018	887	1184	1198	1273	1142	1179	1258	1250	1256	1514	1585	1482	1522	1436	1512	1113	1164	1096	1222	909	1246		1775.92	1192.75	1316.75
Bcrp	Abcg2	NM_011920	1796	1807	1771	1863	1566	1679	1345	1686	1439	1584	1607	1583	2063	2343	1529	1335	1700	1813	1911	1861	2110	2217	2095	2125	2248	2235	2109	2210	2018	2207	1541	1551	1584	1525	1243	1529		1643.83	1925.17	1833.33
Mdr1b	Abcb1b	NM_011075	702	782	717	817	732	769	568	753	563	633	689	646	1290	1523	405	361	461	534	1160	1150	1372	1381	1256	1279	1212	1201	1171	1185	1104	1189	861	856	856	881	787	919		697.583	1014.33	1018.5
Ent1	Slc29a1	NM_001357771.2	364	366	381	414	371	388	288	359	277	311	332	333	709	779	641	500	791	890	669	610	687	731	728	684	217	217	218	208	178	187	143	151	140	153	105	174		348.667	701.583	174.25
Ent3	Slc29a3	NM_023596	374	366	312	365	316	377	251	332	302	292	360	318	264	296	200	151	228	245	283	233	287	274	299	306	724	690	636	727	657	643	597	618	615	634	479	613		330.417	255.5	636.083
Mrp3	Abcc3	NM_001363187.1	361	373	359	340	322	350	225	322	266	273	287	285	313	379	321	299	334	372	353	314	321	310	351	343	1068	1061	921	919	853	903	771	832	840	931	735	940		313.583	334.167	897.833
Mrp5	Abcc5	NM_013790.2	331	341	308	322	290	342	227	287	226	281	282	269	208	210	78	64	95	113	182	194	196	209	205	196	444	467	416	383	411	472	418	439	460	466	363	429		292.167	162.5	430.667
Abca1	Abca1	NM_013454	258	249	219	233	225	268	163	223	211	237	213	225	93	109	30	15	11	10	111	98	90	101	131	121	15	20	34	15	20	27	47	48	62	58	27	46		227	76.6667	34.9167
Octn2	Slc22a5	NM_011396	258	217	250	245	215	249	169	241	208	223	224	206	242	280	238	209	240	238	218	218	212	250	235	229	422	417	346	357	367	348	335	324	313	368	293	372		225.417	234.083	355.167
Ent2	Slc29a2	NM_007854.3	192	229	196	207	169	192	131	199	144	133	162	142	364	486	329	276	364	407	342	362	363	416	351	385	236	229	236	225	220	250	208	179	217	184	160	167		174.667	370.417	209.25
Sglt1	Slc5a1	NM_019810	153	187	141	178	148	177	118	172	130	145	153	157	11	11	7	4	5	7	9	5	12	12	10	10	6	9	11	11	6	12	12	7	7	6	7	10		154.917	8.58333	8.66667
Npt1	Slc17a1	NM_001170638	172	176	126	127	126	142	102	167	128	116	150	134	95	87	405	374	380	438	80	108	65	67	99	124	7	5	2	4	3	4	7	5	4	8	1	3		138.833	193.5	4.41667
Oatp1a6	Slco1a6	NM_023718	122	121	132	128	119	135	86	120	119	104	108	110	119	109	84	66	92	119	117	126	98	121	105	109	194	185	152	163	159	163	189	192	178	179	158	205		117	105.417	176.417
Octn1	Slc22a4	NM_019687	106	88	118	94	100	84	83	77	83	84	92	84	56	37	36	31	49	48	38	39	39	48	48	46	125	166	135	150	127	171	153	162	170	184	145	187		91.0833	42.9167	156.25
Cnt3	Slc28a3	NM_022317.3	91	74	98	79	73	85	61	75	58	78	66	81	131	158	75	71	102	107	144	153	113	151	130	148	16	20	18	19	15	25	29	26	26	23	18	20		76.5833	123.583	21.25
Pept2	Slc15a2	NM_021301	77	87	93	90	72	78	61	85	52	68	83	64	76	97	74	60	67	86	64	71	70	66	70	94	17	13	14	7	5	16	14	7	10	9	11	16		75.8333	74.5833	11.5833
Pgp	Abcb1a	NM_011076	69	68	58	66	56	66	59	76	52	48	51	49	124	152	70	47	74	78	116	123	126	119	121	112	155	138	150	142	121	121	106	103	81	124	79	115		59.8333	105.167	119.583
Mate2K	Slc47a2	NM_001033542	42	48	65	53	45	44	30	60	36	44	41	35	67	55	38	33	45	51	44	54	60	62	46	46	63	53	46	46	44	49	29	38	43	34	36	48		45.25	50.0833	44.0833
Glut9a	Slc2a9	NM_001102414.1	39	23	37	32	25	41	30	30	32	30	35	23	8	14	9	5	2	7	14	17	21	15	11	17	20	15	15	17	19	10	18	9	8	14	9	11		31.4167	11.6667	13.75
Oat8	Slc22a30	NM_011395.2	36	32	24	24	23	23	22	32	22	29	24	31	24	35	24	21	24	31	34	35	33	34	26	27	23	24	25	24	25	30	28	22	21	21	20	23		26.8333	29	23.8333
Asbt1	Slc10a2	NM_011388	32	18	28	26	23	33	13	15	22	25	24	25	84	73	50	49	47	59	73	63	62	64	89	87	5	10	8	10	11	9	8	7	13	11	13	13		23.6667	66.6667	9.83333
Mate1	Slc47a1	NM_026183	19	18	14	23	18	18	16	22	13	13	15	10	11	16	12	4	14	11	15	11	13	8	6	10	15	23	11	9	14	21	16	13	8	10	8	17		16.5833	10.9167	13.75
Oct2	Slc22a2	NM_001355767.1	14	13	16	23	14	20	13	18	13	13	17	10	10	12	19	11	16	19	9	16	5	17	8	11	16	18	15	19	17	13	9	9	17	5	11	11		15.3333	12.75	13.3333
Sglt2	Slc5a2	NM_133254	14	15	17	11	18	23	9	20	7	13	11	12	12	17	15	3	14	11	14	14	20	20	15	18	16	19	13	12	13	15	11	15	18	10	9	14		14.1667	14.4167	13.75
Oatp1a4	Slco1a4	NM_030687	14	15	8	12	13	22	10	15	9	8	11	13	11	12	13	10	19	14	15	17	11	13	9	9	17	20	20	13	11	22	11	17	14	17	10	34		12.5	12.75	17.1667
OsT beta	Slc51b	NM_178933	10	11	14	15	15	14	12	10	10	12	17	9	10	19	11	5	17	18	8	13	8	9	5	11	14	12	5	8	8	6	16	7	5	8	12	7		12.4167	11.1667	9
Oct3	Slc22a3	NM_011395.2	14	11	16	15	9	15	7	11	9	14	8	11	13	13	12	11	18	11	16	11	11	10	18	10	17	11	12	14	13	15	8	11	8	10	8	10		11.6667	12.8333	11.4167
Npt2c	Slc34a3	NM_080854	11	7	14	11	10	7	8	12	11	7	8	11	8	9	6	9	7	11	8	8	6	14	7	14	8	8	8	8	11	7	7	6	7	13	6	8		9.75	8.91667	8.08333
Oatp4c1	Slco4c1	NM_172658	9	13	6	18	10	12	5	8	8	12	10	6	5	6	7	2	4	6	9	4	8	9	8	5	5	11	12	9	5	5	11	12	13	11	14	15		9.75	6.08333	10.25
Oatp2b1	Slco2b1	NM_175316	8	13	9	9	8	8	4	8	9	9	8	13	14	16	6	8	8	11	8	9	14	8	10	5	15	21	12	14	10	12	15	15	20	12	10	9		8.83333	9.75	13.75
Pept1	Slc15a1	NM_053079	12	6	9	9	7	6	5	10	14	9	12	6	5	5	7	4	10	8	8	3	8	8	7	5	10	4	5	9	10	7	3	1	6	10	3	7		8.75	6.5	6.25
Oat2	Scl22a7	NM_144856.2	6	12	7	10	8	13	6	9	3	5	6	4	4	8	4	3	5	6	9	12	15	8	12	7	6	10	5	6	5	11	5	5	4	6	3	5		7.41667	7.75	5.91667
Oat5	Slc22a19	NM_144785	3	10	5	13	4	4	4	12	3	10	7	4	9	9	6	7	6	12	6	11	7	7	10	10	9	9	8	9	8	18	12	8	6	5	5	13		6.58333	8.33333	9.16667
Mrp6	Abcc6	NM_018795.2	4	8	8	11	7	10	1	8	5	4	4	3	4	7	2	7	10	7	4	5	4	7	5	8	10	15	5	10	9	11	6	7	10	8	4	7		6.08333	5.83333	8.5
OsT alpha	Slc51a	NM_145932	9	3	5	4	5	10	4	5	4	5	10	7	8	6	9	5	4	8	4	4	2	6	8	9	3	7	9	5	3	5	5	3	8	2	5	6		5.91667	6.08333	5.08333
Oct1	Slc22a1	NM_009202	8	1	8	3	7	8	3	6	5	5	8	6	6	8	3	3	5	6	2	5	3	8	5	2	6	5	2	4	3	8	5	4	2	2	2	2		5.66667	4.66667	3.75
Glut2	Slc2a2	NM_031197.2	8	2	7	6	8	3	4	9	3	3	5	3	2	9	4	4	4	7	5	10	3	5	4	1	9	9	6	7	8	5	1	4	4	6	7	7		5.08333	4.83333	6.08333
Cnt1	Slc28a1	NM_001004184.3	7	5	7	4	4	7	2	2	5	8	6	2	4	4	3	5	8	4	4	3	6	4	1	3	7	7	3	4	6	6	6	2	3	1	3	3		4.91667	4.08333	4.25
Oatp1a1	Slco1a1	NM_013797	3	1	4	2	5	7	5	5	8	3	11	2	4	4	3	4	7	7	4	4	6	8	3	3	6	4	4	4	7	3	5	2	7	5	4	3		4.66667	4.75	4.5
Oat9	Slc22a27	NM_001361980.1	1	4	5	3	2	3	3	2	3	2	4	3	1	3	1	1	1	2	2	1	1	6	1	2	4	5	1	2	3	4	1	1	3	1	1	5		2.91667	1.83333	2.58333
Mrp2	Abcc2	NM_013806.2	2	2	4	6	1	3	3	4	3	1	3	1	1	2	2	1	2	1	1	1	1	3	1	2	3	1	2	2	4	1	6	1	2	2	6	5		2.75	1.5	2.91667
Npt2a	Slc34a1	NM_011392	1	4	2	5	2	5	1	5	1	1	1	4	1	3	1	3	1	2	1	1	1	3	2	2	2	4	1	3	3	2	3	3	1	2	1	1		2.66667	1.75	2.16667
Oat3	Slc22a8	NM_001164634	3	4	1	1	4	2	2	3	2	4	3	3	1	1	1	1	1	1	1	1	1	1	3	3	2	1	1	1	1	2	3	1	1	1	5	1		2.66667	1.33333	1.66667
Oat6	Slc22a16	NM_027572.1	2	4	1	3	1	4	2	2	3	1	5	4	1	2	2	3	1	4	2	3	3	1	1	1	3	1	2	1	4	1	1	1	1	2	2	4		2.66667	2	1.91667
Cnt2	Slc28a2	NM_172980.4	2	4	3	4	2	2	1	5	1	1	1	3	1	1	1	2	2	1	2	1	4	2	1	1	5	3	2	2	1	1	1	1	1	4	2	2		2.41667	1.58333	2.08333
Oat10	Slc22a13	NM_133980.3	2	3	2	2	2	1	3	1	4	1	2	1	2	1	4	1	1	1	1	2	1	4	1	1	4	1	2	2	1	3	1	1	1	2	1	1		2	1.66667	1.66667
Oat1	Slc22a6	NM_008766.3	2	2	2	1	4	2	2	2	3	1	1	1	1	1	1	2	1	3	1	1	1	1	2	2	1	1	2	3	2	2	1	1	1	1	1	1		1.91667	1.41667	1.41667
