# Supplementary material for: hTERT and SV40LgT Renal Cell Lines Adjust Their Transcriptional Responses After Copy Number Changes from the Parent Proximal Tubule Cells
Source: Int J Mol Sci. 2025 Apr 11;26(8):3607. doi: 10.3390/ijms26083607 (PMC12027150; doi:10.3390/ijms26083607)
Supplement: Supplementary file 1 [file ijms-26-03607-s001.zip › Table S9 CisPt FC hTERT, LgT.xlsx]

## Sheet: ReadMe
Data: Fold Change (FC) data was taken from a prior publication (Merrick et al 2023; PMID: 37762531).
CisPt Exposure: LgT or hTERT cells were treated with 2.5uM CisPt at 2ml/well. Cells were repeatedly exposed with CisPt with a fresh media at 48hr, 72hr and 96hr. DMSO time-matched controls were used for fold change comparison.
RNA-seq: Cells were harvested for RNA extraction at 24hr after CisPt. RNA-seq was conducted on each well.
Figure 9. These data a presented as a heatmap in Figure 9.

## Sheet: FoldChange CisPt Tx 24-96hr
SYMBOL	LgT_24hr (Log2 FC)	LgT_48hr (Log2 FC)	LgT_72hr (Log2 FC)	LgT_96hr (Log2 FC)	hTERT_24hr (Log2 FC)	hTERT_48hr (Log2 FC)	hTERT_72hr (Log2 FC)	hTERT_96hr (Log2 FC)
Sglt1	4.06004	2.3261	1.60524	0.498126	2.13563	0.962394	1.27181	2.05052
Glut9ab	3.64414	3.12921	2.06598	2.25824	0.510248	0.563815	0.976412	2.28213
Pept1	3.49498	0.863407	3.22841	1.45235	0.227001	2.24146	5.22404	3.16605
Npt2c	3.14354	1.90463	2.513	3.61694	1.30604	1.64047	3.8534	4.80637
Oat2	2.85225	2.52642	4.05472	2.84351	-1.94143	4.21692	5.65544	3.39287
Mdr1	2.54893	2.46629	2.0734	2.02916	0.895451	1.28089	1.93302	2.95744
Mdr2	2.43351	0.912243	1.2353	0.5508	-0.187379	0.760605	1.60469	2.14203
Pgp	2.2238	1.63974	1.48331	1.15361	0.421069	0.959972	1.47966	1.73021
Mrp2	0.47449	5.56971	2.46132	4.61637	0.306958	1.43752	1.84735	3.2466
Oat10	0.435316	-0.669569	1.44852	2.71144	-0.535705	0.520928	0.202934	0.0926347
Ntcp	0.422989	0.840461	2.1385	2.07599	0.604107	0.236636	0.745977	0.100804
Bcrp	0.385676	1.18248	0.580588	0.366401	0.0903679	0.302355	0.500599	1.25616
Sglt2	-0.278603	0.0134731	1.45622	2.34696	-0.303701	-0.443264	-2.04722	-2.8693
Abca1	0.410821	-0.176653	0.465615	-0.884606	-0.618012	-0.690605	-1.2675	-3.88199
Oatp4c1	-0.599034	-1.01881	-1.00276	-1.41099	-0.731585	-1.88735	-2.30356	-2.75698
Oatp1a6	-0.650683	-1.70209	-1.49481	-2.26606	-1.28707	-1.25437	-1.42529	-2.13926
Npt2b	-0.672729	-0.49998	-1.92632	-3.66788	-0.0622852	-0.86277	-2.25008	-2.27108
Npt1	-1.7697	-1.58222	-3.55339	-5.17418	0.0836875	-1.73443	-3.46629	-3.04682
